# Supplementary material for: Mini-batch optimization enables training of ODE models on large-scale datasets
Source: Nat Commun. 2022 Jan 10;13:34. doi: 10.1038/s41467-021-27374-6 (PMC8748893; doi:10.1038/s41467-021-27374-6)
Supplement: Supplementary file 4 — Source data [file 41467_2021_27374_MOESM4_ESM.zip]

Archive with 343 entries (341 files):
- source_data/
- source_data/source_data_SupplementaryFigure_12.tsv
- source_data/source_data_SupplementaryFigure_1.tsv
- source_data/source_data_Figure_2c.tsv
- source_data/source_data_SupplementaryFigure_9.tsv
- source_data/source_data_SupplementaryFigure_2.tsv
- source_data/source_data_SupplementaryFigure_3.tsv
- source_data/source_data_SupplementaryFigure_5.tsv
- source_data/source_data_SupplementaryFigure_6.tsv
- source_data/source_data_SupplementaryFigure_7.tsv
- source_data/source_data_SupplementaryFigure_8-Model-Fujita.tsv
- source_data/source_data_SupplementaryFigure_8-Model-Bachmann.tsv
- source_data/source_data_SupplementaryFigure_8-Model-Lucarelli.tsv
- source_data/source_data_Figure_2d.tsv
- source_data/source_data_Figure_2e.tsv
- source_data/source_data_Figure_2f.tsv
- source_data/source_data_Figure_2g.tsv
- source_data/source_data_Figure_3b.tsv
- source_data/source_data_Figure_3c.tsv
- source_data/source_data_Figure_3e.tsv
- source_data/source_data_Figure_3f.tsv
- source_data/source_data_Figure_3g.tsv
- source_data/source_data_Figure_4c.tsv
- source_data/source_data_Figure_4f_right.tsv
- source_data/source_data_Figure_4b.tsv
- source_data/source_data_Figure_5d_right.tsv
- source_data/source_data_Figure_2b.tsv
- source_data/source_data_Figure_4e.tsv
- source_data/source_data_Figure_4f_left.tsv
- source_data/source_data_Figure_5a.tsv
- source_data/source_data_Figure_5c.tsv
- source_data/source_data_Figure_5d_left.tsv
- source_data/source_data_Figure_7b.tsv
- source_data/source_data_Figure_7c.tsv
- source_data/source_data_Figure_7d.tsv
- source_data/source_data_Figure_7e.tsv
- source_data/source_data_Figure_6a.tsv
- source_data/source_data_Figure_6b.tsv
- source_data/source_data_Figure_6c.tsv
- source_data/source_data_Figure_6d.tsv
- source_data/source_data_Figure_6e.tsv
- source_data/source_data_Figure_6f.tsv
- source_data/source_data_Figure_6g.tsv
- source_data/source_data_Figure_6h.tsv
- source_data/source_data_SupplementaryFigure_13ab.tsv
- source_data/source_data_SupplementaryFigure_13cd.tsv
- source_data/source_data_SupplementaryFigure_13e.tsv
- source_data/source_data_SupplementaryFigure_14.tsv
- source_data/source_data_SupplementaryFigure_15.tsv
- source_data/source_data_SupplementaryFigure_16.tsv
- source_data/drug_response_plots/
- source_data/drug_response_plots/source_data_cellline_697_training.tsv
- source_data/drug_response_plots/source_data_cellline_769P_training.tsv
- source_data/drug_response_plots/source_data_cellline_8305C_training.tsv
- source_data/drug_response_plots/source_data_cellline_A172_training.tsv
- source_data/drug_response_plots/source_data_cellline_A2058_training.tsv
- source_data/drug_response_plots/source_data_cellline_A673_training.tsv
- source_data/drug_response_plots/source_data_cellline_ACHN_training.tsv
- source_data/drug_response_plots/source_data_cellline_AN3CA_training.tsv
- source_data/drug_response_plots/source_data_cellline_ASPC1_training.tsv
- source_data/drug_response_plots/source_data_cellline_BCPAP_training.tsv
- source_data/drug_response_plots/source_data_cellline_BFTC909_training.tsv
- source_data/drug_response_plots/source_data_cellline_BT20_training.tsv
- source_data/drug_response_plots/source_data_cellline_BT474_training.tsv
- source_data/drug_response_plots/source_data_cellline_BT549_training.tsv
- source_data/drug_response_plots/source_data_cellline_BXPC3_training.tsv
- source_data/drug_response_plots/source_data_cellline_C32_training.tsv
- source_data/drug_response_plots/source_data_cellline_CAKI2_training.tsv
- source_data/drug_response_plots/source_data_cellline_CAL12T_training.tsv
- source_data/drug_response_plots/source_data_cellline_CAL78_training.tsv
- source_data/drug_response_plots/source_data_cellline_CALU6_training.tsv
- source_data/drug_response_plots/source_data_cellline_CAMA1_training.tsv
- source_data/drug_response_plots/source_data_cellline_CAPAN2_training.tsv
- source_data/drug_response_plots/source_data_cellline_COLO201_training.tsv
- source_data/drug_response_plots/source_data_cellline_COLO320_training.tsv
- source_data/drug_response_plots/source_data_cellline_COV318_training.tsv
- source_data/drug_response_plots/source_data_cellline_DBTRG05MG_training.tsv
- source_data/drug_response_plots/source_data_cellline_DEL_training.tsv
- source_data/drug_response_plots/source_data_cellline_DV90_training.tsv
- source_data/drug_response_plots/source_data_cellline_EBC1_training.tsv
- source_data/drug_response_plots/source_data_cellline_EFE184_training.tsv
- source_data/drug_response_plots/source_data_cellline_EFO21_training.tsv
- source_data/drug_response_plots/source_data_cellline_EN_training.tsv
- source_data/drug_response_plots/source_data_cellline_FUOV1_training.tsv
- source_data/drug_response_plots/source_data_cellline_G402_training.tsv
- source_data/drug_response_plots/source_data_cellline_GAMG_training.tsv
- source_data/drug_response_plots/source_data_cellline_GCT_training.tsv
- source_data/drug_response_plots/source_data_cellline_GI1_training.tsv
- source_data/drug_response_plots/source_data_cellline_H4_training.tsv
- source_data/drug_response_plots/source_data_cellline_HCC1187_training.tsv
- source_data/drug_response_plots/source_data_cellline_HCC1395_training.tsv
- source_data/drug_response_plots/source_data_cellline_HCC1569_training.tsv
- source_data/drug_response_plots/source_data_cellline_HCC1806_training.tsv
- source_data/drug_response_plots/source_data_cellline_HCC2935_training.tsv
- source_data/drug_response_plots/source_data_cellline_HCC4006_training.tsv
- source_data/drug_response_plots/source_data_cellline_HCC56_training.tsv
- source_data/drug_response_plots/source_data_cellline_HCC70_training.tsv
- source_data/drug_response_plots/source_data_cellline_HCC78_training.tsv
- source_data/drug_response_plots/source_data_cellline_HCC827_training.tsv
- source_data/drug_response_plots/source_data_cellline_HEC151_training.tsv
- source_data/drug_response_plots/source_data_cellline_HEC1A_training.tsv
- source_data/drug_response_plots/source_data_cellline_HEC1B_training.tsv
- source_data/drug_response_plots/source_data_cellline_HEC251_training.tsv
- source_data/drug_response_plots/source_data_cellline_HLF_training.tsv
- source_data/drug_response_plots/source_data_cellline_HMC18_training.tsv
- source_data/drug_response_plots/source_data_cellline_HMCB_training.tsv
- source_data/drug_response_plots/source_data_cellline_HOS_training.tsv
- source_data/drug_response_plots/source_data_cellline_HS229T_training.tsv
- source_data/drug_response_plots/source_data_cellline_HS729_training.tsv
- source_data/drug_response_plots/source_data_cellline_HS739T_training.tsv
- source_data/drug_response_plots/source_data_cellline_HS766T_training.tsv
- source_data/drug_response_plots/source_data_cellline_HS840T_training.tsv
- source_data/drug_response_plots/source_data_cellline_HS852T_training.tsv
- source_data/drug_response_plots/source_data_cellline_HS895T_training.tsv
- source_data/drug_response_plots/source_data_cellline_HS944T_training.tsv
- source_data/drug_response_plots/source_data_cellline_HSC2_training.tsv
- source_data/drug_response_plots/source_data_cellline_HT_training.tsv
- source_data/drug_response_plots/source_data_cellline_HT1080_training.tsv
- source_data/drug_response_plots/source_data_cellline_HT144_training.tsv
- source_data/drug_response_plots/source_data_cellline_HUCCT1_training.tsv
- source_data/drug_response_plots/source_data_cellline_HUT78_training.tsv
- source_data/drug_response_plots/source_data_cellline_IGROV1_training.tsv
- source_data/drug_response_plots/source_data_cellline_J82_training.tsv
- source_data/drug_response_plots/source_data_cellline_JHOS4_training.tsv
- source_data/drug_response_plots/source_data_cellline_JM1_training.tsv
- source_data/drug_response_plots/source_data_cellline_JMSU1_training.tsv
- source_data/drug_response_plots/source_data_cellline_K029AX_training.tsv
- source_data/drug_response_plots/source_data_cellline_KELLY_training.tsv
- source_data/drug_response_plots/source_data_cellline_KLE_training.tsv
- source_data/drug_response_plots/source_data_cellline_KMBC2_training.tsv
- source_data/drug_response_plots/source_data_cellline_KMRC1_training.tsv
- source_data/drug_response_plots/source_data_cellline_KMRC2_training.tsv
- source_data/drug_response_plots/source_data_cellline_KMS34_training.tsv
- source_data/drug_response_plots/source_data_cellline_KNS42_training.tsv
- source_data/drug_response_plots/source_data_cellline_KP3_training.tsv
- source_data/drug_response_plots/source_data_cellline_KP4_training.tsv
- source_data/drug_response_plots/source_data_cellline_KPNSI9S_training.tsv
- source_data/drug_response_plots/source_data_cellline_KU812_training.tsv
- source_data/drug_response_plots/source_data_cellline_KURAMOCHI_training.tsv
- source_data/drug_response_plots/source_data_cellline_KYM1_training.tsv
- source_data/drug_response_plots/source_data_cellline_KYSE140_training.tsv
- source_data/drug_response_plots/source_data_cellline_KYSE450_training.tsv
- source_data/drug_response_plots/source_data_cellline_KYSE520_training.tsv
- source_data/drug_response_plots/source_data_cellline_L33_training.tsv
- source_data/drug_response_plots/source_data_cellline_LCLC103H_training.tsv
- source_data/drug_response_plots/source_data_cellline_LN18_training.tsv
- source_data/drug_response_plots/source_data_cellline_LOUNH91_training.tsv
- source_data/drug_response_plots/source_data_cellline_LS411N_training.tsv
- source_data/drug_response_plots/source_data_cellline_LU99_training.tsv
- source_data/drug_response_plots/source_data_cellline_MALME3M_training.tsv
- source_data/drug_response_plots/source_data_cellline_MC116_training.tsv
- source_data/drug_response_plots/source_data_cellline_MCAS_training.tsv
- source_data/drug_response_plots/source_data_cellline_MDAMB415_training.tsv
- source_data/drug_response_plots/source_data_cellline_MDAMB435S_training.tsv
- source_data/drug_response_plots/source_data_cellline_MDAMB436_training.tsv
- source_data/drug_response_plots/source_data_cellline_MDAMB468_training.tsv
- source_data/drug_response_plots/source_data_cellline_MEWO_training.tsv
- source_data/drug_response_plots/source_data_cellline_MFE280_training.tsv
- source_data/drug_response_plots/source_data_cellline_MFE296_training.tsv
- source_data/drug_response_plots/source_data_cellline_MFE319_training.tsv
- source_data/drug_response_plots/source_data_cellline_MHHES1_training.tsv
- source_data/drug_response_plots/source_data_cellline_MIAPACA2_training.tsv
- source_data/drug_response_plots/source_data_cellline_MINO_training.tsv
- source_data/drug_response_plots/source_data_cellline_MKN74_training.tsv
- source_data/drug_response_plots/source_data_cellline_MPP89_training.tsv
- source_data/drug_response_plots/source_data_cellline_MSTO211H_training.tsv
- source_data/drug_response_plots/source_data_cellline_NCIH1048_training.tsv
- source_data/drug_response_plots/source_data_cellline_NCIH1092_training.tsv
- source_data/drug_response_plots/source_data_cellline_NCIH1184_training.tsv
- source_data/drug_response_plots/source_data_cellline_NCIH1341_training.tsv
- source_data/drug_response_plots/source_data_cellline_NCIH1355_training.tsv
- source_data/drug_response_plots/source_data_cellline_NCIH1573_training.tsv
- source_data/drug_response_plots/source_data_cellline_NCIH1650_training.tsv
- source_data/drug_response_plots/source_data_cellline_NCIH1666_training.tsv
- source_data/drug_response_plots/source_data_cellline_NCIH1693_training.tsv
- source_data/drug_response_plots/source_data_cellline_NCIH1694_training.tsv
- source_data/drug_response_plots/source_data_cellline_NCIH1703_training.tsv
- source_data/drug_response_plots/source_data_cellline_NCIH1792_training.tsv
- source_data/drug_response_plots/source_data_cellline_NCIH1793_training.tsv
- source_data/drug_response_plots/source_data_cellline_NCIH1869_training.tsv
- source_data/drug_response_plots/source_data_cellline_NCIH2023_training.tsv
- source_data/drug_response_plots/source_data_cellline_NCIH2030_training.tsv
- source_data/drug_response_plots/source_data_cellline_NCIH2052_training.tsv
- source_data/drug_response_plots/source_data_cellline_NCIH2087_training.tsv
- source_data/drug_response_plots/source_data_cellline_NCIH211_training.tsv
- source_data/drug_response_plots/source_data_cellline_NCIH2170_training.tsv
- source_data/drug_response_plots/source_data_cellline_NCIH2172_training.tsv
- source_data/drug_response_plots/source_data_cellline_NCIH2228_training.tsv
- source_data/drug_response_plots/source_data_cellline_NCIH2286_training.tsv
- source_data/drug_response_plots/source_data_cellline_NCIH23_training.tsv
- source_data/drug_response_plots/source_data_cellline_NCIH2444_training.tsv
- source_data/drug_response_plots/source_data_cellline_NCIH358_training.tsv
- source_data/drug_response_plots/source_data_cellline_NCIH441_training.tsv
- source_data/drug_response_plots/source_data_cellline_NCIH520_training.tsv
- source_data/drug_response_plots/source_data_cellline_NCIH522_training.tsv
- source_data/drug_response_plots/source_data_cellline_NCIH647_training.tsv
- source_data/drug_response_plots/source_data_cellline_NCIH661_training.tsv
- source_data/drug_response_plots/source_data_cellline_NCIH727_training.tsv
- source_data/drug_response_plots/source_data_cellline_NCIH810_training.tsv
- source_data/drug_response_plots/source_data_cellline_NCIN87_training.tsv
- source_data/drug_response_plots/source_data_cellline_NCO2_training.tsv
- source_data/drug_response_plots/source_data_cellline_NIHOVCAR3_training.tsv
- source_data/drug_response_plots/source_data_cellline_NUGC3_training.tsv
- source_data/drug_response_plots/source_data_cellline_OCUM1_training.tsv
- source_data/drug_response_plots/source_data_cellline_OE33_training.tsv
- source_data/drug_response_plots/source_data_cellline_ONCODG1_training.tsv
- source_data/drug_response_plots/source_data_cellline_ONS76_training.tsv
- source_data/drug_response_plots/source_data_cellline_OV90_training.tsv
- source_data/drug_response_plots/source_data_cellline_OVCAR4_training.tsv
- source_data/drug_response_plots/source_data_cellline_OVCAR8_training.tsv
- source_data/drug_response_plots/source_data_cellline_OVMANA_training.tsv
- source_data/drug_response_plots/source_data_cellline_OVSAHO_training.tsv
- source_data/drug_response_plots/source_data_cellline_OVTOKO_training.tsv
- source_data/drug_response_plots/source_data_cellline_P31FUJ_training.tsv
- source_data/drug_response_plots/source_data_cellline_PANC0203_training.tsv
- source_data/drug_response_plots/source_data_cellline_PANC0327_training.tsv
- source_data/drug_response_plots/source_data_cellline_PANC0403_training.tsv
- source_data/drug_response_plots/source_data_cellline_PANC1005_training.tsv
- source_data/drug_response_plots/source_data_cellline_PC14_training.tsv
- source_data/drug_response_plots/source_data_cellline_PK45H_training.tsv
- source_data/drug_response_plots/source_data_cellline_PK59_training.tsv
- source_data/drug_response_plots/source_data_cellline_RAJI_training.tsv
- source_data/drug_response_plots/source_data_cellline_RD_training.tsv
- source_data/drug_response_plots/source_data_cellline_REH_training.tsv
- source_data/drug_response_plots/source_data_cellline_RERFGC1B_training.tsv
- source_data/drug_response_plots/source_data_cellline_RERFLCAI_training.tsv
- source_data/drug_response_plots/source_data_cellline_RERFLCMS_training.tsv
- source_data/drug_response_plots/source_data_cellline_RKN_training.tsv
- source_data/drug_response_plots/source_data_cellline_RT112_training.tsv
- source_data/drug_response_plots/source_data_cellline_SAOS2_training.tsv
- source_data/drug_response_plots/source_data_cellline_SBC5_training.tsv
- source_data/drug_response_plots/source_data_cellline_SCC25_training.tsv
- source_data/drug_response_plots/source_data_cellline_SCC9_training.tsv
- source_data/drug_response_plots/source_data_cellline_SF126_training.tsv
- source_data/drug_response_plots/source_data_cellline_SIMA_training.tsv
- source_data/drug_response_plots/source_data_cellline_SJSA1_training.tsv
- source_data/drug_response_plots/source_data_cellline_SKCO1_training.tsv
- source_data/drug_response_plots/source_data_cellline_SKES1_training.tsv
- source_data/drug_response_plots/source_data_cellline_SKHEP1_training.tsv
- source_data/drug_response_plots/source_data_cellline_SKLMS1_training.tsv
- source_data/drug_response_plots/source_data_cellline_SKLU1_training.tsv
- source_data/drug_response_plots/source_data_cellline_SKMEL24_training.tsv
- source_data/drug_response_plots/source_data_cellline_SKMEL30_training.tsv
- source_data/drug_response_plots/source_data_cellline_SKMES1_training.tsv
- source_data/drug_response_plots/source_data_cellline_SKNAS_training.tsv
- source_data/drug_response_plots/source_data_cellline_SKNDZ_training.tsv
- source_data/drug_response_plots/source_data_cellline_SKNFI_training.tsv
- source_data/drug_response_plots/source_data_cellline_SKOV3_training.tsv
- source_data/drug_response_plots/source_data_cellline_SNGM_training.tsv
- source_data/drug_response_plots/source_data_cellline_SNU182_training.tsv
- source_data/drug_response_plots/source_data_cellline_SNU387_training.tsv
- source_data/drug_response_plots/source_data_cellline_SNU423_training.tsv
- source_data/drug_response_plots/source_data_cellline_SNU449_training.tsv
- source_data/drug_response_plots/source_data_cellline_SQ1_training.tsv
- source_data/drug_response_plots/source_data_cellline_SU8686_training.tsv
- source_data/drug_response_plots/source_data_cellline_SW1271_training.tsv
- source_data/drug_response_plots/source_data_cellline_SW1353_training.tsv
- source_data/drug_response_plots/source_data_cellline_SW1573_training.tsv
- source_data/drug_response_plots/source_data_cellline_SW1990_training.tsv
- source_data/drug_response_plots/source_data_cellline_SW403_training.tsv
- source_data/drug_response_plots/source_data_cellline_SW579_training.tsv
- source_data/drug_response_plots/source_data_cellline_SW780_training.tsv
- source_data/drug_response_plots/source_data_cellline_SW900_training.tsv
- source_data/drug_response_plots/source_data_cellline_T3M10_training.tsv
- source_data/drug_response_plots/source_data_cellline_T84_training.tsv
- source_data/drug_response_plots/source_data_cellline_T98G_training.tsv
- source_data/drug_response_plots/source_data_cellline_TC71_training.tsv
- source_data/drug_response_plots/source_data_cellline_TE11_training.tsv
- source_data/drug_response_plots/source_data_cellline_TE617T_training.tsv
- source_data/drug_response_plots/source_data_cellline_TE9_training.tsv
- source_data/drug_response_plots/source_data_cellline_TOLEDO_training.tsv
- source_data/drug_response_plots/source_data_cellline_TOV21G_training.tsv
- source_data/drug_response_plots/source_data_cellline_UACC257_training.tsv
- source_data/drug_response_plots/source_data_cellline_UACC62_training.tsv
- source_data/drug_response_plots/source_data_cellline_UACC812_training.tsv
- source_data/drug_response_plots/source_data_cellline_VMRCRCW_training.tsv
- source_data/drug_response_plots/source_data_cellline_VMRCRCZ_training.tsv
- source_data/drug_response_plots/source_data_cellline_WM115_training.tsv
- source_data/drug_response_plots/source_data_cellline_WM1799_training.tsv
- source_data/drug_response_plots/source_data_cellline_WM2664_training.tsv
- source_data/drug_response_plots/source_data_cellline_WM793_training.tsv
- source_data/drug_response_plots/source_data_cellline_WM88_training.tsv
- source_data/drug_response_plots/source_data_cellline_ZR751_training.tsv
- source_data/drug_response_plots/source_data_cellline_ZR7530_training.tsv
- source_data/drug_response_plots/source_data_cellline_8505C_validation.tsv
- source_data/drug_response_plots/source_data_cellline_A204_validation.tsv
- source_data/drug_response_plots/source_data_cellline_A253_validation.tsv
- source_data/drug_response_plots/source_data_cellline_AU565_validation.tsv
- source_data/drug_response_plots/source_data_cellline_CAL851_validation.tsv
- source_data/drug_response_plots/source_data_cellline_CALU3_validation.tsv
- source_data/drug_response_plots/source_data_cellline_COLO679_validation.tsv
- source_data/drug_response_plots/source_data_cellline_DETROIT562_validation.tsv
- source_data/drug_response_plots/source_data_cellline_EFM19_validation.tsv
- source_data/drug_response_plots/source_data_cellline_ES2_validation.tsv
- source_data/drug_response_plots/source_data_cellline_HEC265_validation.tsv
- source_data/drug_response_plots/source_data_cellline_HEC6_validation.tsv
- source_data/drug_response_plots/source_data_cellline_HEYA8_validation.tsv
- source_data/drug_response_plots/source_data_cellline_HH_validation.tsv
- source_data/drug_response_plots/source_data_cellline_HPAFII_validation.tsv
- source_data/drug_response_plots/source_data_cellline_HS578T_validation.tsv
[truncated: 43 more entries]
