# Supplementary material for: Mini-batch optimization enables training of ODE models on large-scale datasets
Source: Nat Commun. 2022 Jan 10;13:34. doi: 10.1038/s41467-021-27374-6 (PMC8748893; doi:10.1038/s41467-021-27374-6)
Supplement: Supplementary file 4 — Source data [file 41467_2021_27374_MOESM4_ESM.zip › source_data/source_data_SupplementaryFigure_1.tsv]

	Multistart 0	Multistart 1	Multistart 2	Multistart 3	Multistart 4	Multistart 5	Multistart 6	Multistart 7	Multistart 8	Multistart 9	Multistart 10	Multistart 11	Multistart 12	Multistart 13	Multistart 14	Multistart 15	Multistart 16	Multistart 17	Multistart 18	Multistart 19	Multistart 20	Multistart 21	Multistart 22	Multistart 23	Multistart 24	Multistart 25	Multistart 26	Multistart 27	Multistart 28	Multistart 29	Multistart 30	Multistart 31	Multistart 32	Multistart 33	Multistart 34	Multistart 35	Multistart 36	Multistart 37	Multistart 38	Multistart 39	Multistart 40	Multistart 41	Multistart 42	Multistart 43	Multistart 44	Multistart 45	Multistart 46	Multistart 47	Multistart 48
Ipopt	363669.26809375297	442925.41976396675	535367.5828982319	7.720923940255872e+31	542707.6973848409	539368.6900143769	404048.9792272475	154493.58732331503	42531.88157727483	542708.5250608395	542716.8884433461	202515.11730345408	528874.4069590278	524764.4321030794	483082.20314985735	466690.4668671327	513746.65160747606	522833.9617920743	1.2180333770968357e+24	529929.9204837852	1.8654689426603774e+48	532018.4382705111	501306.0010519327	483080.36262420774	483100.5266686064	464360.086621846	483076.6620734267	223568.64656435605	542412.123681987	542720.98013367	516579.4824501623	1.6995170140954138e+33	7.784229819592015e+26	538055.2740231084	2.6619020721231596e+40	542738.0519962563	3.0898229454763727e+22	254675.84478567645	512718.74498425436	184164.5924780397	9.998601767314616e+20	1.451660284215629e+24	196562.84143692034	8.059702001660083e+28	474627.5515249239	3.275833736983609e+31	3.9471810150420195e+32	542736.3662666994	462993.12407072785
Adam, schedule 1	507272.7476713337	542737.9918533727	542738.0565496394	inf	514897.5819966495	542738.3117030223	483112.5755622618	542738.0563292087	542738.0565546143	43804.87475764197	542738.0565540754	542738.0871447949	533960.8781798044	477952.02098994656	542738.0565545943	307800.48182201385	542738.0565546172	542738.0565486386	631970.5768698776	542738.0565546146	inf	483112.5687901378	542738.0369084241	2784977.1318806596	486145.6902534546	531907.4809100131	542738.0565544098	483114.30949908716	542738.0565521972	542740.1219185584	542738.0565546165	inf	inf	446842.99478064844	inf	542738.0564708579	inf	507290.2499018556	483112.90079163265	483114.5679848608	inf	inf	542738.0565541693	inf	483115.6684774555	inf	inf	111604617749184.48	483114.2380409355
Adam, schedule 2	5436929.443874963	4261199.979659906	249890.3626763034	inf	472846.8800892638	483422.94450313284	197669.84617582825	234993.68222142302	24875.380621203196	355110.5979230476	278796.2018166198	110990.69884330263	419910.25891921483	348011.006746104	483102.15954108856	281482.44372985716	519207.85743738024	16833.207061367157	58685983604.43531	483102.4864089951	inf	472232.83660760586	378243.22298178315	4379054967.704985	53193978.36081394	57484949.14509733	483077.02535718546	285079.57367758075	439420.6445855217	4566575.8163836105	501904.0057653191	inf	inf	446819.8888480839	inf	484852.443796666	inf	350309.86833664606	-8675.854303644035	483113.57088509866	9.998601767314616e+20	inf	483082.2129170343	inf	455174.87793154176	inf	inf	8.286812413579996e+17	254139.32458653706
Adam, schedule 3	415991193835783.0	2340278618961.5117	4165401.3770401846	inf	17787859951.672756	22901876083.941624	496080.3954780286	19937887.22804098	294410.8003885428	220774452289.21933	483418.1677386701	10317092124.311424	342440.6549880068	525749143.9434855	483108.5271596492	7162353649055.5625	1494655365845663.8	532988.7667419012	3.00236929193025e+18	483643.68673391035	inf	530463.0801974916	502282.63982289087	2.840946913642354e+17	2258129976435792.5	5389844645043223.0	483090.81955292873	1.4744822615281484e+16	470181.0627649956	58078925440619.55	537621.6912988545	inf	inf	514769.86567553564	inf	2108583.1501452574	inf	284281598613.372	302257.4128724553	542738.19123441	inf	inf	483082.6326463615	4.629419081431957e+28	15721287294.35641	inf	inf	1.4048441074162368e+16	345032.60036443756
Adam, schedule 4	8.465498958261912e+18	4.672110387134514e+20	2.0566695665347833e+21	inf	625103949299712.0	295543556646171.6	368419523580.02844	4417320053243254.0	1019762.3243687783	2562996891592575.5	4401697.877039782	112827269118597.9	127610553776.73276	3380612725170.474	483725.373774686	9.463517853751238e+20	1.1395527618304204e+18	1644651.8155953097	4.707807850625167e+22	6349233.614007851	inf	542144.8890932401	68524227.1892583	3.077470813761091e+21	6.256232763659794e+19	1.2604243763312955e+20	484790.211814564	1.027844294090179e+20	483681.04473360995	4.0087050475368704e+18	542734.3454518773	inf	inf	563964.11032778	inf	495671267185469.75	inf	1.0748735954841926e+16	26717367.905254178	542741.4799086138	9.998601767314616e+20	inf	542642.1843091738	7.933710885708978e+28	192271922430691.72	inf	inf	7.375234197550753e+20	334570988586.4424
AdamClassic, schedule 1	362067154046.0432	542596.6973719121	542737.9698569061	inf	542738.8983842175	546747.7562759212	483112.5689029038	542734.1820644344	542738.05654063	992393.7397446032	542738.0624050107	542916.7011026652	542737.873038113	512674469.581517	542738.056526745	542963.9579320776	542738.0565546171	542738.0563046378	836848821245.2687	542738.0748857644	inf	542735.5463114762	542737.4845788316	112765392108.26959	2600698609.939115	593048.263588958	542738.0565332158	483112.6873882915	542738.0564142945	19925944.121072464	542738.0565546165	inf	inf	542738.0566412187	inf	542736.751294074	inf	1592612.4704515375	542737.8699178756	542738.0557591657	inf	inf	542738.0563889714	3970896.7283901046	543514.7085683079	inf	inf	21933589193.329887	542738.0399169873
AdamClassic, schedule 2	2.0425575889334394e+17	1.625639604462214e+20	1455524506145.3694	inf	10877720544883.55	5838116341370.374	457258.02778777195	995038794183691.6	932319.3597994668	3855283047341.301	499191.57469263056	1044318224153.6196	62739545353.65049	131877395368.4132	483111.94313822436	3.452151590572693e+17	563104988.6151999	135559.33162888142	4.833606509785238e+20	1391317.430004076	inf	472127.3289408952	6101350.721717779	1.2501092209007478e+20	6.24396682188206e+17	3.721373380914636e+19	483130.67497194273	1036208782829.6136	486281.3368598228	2.477421475383461e+16	532024.8787127975	inf	inf	465191.4636395668	inf	11660113266058.047	inf	155473653115957.6	628424.4700583192	483112.6845092034	inf	inf	483086.79820929177	1.3818444463615236e+23	4073940440495.776	inf	inf	4.5622575406830674e+18	229870398.1237654
AdamClassic, schedule 3	6.716934585330943e+18	4.473188042057947e+21	4.6085033650834915e+19	inf	201137743811788.2	109860309868277.64	218404447.9000713	7.577403927080269e+16	15654019.672857571	245659510996548.53	690446.7581137837	14943814588309.535	2880470953582.843	7790984941205.444	484964.5322719909	3.0941368224392647e+19	2.5012259942185532e+16	1902069670.7779157	2.0721666190806597e+22	18180201.56705419	inf	472578.654903817	202112409754010.2	1.4255877169732245e+21	9.676266921925143e+18	1.8601264903775773e+21	483842.9639557103	2.166160271267264e+17	502573.03997231333	1.0062599767494943e+18	526475.4720312454	inf	inf	2061176.8327424477	inf	4873883697182698.0	inf	3513954630431082.0	97385465320.85922	483113.92668898357	inf	inf	684572.8166131817	inf	34937565346277.906	inf	inf	9.196419153131151e+19	144035327916.59027
AdamClassic, schedule 4	9.224271705959277e+19	1.047237259522121e+23	1.6522301023680953e+21	inf	1432283000086624.5	1020217375419708.4	696605821098.2946	9.390371301177559e+17	185222310.10318255	9593762846921272.0	14545037.422692886	374995773815589.94	27665421056525.22	36068714340376.195	551920.2361358117	3.2079185743995774e+21	2.334105125440872e+18	28745960503.313812	1.832716655938251e+23	200946349.91231424	inf	542919.3586580701	4.518138932670021e+16	1.1524553797042893e+22	1.2543982025122683e+20	2.6313411511702505e+22	489385.8213033947	2.2027591338703467e+20	1582878.8211039107	7.762319404935618e+18	539177.4933300716	inf	inf	16396988.559616573	inf	1.029724398339891e+17	inf	4.067338190468399e+16	1264456142702.9946	542744.4792322298	inf	inf	3280094.328969337	7.5771190273423725e+28	456929119743398.0	inf	inf	2.470633786289072e+21	129646775402354.02
Momentum, schedule 1	542738.0563517561	534023.2418027903	542738.3775139088	inf	542738.0564691742	542738.0565314264	542737.2337226762	542723.9158936953	542738.411835848	542720.9137125852	542738.0565546175	542737.7544392785	542738.1096512548	542738.0427322413	542738.0570992775	483114.8548394602	542738.10187511	542738.1424553052	542736.0168692451	542738.0565480877	inf	542738.1560006497	542737.4682544111	542737.8048480307	542736.762340836	483116.0175050665	542738.0296201298	542726.1903164516	542738.1295905154	542738.0560777753	542738.0633882866	inf	inf	542738.0475722321	inf	542738.0551178679	inf	542737.8745367711	542738.2953852464	542738.4486202879	inf	inf	542738.6482503628	483112.3354408851	542737.9724425119	inf	inf	483112.568130727	542738.920465732
Momentum, schedule 2	483118.2865369161	471732.1106129931	460890.9436833851	inf	542737.916724758	483115.6095671778	459455.1720894186	542729.6485834589	542733.839689644	542736.7391320282	483112.7723365633	210475.07403900885	542739.9468326634	483099.73201407446	483113.5906699793	474013.061869419	532120.8545967061	542739.6582142963	542737.2812839326	483113.6961159861	inf	532179.8857233494	510126.6502783275	483116.22833340126	483106.53815935855	2830548.427794555	483113.7010787245	353089.525544998	542735.1658252402	483130.5008703104	542738.0634581025	inf	inf	542738.5270716111	inf	542738.0551172463	inf	255006.54073229636	483112.9239632368	542740.1681837582	inf	inf	542738.2017886196	4.916828660935036e+28	483113.21619115176	inf	3.9471810150420195e+32	542735.8210223881	483107.3016435856
Momentum, schedule 3	386549162485382.3	33648037418296.277	3499469767163310.5	inf	1201995598.8389056	96596268.25733271	1506537.6177008955	209433676.50754333	483124.7523268001	918979526.3239872	542728.6636479882	399030489.63719684	530556.8551891334	4207496.363889788	483118.6600225317	1.1521206727547808e+16	2140369941388.644	542785.899886174	6.136495530907673e+22	483329.0250628513	inf	533396.0753639671	806882.0143101991	1084924465644581.6	22510382645779.703	8.020281528113277e+16	483128.1617421482	12499918550092.732	483144.40144929197	36462823570960.75	542738.0634680775	inf	inf	538144.7504296979	inf	22943929.859161902	inf	7553599616.1810465	482961.91011145734	542746.05157808	inf	inf	542720.4436907279	6.418659000171626e+28	65396386.43146739	inf	inf	248231859951503.44	10382658.625450224
Momentum, schedule 4	2.091039636801951e+19	4.090983942503062e+21	1.582052679759724e+21	inf	252574107141414.06	73252584022048.03	42777924546.69797	3.741150680320012e+16	23127916.2910826	700472397838795.0	1543800.8741205854	31156810590410.56	1083747520438.4893	6902185982876.367	485374.8972419055	3.210121680184459e+20	1.5152563979127715e+17	103366284.47979525	5.832526399349859e+22	40668602.72419763	inf	542625.9345444235	7155614258.212874	8.293067553888713e+20	1.7169080224498426e+19	3.5668012729165677e+21	484602.4071752912	9.534424782960245e+18	494181.65489831404	1.961129764994763e+18	542738.063469707	inf	inf	1060767.774003175	inf	4268190004315001.0	inf	3206482679793310.0	3152261182.360029	542755.8930670002	inf	inf	553525.3051619548	8.059701927225312e+28	49492265877878.37	inf	inf	1.8933104493890486e+20	2932241708360.6055
RmsProp, schedule 1	504954.4142438875	535370.3780154054	483113.08621986024	inf	471506.8682363309	483112.80156197463	483062.6990113453	429888.84783707786	483114.0451092308	483134.8431666085	483112.64198791137	526723.2926690166	345042.585572519	5308612574209301.0	483106.2871889397	293895.64263759303	518134.95351994596	483114.0851127145	172803483.56617805	483113.26061814185	inf	177197.5218243781	289697.12407436495	13839649.407146534	467618.378077788	619006.5175781057	483114.2173132539	2500.182230832912	483417.9856905523	386382.7914497155	542559.3462639379	inf	inf	439538.57379008806	inf	-6900.106122730898	inf	258448.80785047653	15184.472432362716	483112.5803050673	inf	inf	483112.9627064529	483406.0007827468	472477.44631802913	inf	inf	624932283947908.4	226323.07342921203
RmsProp, schedule 2	251153455.95628	109251594.88032624	272122.05792477354	inf	487412.6714975599	484795.0487500035	221830.3240691495	237054.21784430539	149143.8698522545	453689.95762581023	-1953.9990914669524	280224.24087289086	369945.42877419235	307878.48140667187	483106.3482633407	620602.4356227566	515401.8619365591	26138.894288239884	892410529131.1466	483100.6821008499	inf	472302.30399471987	416300.08217863087	80033805865.96432	2518404208.230012	1528999766.2537017	483077.6912785749	243729.60003618282	439411.6763328019	88404259.03224456	498731.0536932089	inf	inf	446805.4839155823	inf	488898.05416219274	inf	374206.15102187113	-10422.51350525953	483114.6902715891	inf	inf	483082.6771002108	501493719.421015	476580.6684672509	inf	inf	14495955144.176327	209086.76733683152
RmsProp, schedule 3	3362950596995710.0	167178593781353.53	58578482.79876795	inf	85723058605.44354	77359700048.69841	496257.2498307969	1507578366.2035267	282419.4189797581	1103233847326.1252	485429.4170659589	34688687783.9152	412812.18576250237	2216892264.485489	483105.88039036293	455671484837662.75	4797096984598217.0	530305.1986326675	1.6935846205034197e+19	485105.2015233329	inf	474340.12250370655	502009.6009371744	1.0267598399248904e+18	4535942858890682.0	2.773565487833661e+16	483091.9953867942	1.752833963536202e+16	452516.0634100021	282604475466906.44	536125.197029266	inf	inf	463367.78829465614	inf	131183597.44992647	inf	984631030393.592	211111.86086326704	542738.1222646404	inf	inf	483084.7547126256	5.713177124909405e+28	62657062292.102516	inf	inf	4.385915599599743e+16	363696.4534991706
RmsProp, schedule 4	6.488990093851024e+18	8.31216836511671e+20	5.209293525402074e+21	inf	806707161368420.4	333222438466351.56	479310070997.78284	7895090183219916.0	1687028.4924712628	3152199687278496.0	5036986.272559809	123868092476019.88	229240204544.4472	4759633591820.645	485636.0379298	6.775812902376355e+20	1.3996759875956992e+18	5809765.297028535	4.991002594179187e+22	7736198.567605503	inf	542155.4989057566	122474498.06595637	3.6382771020475474e+21	7.279972548795746e+19	2.1447493154352474e+20	485094.98180534155	1.3163406910922115e+20	483790.2591518543	4.593952291540757e+18	542730.8783724055	inf	inf	581612.8074619835	inf	883749159060582.1	inf	1.275602723751701e+16	189652724.09699893	542742.0798418713	inf	inf	542927.6095670892	7.381874310985625e+28	222617922243634.16	inf	inf	8.259903847860433e+20	545671059236.50195
Vanilla, schedule 1	483130.0341516555	575404.3570782039	460215.04503079323	inf	542707.923489298	483126.4921249064	676046.1821702316	483110.9590187555	483112.8424258615	483112.5076604374	483115.36087268	210420.555666317	483116.5075101965	469191.32633245824	483109.3330493042	486898.7669654241	555274.6469597106	542723.0529141702	558771.6816130385	483122.4638597364	inf	562277.8634765716	508076.00341980834	483119.1314700619	483107.7919015667	497439.25704346655	483120.57349569444	614833.88962497	483123.7773948683	483118.0215982653	554407.3113087433	inf	inf	536217.6624412673	inf	483112.88276418915	inf	255636.56889595045	483593.35068254155	483112.9864897078	507050.6520435697	inf	483111.73724783503	38723.42897742537	483126.29652940726	inf	inf	483113.3557094978	463163.1783942453
Vanilla, schedule 2	483148.6413413598	555481.966518706	489395.92595736275	inf	542708.6386821424	483140.4994489152	483442.42931682966	483111.2560000254	483115.040632779	542721.3878419406	483121.1980260238	483126.3427147932	483143.6244988955	483135.09254456917	483113.12605667306	508056.09858395136	559108.8150354516	542723.1826155224	561508.0403731818	483139.91229902854	inf	563861.6903667963	510171.4970856244	483150.3881293429	483133.45766959334	2785103.5146917645	483127.5758708298	461031.57805300056	483138.48376233946	483127.6200437393	539164.1563133502	inf	inf	536229.812213659	inf	483112.5800790074	inf	463157.11001701944	476351.66176182625	542738.056509338	inf	inf	483092.9183769442	287228.03207826003	483145.3103230544	inf	inf	483117.0832890394	463290.694643828
Vanilla, schedule 3	2614913948230062.5	29619866454782.527	5734746336422235.0	inf	3389183658.036564	104841310.58692665	3680958.653959229	171878594.64381865	483149.1750200067	941571732.7776575	542298.7181362079	1841771879.4024017	565104.4320493874	5335443.194479771	483121.0288816592	3902564173778383.5	10701686287813.238	542839.1362242168	1.8701365391712732e+16	485051.64877693175	inf	540643.7933695434	610158.0278314478	1183424395506368.0	24229111446734.082	3.634641191059034e+17	483167.0832821101	12499918572348.242	483193.69167796185	272308535419905.84	542729.554657736	inf	inf	540525.819699118	inf	18644602.822538093	inf	13994855284.646912	483023.8827332004	542738.331365783	9.998601767314616e+20	inf	542714.7696785387	inf	67154740.29669595	inf	inf	261698254032986.03	20331149.300883062
Vanilla, schedule 4	2.975051295408682e+19	4.105726113935874e+21	1.2708816817297435e+21	inf	278058672332833.7	73590702554164.33	58564220420.86336	3.730757869660978e+16	29072442.299461275	700472397838842.5	1564228.2999343316	41169965007447.086	1073303692107.74	7100562034968.869	488796.1604835108	2.747461836476693e+20	2.278597730616293e+17	99517774.97808836	1.3142400477993695e+22	50511870.079097286	inf	542621.91461168	7074387427.624454	8.357685779698663e+20	1.7327943768357966e+19	3.826982432301735e+21	486201.900849865	9.622645731967556e+18	494477.85815123696	3.3025454029826575e+18	542738.0611343693	inf	inf	1106278.9584110107	inf	4231190471275093.5	inf	3240540808875039.0	3019140130.444756	542741.8838943618	inf	1.43957522323712e+24	552872.6428892517	inf	49720711826394.47	inf	inf	1.9108290352843627e+20	2869768056250.921
[truncated: 51 more columns]
