# Supplementary material for: Mini-batch optimization enables training of ODE models on large-scale datasets
Source: Nat Commun. 2022 Jan 10;13:34. doi: 10.1038/s41467-021-27374-6 (PMC8748893; doi:10.1038/s41467-021-27374-6)
Supplement: Supplementary file 4 — Source data [file 41467_2021_27374_MOESM4_ESM.zip › source_data/source_data_Figure_2c.tsv]

Multistart	Fujita - Adam	Fujita - Adam (balanced)	Bachmann - Adam	Bachmann - Adam (balanced)	Lucarelli - Adam	Lucarelli - Adam (balanced)
Multistart 0	216025.02191260562	71789.83598008017	220426.80814865127	61883.030040611455	460652.3390303971	202020.52743518061
Multistart 1	410148.5886949386	90347.6721119167	239707.34429097816	63255.01754733506	807681.633054221	233788.74179543852
Multistart 2	537723.7180714961	97298.89734509136	471812.1174134087	83814.28007733698	1058647.7032745637	432217.1638338724
Multistart 3	545657.153923291	105341.0709049274	566074.4330061319	97082.62730968356	1137963.637652758	728663.9624266814
Multistart 4	552593.0192246194	191456.38912702684	742022.1137040608	117383.02268325485	1143499.1268887965	807710.1214055136
Multistart 5	555684.9403059826	261676.067526326	816438.6099863485	141536.8960199371	1255360.5138260792	828224.3118084304
Multistart 6	560616.895364045	270093.7440639632	833404.7487975274	156631.17254298844	1390751.4223378263	1177771.7939286518
Multistart 7	563475.0170294992	278135.5364595525	1270679.9859754606	230218.7268994433	1424919.7761748089	1186470.6751735322
Multistart 8	563541.9943353599	279379.9237372957	1274707.747995206	241432.0296226234	1760033.0093339304	1357594.6663665788
Multistart 9	563552.488493016	315459.37250514724	1502020.5805845861	370942.11637768213	2221145.033911296	1381617.5677236263
Multistart 10	563564.9270919308	330356.0529600276	1872531.730556408	448502.8468999899	2408116.5739993984	1388317.4473821972
Multistart 11	563566.3410591173	334605.01487026125	1924472.9274556567	567563.4751762049	2453590.074819262	1486152.476270295
Multistart 12	563577.6334219485	359261.892100344	2317788.849031084	595554.2002358028	2519179.2634093864	1596323.0683733022
Multistart 13	563578.3747929276	361948.1340135814	2430306.335078776	598863.298382834	2520617.4524182156	1684319.2272673887
Multistart 14	563578.6021508635	365545.26396130497	2504266.697980108	681925.6697908253	2525333.2991480716	1687220.5754632517
Multistart 15	563596.3652556669	404532.88450733764	2537516.081448066	689795.5983326164	2547331.905931258	1703602.3248571907
Multistart 16	566747.027143547	410086.6091099031	2559729.474196096	698019.6458015181	2613122.2726416653	1705967.4632011075
Multistart 17	579657.2649763548	417924.37149722665	2766721.8629632182	837176.8295727151	2718979.748965158	1725348.3693581298
Multistart 18	612490.5689965218	428476.6970298282	3176657.6608383283	884951.3886157824	2827617.5471331435	1742025.6533988323
Multistart 19	708890.1603420434	430775.5586203703	3270853.9740675003	979531.3581798483	2829078.612704397	1854573.8751286394
Multistart 20	1012785.050083191	435576.28820677183	3358881.669095179	1011692.6530026977	2954963.451698853	1862381.3061214902
Multistart 21	1420682.0348312887	441960.15259659087	3839618.90693793	1181435.4000724151	3161365.111387764	1957818.2053166474
Multistart 22	1471783.1202878002	458708.9132655074	4121260.0759493196	1419331.8452312897	3404301.3549363324	1965209.1372159699
Multistart 23	2430617.685196621	471795.3363992508	4136305.908768256	1720619.3179562592	3433538.0780966836	2015177.6213360832
Multistart 24	6181816.412001503	476460.42129967606	4180431.845728039	1787583.6386676012	3581754.2588159814	2365245.832591585
