# Supplementary material for: Mini-batch optimization enables training of ODE models on large-scale datasets
Source: Nat Commun. 2022 Jan 10;13:34. doi: 10.1038/s41467-021-27374-6 (PMC8748893; doi:10.1038/s41467-021-27374-6)
Supplement: Supplementary file 4 — Source data [file 41467_2021_27374_MOESM4_ESM.zip › source_data/source_data_SupplementaryFigure_9.tsv]

	total cpu time for model Fujita	total cpu time for model Bachmann	total cpu time for model Lucarelli
Adam, Schedule 1, without line-search	103.40423875192579	1711.430341856858	3202.149378826682
Adam, Schedule 1, with line-search	112.49857439296449	1703.8074364979104	3245.698808192122
Adam, Schedule 2, without line-search	164.6099546214715	1734.3556495149046	3275.246506213346
Adam, Schedule 2, with line-search	160.43107610665226	1731.9040528302676	3269.6995334587036
RmsProp, Schedule 1, without line-search	137.87000044373053	1645.891595760243	3244.691472220227
RmsProp, Schedule 1, with line-search	144.79699508585938	1738.6395662293548	3261.0172294020967
RmsProp, Schedule 2, without line-search	159.74294719563557	1734.5600403204076	3274.340021013031
RmsProp, Schedule 2, with line-search	157.56706596714147	1733.8060630114394	3267.3713830112874
