# Supplementary material for: Mini-batch optimization enables training of ODE models on large-scale datasets
Source: Nat Commun. 2022 Jan 10;13:34. doi: 10.1038/s41467-021-27374-6 (PMC8748893; doi:10.1038/s41467-021-27374-6)
Supplement: Supplementary file 4 — Source data [file 41467_2021_27374_MOESM4_ESM.zip › source_data/source_data_SupplementaryFigure_2.tsv]

	Multistart 0	Multistart 1	Multistart 2	Multistart 3	Multistart 4	Multistart 5	Multistart 6	Multistart 7	Multistart 8	Multistart 9	Multistart 10	Multistart 11	Multistart 12	Multistart 13	Multistart 14	Multistart 15	Multistart 16	Multistart 17	Multistart 18	Multistart 19	Multistart 20	Multistart 21	Multistart 22	Multistart 23	Multistart 24	Multistart 25	Multistart 26	Multistart 27	Multistart 28	Multistart 29	Multistart 30	Multistart 31	Multistart 32	Multistart 33	Multistart 34	Multistart 35	Multistart 36	Multistart 37	Multistart 38	Multistart 39	Multistart 40	Multistart 41	Multistart 42	Multistart 43	Multistart 44	Multistart 45	Multistart 46	Multistart 47	Multistart 48
Ipopt	19550291.921688482	20413350.3556002	1779373.022955425	21220851.29722273	34693215.78375111	4013211.2503594477	21167938.72057999	226798431.51055667	20428900.213389877	24414298.07297028	24801346.559277646	1709787.5744008068	3525248.4650257817	2037306.0920823175	22542964.280824795	23944893.995239303	20366389.9307088	30625720.059476886	19953071.49628757	21245614.28413826	20216582.570486132	6221344.095738849	230911969.77509987	223120168.32445645	6019776.20292877	21180657.502544932	10892782.85736661	22274454.702562258	20525745.03367804	904627.5386246139	22588554.908348195	23665815.910578135	6132569.0521029625	30343151.488343924	4435412.608991092	2237271.335066855	6350422.276525311	21374563.89090198	7456736.520682698	22146753.694932748	2572589.334777943	25325450.19792667	20959620.575553954	22476206.513261884	2589203.2916956507	1607870.3216056363	4094833.173437127	219124694.30982286	22548973.80752985
Adam, schedule 1	19069408.82712021	518214.6821742705	511985.49447843793	308424.7513856662	19922825.710004017	516622.2940399569	514593.7996327597	17489565.701671302	499802.5190235366	434809.9620349696	15390894.748151027	1378786.3498843373	19335407.373980276	296050.0971635494	1160432.69373875	367286.6750156048	473171.4261147565	20037376.894639608	362081.11794827646	492923.1831611502	457202.53086910275	317596.5407143116	479115.2783005954	19183002.878799595	1413217.278443078	320356.27316183585	525778.621593286	434539.2889515625	449722.86256370496	722417.8750426717	22485382.022270303	33652739.5785555	307280.3991536984	340435.93428940076	22564235.544176042	2528939.057287796	26879287.41425225	4375843.034056631	469873.7806718017	318795.7941933198	547255.4697530117	466452.0243084071	488687.52646234183	428064.5387819414	484214.7688084286	436146.9174097546	1133889.1491726066	19406498.190861598	338863.5038129452
Adam, schedule 2	20517818.302494816	4426547.787829481	3308162.4899876625	4282547.263250838	19954553.849244844	6806564.754693839	1338866.1549475656	290476.4260939579	601459.9795071011	6510176.613081141	20019864.189936172	6932424.009356428	2789313.1710937247	18343954.315555103	36917.33239953064	20321186.62771075	19454223.32016437	20045290.021119945	19942164.450830366	149753.0366157191	160966.33933889918	19967447.317408163	61071.20573621288	3358978.8478191546	6368911.012388333	6707693.578702735	16616.93702595935	14031804.56123692	617553.9555177939	3011865.640659976	1756823.52867617	19939683.227520738	19280037.6991712	5168996.499848938	4043431.757720446	3179346.482931743	4571211.104553082	19915608.2659243	756711.1392889909	19914485.19147164	2052989.8619403928	19359640.102774017	7496966.112528005	22400225.894661535	368037.15661626565	7896125.191004414	26981466.956717886	4025782.1662381254	20012531.672291093
Adam, schedule 3	28437497.73534447	26520058.235819936	11676010.914489554	23493516.080693096	39829878.117548674	46382724.73594369	22178801.25989271	8901116.03305984	27557063.34653838	7129752.97251288	28826562.244795367	14608912.305081472	8742568.93246818	25050870.0641122	51267375.06416253	24292775.268402435	20878984.46038087	33344039.459329426	28669594.242271885	31878186.290160354	2843080.384294021	34611911.29342336	2458422.6318103704	22689321.40206866	9412613.433830932	31432322.911741495	1366786.0329174777	36775943.426816076	29777469.34373132	53507532.533144385	26989313.05095851	23528411.102760226	31637937.898775578	37587379.57076207	7368200.300120388	21955211.3160713	13087172.116516488	21032967.151981935	2694199.027937426	32641954.922977563	37306986.57922977	30751219.739995655	17993462.757789645	31178293.951576196	16353255.227275465	8245480.723385319	35235675.63562244	10890379.759214941	26790492.607540213
Adam, schedule 4	406519828.21408796	515601151.05833787	278856600.7077962	405496443.7703407	337727679.4760573	245826836.67993605	482927813.2454153	169748116.1253388	434051860.5214405	113437652.53565796	312275691.3024235	427528600.3841324	150125193.47768533	398160371.2569846	220871461.46830106	165990836.87427104	250110840.51423496	438704685.7283419	292009966.8450034	373388980.0608737	244039831.89079922	185233591.7418903	147241165.6637509	309594079.2531247	140950702.16397357	279956742.16794425	389736803.83034533	119949980.84552932	393122953.74263185	334822645.45423126	346156028.2590462	178202690.08686596	337207940.1940738	132272089.26390809	165625186.81089896	518899288.4786631	165139660.06920034	144391087.07740316	262892024.53906003	300265115.71055025	246373404.71171224	311222988.2270235	198968002.0932144	79028139.88803667	235912932.7118277	279845529.9086313	372082283.2792752	128860254.9020695	298125910.7853764
AdamClassic, schedule 1	241686289.2965223	232680612.96380764	231292380.49110407	220475488.64372867	234150784.86074975	244276932.80228466	237976058.6491487	230436673.19411847	237585908.8566556	28022679.25287031	236935473.51098904	242527431.05166763	234682658.06310254	225759634.2946042	223776518.32001132	234837284.27380273	236858331.5115202	239353479.51243854	71283996.99969745	241139755.5632977	229143775.46626133	236568816.62987348	235468679.40008384	17720547.309495017	78737101.97592896	73371070.17046647	237776159.59860986	229505334.35958418	237004488.19523793	238344382.40651727	242538567.26021147	244033914.43210128	222885862.03893146	235385373.4336356	117068328.53487056	219324967.1665034	243581237.27869543	238259692.4202428	221054025.4832939	228675749.43662503	238845403.50515148	222883118.98404276	232798969.85504618	228278210.46584392	241268125.51143935	244214548.69238824	230160025.76469526	238771716.81423843	240620444.23231405
AdamClassic, schedule 2	20559200.206823707	4487960.685375287	6319544.6405626675	2479263.783912372	22303142.951707266	15318198.96066655	2457050.391164342	4040794.3856655955	20075528.95219022	6590395.418375131	19983644.72190718	9056688.642418915	3759153.2166542057	19556605.50282926	4359401.760036655	20340467.636671722	20001506.784402985	19625718.597733025	21458151.317437757	3278415.978811455	752939.0585138032	19959772.54526553	2237323.15874736	2423801.007696384	6814516.238043781	7117888.690639205	391346.4271296845	8244723.210396217	28332651.05934069	5540479.619179085	21966695.85443158	20279326.16448897	19651925.04178872	5762191.1133110365	4445514.0868830215	3190388.283783776	6169081.656380231	19919805.081638318	1421554.890300862	19950345.372135956	4388328.835247079	19354889.79483478	7099830.815584478	22470744.320142675	4414972.894031645	1194242.0577114818	30563959.53009161	4055840.218484532	20413013.63068159
AdamClassic, schedule 3	26880563.58031798	38656316.46400175	56595617.051257774	22623459.108711846	23139096.77549002	50352224.90069489	33292452.465109255	12345349.99662422	25776868.766547304	7667034.15277141	26053474.69153037	53046535.495001584	5631569.376780156	29780373.30158903	56191189.35916311	23047000.14829745	20912612.89813648	22872191.02829838	26341385.839249313	8952605.814479163	5076144.694547572	40509418.91033556	32681846.28655811	20427974.18472694	10744829.319637958	33190741.760967575	21263397.954838715	34494850.21633171	17888142.641600795	67182153.90131739	23802941.916339222	22206485.22291722	26548926.58765596	34646352.20675363	5715508.936259025	12377175.02440065	10674707.500435948	23447009.075712133	7189046.297183391	31978099.800049324	58066155.34727457	35257043.859728724	23456188.026005216	33649197.03391191	14060777.249346688	9190619.682693865	42350840.14231054	10591905.86293434	30649571.30928792
AdamClassic, schedule 4	409494784.6810712	572111054.8323503	340044940.84478617	368370555.6691714	297970446.0514095	294246903.4573622	541230206.4395957	208122538.44226247	399160041.6733855	152727457.18431917	333523741.24832356	504281430.4191033	158700443.74006858	399359627.6148226	262202607.46442685	95967871.88071588	256837421.6240362	468471078.4898651	340758702.71794903	405907547.8157294	298329559.213305	205357909.20201707	178646267.61708775	337027924.8432311	239054137.97902527	312487165.313082	455949624.62699157	102922262.14136814	334249850.25988233	398901776.1877394	201206873.2998241	168878325.8139559	299519955.9239611	116848125.47587417	205094069.4647082	477837758.20445657	214690150.5969733	167109827.73584133	331838781.67321247	194723882.02785137	284573038.679192	303052694.48527765	223773007.501801	96323252.0983347	257330666.88605398	388799301.7476392	432990767.35740685	159605700.6990511	331713075.0100856
Momentum, schedule 1	226799450.87784448	221311757.277195	228783014.17248255	212947390.1590824	240892837.73930168	9944355.055950962	212589639.9420656	16203081.940244073	226798900.22198212	226799058.29357415	226800344.3585771	5253490.076749131	226798193.5888625	229051390.00964263	227327456.03771567	226798538.648478	20350400.432923667	226799699.79264098	33506426.923773102	235536654.33410925	222022030.6620024	235533603.03241986	226800378.86930224	35051046.02114358	27173964.83485875	221126145.4700493	215245107.09137166	211942331.76821864	225514666.11918557	229048642.00938404	226799033.2816072	221834590.70567283	229423728.54168275	30953384.842872445	235533070.575393	31740635.89059946	5200052.722175494	38960897.32160233	232299103.97429693	232447702.26028824	224444340.25666088	235532758.6919057	55667649.20456469	232069077.64595547	227333982.61777478	222307486.00963405	237786161.9653794	226798375.21278563	8118937.019859796
Momentum, schedule 2	25926981.956687663	217091723.38899672	52807707.39237756	212529417.3686539	48869863.99554682	12259626.947081137	225547503.21016505	21695303.26548307	27845480.737549286	10547022.328092905	67239374.11625277	13796126.40714868	21866995.107153382	30097140.8022884	36015889.650034525	34331286.636280164	29418611.371398948	226804382.77487734	41328182.79113968	36576099.876093864	4152276.0095927604	42175407.697806336	4780009.984219574	238443768.05502874	11698925.892096665	31415002.57027466	12711841.234437123	72001311.65503246	32743453.943976976	16650694.41490131	54268233.85203357	30784580.317734398	229807700.92594606	40805737.80038327	40697372.33232862	55039133.53578934	15381999.185467754	40204868.62042727	41820931.916015744	33743493.45826544	86195998.1285367	235533469.48548904	58473738.22033367	30763883.875757173	33655549.189360954	12224202.535056535	32301465.92355814	25269003.333084863	106222332.85899243
Momentum, schedule 3	211116902.3293261	255304981.30106705	202567906.42270803	240634399.84528333	241790317.86142582	115437517.61229596	230999758.36811167	157163707.62438324	240201811.5855954	42151358.71764632	223124697.928297	235263328.8937299	78587641.41951819	172182328.8728979	108384800.37726569	228293154.22243157	231283489.96636847	238457199.72367936	196582970.10926652	168105321.46995288	87915907.10730892	65245532.49193478	25567077.911028236	239832126.0414967	68654151.85508679	131454637.60231516	116479847.77993298	107071315.6071212	231499468.0148029	166797532.39581224	147172282.15534556	101738231.13388652	241521414.1393622	74903537.87688166	76245144.47293603	248700687.89133966	56896603.280051716	69924168.09109204	188851405.87563032	210349144.05111277	145894208.27006647	236374303.68110391	164249485.96054232	56470595.331313595	96239774.96209818	57118293.46905458	186542093.29705623	50775041.51313034	164349597.5227542
Momentum, schedule 4	707083586.8676987	970881013.4206712	564395102.0092942	610548811.6865743	451799035.6646228	542596012.3480705	728782049.3504006	771584555.2346077	695812073.366354	298963347.805153	492989331.24867594	842672081.4321299	521215003.39576256	863102267.1570206	703337622.5848843	354260279.45938987	470536987.9955659	714127699.988227	776610297.1836379	734239061.3657595	604630354.9038546	342435224.8523923	318679127.2074405	533150465.9734124	701402586.7957871	497525788.6096436	1478405476.881394	241688222.526018	561645182.7505803	1604870401.516185	1162804603.7184615	436652124.4498993	634979394.2227068	299134254.9684192	412785545.50949836	938794254.6121844	374074585.2815177	505337478.46827203	1420804957.9827986	513830338.9432341	648977769.9897661	443855794.31343764	558777599.1172299	261945503.57986248	606258597.5146292	591849613.2438196	952153449.4736663	340433452.67305166	752510651.9741735
RmsProp, schedule 1	506893.96830545674	323568.99502028374	372107.9878866811	355719.5861604006	400662.90403966064	532203.2769451544	511765.903268689	378971.8887782446	512765.4158986191	226174.8786204902	377155.8452740092	508438.21277114504	383521.4811423001	5574793.702595906	12817671.122534186	373450.8447624118	345846.34478828765	513748.7757494225	363639.6310421041	535689.0675739306	345328.61699783	371551.52046594716	5474844.837139194	523644.5969193089	559292.8719655031	20084542.157455977	384843.88217946386	2553527.3510938417	578969.5825181811	371909.2765661676	359695.14593931066	341188.99223442376	404112.5030846293	519594.61106127943	477564.0014232535	376053.15170479	5084278.012266686	427017.24301930785	515110.52575694036	572206.9353857301	1914281.5884400452	4474280.364545977	589436.8283200962	415192.8847515241	19079831.277619675	546305.6363244711	475218.90069907386	389806.9589889485	351582.9260604161
RmsProp, schedule 2	20540992.96283962	4537262.807162289	5410442.892406275	3603929.7062249547	20081794.707851667	6844897.6787513755	1481448.0906715663	455878.82976474817	639731.1815620016	6575690.020295539	20044623.021974787	3579051.2628566157	2953967.1854958725	18462234.955019597	1188012.538614124	20342072.3806355	20029491.80852456	19486902.632977106	20159913.34817934	234438.53387995745	203195.92369751364	20004130.45685752	305415.30125120794	1305575.9664361698	6299364.728234841	4275139.367289623	63053.65798556448	6937056.347787857	409159.36808829947	4337813.411779272	4191997.1760985507	20509298.681915253	14262626.6490622	5192564.864709219	4075077.202480928	3170834.8192136693	5671452.275731983	19896514.602999233	904461.240684117	19892420.453939967	4784294.851084519	19491695.662545737	4521122.207607193	19722676.416679874	3873096.3188844607	7481808.784492131	5208635.805274141	4129747.930356607	20078914.491788197
RmsProp, schedule 3	26637664.588107266	23938597.45281397	9352262.006754722	23421898.05158037	43140947.941046305	46475668.09249065	6915014.921251066	5703751.0114700105	24987327.01294387	6905237.489577634	28500344.56290578	11765326.564171573	8588151.780059788	24742267.740350462	49980503.54200898	23236560.028486412	20973138.011781942	27123886.178392068	28525319.342260342	31586447.235412598	2943386.5451045814	35022363.60647233	2536913.6254528873	22293004.67722475	9528295.270018056	30987736.57007429	1196133.9440756484	39114076.317393966	29732329.848372687	42969997.008109294	23743856.486905195	22586583.011327807	31903824.41732199	37349233.914439686	7536591.970457412	24799741.924633726	12795864.01231255	20721613.950377215	2879010.407537431	32542400.161565937	57921167.279590815	30409961.801028676	18861149.27705534	31349537.26086817	13922362.383794263	8311418.745711512	35250971.4844619	10886818.248217544	26995035.978677113
RmsProp, schedule 4	421777961.02674806	523603983.21327764	276987500.45162433	412111478.13016057	343897670.90547967	249576879.56500536	492076663.06850135	175307900.51657015	439545047.7420281	116079471.08163615	315178814.2722623	436795871.3153013	156040824.70161787	408800517.72672737	226230250.95083687	174163628.63895786	254311458.78210747	444948184.4682497	299932618.30708766	379430136.11468583	252285993.42606866	187670343.51937407	151671148.1191587	313684835.47224	147559756.27221707	287079203.9169796	397039776.77068883	123688284.50614001	397854068.67624074	342413934.60448825	335474805.4366474	186485059.72560084	343683041.64706755	137030008.83781376	174170512.33137622	529032546.44955075	175749565.36117193	147040505.90490687	270272617.889845	303739516.6053274	253683304.20075735	315693535.2189525	205133234.39804465	81158113.91538894	246949488.61453176	323393042.54639155	380860947.8284373	132688056.49827659	304558709.2965385
Vanilla, schedule 1	3047040.20171058	35172662.70725538	25232517.68533969	22124027.112219475	45416229.492567234	8222320.142357109	215911409.1882649	16555628.236674896	25339905.906777084	8074877.284221962	30729298.987844512	8072921.140712255	4334621.997306772	27006815.85416724	33570976.4448207	34095145.790158324	20613576.20386272	226804044.24066168	34329734.97262455	33219095.163954172	4018326.585103196	33972266.52481476	4851095.786698864	38838142.19472274	10925323.558539674	30706045.291488506	2160497.9418020477	61036870.01715931	32690841.396952413	1640919.1132996692	22333788.992668316	30890766.15500063	58314643.211746775	36759901.76745452	14307531.425668102	55373205.362621285	9114658.114266103	39632319.15238382	37798377.9516574	26527663.958482414	35718417.224578	235627448.01947057	58427234.789989434	30373208.801606484	31941336.11583734	12943982.172741586	32378926.48407473	6668489.177716408	104599689.96886295
Vanilla, schedule 2	46313210.28052513	232457616.59865856	54760378.89202269	236323915.52712527	150416014.30183604	71189045.3423222	226118273.73892263	23397189.391404152	45304748.56083414	12394139.427901892	110653035.96991765	17995317.21063901	22947415.44231633	35916819.37098767	40560061.71083775	34886087.19639673	48791542.68459514	229031456.5307775	44321685.98931097	38352564.97931625	15661307.587956486	42801121.70294039	5357329.184234509	239749416.1211677	14690147.097982284	40981528.5364432	26541757.16615939	72845554.6123746	59074775.08020174	41257315.964960515	59139868.13356647	31709311.779862266	235511320.79225433	47891867.67217948	46163652.71153943	57339774.1098041	16698274.962981129	41050771.21840913	44208840.79498504	36897338.20809913	88210910.24506009	236248663.4154195	58554763.63188124	31217737.37045574	36217663.0528543	13338166.113364467	42352382.82390057	26187554.405011654	106937874.44349119
Vanilla, schedule 3	223141345.09271178	289247317.2874726	234491716.24490163	254657245.8681142	242696628.47769368	155030332.4453012	236775929.93453726	253727066.9582723	264629890.34546414	51533832.62346784	234615123.30014393	263865281.02701998	145581931.41604942	249383844.91326135	179007839.59396216	236717039.77335447	236092016.14821506	250159141.50481153	344438625.56483275	235629733.8642535	139590016.4312443	131498945.7263725	61806797.908895284	245976655.55389056	109656923.25895964	169436341.87181005	182969721.34723634	142781353.3778169	236305123.20252147	278668036.9761845	214603475.5256673	212201088.0097845	270427822.4037258	183445969.7899347	106709198.76501043	274613683.40675974	122817699.34626651	115114084.84382068	321137634.5077255	230946028.84172335	234231002.33211213	236790646.31176743	256435804.7743293	77470790.79121725	187362519.95559898	169935364.7604856	275937815.574038	84908208.44107369	253698314.64876974
Vanilla, schedule 4	766733563.7186223	1029716860.7529263	604751597.9568722	649328584.3692994	486557345.8323543	608229374.993814	781684353.9614282	829227303.701944	748025788.3404273	350042853.1160351	525565045.20859486	894818454.8286774	561495465.950515	917211878.3755057	856285332.334424	378324615.34628814	503016771.0352856	760163212.9695492	865744882.58571	786097076.995908	676830909.7702432	381291012.950928	376940504.5960934	567373071.5164217	844192205.2888733	532041680.4130477	1630530385.9985378	277088610.5290009	601590112.7646781	1708729775.156507	1265119108.1078777	470274883.58240145	687801499.4898765	313528307.1587615	495918165.5173557	996613741.2890643	449424311.998436	568857084.4125848	1632439197.5991042	548111552.9877691	696700203.090307	473903744.55640614	628830638.9242926	312102585.4719514	652744447.8249843	660964328.0677656	1014260084.910778	388224727.7202097	836715350.043371
[truncated: 51 more columns]
