# Supplementary material for: Mini-batch optimization enables training of ODE models on large-scale datasets
Source: Nat Commun. 2022 Jan 10;13:34. doi: 10.1038/s41467-021-27374-6 (PMC8748893; doi:10.1038/s41467-021-27374-6)
Supplement: Supplementary file 4 — Source data [file 41467_2021_27374_MOESM4_ESM.zip › source_data/source_data_SupplementaryFigure_3.tsv]

	Multistart 0	Multistart 1	Multistart 2	Multistart 3	Multistart 4	Multistart 5	Multistart 6	Multistart 7	Multistart 8	Multistart 9	Multistart 10	Multistart 11	Multistart 12	Multistart 13	Multistart 14	Multistart 15	Multistart 16	Multistart 17	Multistart 18	Multistart 19	Multistart 20	Multistart 21	Multistart 22	Multistart 23	Multistart 24	Multistart 25	Multistart 26	Multistart 27	Multistart 28	Multistart 29	Multistart 30	Multistart 31	Multistart 32	Multistart 33	Multistart 34	Multistart 35	Multistart 36	Multistart 37	Multistart 38	Multistart 39	Multistart 40	Multistart 41	Multistart 42	Multistart 43	Multistart 44	Multistart 45	Multistart 46	Multistart 47	Multistart 48
Ipopt	8292074.987962084	6507863.127954422	6507967.175135477	6031513.445120275	5952859.76615117	5578863.839563437	8558610.620787889	6471947.80140125	5732269.6599317975	8560521.181384804	8560468.481706236	8559542.041989425	6447739.028314428	8654554.926867614	6198607.590373232	6443587.143418388	6152084.847687899	8560523.328183252	8202230.272875617	6394119.014388681	69516506.55570683	8560511.522078015	6170288.238005509	8516491.148847973	6533044.72496542	5060703.415185942	6447606.9915729845	6516153.366286395	6921155.525711141	6199631.020588465	8557210.45308197	8533819.455684181	8557393.94639166	8560512.65429331	7000966.289616212	8421120.086369447	6277059.677281388	8560505.116423495	8560496.915725937	4075368.7595648486	8487809.974492695	8560484.457234358	6447072.768407211	5300767.885092479	7240335.404208266	208860363.29093295	5067278.596807031	8558695.155423975	8559884.717434328
Adam, schedule 1	4217195.953658739	3016922.4637888344	3455683.971747574	3562387.06492215	5847978.434197598	6102080.921429602	5590165.8373455275	3486930.0960441576	2849255.578199655	6012627.004015962	5996442.910778657	5580189.897069368	6068392.094081754	6422625.54715481	6514632.083206656	4791617.674994073	3532244.6165906987	6509198.582394054	6418903.17662514	3068810.0375628015	6404378.631723993	3139831.4570502723	4215077.4111060975	6228967.227846091	1855835.4516671365	6439485.898495834	4588621.646714419	6424505.203307216	4651589.953546957	3245566.829807163	3942326.281925341	3145079.180115006	4675340.770624492	5611710.658406882	3804401.434803093	4084703.9344163984	5455505.919201014	3676946.5386495027	5931565.356185434	6381591.057780345	4314990.444508998	6234957.816626572	4265919.948951492	4369759.179678913	6083649.328093419	5278966.407947338	5678781.6249049865	5565260.567275625	3887645.0438043782
Adam, schedule 2	4381843.162248093	2368733.175771718	4819947.349368998	4375896.826643583	2488281.032738572	4610544.564526115	2338169.5732125677	4425176.757222394	2730042.985973721	4066704.647097971	4383059.393053543	3341929.7654892914	4388275.755308739	648198.2721429572	4171922.4784051953	1405686.7859865709	2503766.8415752766	1877352.5150329233	4222525.491795784	2754111.5275476724	1781915.615837766	2752228.4782452798	4397541.116933336	4323453.046750553	2340537.947515192	727244.4311217894	2914318.5114489384	2515460.0449343817	2424828.8014424182	4365411.084699205	2795716.9127507657	2660140.9649502886	4691038.06911522	1606754.8851795276	747758.6215247061	153323.0515117143	2748143.8232436366	4389513.50683849	4381802.462994716	2417250.577989739	4026192.2468702365	3320344.755079738	1644882.6790744057	2450360.667149054	4059958.8210620717	2369671.3976746635	2365171.8413217557	3801774.494749708	2371120.064925147
Adam, schedule 3	6645610.048316913	3141933.3539124737	6447403.696585576	4952995.093002969	3614375.7987556863	7320221.564336021	3553356.5813967176	4707257.121427378	2599488.9543691203	4960440.290340234	4630825.484532858	4421590.964481283	4343717.041237951	2517871.7862104042	4631350.140188686	4900360.225355961	3587206.6169525627	5282504.861392818	5813197.096327113	3154565.7907812223	3764470.815808003	3072919.1066832244	5333067.905808379	6273808.608086856	3255190.491975503	4532099.296762305	4733301.240889763	5460803.663445351	5292583.479047432	8066026.51214327	3161402.072851869	3797052.2547649504	7588715.021319587	2870934.5474168225	3989949.8290272914	3963179.3359915805	3924508.0505998973	5947081.140621706	5766259.060502391	2594111.466255566	4617249.432251813	5174171.305335935	3698007.9170699874	3951579.370008276	4533336.920557079	4936750.307352105	4736752.828155121	4533509.935430676	3840250.749947805
Adam, schedule 4	8403578.44549915	8110472.700819263	8554520.405599834	8554475.892913435	6153893.125336875	8501933.736092014	8474449.493639471	8526030.013208376	7685156.6224175915	8180038.246673308	8502480.193245642	8474403.538746808	8527719.46906939	2067796305.1827562	8540326.3491777	6528011.711692593	6438751.712562637	599731580.5715332	282702384039.96436	6435890.191593745	19379118346143.55	6298042.394624973	8241577.894000526	421262285.92897993	231190328.9514539	4785022896548.084	8490326.849608565	8518111.809722183	906320349749756.5	8559672.298724668	7882370.74493963	8340962.138166919	8527483.07782672	5460961.615593954	44051553.27042779	7174130.103878096	1475205957.6716378	8007666.377337931	7903981.787840337	28680234106.87864	8110091.3195874235	150978041.95227918	6543736.686862692	8559920.422336506	8354560.9877894055	996114565620509.1	7066891.302571472	8271928.050285285	6260315.8114927765
AdamClassic, schedule 1	8560512.400095493	8560374.554217555	6447344.702514118	8560512.396655781	8560511.803116731	8560512.400096804	8560512.400095506	8560512.400065817	8560328.065796312	8560512.455763757	8560513.667792188	8560512.400091192	8560512.062956948	8560512.400091859	8560507.483527604	8560512.399055142	8560512.399638364	8559734.108142974	8560512.400096778	8560426.541850476	8560512.391865999	8560522.576554831	8560512.517235741	8560512.761435475	8560154.940545943	8560339.69240591	8560508.13485881	6447724.983081477	8560512.391770456	8560512.392951734	8560512.342060631	8560512.400076607	8560511.974793065	8560505.083401054	8560512.40005359	8560512.400077915	8560512.398917494	8560512.394395009	8560512.272887655	8560474.630582988	8560512.392347451	8560512.400096785	8560482.56082007	8560499.878149886	8560512.400095476	262895685014.40802	8560514.016108092	8560512.400076833	8560512.3419865
AdamClassic, schedule 2	4473672.200276025	2327650.8837156743	6449441.484699134	4347726.619565627	2638514.058681434	4532542.038241735	7940897.296698218	4480849.075682618	2438713.5731256623	5048335.966292047	4473613.827244995	7234994.452377585	4371751.789901467	25704635.224774137	4252353.726679031	6448575.695854066	727215.9427704968	16602366.981771696	15429777368.771397	2874497.761415129	10473531212.198006	1344454.0858910847	6495704.341707691	1503041965.5054333	7577085.832508037	11433955213.381086	3748617.9494160963	6447201.26180321	29890880213.480103	8560419.728568636	1174894.823542355	7414599.980852881	5080928.7605113415	2440151.7621344915	7847203.123952676	4360815.374762213	453780680.1697533	4484351.340236229	5567926.631864907	1322001727.201502	4282423.862535333	174536501.57348996	3080899.42110404	2444867.6088643475	4281073.7608153755	478201912959.06433	2466866.215647534	6918408.898219366	2373124.384535538
AdamClassic, schedule 3	4216888.676262232	2268165.8233262915	6447466.719851964	4346231.848035816	3274371.1228961674	4611133.266158567	2385720186.1128335	4428766.566727675	2483276.396212313	6913014.936924757	4303848.625730161	916316107.6678362	4071840.0758579546	105817740908.83534	4520111.1732869735	3518740.86981088	2769835.581821092	315945663.81467164	897613662610.2683	2586687.417899387	1284794560505.7568	2908217.088229101	63421048.67122427	504890814447.24646	79910366.09570995	4859465676058.295	3327257.5108056543	2426614.883547699	366440862799810.3	4485281.528272405	6771452.565965685	102340601.16496658	6662057.095104548	3187037.676992837	162933469.59215626	342848803.5414516	15671706765.943918	5355741.405929164	6797295.904652427	15521543717.814503	4828243.5622830475	1751568473943.7048	5916835.7025523	4697972.493812312	4390306.783999961	341595654352636.75	4087366.001474281	2166439234.418104	3235820.497840004
AdamClassic, schedule 4	7642828.726312121	5396177.226315433	8367827.59938029	8152950.033178979	9573564.303219162	8500336.53883355	71968634420.50044	7520095.854495818	6981728.015547702	92611718.69109344	8512838.537291754	29495011070.490913	8500534.530574378	3184121953040.4243	7741727.429160172	6416742.755679614	5278868.110345488	7670014019.843823	146672665308326.94	6425246.267312488	150533290886851.53	10427227.146289984	1403814599.554303	25667441443049.18	5821181294.754196	248202135320331.9	8061870.176598404	7855506.235271957	2.0158760025032948e+16	8536786.747615429	14468928.606661294	2572172911.044245	8872717.679590942	57016197.65937876	20225401879.628624	8897555851.78686	10094215413945.197	11208169.904126517	9173140.96742358	40782759864313.41	13304390.816631224	113172500721831.62	567484805.4949523	8405577.341690954	8005716.450178891	2.427287145590547e+16	6546466.7627798375	40628508092.83299	6376321.789801083
Momentum, schedule 1	6501567.02005282	6662130.172062815	6582838.03768619	6595824.34647197	6448487.415910326	6514368.372658244	6530901.8934044335	6451120.2219053935	6512373.002406483	6607329.169000675	6465321.80120255	6466021.7562532555	6551001.850385804	6488538.766992153	6617870.062881876	6448561.657127624	6571748.280539193	6528970.859697602	6512762.343365665	6288321.2069710195	6488689.376022961	6507970.453069851	6542883.437762437	6450456.011786841	6454864.602581099	6465694.1870864285	6482903.780902848	6466937.04648385	6481906.077526137	6454721.188067236	6535711.249401138	6539029.209048568	6454259.435509418	6535789.621406592	6466725.993934473	6491755.263544857	6552066.06048823	6553671.229395337	6685353.639722217	6449957.144101792	6734576.543184167	6687589.755059524	6525659.550353002	6606494.902052234	6502674.733166206	6713793.2770863185	6571405.093477677	6509453.352419032	6450855.630483811
Momentum, schedule 2	7966000.209627764	6509113.763347592	6508333.4172325665	6092659.36482739	5559855.875440806	6445702.542462534	6448731.371373361	8498738.807920659	3273662.2044494078	8560512.890324125	8498910.126587687	3944859.0121018225	4737881.887450552	3490064.032710543	4367966.784357059	6412303.061333448	6118164.19015659	6513230.461548186	6422486.031002185	6140519.344386672	3895641.013435379	6188673.256148097	6504155.903677951	6447516.407065632	5239164.776712527	6447954.01948348	6608397.233174719	6448999.01164274	6393301.69664991	7240344.176244355	6447295.938422021	6447755.40407227	6178742.105872502	6240490.384744585	6448119.450233078	2889261.101542309	4320015.716320935	6448156.224940975	6270822.374830861	3756579.2074657944	6019302.102232274	6455501.299656584	6447453.206623236	6512538.48099173	5080186.550460476	6475847.956047975	5057126.874703397	6450602.1506594	5046811.120262319
Momentum, schedule 3	8295081.388501423	6508769.286696625	6508022.636700601	8560440.081472738	6017507.084032708	8491574.733554006	6430758.503277196	8535434.657633992	5610627.398968558	8100455.736411938	8496406.780121334	7225500.014503831	8543015.58286547	6192807.194417421	6107540.011329149	6430496.565442487	6209108.025917595	6508067.223231057	8170443.243188173	6262836.346736101	385671938.9420097	6281492.680313478	8203518.507837367	8208671.815475711	6115904.494405761	5069174.2043551095	7896250.156368096	6447481.778967836	6934725.960750254	8559309.320481312	5977545.184012059	6407705.143187553	8393217.446470996	4404530.01542621	6569433.863125816	5946352.676533245	5896534.20525723	6926535.614122204	6901021.301672496	3848936.6319567943	8145520.014151934	8403486.869732255	6446151.494654702	8537514.549873194	7352844.556862817	7391246.381386198	6651229.325858151	8228457.436852824	6099598.217690593
Momentum, schedule 4	8435123.61376907	8170578.963947301	8555358.348494995	8560504.406715086	6575424.166802863	8510194.118199145	134587607.10454333	8538865.389140619	8134042.685949631	8304559.2807181915	8560459.204974828	1316741795.303786	8560769.256990056	196377185055.7056	8559808.059760815	6677688.6864336245	6460172.031606091	696926847.7294549	72792508672527.88	6471351.923290253	59528342964311.58	6451878.863248973	163272335.61284876	63820181617.73991	3369141215.4121094	7317598931514.251	8550940.332585476	8524931.527735624	1849767830597038.5	8560489.459936965	8091110.992234331	19632712.652420484	8559181.801544769	7187184.469853664	20388759415.38824	207752435.38137746	3473589615204.616	8576717.501703832	8320153.993248751	2808032625257.9736	8623207.963819128	1723824708933.193	56399470.302401744	8560475.69001052	8415886.058555026	4289458289261280.5	7581774.314878898	720455186.832381	6328689.119362889
RmsProp, schedule 1	4449067.378557131	2974070.35493319	6450676.151027964	5145898.696490905	3097111.702538945	5084680.430549037	2992895.5261701364	4794037.567094354	2666407.880430277	4362480.870435761	3044899.5555955414	2786435.9301681286	3235373.4575068485	3205941.3908627676	5264427.915333262	2983064.4542221986	3005968.871438689	2964093.9452063246	4468574.06333478	3064812.693793661	2679642.131522564	3636989.863687013	4711120.2750017345	3346242.2268269174	2905804.1278204625	2306781.834848442	4410900.932951496	3693005.402089104	3326793.1951030754	3733278.2214542683	2856237.693206778	2910339.2914889394	2884267.569568335	3228358.9337219703	3199676.3120499626	2949603.724837124	3183522.154345792	2970345.3408644344	2919339.6909733745	2919498.684208242	4926553.981526215	4666641.474169409	2943100.5456466773	2872678.424802604	4319154.104040295	669510.4408121828	2849547.74842323	4425495.149073882	3014422.8393422207
RmsProp, schedule 2	4407842.872485037	2165482.9270176063	3935540.237825464	4152988.619791308	2431586.1408259375	4414433.834221629	749641.154394968	4446336.418925483	2412490.9933079025	3181741.852094542	4401928.16838261	181607.47462968976	4025925.627724149	592991.1900521293	4229123.6529638935	1625509.5716647864	2547687.873404405	1750607.857236683	4440853.096050218	980051.2528210483	2486621.8262838377	2795865.271885152	3978477.411470573	3486266.0548149766	2354573.370067112	2338879.713110488	2922963.2248624335	2520250.4037029184	2604868.1722904555	4116710.1560954177	746005.6276563413	975577.5207990869	4414511.742328367	1012614.4986488976	46296.69257712011	2694411.176383863	2046187.6611222308	4414997.70670327	3973279.2341323094	561473.5643399169	4020960.916594809	4094620.650993499	1590443.1405315422	4385713.464719118	4076684.5894648405	2682641.6399311167	2429393.3307353	3844423.1771787815	2378911.848012826
RmsProp, schedule 3	5523481.066566711	3136157.7365862024	6447436.0959092695	4908075.986380729	3331529.1200978807	7219387.5563653	3222378.9930467727	4556261.15418595	2605147.1649730527	4430320.83058841	4594240.015030716	4427493.590446598	4193441.7794247135	2860359.149012519	4570156.76565103	4732965.682824473	3582927.7645435454	5312347.940890675	5860769.746306528	3090707.92772037	5647373.9626515815	3026412.5383763937	4756011.246343781	6129099.647448767	3051627.721954252	4582954.624699058	4251275.101299139	5427051.676071332	4876027.506110118	7884713.598322151	3202449.3528811904	3852632.1959806206	7495326.326237514	2791580.3767513605	3224254.911691574	3803756.3136491054	3991630.1791028157	5098925.24213568	5470755.891245204	2573960.989482076	4587311.307974698	4819535.790508395	3683335.5560911037	5530237.439161887	4519089.848508929	5063522.907201958	4619323.91691132	4528215.719232934	3718951.34838435
RmsProp, schedule 4	8401155.196969844	8061716.473193241	8553923.667656582	8548893.325613663	6166247.719037741	8502891.289593581	9012062.177762039	8525546.270121016	7688612.021044979	8187404.931908586	8502791.968911134	12018744.614969704	8524657.74424552	11810899574.97879	8539528.126020215	6499046.744664874	6440739.535814564	704794261.5223715	1444484747467.624	6436461.415268255	23793796201676.22	6304863.541714238	8352867.499305184	2504945170.6218348	440856890.6211905	12667756422866.512	8496844.305489972	8514838.080488257	591897623524805.2	8559640.660091083	7960013.521540688	8405133.196172254	8533507.961374916	5882724.341412517	92025983.1619416	9117608.90342531	4888507227.380896	8141427.203867773	7954893.855373637	76574846778.8634	8118265.505877747	2624822754.903305	6825662.90407086	8559858.127136357	8353319.348320965	1551192964292916.0	7059090.850269651	8343412.916532876	6268577.673031714
Vanilla, schedule 1	8307048.860176705	6507989.051142354	6551982.723282118	6071552.311781131	5621436.247148504	6201021.006311552	6804537.021298043	6377065.839263652	2167391.5137760285	7958550.621456054	6381223.6265597865	3970079.1006048736	6382001.606967963	3319364.843274895	4402424.153376436	6436391.493791772	6154463.24948994	6508159.450691851	9573982.726602865	6224777.465978041	3848642.0543373865	6183826.225881065	7974321.655332895	6483500.568773887	5190712.515513048	5560414.377575914	5627402.657751901	6474993.266436384	4559920.1463854285	6284077.381009749	5934088.406784267	6406274.201218655	6341494.119969173	2985857.9950378356	3841911.3281047964	3498783.103398075	9356102.071000213	6605219.385353058	6663667.754403968	3647431.0213435832	5979176.055742074	3443046.471764122	6477790.616805474	6534531.693558043	4391690.088134137	6469114.558824612	5427828.6647596415	7907911.809422879	6021046.167439587
Vanilla, schedule 2	8280077.87915302	6508483.700937466	6508190.778337423	6458249.475781309	5977337.085630724	42662796.35282897	5907582.004291231	8501377.450600356	3790606.6708323723	7939203.449016245	8495636.046105651	6301512.529726939	6469257.696199401	4871243.700146089	4508357.138065544	6448251.798638938	6132741.082344695	6511500.529811043	6238140.811072327	6233778.109371478	3988591.1761971153	6281907.763148977	8168232.113687651	6491193.820339959	5655440.228749741	6269225.533292398	7036178.400440257	6447959.1411786135	4835747.28856597	6573349.621315831	5871485.235133181	6398325.42802722	8166865.36507719	4487876.574929532	4056961.122129559	5658827.110470828	5193881.757544789	6674013.433206292	6347874.600039726	4182640.742165755	6058313.86566356	7304613.64054906	6447850.726928306	6508300.054968558	7132241.188865226	6457561.435272362	5774468.129524633	7916000.968464469	5765357.5549492305
Vanilla, schedule 3	8377125.846452234	6509039.232939841	6508073.18818517	6140470.273095309	6238643.701981353	8546408.62793376	6452947.181842155	8535945.516001046	5872698.698123474	8155348.46980292	8499672.649596166	7706165.515219238	8531474.484789073	6308417.227655465	6214102.291039923	6447690.8759253435	6306653.291081854	6508084.139820993	8179024.826774675	6427629.262398889	7977699697.992922	6302958.218413532	8214468.746955091	8519831.419774413	6292116.534349513	5948792.345592165	8241407.452157738	6447554.467866314	7644605.832459755	6387478.162371635	6404369.125799419	6415651.741355115	8471062.03743292	5682202.552891306	7234278.582643168	6138831.051490119	6040662.140435749	7446170.467471557	7897481.979849022	4195748.408952728	8220956.347554276	8410481.670923717	6447952.709251816	6507986.50975191	8304611.172873784	7907331.98121371	6886186.028023527	8268195.121608427	6332856.777498422
Vanilla, schedule 4	8447005.136154998	8173866.2553262655	8555001.714445636	8560200.13575327	6820802.532860231	8523670.021548439	127625257.11953086	8539326.662108114	8133035.472682275	8351333.8665604945	8560587.605254984	2057963993.8921463	8560818.476681758	251590349089.2153	8558227.883611722	6682607.913840324	6463840.520958252	693549970.6016695	148221727176682.53	6488046.546840485	122995621677457.38	6453442.641634665	184531989.88084972	74314580069.46545	4906946311.982605	15771830904307.12	8554712.484112907	8524930.215526652	2766245163069152.0	8560064.506845951	8462498.039339185	21077957.312065315	8563088.81093781	7212201.578298157	36059925794.25307	391467641.8093958	6523244962478.697	8578809.769826809	8373652.9755342845	3548145925753.3877	8645138.149265848	3717043523190.834	69353001.59452459	8559971.525557527	8425067.096737787	9315920092372144.0	7628962.605762588	864410866.0069516	6355451.181163751
[truncated: 51 more columns]
