# Supplementary material for: Mini-batch optimization enables training of ODE models on large-scale datasets
Source: Nat Commun. 2022 Jan 10;13:34. doi: 10.1038/s41467-021-27374-6 (PMC8748893; doi:10.1038/s41467-021-27374-6)
Supplement: Supplementary file 4 — Source data [file 41467_2021_27374_MOESM4_ESM.zip › source_data/source_data_SupplementaryFigure_5.tsv]

	Multistart 0	Multistart 1	Multistart 2	Multistart 3	Multistart 4	Multistart 5	Multistart 6	Multistart 7	Multistart 8	Multistart 9	Multistart 10	Multistart 11	Multistart 12	Multistart 13	Multistart 14	Multistart 15	Multistart 16	Multistart 17	Multistart 18	Multistart 19	Multistart 20	Multistart 21	Multistart 22	Multistart 23	Multistart 24	Multistart 25	Multistart 26	Multistart 27	Multistart 28	Multistart 29	Multistart 30	Multistart 31	Multistart 32	Multistart 33	Multistart 34	Multistart 35	Multistart 36	Multistart 37	Multistart 38	Multistart 39	Multistart 40	Multistart 41	Multistart 42	Multistart 43	Multistart 44	Multistart 45	Multistart 46	Multistart 47	Multistart 48
Ipopt	363669.26809375297	442925.41976396675	535367.5828982319	7.720923940255872e+31	542707.6973848409	539368.6900143769	404048.9792272475	154493.58732331503	42531.88157727483	542708.5250608395	542716.8884433461	202515.11730345408	528874.4069590278	524764.4321030794	483082.20314985735	466690.4668671327	513746.65160747606	522833.9617920743	1.2180333770968357e+24	529929.9204837852	1.8654689426603774e+48	532018.4382705111	501306.0010519327	483080.36262420774	483100.5266686064	464360.086621846	483076.6620734267	223568.64656435605	542412.123681987	542720.98013367	516579.4824501623	1.6995170140954138e+33	7.784229819592015e+26	538055.2740231084	2.6619020721231596e+40	542738.0519962563	3.0898229454763727e+22	254675.84478567645	512718.74498425436	184164.5924780397	9.998601767314616e+20	1.451660284215629e+24	196562.84143692034	8.059702001660083e+28	474627.5515249239	3.275833736983609e+31	3.9471810150420195e+32	542736.3662666994	462993.12407072785
Adam, batch size 1	-4551.833402618457	276070.98337282863	-9678.74501670924	1.568585328913434e+32	438509.06771670375	483116.66582112724	188299.74638274714	-9318.258204813583	-9665.561394090359	-14539.762949119788	-11635.798983285975	-14523.533521752895	340454.5795592021	369337.8032267655	483085.39833109104	367787.70262085425	519214.87496229366	-8104.787542709291	-10948.398858916044	483101.95201658487	1.8654171472936854e+48	503366.50192652096	-8071.603977315745	438650.66834402387	438935.32286854467	-15212.378216738069	483122.68007222103	-9331.652400708123	438681.3841948857	-6851.27324606568	498371.1341007085	inf	1.3426415659245775e+27	438503.3579014022	2.684193339943791e+40	-10161.800036831915	inf	-11538.221681977495	-10066.225268816066	483117.27389493043	7.963559627517792e+20	5.85359381197075e+24	-10864.507457336982	37973.9567451375	438612.86454047024	3.275833736983609e+31	inf	446854.87284015777	-5685.396766666099
Adam, batch size 3	328088.9668401474	438049.4444762591	542738.0565568657	inf	542738.0565546132	542738.0565549115	155319.04227074125	-11559.697078361682	24278.364050542936	542738.0565562535	-6577.454840685288	159197.4650425944	14960.284472509407	-15686.892243984868	542738.0565548643	-11025.928736875958	542738.0565546132	24795.943797807697	204782.1020286484	542738.0565631539	inf	542738.0565546132	542738.0565546132	542738.0565546132	542738.0565550129	542738.056562168	542738.0565596924	-11282.078595759678	542738.0565546132	-11357.425688250087	542738.05655673	2.341132808378302e+33	5.00837001983782e+26	542738.0565546132	3.716225307199621e+40	5052.217405403525	inf	-10317.232174715446	-11105.923740055478	542738.0565546132	9.99860175831531e+20	inf	542738.0565565688	542738.0565675657	542738.0565599315	inf	inf	542738.0565546132	542738.0565546132
Adam, batch size 10	267048.6908313804	411872.22202853224	461492.80485839787	inf	438688.07161952386	483114.59382484993	163180.74489581166	234915.28067892115	25264.33518309988	-13566.386413894621	-2430.2849391768777	17333.83274357051	420455.41380893614	310682.9306683582	483082.4437254728	90508.457456706	518875.46475133055	24836.081567394405	408054.782059944	483101.9475983892	inf	472809.8284977823	210972.25090859726	438837.64997158677	439361.1848281186	202309.02236276478	483081.09749516635	-10366.84339359298	439282.99604133324	12990.22078556877	532427.8037710006	1.6995167129212816e+33	7.784227734632933e+26	446734.6832666267	inf	25860.45427834533	inf	-7027.166788576721	-11744.365316357285	483112.5680517005	inf	inf	-10940.038613287557	30358.014709883228	440938.7647426223	inf	inf	3.2621419831276844e+16	186909.90032489365
Adam, batch size 30	5436929.443874963	4261199.979659906	249890.3626763034	inf	472846.8800892638	483422.94450313284	197669.84617582825	234993.68222142302	24875.380621203196	355110.5979230476	278796.2018166198	110990.69884330263	419910.25891921483	348011.006746104	483102.15954108856	281482.44372985716	519207.85743738024	16833.207061367157	58685983604.43531	483102.4864089951	inf	472232.83660760586	378243.22298178315	4379054967.704985	53193978.36081394	57484949.14509733	483077.02535718546	285079.57367758075	439420.6445855217	4566575.8163836105	501904.0057653191	inf	inf	446819.8888480839	inf	484852.443796666	inf	350309.86833664606	-8675.854303644035	483113.57088509866	9.998601767314616e+20	inf	483082.2129170343	inf	455174.87793154176	inf	inf	8.286812413579996e+17	254139.32458653706
Adam, batch size 100	1.5193046201583378e+16	2.1606132324932695e+18	206963464612.64786	inf	174442317190.57306	79287728286.73465	374057.7343794466	22908379344125.434	261350.2653299645	278317947375.7274	483604.8331006586	23717293502.82841	772290241.4145639	13318754553.299242	483111.3386562802	432391213079965.06	79372404802.57	452769.135751288	2.4224664787725783e+19	485577.1821829646	inf	472754.5009128059	355563395.6220939	7.960766754501435e+17	1.8703644806601068e+16	3.300080212010907e+17	483106.48911185196	250124202304.37527	445553.6194055767	1012898892299644.1	535294.9425734071	inf	inf	464206.4395021793	inf	5062681549459.117	inf	2662432597904.2856	541720.2088338434	542641.7035054967	inf	inf	483095.0735356578	inf	56511333200.64365	inf	inf	1.9933736434698144e+17	2669929.144115698
Adam, batch size 300	5.754066050131927e+18	9.956623226133128e+20	431228127247275.4	inf	20393635409284.45	22453116333222.9	2799837029.975529	1.0171748904046372e+16	1876185.6343186651	236615494290946.03	824660.2063677175	9589663784656.307	329465948135.97656	989121127122.7755	483107.09697119007	1.0495809593134539e+19	3.4432824475490656e+16	3796089.278649887	4.434043122690861e+21	2411495.5404140167	inf	534467.878054565	1820361119.8978496	2.611320844419338e+20	3.0588581456587023e+18	1.212469355069614e+20	483274.3467840669	1.0394924166936086e+18	488841.8504971578	7.830575098049304e+16	534470.8801829139	inf	inf	558368.2752360755	inf	1215971601614851.5	inf	568593615039862.0	124626155.93562466	542738.4391029273	inf	inf	535526.7387526701	inf	15004355000212.963	inf	inf	5.6036617218850636e+19	744975772615.3455
RmsProp, batch size 1	153404.0049454468	-8896.520223916814	-10312.261713329928	3.932991317486476e+32	438509.3663354218	483130.9119580999	241830.40794717232	-11555.62315807946	-11158.071704223137	-10025.18418970228	-11557.538754443543	-8178.944041291479	-12997.817560860745	-12192.083638931965	483088.8933569648	-9837.235450272026	-8314.33104729337	-7669.497030507495	-12141.982545538018	483103.0745423275	1.89893206889819e+48	438739.92487119045	-8915.51789239777	439620.93801194744	438703.05257614225	17889.64225285172	483091.8653896325	-9605.087490851807	438813.369210199	-5699.274844006124	498251.5502267599	4.092006797317583e+32	7.784228806572258e+26	438524.58284315397	inf	-10332.15003643692	2.183741666587772e+22	-8203.732276398401	-10494.149151720449	483112.8697571908	-7631.800305979966	1.453409845877339e+24	483084.1929032035	32392.32350651113	438667.3975065249	-10590.273931692158	3.947162882176797e+32	438686.20242286584	-4354.846000782123
RmsProp, batch size 3	189770.32014547507	542738.0565546128	463028.87291301973	7.720923940255872e+31	438495.3843924019	542738.0565549518	160541.17673009017	-10618.178454308789	15964.680802737032	-17026.54503402226	-4555.081885723694	15081.832694073257	16674.163919299088	-12259.508540845445	483082.409225942	-10943.893935219236	520231.24442738906	14120.582713615397	198952.90476922994	542738.056561957	1.8654689426603774e+48	438777.4314902248	81337.12983566691	438609.935192074	439482.5545564163	15831.985669235151	483077.06769208657	-11249.78118658894	438714.262724211	-10913.494498780807	498411.74764274573	inf	inf	438518.2700887646	inf	5019.790604952297	3.0898229454763727e+22	-10228.435330307355	-10923.820839828095	542738.056557227	inf	inf	483082.25035397947	28506.64641217402	438602.83666394756	3.0442498764450483e+30	3.9471810150420195e+32	438726.27046832914	9883.092363199758
RmsProp, batch size 10	207397.35197147224	415847.32736602245	183450.88971877235	inf	438779.9809346694	483113.3063067848	171287.49160046125	17394.075834858108	26690.85054717702	-8538.2459477168	-2897.1666963380985	151452.04935989194	17738.446739066116	-6162.83195077892	483083.36554007675	13763.538165359372	498885.83324394794	14887.66134850619	395122.4595826034	483101.88342869084	inf	439479.08652332076	377314.8558178034	438939.69595398544	439154.01409087615	428054.7392967156	483077.8210877271	155438.6755924679	439394.2494170672	475.61810435754705	498520.64322370244	1.6995167129212816e+33	inf	438468.9239746189	inf	12668.763986799546	inf	-1291.4148363303511	-10190.099704637638	483122.8230344437	inf	inf	-10814.562859903828	32827.53334436873	474787.05738794006	inf	inf	447139.59515356744	207348.22101486626
RmsProp, batch size 30	251153455.95628	109251594.88032624	272122.05792477354	inf	487412.6714975599	484795.0487500035	221830.3240691495	237054.21784430539	149143.8698522545	453689.95762581023	-1953.9990914669524	280224.24087289086	369945.42877419235	307878.48140667187	483106.3482633407	620602.4356227566	515401.8619365591	26138.894288239884	892410529131.1466	483100.6821008499	inf	472302.30399471987	416300.08217863087	80033805865.96432	2518404208.230012	1528999766.2537017	483077.6912785749	243729.60003618282	439411.6763328019	88404259.03224456	498731.0536932089	inf	inf	446805.4839155823	inf	488898.05416219274	inf	374206.15102187113	-10422.51350525953	483114.6902715891	inf	inf	483082.6771002108	501493719.421015	476580.6684672509	inf	inf	14495955144.176327	209086.76733683152
RmsProp, batch size 100	3.3153098419784812e+16	3.2976485947263504e+20	20329356423204.18	inf	586279012384.8785	201714536633.92545	229615.22308450736	52032644004223.68	319918.2437711153	1000615932568.2928	352361.79724647716	60674438964.18483	1352853372.2694678	15806147770.304955	483105.7816720899	1394732639240580.8	2511633493.390502	385418.2072395844	3.5004656093029474e+19	485300.4134992912	inf	472424.24614807783	1320858325.038727	1.429202261518813e+18	3.523869910511353e+16	7.115758490429658e+17	483087.1771498208	192537519788.02795	445399.8296692248	5176873457275631.0	525664.7595219546	inf	inf	465393.57911281666	inf	5792418191684.867	inf	8577322033146.139	28247667.98281634	483113.30523889686	inf	inf	483115.40614277986	1.863845684539574e+21	103483765282.2746	inf	inf	3.7408556514299034e+17	85531240.16957462
RmsProp, batch size 300	2.6986865994579124e+19	6.479380420856723e+21	3.737367721593504e+18	inf	114458888460374.75	51189275886442.17	17839609.932399362	8.248491658460678e+16	15390877.209642624	155746341732903.2	579617.2519054578	26935144119177.555	1911936004647.307	3469087936139.2256	483300.4371928373	5.199652207540437e+18	1325519813174001.5	871387096.0837088	1.679880862894556e+21	12856403.954188466	inf	472507.50552395487	5304449139.753225	5.392185014962911e+20	5.684469644834895e+18	1.1780611038388089e+21	483401.2808326763	7096319215347288.0	480021.5822202182	4.808199491416877e+17	536785.7012859193	inf	inf	1364065.1837454992	inf	5764245883393698.0	inf	1538885679127340.0	28833776382.811657	542738.6925542059	inf	inf	541645.3818243322	inf	24097269735460.652	inf	inf	6.317893338872162e+19	471565759618.6052
[truncated: 51 more columns]
