# Supplementary material for: Mini-batch optimization enables training of ODE models on large-scale datasets
Source: Nat Commun. 2022 Jan 10;13:34. doi: 10.1038/s41467-021-27374-6 (PMC8748893; doi:10.1038/s41467-021-27374-6)
Supplement: Supplementary file 4 — Source data [file 41467_2021_27374_MOESM4_ESM.zip › source_data/source_data_SupplementaryFigure_6.tsv]

	Multistart 0	Multistart 1	Multistart 2	Multistart 3	Multistart 4	Multistart 5	Multistart 6	Multistart 7	Multistart 8	Multistart 9	Multistart 10	Multistart 11	Multistart 12	Multistart 13	Multistart 14	Multistart 15	Multistart 16	Multistart 17	Multistart 18	Multistart 19	Multistart 20	Multistart 21	Multistart 22	Multistart 23	Multistart 24	Multistart 25	Multistart 26	Multistart 27	Multistart 28	Multistart 29	Multistart 30	Multistart 31	Multistart 32	Multistart 33	Multistart 34	Multistart 35	Multistart 36	Multistart 37	Multistart 38	Multistart 39	Multistart 40	Multistart 41	Multistart 42	Multistart 43	Multistart 44	Multistart 45	Multistart 46	Multistart 47	Multistart 48
Ipopt	19550291.921688482	20413350.3556002	1779373.022955425	21220851.29722273	34693215.78375111	4013211.2503594477	21167938.72057999	226798431.51055667	20428900.213389877	24414298.07297028	24801346.559277646	1709787.5744008068	3525248.4650257817	2037306.0920823175	22542964.280824795	23944893.995239303	20366389.9307088	30625720.059476886	19953071.49628757	21245614.28413826	20216582.570486132	6221344.095738849	230911969.77509987	223120168.32445645	6019776.20292877	21180657.502544932	10892782.85736661	22274454.702562258	20525745.03367804	904627.5386246139	22588554.908348195	23665815.910578135	6132569.0521029625	30343151.488343924	4435412.608991092	2237271.335066855	6350422.276525311	21374563.89090198	7456736.520682698	22146753.694932748	2572589.334777943	25325450.19792667	20959620.575553954	22476206.513261884	2589203.2916956507	1607870.3216056363	4094833.173437127	219124694.30982286	22548973.80752985
Adam, batch size 1	46889027.2862529	779895.1396081196	3027360.518519336	860924.7894413454	5978795.217809643	3023930.2457286566	3187847.6496673487	6801340.730565217	837044.9413861088	2496935.1254284782	33879943.35121773	3477124.4232229115	2560500.828714595	1042417.2642867235	1820435.2178873057	1060735.4489507063	871225.8287579848	22245542.81474162	26505245.890390366	817838.8033662753	793399.5266486747	21865008.02560116	1006455.3054535643	885803.7820183394	56390389.28705097	893434.4719405608	844933.081629702	21687378.05426351	937055.1341949215	3327345.0305805793	828900.7588728303	810196.7215502892	20286035.777371712	2205391.2387587694	3031904.061925152	740590.3314238866	2450156.6482982305	23933211.523176476	12149763.282937106	33649229.16469446	108436976.78549768	850248.0776235121	2853926.258892555	1000983.3101236143	37066760.49050582	21035584.1730664	785306.2859289509	2607925.5489440775	22604401.098593228
Adam, batch size 3	20811212.36689222	2593647.5037822584	5120824.272694206	686427.4277401376	20809408.669921536	5374442.600827463	2790338.7704827003	637672.1258639342	706748.51564008	2013880.2707445305	20839883.603110522	2054525.3155760618	4949825.859704794	687614.3181387254	-14076.683552882003	20745729.684099842	20434616.905610334	20196794.512643848	20981374.478441633	646959.7091422443	147826.72712591142	20758906.42689449	761414.8796277468	677048.9292183407	6713078.107423455	705200.3672391048	-12697.815795490867	625720.4280861785	639456.0645509921	5031449.84555557	2611958.4018478757	20725332.942314647	20122410.585040223	6081002.22385404	1802844.764107331	758686.4592223866	4895105.25563825	20752051.492657796	219610016.3102464	20721917.788424026	1589588.272557444	19772716.062813558	5855276.856354159	20803519.145781692	662423.6320272429	2045333.7907203566	644425.339151253	1838324.2956054995	20712374.89124259
Adam, batch size 10	20565271.03280995	1468863.3924392536	3065864.1158071887	462504.499381434	20237117.947016332	6771183.931849233	1490072.713380735	355134.40953395155	549764.409290021	1700913.9802547107	20283037.02717022	993835.0821019274	2618660.7735285508	5634170.659076077	-15371.750522325918	20421547.01614712	19947767.676661983	20099155.97021924	20156099.468618233	137458.55137657543	143728.16550091497	20154447.288406495	1871.9171935262075	555118.3860394926	4036543.3193644187	4210281.575745981	-5354.684363391548	3082554.356948367	430319.2294481666	2782283.5727803307	630885.8503762289	20139371.996383887	1645160.818459178	4668192.288881446	3822686.1224290244	3243883.586757151	4103126.2273322544	20094497.923374943	685307.7149165589	20060343.344245665	151366.84820276848	19441387.485480923	4273916.754336545	20090468.993411936	413948.4916454124	7478480.537085882	537316.5695128179	4199717.001795208	20283093.123256825
Adam, batch size 30	20517818.302494816	4426547.787829481	3308162.4899876625	4282547.263250838	19954553.849244844	6806564.754693839	1338866.1549475656	290476.4260939579	601459.9795071011	6510176.613081141	20019864.189936172	6932424.009356428	2789313.1710937247	18343954.315555103	36917.33239953064	20321186.62771075	19454223.32016437	20045290.021119945	19942164.450830366	149753.0366157191	160966.33933889918	19967447.317408163	61071.20573621288	3358978.8478191546	6368911.012388333	6707693.578702735	16616.93702595935	14031804.56123692	617553.9555177939	3011865.640659976	1756823.52867617	19939683.227520738	19280037.6991712	5168996.499848938	4043431.757720446	3179346.482931743	4571211.104553082	19915608.2659243	756711.1392889909	19914485.19147164	2052989.8619403928	19359640.102774017	7496966.112528005	22400225.894661535	368037.15661626565	7896125.191004414	26981466.956717886	4025782.1662381254	20012531.672291093
Adam, batch size 100	21221867.423663132	31122046.46765305	3799935.346440682	19109536.425450608	21996365.757871315	40644639.72888969	12200655.278605374	5129843.682714769	17005054.460613884	6698215.685288336	20234552.327695794	13738891.510489872	3872099.611230516	20612512.75399412	26522147.455050144	20654476.66808131	19661260.81052427	21881395.751250125	20154490.58798359	4737176.116268566	284315.98280775186	21915495.162751906	1494377.8824684464	19435913.445759986	6485902.293619982	22855674.128482513	150477.355913768	28609545.70513487	28548894.607781827	6577231.058254246	19366882.815622006	29675868.867614098	29278406.45562995	12742891.859685212	4249816.812200146	3221088.144736412	6597931.76027013	19967634.299906887	3780636.521062462	20068377.5058657	5862829.481046053	20052157.918374505	20328057.156158168	22666234.219619863	6109217.499270914	7948241.478261673	33571475.90487479	4075602.978605251	22274132.993847854
Adam, batch size 300	49572735.17862211	144748150.06559968	85157836.67370024	88552063.99989292	59814556.9813804	51381020.10963393	214764536.57089972	15094051.123292066	36340574.24559346	8693183.57547754	151895351.94346255	71006663.93191646	26734868.182347476	34927556.810284644	65284940.63618724	30858477.54588756	74077738.57206823	160203293.72363216	30358769.710396316	48971897.69107936	7999828.115323599	44491343.244524375	30015397.994772337	104501911.80224043	15875101.901620273	60388566.80540556	16475074.589721482	44430402.10577373	30578138.38538803	90494374.78273204	52804670.172222875	38193955.670797035	128537072.57854725	44946505.95293756	15580779.542894714	31399904.70802386	17022511.42929218	37101101.61793354	14739667.142899424	49747317.10770969	15692291.483792506	85131364.89890209	42165764.96404128	41143231.36088596	31566657.74385823	91218595.05473754	51243306.05093548	35236810.137719594	34657440.0929863
RmsProp, batch size 1	58222946.957047574	16338062.181148732	32245897.616589807	23127330.249506064	1022545.8607997047	7330397.948485019	3325515.1108516967	842634.6888514279	19318435.98157177	2927225.351118434	23558620.36690475	3483623.775325809	2487840.1917723212	1097435.8414420185	622699.5988253347	1000340.5649423113	22856051.80386807	20836922.348640375	23192518.58381611	883408.8139127044	891183.4677370588	22490807.180264454	1021578.4999533505	910736.2457737194	3214969.8793296544	822213.4396745737	2594272.7144461893	995878.9074885505	1050544.1404452664	3666028.5559075614	25018581.88546782	20293706.80662785	3538536.3935557655	3275706.0557507435	3000371.7200160194	1997254.2558066677	2130691.62303805	22849348.697890222	5548802.487663427	1071513.4289737921	19483348.740522742	20946775.39438663	7795289.026492586	23625097.817685705	984275.7701900732	2823016.7350837076	76011288.78623773	3749940.679137555	22606650.25985282
RmsProp, batch size 3	21326439.722858924	2403773.9424149487	5031183.144636333	610238.6341919424	20882729.369583033	5041283.118713908	2489094.046611311	670512.4850516666	703242.1334707167	1945005.6927784148	21061880.940419264	2937936.705346184	1866542.1377642348	19482484.947605576	-19614.358380147765	21011781.689713337	20045965.611837506	19982452.328123696	20802934.11043475	691951.8489303282	277045.761619953	20798369.439468842	76141.77533633282	693771.2339716908	6021120.17784136	708976.6911418177	14318.59530943975	762458.0710825262	698282.6637017832	2490691.2912564557	2325823.619962213	20884975.990793318	2200643.8868349465	5848113.298609007	2354074.652943577	4635454.705227076	2663084.6200880706	20686981.487617984	759207.1889089937	20745302.85786356	154935.49881105358	19707024.87399329	5561939.687214155	20775286.376839947	636594.0503700781	2065929.4721720559	675874.4777881746	2037401.5159668026	20778859.105632786
RmsProp, batch size 10	20553387.70513002	1467824.9077343747	5816395.206286298	687411.2635080074	20449732.55236021	6810172.261692528	1554640.467246345	413807.5392004426	619047.135203685	6866977.358090388	19757553.874375064	7044066.921621552	2718969.135823967	7034148.288837921	9748.06270427409	20568656.407428052	20441190.573579855	20350087.093463656	20364664.233486157	138192.4896335408	151877.70362143219	20324810.576588392	24322.740664946643	697839.0472075199	5846654.084699368	4452187.514608467	2683.517937678227	2143146.008895899	498054.44292926823	3624143.855507276	1663430.8045554934	20304019.23785815	8163030.12167583	4913393.383863015	4204365.598658245	3284692.662795895	4273119.045084222	20464307.239248835	691556.6442905308	20039283.714561995	3304928.834074868	19730479.243130535	1303239.7715345263	3107964.745759098	482907.66352444084	1571203.7337669258	635496.4156497952	4413013.871160685	20426394.257725716
RmsProp, batch size 30	20540992.96283962	4537262.807162289	5410442.892406275	3603929.7062249547	20081794.707851667	6844897.6787513755	1481448.0906715663	455878.82976474817	639731.1815620016	6575690.020295539	20044623.021974787	3579051.2628566157	2953967.1854958725	18462234.955019597	1188012.538614124	20342072.3806355	20029491.80852456	19486902.632977106	20159913.34817934	234438.53387995745	203195.92369751364	20004130.45685752	305415.30125120794	1305575.9664361698	6299364.728234841	4275139.367289623	63053.65798556448	6937056.347787857	409159.36808829947	4337813.411779272	4191997.1760985507	20509298.681915253	14262626.6490622	5192564.864709219	4075077.202480928	3170834.8192136693	5671452.275731983	19896514.602999233	904461.240684117	19892420.453939967	4784294.851084519	19491695.662545737	4521122.207607193	19722676.416679874	3873096.3188844607	7481808.784492131	5208635.805274141	4129747.930356607	20078914.491788197
RmsProp, batch size 100	20889996.872714538	4652415.201449087	54676633.64221838	10000096.475996383	22286418.575357903	41471361.494684614	3629472.9915385563	517351.2523215634	3264007.1028809045	6980344.525425196	22148149.169361763	7545564.765230985	3828800.6014526067	20206292.92936805	12743870.182074886	20656244.233962446	20007816.161623724	20468265.83992556	19958528.092178464	2039458.4667512146	546881.0401945824	20038510.259928476	1578022.7442891323	13353256.34640911	6695701.438863549	7060783.577744018	181479.22422651545	26638224.67345215	3417084.140024879	6193919.990643246	4811422.0741991205	20287875.909763195	21621096.68613792	7612260.398213813	4213108.150464591	3235237.5287975944	6739461.643776773	19936626.17430818	1110127.5637571216	20658859.26468724	4941478.1267358605	19497847.45880068	11226162.239505298	22533514.502902534	4565593.07879493	1638002.090594183	32966269.435228985	4097506.0658194306	20103834.37696054
RmsProp, batch size 300	25741526.53718687	29230369.65185162	55661356.79593629	23238318.68547451	24061830.36696814	48199479.684550926	31006350.497997664	10281830.023952985	22824519.35298764	7863189.381181599	24713468.32024634	45371948.04674458	4547485.847662396	27702655.944910754	50845757.83700118	25444653.86019924	20080086.23686715	24735824.68725365	26453706.60800671	10146522.688910127	3697067.693972743	38556034.76772438	9485027.1633277	20155437.49136903	9329613.371456642	33008286.781464867	3274375.6718594297	35358334.14026621	26703162.855462335	58201606.19472382	22834097.686532445	21075128.928266987	27911510.452462688	34541863.161488645	5621979.266157804	18793683.23721394	13499108.86300148	23027956.59033417	3769225.0500588017	29237500.741363518	6796677.1160290595	25699484.4317272	21265445.933876347	30669825.58074086	10154639.391643574	8240041.006477136	40224874.064909525	17336377.71903442	25945334.298476912
[truncated: 51 more columns]
