# Supplementary material for: Mini-batch optimization enables training of ODE models on large-scale datasets
Source: Nat Commun. 2022 Jan 10;13:34. doi: 10.1038/s41467-021-27374-6 (PMC8748893; doi:10.1038/s41467-021-27374-6)
Supplement: Supplementary file 4 — Source data [file 41467_2021_27374_MOESM4_ESM.zip › source_data/source_data_SupplementaryFigure_7.tsv]

	Multistart 0	Multistart 1	Multistart 2	Multistart 3	Multistart 4	Multistart 5	Multistart 6	Multistart 7	Multistart 8	Multistart 9	Multistart 10	Multistart 11	Multistart 12	Multistart 13	Multistart 14	Multistart 15	Multistart 16	Multistart 17	Multistart 18	Multistart 19	Multistart 20	Multistart 21	Multistart 22	Multistart 23	Multistart 24	Multistart 25	Multistart 26	Multistart 27	Multistart 28	Multistart 29	Multistart 30	Multistart 31	Multistart 32	Multistart 33	Multistart 34	Multistart 35	Multistart 36	Multistart 37	Multistart 38	Multistart 39	Multistart 40	Multistart 41	Multistart 42	Multistart 43	Multistart 44	Multistart 45	Multistart 46	Multistart 47	Multistart 48
Ipopt	8292074.987962084	6507863.127954422	6507967.175135477	6031513.445120275	5952859.76615117	5578863.839563437	8558610.620787889	6471947.80140125	5732269.6599317975	8560521.181384804	8560468.481706236	8559542.041989425	6447739.028314428	8654554.926867614	6198607.590373232	6443587.143418388	6152084.847687899	8560523.328183252	8202230.272875617	6394119.014388681	69516506.55570683	8560511.522078015	6170288.238005509	8516491.148847973	6533044.72496542	5060703.415185942	6447606.9915729845	6516153.366286395	6921155.525711141	6199631.020588465	8557210.45308197	8533819.455684181	8557393.94639166	8560512.65429331	7000966.289616212	8421120.086369447	6277059.677281388	8560505.116423495	8560496.915725937	4075368.7595648486	8487809.974492695	8560484.457234358	6447072.768407211	5300767.885092479	7240335.404208266	208860363.29093295	5067278.596807031	8558695.155423975	8559884.717434328
Adam, batch size 1	5080086.678314319	4446748.280612511	3026395.4083858402	3138638.6465041605	2864186.602854664	4134766.12969609	2894929.8926035482	4116690.8876053314	2891892.3724925015	4292173.555841364	4412276.774911698	2892093.8112872164	4184180.527713119	1575896.0150590136	2822441.576588733	3103513.1923778	3000324.465346975	2949193.0597260986	3072857.0947817154	2831459.8008872205	3056754.161680865	2963209.6775539946	4162041.3370895856	4185952.8250823906	3089846.622269281	2846772.8763406663	4116105.7244844045	4238239.6614094665	2818516.936556216	3188945.5616762084	2938511.3858243935	2853941.8727477314	4191607.9539283044	2989653.119073514	3018136.3260486643	2848158.020345462	2972400.6539770095	4203898.676493264	4414494.991057322	3243517.4654600727	2942306.3507701857	4127762.4248735835	3244032.377567008	3461344.7713351473	4117098.2599354708	4143556.950996133	2845052.5181579585	4435329.470757289	3004991.182479249
Adam, batch size 3	4382276.625767319	1398515.531827292	1591212.5862770134	4387087.653755901	2787325.901540553	3943352.2798820827	1318317.0258672168	4206827.755280018	2811517.9237034894	3945489.693264667	4378856.429918574	3736800.6657712874	4080218.5813644202	1369069.5361564006	1341655.109223778	1310984.1889981302	4448104.764962789	1311041.4885895983	3879981.350754165	1398052.509253979	1421490.0595504208	1388161.3122053663	4127356.5262463046	3521886.8711192952	1400174.4521319852	1307521.6537031252	3938481.3815120403	2787342.9676357997	1308388.172092636	3120670.967812232	2830222.6116768345	1311753.6236769333	4081475.4750354495	1276141.9490652042	1408338.4419206125	2963889.8753745994	1381295.0695262868	4398363.308184296	4188636.6339489357	2865250.7822566545	1705002.138413432	4008192.7215045323	2845063.4516496724	2803699.2753657056	4133988.4615768027	1257720.079352154	1292050.3758010531	4678841.383161319	1259186.482635399
Adam, batch size 10	4386010.04628806	1333180.6928515423	1357709.7635565004	4389024.744506885	1361317.7501785243	3935454.197716748	1937776.6634790855	4107549.428124204	2729489.5721689295	3934253.385797436	4377713.956418708	1088522.4166350046	4058727.7621844057	1147626.5335003189	4094464.558382917	1173565.4040354628	2858228.1293732217	1288771.2040527838	3822375.6751703243	1157028.9627032473	1734711.6738573157	1250625.4393853778	4112698.1382918153	3708282.60170999	2196897.7479098146	620108.8184555855	3519406.520492493	2467927.5981720765	1385750.5460556864	2768972.965649406	2718099.042204248	1187937.1108989092	3367981.7495493735	1042747.5883629099	3898921.048122942	98276.58884973521	789617.4842099594	4439029.465268886	3959778.1109941406	2406734.56014742	3533408.9058442353	3940415.0391680785	2718252.468146852	2644377.9712497722	3934832.1267635254	935939.6036960501	1229402.906090039	3902270.5605155826	1136153.4603163474
Adam, batch size 30	4381843.162248093	2368733.175771718	4819947.349368998	4375896.826643583	2488281.032738572	4610544.564526115	2338169.5732125677	4425176.757222394	2730042.985973721	4066704.647097971	4383059.393053543	3341929.7654892914	4388275.755308739	648198.2721429572	4171922.4784051953	1405686.7859865709	2503766.8415752766	1877352.5150329233	4222525.491795784	2754111.5275476724	1781915.615837766	2752228.4782452798	4397541.116933336	4323453.046750553	2340537.947515192	727244.4311217894	2914318.5114489384	2515460.0449343817	2424828.8014424182	4365411.084699205	2795716.9127507657	2660140.9649502886	4691038.06911522	1606754.8851795276	747758.6215247061	153323.0515117143	2748143.8232436366	4389513.50683849	4381802.462994716	2417250.577989739	4026192.2468702365	3320344.755079738	1644882.6790744057	2450360.667149054	4059958.8210620717	2369671.3976746635	2365171.8413217557	3801774.494749708	2371120.064925147
Adam, batch size 100	4409027.351969164	2575889.35784263	6447390.193587968	4408770.944039568	2832926.146773208	4687713.7366053695	7587338.434102744	4556016.528560324	2552574.6753295152	4377401.877786469	4481654.615405584	4854164.916189702	4365439.845731155	4741786.385236113	4504137.600744812	3064643.2292825473	3466282.0451512863	3172115.4669205686	7869975.675620167	2810087.209715852	4629926.254071149	2896459.4234927464	4365210.280397998	7597736.561243555	4196408.876051727	6220698.805774355	3441733.899184367	3399629.879512507	7179397.713885725	4428686.815608744	3088854.7261431385	4599538.014097608	7137627.277757	2535651.399392636	7548830.434383212	3328515.80541679	7417531.969915138	4501252.059555602	4409517.481904902	4003022.704962982	4445297.331160104	5367910.117368128	2695590.4805044993	2884347.7565181595	4460001.850406826	7092511.908418483	2686593.3634090247	5057496.699653895	3972729.3885396216
Adam, batch size 300	7184250.568439649	4067472.7175676944	6448880.08737422	7831549.839140379	5876954.170465971	8510580.950376937	8127075.695679723	5269025.881819246	4418615.155742191	8122175.695264823	8282152.026400347	7768969.99977317	6798810.87777498	18140783.546650924	5525380.2681279965	5475782.46021576	4373659.578784548	24799799.855712637	23864066939.897167	3801890.040107188	14088891781.465141	3544617.646718533	7997806.37710373	25488376.936700854	8810972.265542585	565326648.7702976	5969863.10600164	5608183.169442222	2996772654.65056	8346604.827581847	8476865.970495021	8010293.255594678	8560510.863019181	3072635.2446389906	8187417.847974049	8126423.358939642	178901051.9819627	7383191.5462732725	8530514.452397505	509986243.0588705	6965317.571930702	26326777.57084813	5116874.12705117	7249614.481104054	4838143.981655946	3193977584348.5103	4963615.118907225	6761329.189415454	6221633.0822215555
RmsProp, batch size 1	4416078.1021841895	2925771.958842847	3582267.0479931636	2948541.925959467	4547718.245332075	4464073.000021281	3588865.089166826	3281725.1380314664	3078743.1599062593	4471644.033247914	4436889.646696698	3453605.3970631897	4451921.388092566	3407711.01008883	3398459.224551945	3331635.9913905133	4303471.791539659	3352425.402270039	3432423.8990719463	3338127.761707711	2691920.619861152	3464536.922850432	4429294.160920743	4254718.406212464	3065177.9216049183	3137797.093403873	4425249.686548651	2955259.830953322	3025880.6641465863	3020726.006274188	3793063.3752645166	3067359.198406831	4411546.274155954	4156634.651648091	4437853.811856549	4583153.156858243	4320707.84684998	4533847.91572919	4374037.827760424	2871107.8263350492	2670261.4511694303	4400355.916313374	2880230.5353657883	3626274.4748688615	3377542.895253062	3054446.5916354787	4438611.109562109	4538924.407364534	4756741.404282738
RmsProp, batch size 3	4673749.389618637	1480673.1573971922	2910012.827196287	4406304.495345669	1407272.1351868554	4098523.5434369333	2884772.483309647	4146540.5754163046	2861445.1687553558	4129016.731192708	4451231.444404585	3905211.642109943	4217611.914020851	1249802.9055704013	1182357.299611322	1390170.5534317899	2874145.7714831783	1452126.3896819712	4101025.5768491863	1436126.1526103541	4089737.281664187	1695919.950739093	4175229.9978522314	4050194.1473367414	1399749.0861368505	1398792.71243909	4047440.6816222975	978939.4766055717	2844866.017628273	2900075.3350075176	2890438.6057071765	1508267.4220437282	4204900.581160925	1480277.816369635	4103740.9384652106	4365141.0341556985	3187910.8815525123	4142351.2413107166	4101235.4217863427	1180101.9179597525	3523407.2042502654	4087159.895094988	2846506.557829656	2908164.47153808	4095512.4121897537	2050950.7725004524	1337342.0726015065	4381112.229301811	1221621.824424999
RmsProp, batch size 10	4452228.706988784	1443447.1294513373	2632613.6216480453	4442925.870712583	2818170.787645425	3995426.4497934245	2683607.5812245524	4141171.850137317	2827822.715950658	3098692.5631518466	4399275.427325463	3404149.3629325586	3543398.582984983	656289.9290105279	4060245.140986221	1157236.075106654	2814429.960444624	1267925.8162497405	3523398.587901045	1293945.2156075872	1768536.4781795824	1380642.576273192	3059736.1051079915	3482522.809210605	895817.4147190565	2116991.567272204	3943881.1126106638	2577861.4652458406	2706226.650117283	954952.2578389	2759253.9248871617	1205429.7658065306	3655542.845786901	1094474.2715525415	2802612.2161505534	3084629.0212680004	826888.5979352182	4094817.442847047	4004300.694562402	559099.3106960072	3541585.715334852	3978823.6881677415	2656811.40880979	4382222.895536181	4122756.8119940315	694527.0019984329	1093648.9608166716	3073816.829420546	1148622.7505654818
RmsProp, batch size 30	4407842.872485037	2165482.9270176063	3935540.237825464	4152988.619791308	2431586.1408259375	4414433.834221629	749641.154394968	4446336.418925483	2412490.9933079025	3181741.852094542	4401928.16838261	181607.47462968976	4025925.627724149	592991.1900521293	4229123.6529638935	1625509.5716647864	2547687.873404405	1750607.857236683	4440853.096050218	980051.2528210483	2486621.8262838377	2795865.271885152	3978477.411470573	3486266.0548149766	2354573.370067112	2338879.713110488	2922963.2248624335	2520250.4037029184	2604868.1722904555	4116710.1560954177	746005.6276563413	975577.5207990869	4414511.742328367	1012614.4986488976	46296.69257712011	2694411.176383863	2046187.6611222308	4414997.70670327	3973279.2341323094	561473.5643399169	4020960.916594809	4094620.650993499	1590443.1405315422	4385713.464719118	4076684.5894648405	2682641.6399311167	2429393.3307353	3844423.1771787815	2378911.848012826
RmsProp, batch size 100	4450214.105386958	2354618.0056987125	6447485.370187981	4244162.05174049	2634302.558604871	4786714.353203678	3504764.310270345	4583802.345689467	2460698.1681399923	3940337.209340158	4428356.92073606	3844183.03850324	4125750.7282844386	3450352.823828199	4561930.054205525	2891509.8783619683	2739105.6029338045	3646716.020212152	6703191.872711023	2598508.0645073457	4078790.4057372003	2876974.4039172744	4288490.562586203	6105969.09424814	2977062.7556498055	5293212.488381368	3273610.7246065577	4678864.2604356	6365842.722160812	4421449.45204268	2470120.2685846603	3038753.1543359403	4919040.277493553	2463714.0105531295	2348468.920978765	3455075.043031346	5353638.674052296	4923323.992781669	4070401.6928117424	1631968.4282998848	4421584.376852148	6066609.930668227	2547198.6242013387	4575039.349559953	4328338.42646048	6631589.009171086	3878594.5260970625	4493741.989151766	2585200.4343586788
RmsProp, batch size 300	4531362.401698916	3765003.053375673	6447565.749002049	4963478.911769895	2862701.908060019	7431495.23735835	208052383.01546064	4849911.1751194205	4722268.604833234	4700523.089998647	4551557.403362957	81520333.8059036	4407714.940475085	953185607.788566	4728500.515524253	3357180.9215707052	3600904.058266161	24937585.810796037	37969045305.3264	2853123.838105928	31831456072.250397	3019592.420419447	8660137.917132985	60030178096.32228	8833668.916853467	14901260872.3693	3710845.34827257	6954837.25803482	2116158970606.9106	6455257.465532692	6187637.805052948	11392626.872889664	7450709.999672852	2709966.0176276225	8522143.344996406	12013359.34567238	878824465.4096849	5214078.910173562	5588006.197434409	4268093865.1665945	4787228.872904299	56858017542.25731	5817784.6914836215	5101290.031852866	4628183.469373975	285238813140.9769	4340455.568388155	59392000.53916443	4348481.891567324
[truncated: 51 more columns]
