# Supplementary material for: Mini-batch optimization enables training of ODE models on large-scale datasets
Source: Nat Commun. 2022 Jan 10;13:34. doi: 10.1038/s41467-021-27374-6 (PMC8748893; doi:10.1038/s41467-021-27374-6)
Supplement: Supplementary file 4 — Source data [file 41467_2021_27374_MOESM4_ESM.zip › source_data/source_data_SupplementaryFigure_8-Model-Fujita.tsv]

	Multistart 0	Multistart 1	Multistart 2	Multistart 3	Multistart 4	Multistart 5	Multistart 6	Multistart 7	Multistart 8	Multistart 9	Multistart 10	Multistart 11	Multistart 12	Multistart 13	Multistart 14	Multistart 15	Multistart 16	Multistart 17	Multistart 18	Multistart 19	Multistart 20	Multistart 21	Multistart 22	Multistart 23	Multistart 24	Multistart 25	Multistart 26	Multistart 27	Multistart 28	Multistart 29	Multistart 30	Multistart 31	Multistart 32	Multistart 33	Multistart 34	Multistart 35	Multistart 36	Multistart 37	Multistart 38	Multistart 39	Multistart 40	Multistart 41	Multistart 42	Multistart 43	Multistart 44	Multistart 45	Multistart 46	Multistart 47	Multistart 48
schedule 1, no line-search	507272.7476713337	542737.9918533727	542738.0565496394	inf	514897.5819966495	542738.3117030223	483112.5755622618	542738.0563292087	542738.0565546143	43804.87475764197	542738.0565540754	542738.0871447949	533960.8781798044	477952.02098994656	542738.0565545943	307800.48182201385	542738.0565546172	542738.0565486386	631970.5768698776	542738.0565546146	inf	483112.5687901378	542738.0369084241	2784977.1318806596	486145.6902534546	531907.4809100131	542738.0565544098	483114.30949908716	542738.0565521972	542740.1219185584	542738.0565546165	inf	inf	446842.99478064844	inf	542738.0564708579	inf	507290.2499018556	483112.90079163265	483114.5679848608	inf	inf	542738.0565541693	inf	483115.6684774555	inf	inf	111604617749184.48	483114.2380409355
schedule 1, with line-search	542738.0565524509	542649.3407443606	542732.7491038792	inf	499062.8578969565	542738.3323716735	483113.3461310822	542718.209409563	483114.30584882677	474310.12483280676	483112.5684477336	542738.4772018893	542644.089568697	541933.0743888145	483113.1147692705	307898.1313737474	542738.0565546171	438597.9050808769	3714598.5976877105	542738.0565533376	inf	474410.50390062947	542737.9153723612	2681449.513735497	485848.24802218855	472812.402516194	483112.56787882006	483112.5724616166	483112.6127926986	543018.427944045	542738.0565546165	inf	inf	483095.3310653692	inf	99696.17492971712	inf	542738.0565546132	483113.3492435726	483112.5739775921	403190.42914442235	inf	32374.10062100785	inf	483113.9264785392	inf	inf	542738.0565546121	483112.70056892594
schedule 2, no line-search	5436929.443874963	4261199.979659906	249890.3626763034	inf	472846.8800892638	483422.94450313284	197669.84617582825	234993.68222142302	24875.380621203196	355110.5979230476	278796.2018166198	110990.69884330263	419910.25891921483	348011.006746104	483102.15954108856	281482.44372985716	519207.85743738024	16833.207061367157	58685983604.43531	483102.4864089951	inf	472232.83660760586	378243.22298178315	4379054967.704985	53193978.36081394	57484949.14509733	483077.02535718546	285079.57367758075	439420.6445855217	4566575.8163836105	501904.0057653191	inf	inf	446819.8888480839	inf	484852.443796666	inf	350309.86833664606	-8675.854303644035	483113.57088509866	9.998601767314616e+20	inf	483082.2129170343	inf	455174.87793154176	inf	inf	8.286812413579996e+17	254139.32458653706
schedule 2, with line-search	6508950.718459108	3416740.718850426	463027.5927271469	inf	474794.874488421	483485.0362793242	194355.21803393512	417184.0983999144	24460.251996255607	338699.10125995486	289369.2069645212	398161.6424731909	419932.56640265766	348864.9944764759	483105.5899985682	222343.11688397452	519197.8483254353	25475.725902689086	43031178394.615845	483100.8822297779	inf	472386.7180445655	423960.6539921921	2444895692.7923613	54456557.92991905	74344193.67858194	483078.18499301496	293059.38966419117	439415.2340697508	7100303.590443803	511784.8370503358	inf	inf	446732.70946156484	inf	542738.0565546128	inf	372694.7307999812	-8067.33686959483	483112.58325979626	2.7835068094620077e+20	inf	483082.75540828856	71773937.7920703	466152.30126862036	inf	inf	9.472949314436211e+17	257812.00811725017
[truncated: 51 more columns]
