# Supplementary material for: Mini-batch optimization enables training of ODE models on large-scale datasets
Source: Nat Commun. 2022 Jan 10;13:34. doi: 10.1038/s41467-021-27374-6 (PMC8748893; doi:10.1038/s41467-021-27374-6)
Supplement: Supplementary file 4 — Source data [file 41467_2021_27374_MOESM4_ESM.zip › source_data/source_data_SupplementaryFigure_8-Model-Bachmann.tsv]

	Multistart 0	Multistart 1	Multistart 2	Multistart 3	Multistart 4	Multistart 5	Multistart 6	Multistart 7	Multistart 8	Multistart 9	Multistart 10	Multistart 11	Multistart 12	Multistart 13	Multistart 14	Multistart 15	Multistart 16	Multistart 17	Multistart 18	Multistart 19	Multistart 20	Multistart 21	Multistart 22	Multistart 23	Multistart 24	Multistart 25	Multistart 26	Multistart 27	Multistart 28	Multistart 29	Multistart 30	Multistart 31	Multistart 32	Multistart 33	Multistart 34	Multistart 35	Multistart 36	Multistart 37	Multistart 38	Multistart 39	Multistart 40	Multistart 41	Multistart 42	Multistart 43	Multistart 44	Multistart 45	Multistart 46	Multistart 47	Multistart 48
schedule 1, no line-search	19069408.82712021	518214.6821742705	511985.49447843793	308424.7513856662	19922825.710004017	516622.2940399569	514593.7996327597	17489565.701671302	499802.5190235366	434809.9620349696	15390894.748151027	1378786.3498843373	19335407.373980276	296050.0971635494	1160432.69373875	367286.6750156048	473171.4261147565	20037376.894639608	362081.11794827646	492923.1831611502	457202.53086910275	317596.5407143116	479115.2783005954	19183002.878799595	1413217.278443078	320356.27316183585	525778.621593286	434539.2889515625	449722.86256370496	722417.8750426717	22485382.022270303	33652739.5785555	307280.3991536984	340435.93428940076	22564235.544176042	2528939.057287796	26879287.41425225	4375843.034056631	469873.7806718017	318795.7941933198	547255.4697530117	466452.0243084071	488687.52646234183	428064.5387819414	484214.7688084286	436146.9174097546	1133889.1491726066	19406498.190861598	338863.5038129452
schedule 1, with line-search	6306738.734255348	3328954.0500981864	468534.4426041787	279402.10705562955	493599.9555828204	453996.72466554	20078469.143808994	19239859.498038627	454293.8309634877	5451498.443741349	20021236.469760496	1434531.9086261312	303554.17091125913	283539.5658852874	303594.3747173343	18321537.96979729	19938654.990730666	362306.2174330192	20028982.252342395	486784.020929186	283005.766545475	258596.1678882434	446844.1123923434	28009267.68125616	395418.48592693463	2288783.3547701486	452213.69364528515	454383.82409044943	354970.79211634805	1046180.2181665401	162202.97925239944	19925515.686177757	500857.43028807046	1786475.3834706699	19399522.777316287	19404185.159645084	3993046.7738438454	3491471.696010964	279455.6667604013	12338162.769895338	441675.7654749043	19129004.98039219	6026072.812483674	431922.992938266	19888627.4740537	1363531.9705719594	5210753.556192063	1744518.659331511	19912450.21507977
schedule 2, no line-search	20517818.302494816	4426547.787829481	3308162.4899876625	4282547.263250838	19954553.849244844	6806564.754693839	1338866.1549475656	290476.4260939579	601459.9795071011	6510176.613081141	20019864.189936172	6932424.009356428	2789313.1710937247	18343954.315555103	36917.33239953064	20321186.62771075	19454223.32016437	20045290.021119945	19942164.450830366	149753.0366157191	160966.33933889918	19967447.317408163	61071.20573621288	3358978.8478191546	6368911.012388333	6707693.578702735	16616.93702595935	14031804.56123692	617553.9555177939	3011865.640659976	1756823.52867617	19939683.227520738	19280037.6991712	5168996.499848938	4043431.757720446	3179346.482931743	4571211.104553082	19915608.2659243	756711.1392889909	19914485.19147164	2052989.8619403928	19359640.102774017	7496966.112528005	22400225.894661535	368037.15661626565	7896125.191004414	26981466.956717886	4025782.1662381254	20012531.672291093
schedule 2, with line-search	20622467.69244576	4473517.163400037	2812924.6744966665	10597181.930559026	22473848.326109074	6841934.664209955	1320711.3022016913	353962.6312416768	573693.5916816682	6520442.881094025	20023130.693818867	7186652.366259131	3218138.7384681525	19348310.16310355	30431.1596936248	20330409.02318191	19593839.126817845	21068997.35949261	19958009.00274711	167103.5470213237	155701.22185913814	19973189.196396977	175019.16155424181	12737745.148134109	6261491.488170337	6322305.219930195	13288.381621817705	10129056.676992055	977662.9810450925	3298742.0922311996	4369636.746537873	20176492.50064762	21899732.831181765	5308113.251028087	3976323.282290211	3171405.34524942	4623094.067394664	19917562.799697876	897188.4865089967	19911346.319210242	1764778.1177370846	19380962.20430702	5731950.461051333	22406257.551601328	487511.6229125245	7859683.15843198	8800035.970386546	4040917.048187837	20030010.589760646
[truncated: 51 more columns]
