# Supplementary material for: Mini-batch optimization enables training of ODE models on large-scale datasets
Source: Nat Commun. 2022 Jan 10;13:34. doi: 10.1038/s41467-021-27374-6 (PMC8748893; doi:10.1038/s41467-021-27374-6)
Supplement: Supplementary file 4 — Source data [file 41467_2021_27374_MOESM4_ESM.zip › source_data/source_data_SupplementaryFigure_8-Model-Lucarelli.tsv]

	Multistart 0	Multistart 1	Multistart 2	Multistart 3	Multistart 4	Multistart 5	Multistart 6	Multistart 7	Multistart 8	Multistart 9	Multistart 10	Multistart 11	Multistart 12	Multistart 13	Multistart 14	Multistart 15	Multistart 16	Multistart 17	Multistart 18	Multistart 19	Multistart 20	Multistart 21	Multistart 22	Multistart 23	Multistart 24	Multistart 25	Multistart 26	Multistart 27	Multistart 28	Multistart 29	Multistart 30	Multistart 31	Multistart 32	Multistart 33	Multistart 34	Multistart 35	Multistart 36	Multistart 37	Multistart 38	Multistart 39	Multistart 40	Multistart 41	Multistart 42	Multistart 43	Multistart 44	Multistart 45	Multistart 46	Multistart 47	Multistart 48
schedule 1, no line-search	4217195.953658739	3016922.4637888344	3455683.971747574	3562387.06492215	5847978.434197598	6102080.921429602	5590165.8373455275	3486930.0960441576	2849255.578199655	6012627.004015962	5996442.910778657	5580189.897069368	6068392.094081754	6422625.54715481	6514632.083206656	4791617.674994073	3532244.6165906987	6509198.582394054	6418903.17662514	3068810.0375628015	6404378.631723993	3139831.4570502723	4215077.4111060975	6228967.227846091	1855835.4516671365	6439485.898495834	4588621.646714419	6424505.203307216	4651589.953546957	3245566.829807163	3942326.281925341	3145079.180115006	4675340.770624492	5611710.658406882	3804401.434803093	4084703.9344163984	5455505.919201014	3676946.5386495027	5931565.356185434	6381591.057780345	4314990.444508998	6234957.816626572	4265919.948951492	4369759.179678913	6083649.328093419	5278966.407947338	5678781.6249049865	5565260.567275625	3887645.0438043782
schedule 1, with line-search	4417207.1303104665	2635760.5323863043	4624403.96747594	3134554.609023459	3545135.6218160866	2901639.752234628	2984103.6787613463	4482658.505676373	2688260.712476633	2970713.886947753	3128745.02698513	2947931.327849869	2878630.7319180733	3667815.3078266284	3192483.4848830733	3050296.5026729032	3553349.2761395425	2815341.6902672797	6426043.315917378	3056379.962449089	912085.0810947503	2922679.0468331603	2119705.1291892836	5461189.392761303	3287829.4612203157	1654012.754090022	2754096.1827812414	2724160.0672263834	3075041.95469171	3281588.221101464	2939056.9021488926	2975671.3291364238	2942794.9768573595	2923012.1549648647	5119886.684349239	13339662.217851542	3466259.362839716	3168307.011524326	2853474.34167555	4465222.451800237	2945649.199880002	4705964.305057786	2927536.423751667	2949168.0619766423	3194704.7475972585	6272394.498090472	2950383.687671672	3106068.18909133	2911933.309565579
schedule 2, no line-search	4381843.162248093	2368733.175771718	4819947.349368998	4375896.826643583	2488281.032738572	4610544.564526115	2338169.5732125677	4425176.757222394	2730042.985973721	4066704.647097971	4383059.393053543	3341929.7654892914	4388275.755308739	648198.2721429572	4171922.4784051953	1405686.7859865709	2503766.8415752766	1877352.5150329233	4222525.491795784	2754111.5275476724	1781915.615837766	2752228.4782452798	4397541.116933336	4323453.046750553	2340537.947515192	727244.4311217894	2914318.5114489384	2515460.0449343817	2424828.8014424182	4365411.084699205	2795716.9127507657	2660140.9649502886	4691038.06911522	1606754.8851795276	747758.6215247061	153323.0515117143	2748143.8232436366	4389513.50683849	4381802.462994716	2417250.577989739	4026192.2468702365	3320344.755079738	1644882.6790744057	2450360.667149054	4059958.8210620717	2369671.3976746635	2365171.8413217557	3801774.494749708	2371120.064925147
schedule 2, with line-search	4383570.965858475	2379991.9833213123	6447354.748167912	4300583.808937356	2419171.090139146	4399654.248822914	2263093.265506378	4123906.5555209573	2401468.3341569006	3195029.025210275	4378332.260333519	3464803.2565949904	4010131.5890260474	663560.4829391744	4396822.727811985	2004204.6600695383	2057363.3434274085	2679849.011537675	4072687.504337791	2317607.3403362995	3201365.3684221106	2774161.924043731	3995993.440628402	3678268.3279896327	347318.20739960606	2504293.6290244358	2932590.8361116247	2903032.2371409433	2459216.8588856473	4109349.4972253377	2553612.118766798	2673231.035985782	4419382.2826527525	2104296.1615416105	57712.09406078442	159260.71288404727	2801802.133414084	4391729.582555312	4196906.696157877	2073940.0738300255	4010943.8203436653	4402203.671146577	1657209.4526717358	2506950.915485504	4062453.73601551	1730988.2160959588	2414748.916289663	3791500.0144495815	2385619.100606161
[truncated: 51 more columns]
