# Supplementary material for: Mini-batch optimization enables training of ODE models on large-scale datasets
Source: Nat Commun. 2022 Jan 10;13:34. doi: 10.1038/s41467-021-27374-6 (PMC8748893; doi:10.1038/s41467-021-27374-6)
Supplement: Supplementary file 4 — Source data [file 41467_2021_27374_MOESM4_ESM.zip › source_data/source_data_Figure_2d.tsv]

	Ipopt	Adam	Adam (b)	RMSProp	Mom.	SGD
Multistart 0	122997.57186099904	216025.02191260562	71789.83598008017	70043.17677846468	485296.9682461356	115572.90434813188
Multistart 1	234959.27760703926	410148.5886949386	90347.6721119167	78511.69119225726	551134.5919355954	117973.939509474
Multistart 2	264630.2827617639	537723.7180714961	97298.89734509136	101528.32131941551	563578.0257246093	119189.11926114958
Multistart 3	276112.9803920349	545657.153923291	105341.0709049274	106604.5845719641	563578.2584144511	286238.7331599223
Multistart 4	277028.53172064456	552593.0192246194	191456.38912702684	229609.56013597868	563580.5451231844	290886.2459500412
Multistart 5	282980.8075871783	555684.9403059826	261676.067526326	263589.3887972813	563581.7077887907	301416.04055433004
Multistart 6	283005.1850516433	560616.895364045	270093.7440639632	270142.5526033798	563582.8652347324	302927.16763401317
Multistart 7	285634.89400554966	563475.0170294992	278135.5364595525	289552.4576205557	614365.5288122916	336102.2591796747
Multistart 8	289029.5931398117	563541.9943353599	279379.9237372957	300420.36860379484	614488.9320865145	429482.31379715225
Multistart 9	304034.3368480803	563552.488493016	315459.37250514724	300665.2551322413	620175.4028505193	530839.408122868
Multistart 10	335141.5350694007	563564.9270919308	330356.0529600276	302296.0143528737	623186.6039963095	540680.7353145174
Multistart 11	349236.99784536054	563566.3410591173	334605.01487026125	310159.872947204	623189.6061774195	543565.9177849595
Multistart 12	444134.9583774772	563577.6334219485	359261.892100344	317519.9081280296	623191.8579774671	543628.8686779694
Multistart 13	484514.6695109717	563578.3747929276	361948.1340135814	324195.290319907	623191.8806001758	546380.768381882
Multistart 14	520177.0983407286	563578.6021508635	365545.26396130497	324585.31851613696	623191.9566124857	549657.0166161824
Multistart 15	521349.13053054904	563596.3652556669	404532.88450733764	326315.44228770956	623192.6876029732	560903.054089588
Multistart 16	523391.110047691	566747.027143547	410086.6091099031	352587.74820849777	623196.4666614617	563195.8638533053
Multistart 17	527654.7019379722	579657.2649763548	417924.37149722665	360689.9311566151	623201.7071529693	563562.9190670374
Multistart 18	535459.1795815466	612490.5689965218	428476.6970298282	365214.74232743477	623202.0848673665	563566.8631807119
Multistart 19	541505.1170057761	708890.1603420434	430775.5586203703	388344.1716903961	623202.3182745655	563571.8528487893
Multistart 20	543458.8143544521	1012785.050083191	435576.28820677183	409479.035711066	623202.4526245602	563573.4821852909
Multistart 21	544825.7769055702	1420682.0348312887	441960.15259659087	450411.11905791657	623202.9240064004	563574.3835212603
Multistart 22	547156.1571508569	1471783.1202878002	458708.9132655074	454671.84130559536	623203.070461212	563575.0233330284
Multistart 23	548919.3001031188	2430617.685196621	471795.3363992508	482657.65535222954	623203.1585381354	563576.6493024797
Multistart 24	555093.2418086481	6181816.412001503	476460.42129967606	494379.7056008592	623203.2742766938	563577.4275315593
