# Supplementary material for: Mini-batch optimization enables training of ODE models on large-scale datasets
Source: Nat Commun. 2022 Jan 10;13:34. doi: 10.1038/s41467-021-27374-6 (PMC8748893; doi:10.1038/s41467-021-27374-6)
Supplement: Supplementary file 4 — Source data [file 41467_2021_27374_MOESM4_ESM.zip › source_data/source_data_Figure_2e.tsv]

	Ipopt	Adam	Adam (b)	RMSProp	Mom.	SGD
Multistart 0	985093.2289083381	220426.80814865127	61883.030040611455	113026.82269284899	5280518.412459218	317545.1134796117
Multistart 1	1688336.0118893604	239707.34429097816	63255.01754733506	113246.8957888906	5333955.767032855	418491.34903571295
Multistart 2	1790253.264684531	471812.1174134087	83814.28007733698	131336.15217097342	8199402.7101435205	1721384.8035833933
Multistart 3	1859838.7132391492	566074.4330061319	97082.62730968356	143519.3482692887	10024820.746234687	2240963.6320857718
Multistart 4	2053037.4768078441	742022.1137040608	117383.02268325485	233945.3290886109	16283547.630527798	2485015.7627761355
Multistart 5	2117771.7823660416	816438.6099863485	141536.8960199371	283661.61398123787	20430866.12320739	3127505.891994304
Multistart 6	2166913.853616027	833404.7487975274	156631.17254298844	314904.2241636817	21717737.5370392	4098792.27538692
Multistart 7	2317737.025350579	1270679.9859754606	230218.7268994433	385880.99153493217	23173292.516813003	4180051.0968918875
Multistart 8	2394389.4197638338	1274707.747995206	241432.0296226234	489625.0583720237	24776496.339687116	4415087.687590496
Multistart 9	2653055.025061667	1502020.5805845861	370942.11637768213	536344.5200484723	26537437.564315878	4931561.476982588
Multistart 10	2669668.981979375	1872531.730556408	448502.8468999899	612631.0557505063	26790012.427347228	5931843.451979295
Multistart 11	2751638.1404650714	1924472.9274556567	567563.4751762049	659002.9404485069	27254430.525142472	6748954.868000132
Multistart 12	3032084.6412490224	2317788.849031084	595554.2002358028	720196.8718457258	31033850.533156168	7506904.305603214
Multistart 13	3605714.1553095058	2430306.335078776	598863.298382834	948880.0997225734	31821101.580883183	8153386.830995979
Multistart 14	4043520.398689118	2504266.697980108	681925.6697908253	984926.9309678412	33586892.614056826	8155342.974505686
Multistart 15	4093676.940643172	2537516.081448066	689795.5983326164	1223237.7134854014	35131511.7114273	8302785.832640833
Multistart 16	4175298.863720851	2559729.474196096	698019.6458015181	1268478.2288978482	35279739.50408504	9195123.804549828
Multistart 17	4515878.299274816	2766721.8629632182	837176.8295727151	1386041.656719894	36286554.10524154	11005789.248823399
Multistart 18	4540809.49684446	3176657.6608383283	884951.3886157824	1561913.7809552904	39041363.01188605	13024447.863025311
Multistart 19	5051316.73180745	3270853.9740675003	979531.3581798483	1707929.8614079696	55748114.894848414	14387997.115951827
Multistart 20	5092683.028219311	3358881.669095179	1011692.6530026977	1859097.3959482634	212022797.45850235	16636093.92695862
Multistart 21	5212026.729004567	3839618.90693793	1181435.4000724151	1890185.605209289	212175324.4467917	19877780.318790928
Multistart 22	5604689.067010048	4121260.0759493196	1419331.8452312897	1976381.4167535177	212670105.6323493	20694041.894146442
Multistart 23	5802019.863791328	4136305.908768256	1720619.3179562592	2527682.564369128	213027855.84936613	21547147.32062441
Multistart 24	6100241.893212494	4180431.845728039	1787583.6386676012	2711786.124973337	213888545.0469498	21624503.110147968
