# Supplementary material for: Mini-batch optimization enables training of ODE models on large-scale datasets
Source: Nat Commun. 2022 Jan 10;13:34. doi: 10.1038/s41467-021-27374-6 (PMC8748893; doi:10.1038/s41467-021-27374-6)
Supplement: Supplementary file 4 — Source data [file 41467_2021_27374_MOESM4_ESM.zip › source_data/source_data_Figure_2f.tsv]

	Ipopt	Adam	Adam (b)	RMSProp	Mom.	SGD
Multistart 0	4155834.4498485727	460652.3390303971	202020.52743518061	126762.38286084431	5150171.428238788	2247857.2040597526
Multistart 1	4530689.133499187	807681.633054221	233788.74179543852	262073.164913414	6349677.381223291	2505977.9914784282
Multistart 2	5141169.105469666	1058647.7032745637	432217.1638338724	275639.6248147929	6368786.897254744	3066323.6853215597
Multistart 3	5147744.287090755	1137963.637652758	728663.9624266814	479260.26797127863	6469846.530802068	3399830.533558619
Multistart 4	5149029.893409252	1143499.1268887965	807710.1214055136	561780.3793149448	6488476.989279386	3523512.1620478462
Multistart 5	5381233.575376203	1255360.5138260792	828224.3118084304	641939.2546236411	6528953.10619405	3555638.530758246
Multistart 6	5416915.775012341	1390751.4223378263	1177771.7939286518	667048.9361167543	6529027.3474113485	3579248.793681799
Multistart 7	5576085.748470122	1424919.7761748089	1186470.6751735322	673456.8803358536	6530422.834385516	3727896.7116273073
Multistart 8	5659329.529847161	1760033.0093339304	1357594.6663665788	802860.886855716	6530921.702070565	3922377.0183885205
Multistart 9	5669522.325744282	2221145.033911296	1381617.5677236263	826471.3179400655	6530932.966982412	3929107.7446211106
Multistart 10	5694399.75349114	2408116.5739993984	1388317.4473821972	830106.8446786922	6531070.560093083	4050544.7908885977
Multistart 11	5695330.841249626	2453590.074819262	1486152.476270295	1056043.211082811	6531080.538746485	4182295.076709821
Multistart 12	5812735.350215522	2519179.2634093864	1596323.0683733022	1060516.9431047724	6531194.8787227	4260856.859397574
Multistart 13	5839904.0115225855	2520617.4524182156	1684319.2272673887	1077137.9550918457	6531236.295573557	4343297.579510789
Multistart 14	6026072.701031453	2525333.2991480716	1687220.5754632517	1093080.1889326219	6531321.320767535	4472155.778417861
Multistart 15	6033325.456434894	2547331.905931258	1703602.3248571907	1575614.4952588936	6531455.777000986	4482889.84366016
Multistart 16	6111979.135403999	2613122.2726416653	1705967.4632011075	1580192.8275503248	6531585.912189118	4640385.836669153
Multistart 17	6172320.1375437565	2718979.748965158	1725348.3693581298	1617190.7677118722	6532928.118002294	4808924.475855241
Multistart 18	6194465.816843768	2827617.5471331435	1742025.6533988323	1670908.8308152664	6533961.620040076	4909857.123603764
Multistart 19	6232550.537971623	2829078.612704397	1854573.8751286394	1705975.2619485105	6534725.125793142	4927264.05802458
Multistart 20	6250753.928289233	2954963.451698853	1862381.3061214902	1807384.4089442245	6534957.869312705	5012146.460619012
Multistart 21	6273845.883723933	3161365.111387764	1957818.2053166474	1831073.547520407	6535186.87835096	5056063.2178311795
Multistart 22	6279073.280656956	3404301.3549363324	1965209.1372159699	1852963.6372643823	6535330.292864823	5096616.689764003
Multistart 23	6280096.710872189	3433538.0780966836	2015177.6213360832	1912162.283597323	6538428.75944886	5271178.205796772
Multistart 24	6357525.367565112	3581754.2588159814	2365245.832591585	1927199.9361768132	6539391.276039244	5298593.852175472
