# Supplementary material for: Mini-batch optimization enables training of ODE models on large-scale datasets
Source: Nat Commun. 2022 Jan 10;13:34. doi: 10.1038/s41467-021-27374-6 (PMC8748893; doi:10.1038/s41467-021-27374-6)
Supplement: Supplementary file 4 — Source data [file 41467_2021_27374_MOESM4_ESM.zip › source_data/source_data_Figure_2g.tsv]

Setting	Fujita	Bachmann	Lucarelli
Ipopt	2.2566666666666664	3.5933333333333333	4.123333333333333
Adam (balanced) - batch size 1	0.6366666666666667	1.9266666666666667	2.4466666666666668
Adam (balanced) - batch size 3	1.8766666666666667	1.4333333333333333	1.1133333333333333
Adam (balanced) - batch size 10	1.5266666666666666	0.7200000000000001	0.6766666666666667
Adam (balanced) - batch size 30	2.3733333333333335	1.6733333333333331	1.7533333333333332
Adam (balanced) - batch size 100	3.276666666666667	3.3166666666666664	3.2133333333333334
Adam (balanced) - batch size 300	3.83	4.31	4.01
RMSProp - batch size 1	0.5633333333333334	2.236666666666667	2.8833333333333333
RMSProp - batch size 3	1.343333333333333	1.2466666666666668	1.6133333333333333
RMSProp - batch size 10	1.8866666666666667	1.2566666666666666	0.6466666666666666
RMSProp - batch size 30	2.85	1.9533333333333334	1.2766666666666666
RMSProp - batch size 100	3.6333333333333333	2.7266666666666666	2.7399999999999998
RMSProp - batch size 300	4.28	3.94	3.8366666666666664
