# Supplementary material for: Mini-batch optimization enables training of ODE models on large-scale datasets
Source: Nat Commun. 2022 Jan 10;13:34. doi: 10.1038/s41467-021-27374-6 (PMC8748893; doi:10.1038/s41467-021-27374-6)
Supplement: Supplementary file 4 — Source data [file 41467_2021_27374_MOESM4_ESM.zip › source_data/source_data_Figure_3b.tsv]

	initial failure	failure during optimization
Fujita - no rescue	20	14
Bachmann - no rescue	0	0
Lucarelli - no rescue	0	3
Fujita - with rescue	20	0
Bachmann - with rescue	0	0
Lucarelli - with rescue	0	0
