# Supplementary material for: Mini-batch optimization enables training of ODE models on large-scale datasets
Source: Nat Commun. 2022 Jan 10;13:34. doi: 10.1038/s41467-021-27374-6 (PMC8748893; doi:10.1038/s41467-021-27374-6)
Supplement: Supplementary file 4 — Source data [file 41467_2021_27374_MOESM4_ESM.zip › source_data/source_data_Figure_3c.tsv]

	high	medium	low
Multistart 0	1730615.6931839793	202020.52743518061	1624499.2171599923
Multistart 1	1916517.4899019366	233788.74179543852	2096841.154681622
Multistart 2	1936301.1419508606	432217.1638338724	2598337.4764941284
Multistart 3	2929721.268483379	728663.9624266814	2674577.15653929
Multistart 4	2985388.1661554496	807710.1214055136	2679954.6446528444
Multistart 5	3003334.487795408	828224.3118084304	2951400.2377005466
Multistart 6	3097388.1540725585	1177771.7939286518	2955527.5792191112
Multistart 7	3149275.7278465256	1186470.6751735322	2988926.8238891857
Multistart 8	3205605.2256896934	1357594.6663665788	3134539.3648941633
Multistart 9	3220297.1473339964	1381617.5677236263	3153384.7969669485
Multistart 10	3225544.87039873	1388317.4473821972	3166657.0556740784
Multistart 11	3265262.3035214995	1486152.476270295	3188453.3357511437
Multistart 12	3268919.6337252115	1596323.0683733022	3194847.8130078306
Multistart 13	3326032.5200908873	1684319.2272673887	3222399.0441961978
Multistart 14	3455677.2885890296	1687220.5754632517	3231094.7359202933
Multistart 15	3513115.4620877085	1703602.3248571907	3235031.4810649464
Multistart 16	3522725.9609584277	1705967.4632011075	3241867.763135593
Multistart 17	3536149.662031298	1725348.3693581298	3282408.2845053887
Multistart 18	3567395.7863278817	1742025.6533988323	3335656.182259227
Multistart 19	3612678.820330926	1854573.8751286394	3444902.8252074746
