# Supplementary material for: Mini-batch optimization enables training of ODE models on large-scale datasets
Source: Nat Commun. 2022 Jan 10;13:34. doi: 10.1038/s41467-021-27374-6 (PMC8748893; doi:10.1038/s41467-021-27374-6)
Supplement: Supplementary file 4 — Source data [file 41467_2021_27374_MOESM4_ESM.zip › source_data/source_data_Figure_3e.tsv]

Setting	Fujita	Bachmann	Lucarelli
naive - high learning rate	1.47	0.5533333333333333	1.99
rescue only - high learning rate	1.22	0.8866666666666667	1.6533333333333333
with line-search only - high learning rate	1.02	0.8333333333333334	1.1566666666666667
naive - medium learning rate	1.2933333333333332	1.26	1.04
rescue only - medium learning rate	0.8833333333333333	1.593333333333333	0.5833333333333334
with line-search only - medium learning rate	1.1133333333333333	1.8733333333333333	0.5766666666666667
