# Supplementary material for: Mini-batch optimization enables training of ODE models on large-scale datasets
Source: Nat Commun. 2022 Jan 10;13:34. doi: 10.1038/s41467-021-27374-6 (PMC8748893; doi:10.1038/s41467-021-27374-6)
Supplement: Supplementary file 4 — Source data [file 41467_2021_27374_MOESM4_ESM.zip › source_data/source_data_Figure_3f.tsv]

	naive update	with rescue and line-search
Multistart 0	4297661.643942463	4497672.820594191
Multistart 1	3097388.1540725585	2716226.2226700285
Multistart 2	3536149.662031298	4704869.657759664
Multistart 3	3642852.7552058743	3215020.299307183
Multistart 4	5928444.124481322	3625601.3120998107
Multistart 5	6182546.611713327	2982105.442518352
Multistart 6	5670631.527629252	3064569.3690450704
Multistart 7	3567395.7863278817	4563124.195960097
Multistart 8	2929721.268483379	2768726.402760357
Multistart 9	6093092.694299686	3051179.577231477
Multistart 10	6076908.601062381	3209210.717268854
Multistart 11	5660655.587353092	3028397.0181335933
Multistart 12	6148857.784365478	2959096.4222017974
Multistart 13	6503091.237438534	3748280.9981103525
Multistart 14	6595097.7734903805	3272949.1751667974
Multistart 15	4872083.365277797	3130762.1929566273
Multistart 16	3612710.306874423	3633814.9664232666
Multistart 17	6589664.272677778	2895807.380551004
Multistart 18	6499368.866908864	6506509.006201102
Multistart 19	3149275.7278465256	3136845.6527328133
Multistart 20	6484844.322007718	992550.7713784745
Multistart 21	3220297.1473339964	3003144.7371168844
Multistart 22	4295543.101389822	2200170.8194730077
Multistart 23	6309432.918129815	5541655.083045027
Multistart 24		3368295.1515040398
Multistart 25	6519951.588779558	1734478.4443737462
Multistart 26	4669087.336998143	2834561.8730649655
Multistart 27	6504970.89359094	2804625.7575101075
Multistart 28	4732055.643830681	3155507.644975434
Multistart 29	3326032.5200908873	3362053.911385188
Multistart 30	4022791.972209065	3019522.5924326167
Multistart 31	3225544.87039873	3056137.019420148
Multistart 32	4755806.460908216	3023260.6671410836
Multistart 33	5692176.348690606	3003477.845248589
Multistart 34	3884867.125086817	5200352.374632963
Multistart 35	4165169.6247001225	13420127.908135267
Multistart 36	5535971.609484738	3546725.05312344
Multistart 37	3757412.228933227	3248772.7018080503
Multistart 38	6012031.0464691585	2933940.0319592743
Multistart 39	6462056.748064069	4545688.1420839615
Multistart 40	4395456.134792722	3026114.890163726
Multistart 41	6315423.506910296	4786429.9953415105
Multistart 42	4346385.639235216	3008002.1140353912
Multistart 43	4450224.869962637	3029633.7522603665
Multistart 44	6164115.018377143	3275170.4378809826
Multistart 45		6352860.188374196
Multistart 46	5759247.315188711	3030849.377955396
Multistart 47	5645726.257559349	3186533.879375054
Multistart 48	3968110.7340881024	2992398.999849303
Multistart 49	3522725.9609584277	3104355.4127264866
Multistart 50	4872843.875454029	4508051.48823736
Multistart 51	6339712.625269372	3209539.375629897
Multistart 52	3455677.2885890296	2128605.3861590675
Multistart 53	4021485.700393415	3309959.6821980705
Multistart 54	3724964.4631354194	3480511.81218488
Multistart 55	3837554.7455373486	2967404.6548961345
Multistart 56	4688629.874757531	5051261.563023289
Multistart 57	6199565.937010059	6084378.803008817
Multistart 58	5056600.3422088055	2984879.4720971156
Multistart 59	4108090.1345046056	3068580.5403997637
Multistart 60	3798718.7317095706	3923356.016599458
Multistart 61	3995552.220086246	3065657.925330036
Multistart 62	1916517.4899019366	4483044.557128961
Multistart 63	3612678.820330926	3083105.756684826
Multistart 64	5152390.895272603	6069186.319061015
Multistart 65	6300537.8224004945	2966087.550915341
Multistart 66	6484941.9851540355	3017898.331718087
Multistart 67	6210449.004431602	3144513.358937769
Multistart 68	6253742.4662395185	6588439.064946428
Multistart 69	3268919.6337252115	2908453.515428999
Multistart 70	6527688.091485518	2915979.453026031
Multistart 71	6306096.889625228	3023494.977051865
Multistart 72	3870757.6042046472	3125847.0998802176
Multistart 73	5391097.285703041	2963178.4814702277
Multistart 74	3661038.059895353	3915098.0940082693
Multistart 75	6381526.196598754	6276848.496660161
Multistart 76	6420553.326777283	3063849.19386132
Multistart 77	3719278.208805266	3009290.90067781
Multistart 78	3789604.3344094246	2968260.152759983
Multistart 79	3205605.2256896934	3120211.8059850675
Multistart 80	6531363.772608613	3325411.1176878894
Multistart 81	4277737.479321112	3623781.8557259142
Multistart 82	5322409.412337914	4571589.319892726
Multistart 83	2985388.1661554496	6589098.653891459
Multistart 84		3179970.809927501
Multistart 85	6486031.2929892875	3347196.1650314294
Multistart 86	6528333.395981333	2994372.8559454866
Multistart 87	5846839.5977225425	3157722.7922452404
Multistart 88	5723249.65131296	2935280.031478179
Multistart 89	4446212.479891316	3102525.692322064
Multistart 90	3265262.3035214995	5408668.391502063
Multistart 91	5327467.887821828	3270533.4852829757
Multistart 92	6437814.896436219	3791522.600123025
Multistart 93	6590511.292045848	6129494.466736377
Multistart 94	4277552.501774584	2922630.2679925817
Multistart 95	6588435.093801354	1929614.9333706556
Multistart 96	5459341.106594982	4937003.611378027
Multistart 97	3513115.4620877085	3237403.4207077
Multistart 98	5239026.425395556	3187011.956648388
Multistart 99	3003334.487795408	2962495.5097653093
