# Supplementary material for: Mini-batch optimization enables training of ODE models on large-scale datasets
Source: Nat Commun. 2022 Jan 10;13:34. doi: 10.1038/s41467-021-27374-6 (PMC8748893; doi:10.1038/s41467-021-27374-6)
Supplement: Supplementary file 4 — Source data [file 41467_2021_27374_MOESM4_ESM.zip › source_data/source_data_Figure_3g.tsv]

	naive update	with rescue	with rescue and line-search
Multistart 0	1916517.4899019366	1730615.6931839793	992550.7713784745
Multistart 1	2929721.268483379	1916517.4899019366	1734478.4443737462
Multistart 2	2985388.1661554496	1936301.1419508606	1929614.9333706556
Multistart 3	3003334.487795408	2929721.268483379	2128605.3861590675
Multistart 4	3097388.1540725585	2985388.1661554496	2200170.8194730077
Multistart 5	3149275.7278465256	3003334.487795408	2716226.2226700285
Multistart 6	3205605.2256896934	3097388.1540725585	2768726.402760357
Multistart 7	3220297.1473339964	3149275.7278465256	2804625.7575101075
Multistart 8	3225544.87039873	3205605.2256896934	2834561.8730649655
Multistart 9	3265262.3035214995	3220297.1473339964	2895807.380551004
Multistart 10	3268919.6337252115	3225544.87039873	2908453.515428999
Multistart 11	3326032.5200908873	3265262.3035214995	2915979.453026031
Multistart 12	3455677.2885890296	3268919.6337252115	2922630.2679925817
Multistart 13	3513115.4620877085	3326032.5200908873	2933940.0319592743
Multistart 14	3522725.9609584277	3455677.2885890296	2935280.031478179
Multistart 15	3536149.662031298	3513115.4620877085	2959096.4222017974
Multistart 16	3567395.7863278817	3522725.9609584277	2962495.5097653093
Multistart 17	3612678.820330926	3536149.662031298	2963178.4814702277
Multistart 18	3612710.306874423	3567395.7863278817	2966087.550915341
Multistart 19	3642852.7552058743	3612678.820330926	2967404.6548961345
Multistart 20	3661038.059895353	3612710.306874423	2968260.152759983
Multistart 21	3719278.208805266	3642852.7552058743	2982105.442518352
Multistart 22	3724964.4631354194	3661038.059895353	2984879.4720971156
Multistart 23	3757412.228933227	3719278.208805266	2992398.999849303
Multistart 24	3789604.3344094246	3724964.4631354194	2994372.8559454866
Multistart 25	3798718.7317095706	3757412.228933227	3003144.7371168844
Multistart 26	3837554.7455373486	3789604.3344094246	3003477.845248589
Multistart 27	3870757.6042046472	3798718.7317095706	3008002.1140353912
Multistart 28	3884867.125086817	3837554.7455373486	3009290.90067781
Multistart 29	3968110.7340881024	3870757.6042046472	3017898.331718087
Multistart 30	3995552.220086246	3884867.125086817	3019522.5924326167
Multistart 31	4021485.700393415	3968110.7340881024	3023260.6671410836
Multistart 32	4022791.972209065	3995552.220086246	3023494.977051865
Multistart 33	4108090.1345046056	4021485.700393415	3026114.890163726
Multistart 34	4165169.6247001225	4022791.972209065	3028397.0181335933
Multistart 35	4277552.501774584	4108090.1345046056	3029633.7522603665
Multistart 36	4277737.479321112	4165169.6247001225	3030849.377955396
Multistart 37	4295543.101389822	4277552.501774584	3051179.577231477
Multistart 38	4297661.643942463	4277737.479321112	3056137.019420148
Multistart 39	4346385.639235216	4295543.101389822	3063849.19386132
Multistart 40	4395456.134792722	4297661.643942463	3064569.3690450704
Multistart 41	4446212.479891316	4346385.639235216	3065657.925330036
Multistart 42	4450224.869962637	4395456.134792722	3068580.5403997637
Multistart 43	4669087.336998143	4446212.479891316	3083105.756684826
Multistart 44	4688629.874757531	4450224.869962637	3102525.692322064
Multistart 45	4732055.643830681	4669087.336998143	3104355.4127264866
Multistart 46	4755806.460908216	4688629.874757531	3120211.8059850675
Multistart 47	4872083.365277797	4732055.643830681	3125847.0998802176
Multistart 48	4872843.875454029	4755806.460908216	3130762.1929566273
Multistart 49	5056600.3422088055	4872083.365277797	3136845.6527328133
Multistart 50	5152390.895272603	4872843.875454029	3144513.358937769
Multistart 51	5239026.425395556	5056600.3422088055	3155507.644975434
Multistart 52	5322409.412337914	5152390.895272603	3157722.7922452404
Multistart 53	5327467.887821828	5239026.425395556	3179970.809927501
Multistart 54	5391097.285703041	5322409.412337914	3186533.879375054
Multistart 55	5459341.106594982	5327467.887821828	3187011.956648388
Multistart 56	5535971.609484738	5359432.098231062	3209210.717268854
Multistart 57	5645726.257559349	5391097.285703041	3209539.375629897
Multistart 58	5660655.587353092	5459341.106594982	3215020.299307183
Multistart 59	5670631.527629252	5535971.609484738	3237403.4207077
Multistart 60	5692176.348690606	5645726.257559349	3248772.7018080503
Multistart 61	5723249.65131296	5660655.587353092	3270533.4852829757
Multistart 62	5759247.315188711	5670631.527629252	3272949.1751667974
Multistart 63	5846839.5977225425	5692176.348690606	3275170.4378809826
Multistart 64	5928444.124481322	5723249.65131296	3309959.6821980705
Multistart 65	6012031.0464691585	5759247.315188711	3325411.1176878894
Multistart 66	6076908.601062381	5846839.5977225425	3347196.1650314294
Multistart 67	6093092.694299686	5928444.124481322	3362053.911385188
Multistart 68	6148857.784365478	6012031.0464691585	3368295.1515040398
Multistart 69	6164115.018377143	6076908.601062381	3480511.81218488
Multistart 70	6182546.611713327	6093092.694299686	3546725.05312344
Multistart 71	6199565.937010059	6148857.784365478	3623781.8557259142
Multistart 72	6210449.004431602	6164115.018377143	3625601.3120998107
Multistart 73	6253742.4662395185	6182546.611713327	3633814.9664232666
Multistart 74	6300537.8224004945	6199565.937010059	3748280.9981103525
Multistart 75	6306096.889625228	6210449.004431602	3791522.600123025
Multistart 76	6309432.918129815	6253742.4662395185	3915098.0940082693
Multistart 77	6315423.506910296	6300537.8224004945	3923356.016599458
Multistart 78	6339712.625269372	6306096.889625228	4483044.557128961
Multistart 79	6381526.196598754	6309432.918129815	4497672.820594191
Multistart 80	6420553.326777283	6315423.506910296	4508051.48823736
Multistart 81	6437814.896436219	6339712.625269372	4545688.1420839615
Multistart 82	6462056.748064069	6381526.196598754	4563124.195960097
Multistart 83	6484844.322007718	6420553.326777283	4571589.319892726
Multistart 84	6484941.9851540355	6437814.896436219	4704869.657759664
Multistart 85	6486031.2929892875	6462056.748064069	4786429.9953415105
Multistart 86	6499368.866908864	6484844.322007718	4937003.611378027
Multistart 87	6503091.237438534	6484941.9851540355	5051261.563023289
Multistart 88	6504970.89359094	6486031.2929892875	5200352.374632963
Multistart 89	6519951.588779558	6499368.866908864	5408668.391502063
Multistart 90	6527688.091485518	6503091.237438534	5541655.083045027
Multistart 91	6528333.395981333	6504970.89359094	6069186.319061015
Multistart 92	6531363.772608613	6519951.588779558	6084378.803008817
Multistart 93	6588435.093801354	6527688.091485518	6129494.466736377
Multistart 94	6589664.272677778	6528333.395981333	6276848.496660161
Multistart 95	6590511.292045848	6531363.772608613	6352860.188374196
Multistart 96	6595097.7734903805	6588435.093801354	6506509.006201102
Multistart 97		6589664.272677778	6588439.064946428
Multistart 98		6590511.292045848	6589098.653891459
Multistart 99		6595097.7734903805	13420127.908135267
