# Supplementary material for: Mini-batch optimization enables training of ODE models on large-scale datasets
Source: Nat Commun. 2022 Jan 10;13:34. doi: 10.1038/s41467-021-27374-6 (PMC8748893; doi:10.1038/s41467-021-27374-6)
Supplement: Supplementary file 4 — Source data [file 41467_2021_27374_MOESM4_ESM.zip › source_data/source_data_Figure_4c.tsv]

measurement	simulation
2.21	1.0378219398683135
0.53	1.157571747260463
1.92	0.9920437074490792
2.02	1.100778864254281
0.86	0.3872559583562878
2.05	1.2146073939791167
1.975	1.2325107342332533
1.828	1.196889005534756
1.229	0.6323822259774865
0.55	0.2805950364881965
1.766	1.090353043659319
0.16	0.9379673790944233
1.69	1.2070630583960154
1.5190000000000001	0.824533297442162
0.26	0.974221582056314
1.6269999999999998	0.9069820062144431
0.76	0.39510219541808667
0.31	0.9592596681496295
0.52	1.03380799955535
1.557	1.222298191219895
1.64	1.224111613504422
1.56	1.126651671604454
1.111	0.5239961313336967
1.1179999999999999	0.5377339311208996
1.609	1.2252159242969807
1.65	1.048184671689825
1.493	0.8550625768011443
1.173	0.66653723177278
1.281	0.7126070626220404
1.617	0.9515650460298547
0.6	0.3515349901584793
1.483	1.217260487845618
0.937	1.22411937192032
0.62	1.100629437533004
1.51	0.877990024022477
0.73	1.2123016521497574
1.5830000000000002	0.926799717292236
0.903	1.2304916930964125
0.66	1.0967002470427825
0.65	1.1093466842988418
0.08	0.8051789893309229
1.464	1.1478381311394932
1.1079999999999999	1.2256250556553094
1.396	1.1934829911622555
1.113	1.223172398305853
0.53	0.3423618055176617
0.08	0.8027238804886446
1.266	0.7222757591099532
0.67	0.40206038591110804
0.9	1.1593750120850932
1.3880000000000001	1.2249812828351794
1.381	1.2251609074944674
1.597	1.0999817730268795
0.28	0.9078122046434745
0.56	0.34938673029310424
0.1	0.7664622949993332
1.645	1.0656404204151488
1.53	0.9245366539944477
1.0497	1.225036766869742
0.76	1.1255948612006592
1.464	0.9014635320091257
0.01	0.6073664894543311
1.0468	1.2245860858233688
1.452	1.2261664244823318
1.454	1.2236150922958229
0.18	0.8430282399072458
0.86	1.2134163754815712
0.83	1.2002199686293635
1.239	0.7215248867949912
0.98	1.2208278098675405
0.973	1.195682221980269
1.3319999999999999	1.2214475351964684
0.02	0.6253524522641047
1.6769999999999998	1.117410604710835
1.0	1.225241111879877
1.0248	0.5651744515955528
1.67	1.1179018347837777
0.75	1.183856075878595
1.0934	0.6425230370310654
0.04	0.6774511767472454
0.28	0.8954560852409118
0.05	0.6427749333811165
0.07	0.7113352579194785
0.04	0.1693963014009348
1.244	1.1962544857859143
0.05	0.6932116622359188
1.199	1.2276286688854463
1.196	1.2286148336357114
1.3090000000000002	1.2183381819550074
1.175	1.2246189814312405
0.19	0.23698213422822217
0.13	0.8028805906811781
0.15	0.8176939169223779
0.9159999999999999	0.505492585454854
1.28	1.2289732617020435
0.29	0.24680143566319535
1.27	1.2233163317687592
0.29	0.889282367317241
0.34	0.9072552192131816
1.295	1.227362237982391
1.163	1.173694878956098
1.365	0.8653742226842208
1.369	0.8681083606258679
0.53	0.992281455615825
0.08	0.6906220675540462
0.6	0.3984641167290455
1.1440000000000001	1.1952047980546818
0.83	1.2317366382908728
1.63	1.094218196015983
0.56	0.3850752600545575
1.516	0.943869952028493
1.3459999999999999	0.8583666383586879
0.77	1.216968383961809
0.05	0.25197892922441995
1.517	0.9469599726939306
0.06	0.31233069859570495
0.47	0.9728236546048941
0.76	0.44370046934980606
1.0043	0.5617925940873542
0.82	0.4661131185435667
1.6019999999999999	1.073653911214175
0.81	1.2249108001224467
0.8	1.2253971380089712
0.79	1.2198580602121278
0.82	0.46816918630199245
0.8	0.4590646014833495
0.06	0.18777389474982603
1.204	0.7308261199402843
0.17	0.8001815687523803
1.536	1.0427394832947496
0.14	0.7343821523013082
0.07	0.6231886702856148
0.3	0.2607599351528639
1.401	0.9093903087014981
0.05	0.20426496616245077
0.46	0.9623020555325754
1.2009999999999998	0.7344067877444729
0.44	0.3424548455833262
0.31	0.8782966630592938
1.0781	1.1656108629610649
1.568	1.0477512126439295
0.16	0.23618960700885533
1.4869999999999999	1.0218188046776457
0.65	1.0494399253531
1.5590000000000002	1.0350664756446863
0.06	0.23530900798791993
0.48	0.9674279436315254
1.4869999999999999	0.9480314574189075
0.74	0.45481543380921013
1.4969999999999999	0.9556071365229247
0.15	0.7299933204943143
0.82	0.4889286790034812
0.28	0.26415682277386787
0.64	0.43142896009411275
1.537	1.0275114371890495
1.129	1.163947945624525
1.5090000000000001	0.9692968082265251
1.179	0.7139212505773591
0.09	0.20447140412305026
0.78	0.4736482049221042
1.00063	0.5756142180697684
0.3	0.26871092911435884
0.17	0.7758315433648846
1.261	0.8316524766672329
0.41	0.9287728525459489
0.49	0.9585856609591042
1.473	1.1103138916028534
1.5190000000000001	0.989098340812148
0.73	0.4592450431485274
0.5	0.3750731136537827
0.68	0.4471123526697305
0.14	0.23281356862699898
0.07	0.21611594905772571
0.54	0.9610259772654908
1.44	0.9470507844239128
1.5130000000000001	0.9879647591997468
0.2	0.8094729523788671
0.67	1.057181430948746
1.3330000000000002	0.8724833570577252
0.09	0.2095576431591358
0.976	0.5535983968323489
0.55	0.3985839437051731
0.03	0.34562587617723667
0.09	0.26503424960208555
0.1	0.2907644726159581
0.73	0.4658998596078665
0.81	0.5129163409242008
0.15	0.7030972586493268
1.483	0.9878870478333347
0.56	0.9727931646565366
0.36	0.30732060648443665
1.489	0.9858303405880863
1.444	0.9624513905064079
0.09	0.31210718476015065
0.58	0.988784924151538
0.14	0.24180453804924246
0.19	0.7744713745930996
1.4409999999999998	0.9809523676051475
0.09	0.24658165492285597
0.72	1.0836852242142487
0.36	0.3090861037686108
0.26	0.8377240084465759
1.4080000000000001	0.9412457624982833
0.32	0.2870929988347303
0.76	0.4929073228096518
0.31	0.8627646976433443
0.12	0.28214324761285214
0.14	0.24991083081938975
0.28	0.28152520269123155
1.4709999999999999	1.0402491027952563
0.11	0.2671403449175676
0.73	0.4798911544393104
0.1	0.3147176796550757
1.128	0.6895696617840137
0.59	0.9912690715480007
0.9940000000000001	0.5929784649388682
0.08	0.6081034931371747
0.13	0.25861364550219756
0.23	0.7817332619515465
1.171	0.7497199221292953
1.151	0.7058893140048216
0.17	0.7212315582810048
0.42	0.3466153056184488
0.65	1.0340878223787917
0.12	0.3104685365553248
0.77	0.5087496080299275
0.66	0.45476272839695203
1.234	0.8241629263610569
0.71	1.0737837300606514
0.46	0.9335521660548434
0.03	0.5404598850494333
0.16	0.2902397091426027
0.67	0.45980336011796635
0.05	0.35142813790691096
0.11	0.3202878008162724
0.904	0.525760630379722
0.17	0.706706985753506
0.22	0.805572682195573
0.11	0.32504213108677626
1.0649	0.6543004187900059
0.22	0.8039395668177735
0.25	0.8234499737377025
0.24	0.28217425317728057
0.18	0.2846300227682764
0.24	0.769503371680233
0.04	0.35801885045110293
1.365	0.9140923530944889
1.172	0.7775702699342573
0.23	0.809057949538755
0.23	0.7991217067467706
0.03	0.384322697182908
0.72	1.076716635875783
1.163	0.7572645820782672
1.288	0.8600729372379909
0.85	0.5419786398611439
0.12	0.6427666122403853
0.18	0.3054584386211176
1.0286	0.6332235348373156
0.76	1.0946142939325096
0.08	0.5970158803246829
1.1340000000000001	0.7030870485036372
0.45	0.367021461802061
0.19	0.7277812138747655
0.41	0.9134795471774366
1.327	0.8870725988316813
0.65	1.0269569261067522
0.937	0.5446576965909868
0.34	0.31240186053724245
0.29	0.8160105019563186
0.85	0.5482616433980377
0.924	0.5392362304616007
0.65	0.45847854943334365
0.26	0.7696578329871393
0.07	0.5814932480036659
0.46	0.3735110482793213
1.3530000000000002	0.9115817902713876
0.41	0.35200529199330305
0.9159999999999999	0.5381084430262943
1.17	0.7862559817191803
0.19	0.7035254795665145
1.128	0.704333323352158
0.22	0.7456018502163747
0.925	0.5419903874089412
0.32	0.852841853738927
0.983	0.6029641325742101
0.49	0.9097927423684634
0.02	0.45767823430762444
0.55	0.4135485120716174
0.3	0.8276755950419903
1.4409999999999998	1.100964365158271
1.314	0.8825179126820576
1.0603	0.6600174839058007
0.14	0.6538026717334218
0.44	0.9165820716415324
0.21	0.7310046793583376
0.23	0.7459128762382436
0.14	0.3387669343464229
0.9179999999999999	0.5439333665620182
1.454	1.0382193961823067
0.59	0.9705329636592763
1.415	0.9899203400989208
0.2	0.32178937351503756
1.133	0.7167185196238575
1.432	1.0150404039961571
1.196	0.8085440940366315
0.3	0.7925296560126752
0.14	0.6509064167293475
0.14	0.3541923083195493
0.06	0.3650375205626396
0.89	0.5518252680379758
0.4	0.9017696037019765
0.89	0.5530064521366062
1.354	1.1194910968228857
0.9540000000000001	0.576668283979409
0.23	0.7366223429198263
0.46	0.3805254941226421
0.37	0.3366231249649666
0.03	0.5150016386480554
0.22	0.7234396588536425
0.87	0.5661518692830915
0.32	0.837152391411194
0.62	0.9932679320642462
1.0869	0.687061686605223
0.04	0.40962419060718797
0.956	0.5902519227186339
0.925	0.5573719105904387
1.0523	0.6617577309619196
0.24	0.29620441800851727
1.123	0.7192719020311262
0.37	0.8800947554169808
0.21	0.7036853864482765
1.358	0.9305415572966165
0.12	0.624172419608508
0.94	0.580798156502571
0.33	0.8401184677493685
0.85	0.5689991198243007
0.9159999999999999	0.5674554554108371
0.9	0.5781190700303913
1.249	0.8484765595678185
1.396	0.9733153929640063
0.89	0.5828266790557349
0.08	0.5793544806523111
0.9209999999999999	0.5824681063935154
0.3	0.7805207284901793
0.46	0.8922040541610547
0.4	0.894819491313162
0.04	0.43229120036303453
0.46	0.8920848761637744
1.126	0.7431873924113555
0.04	0.5270184695586784
0.34	0.847223022598944
1.117	0.7236518934813109
0.53	0.41387393493723756
0.04	0.43580530873390727
0.41	0.8971859348809517
0.04	0.49550611563694325
1.122	0.7345124822930658
0.61	0.9769647841460559
1.4609999999999999	1.0727611870261509
0.59	0.44488096101341706
0.05	0.4083338145157994
0.61	0.4544915764949077
0.04	0.48911330304280465
0.16	0.6564177985906297
0.04	0.5222907862673758
1.0146	0.6409763221540975
0.23	0.3092960588939252
0.43	0.8972710188858135
0.1	0.373126628218854
0.35	0.8563787342758576
1.3030000000000002	0.8893353011571433
0.74	0.5131499099259169
0.54	0.4206175199921883
0.07	0.38716326958690195
0.3	0.31079664667319246
0.63	0.9922416882591143
0.23	0.3260952548057561
0.14	0.37774087085643415
0.06	0.4026431878161264
0.52	0.41354860906987456
1.0998	0.7158881854183453
0.16	0.6517999867491507
0.9390000000000001	0.6061683700449256
1.126	0.7669478216676301
0.12	0.6114723328870355
0.04	0.448869450827016
0.44	0.38737944484381254
0.86	0.5838893365152878
1.452	1.052532265574227
0.4	0.36593385463562667
0.04	0.45248811161867114
0.4	0.8863248707508025
0.06	0.40904516576804395
0.8	1.0984862827156365
0.16	0.6480707289566714
1.0352	0.6631485359197871
1.107	0.7327644528261782
0.09	0.38027806185567237
1.012	0.6449414660455681
0.1	0.37906149218176305
0.77	1.0871147240754628
0.27	0.7368372162262466
0.47	0.881023327113879
0.61	0.46033023848891147
1.402	0.9985342789983912
0.86	0.5869367906015
0.61	0.970433572157687
0.66	0.48015019335426645
0.2	0.3450622590334972
0.47	0.8799261689174885
0.28	0.3090847463002516
0.12	0.606617779752961
0.88	0.5980928886025154
0.76	1.082047856348646
0.24	0.32626264944514494
1.4469999999999998	1.050141849613417
0.05	0.49381933474108
0.53	0.4243163392327866
0.29	0.7523980236513781
0.19	0.6708767859135708
0.52	0.4209089465060655
0.46	0.4021213425802528
0.4	0.8781573212655485
0.09	0.39094810386682655
0.31	0.7741288611335724
0.41	0.8790560199373957
0.53	0.4259895385931932
0.37	0.8498626445591551
0.17	0.37883043510086806
0.15	0.38554881864942986
1.318	0.9102335554640557
0.32	0.3240399900515353
0.09	0.3988487404900686
1.0094	0.648235154827565
0.76	0.5302078655037847
0.67	1.0209077942754876
1.291	0.8900784495862659
0.12	0.3848669845959745
1.204	0.8285226238632599
1.261	0.868943060708953
0.06	0.433642577981059
1.0214	0.6586253935326157
1.094	0.7312168829042047
0.37	0.8401110604905767
0.07	0.5548151025787742
0.56	0.44273834958192076
0.4	0.8709352117029064
1.0874	0.722325896314737
0.33	0.7926178075745286
0.23	0.6999700411758306
0.41	0.8682793191594925
0.75	0.5258174181236364
0.08	0.41369948860518313
0.1	0.399620012530411
0.12	0.3883175743036421
0.08	0.4160808167130419
0.35	0.3417072404205087
0.06	0.5375392165000897
0.41	0.8611948647870442
1.44	1.071021990873516
1.358	0.9474197241671295
0.14	0.38930453501507745
0.56	0.4473289278404202
1.361	0.9506207179688447
1.375	0.9665650861685566
1.314	0.9105933391142843
0.18	0.3723968584849365
0.49	0.8837197766518997
0.41	0.8573180399231205
0.89	0.6102193413615741
1.403	1.093973526704168
1.371	0.9619720437505139
0.79	0.5511778401245547
0.28	0.3153332592652108
0.75	0.527618742471734
0.55	0.44417726570032634
1.178	0.8142775394990309
1.28	0.8861747852255236
1.442	1.060343777254093
1.431	1.0400201797796684
0.983	0.6377888856278219
0.21	0.6790316888453021
0.36	0.8178889913440297
0.51	0.8975196204592594
0.62	0.474612566125525
1.439	1.0513205495538973
0.11	0.5890659219674144
0.52	0.9045825653234114
0.39	0.8436644354245674
0.45	0.4086969978436595
0.3	0.3207307926072173
0.08	0.4236405629627157
0.06	0.5274922468321889
0.961	0.629347753625908
0.49	0.4246171605143821
0.955	0.6276119696474985
0.49	0.4248374366883853
0.19	0.6550453937329477
0.26	0.3222537419405181
0.08	0.5594219009021205
0.26	0.322616841489479
0.71	0.5092704659541804
1.439	1.058553481744918
0.46	0.41529632325313903
0.83	0.5787943436758594
0.82	0.5723556649849502
0.4	0.3797464273559136
0.26	0.34085611257572423
0.44	0.40709358462300715
0.65	0.4874726266279956
0.67	0.494210313688163
0.44	0.8487102660711754
0.4	0.840416965019028
0.22	0.3541194439422129
0.15	0.6172460779383113
0.958	0.6310878820277054
0.39	0.8347766935756175
0.06	0.4800208166293497
0.07	0.5421801096743747
0.06	0.4778156332200251
1.224	1.1245478005006235
0.68	1.0225518928582062
0.48	0.4272582951108127
0.38	0.36727819007076834
1.12	0.7775706005882201
0.21	0.6705361787674808
1.4340000000000002	1.0590304382906885
1.0636	0.7129120835198636
0.22	0.3557500085857493
0.13	0.4346540741599057
0.37	0.8173195280869845
0.77	1.0808005650289543
0.67	0.49689697306762204
0.64	0.4881364160386375
1.0648	1.1414161241803902
0.19	0.645143496066485
0.19	0.38576518413945204
0.14	0.43364452606792137
1.235	0.8610349523866849
0.31	0.7505143296120426
0.66	0.4955887063596921
0.48	0.8670270740145174
0.27	0.33115176223741216
0.38	0.8210590533913065
0.52	0.44574680648781406
0.27	0.349841305524226
0.1	0.5724691403093034
0.59	0.47466273552409016
0.8	1.0917088325964055
0.36	0.8041971884888989
0.24	0.6943535404790401
1.213	0.8461110818028283
0.7	0.5106118233670449
0.09	0.44288261756278374
0.33	0.7706172641820428
0.09	0.44396975657161936
0.25	0.7016564889627179
0.28	0.723547782164523
0.89	0.6201826366926285
1.168	0.8147759118946771
0.29	0.3265525526150582
0.14	0.4144602892206959
1.411	1.0772730388898677
0.11	0.5797987673230386
0.8	1.091222552167204
0.07	0.48705629370380443
1.0588	0.7147497209170824
0.12	0.44644556940356106
0.07	0.4648627619124177
0.07	0.4858746072814519
0.56	0.9266379935376383
0.8	0.5653127370499424
0.07	0.48464989527579744
0.15	0.458721294393938
0.47	0.4316405218025162
0.07	0.47086702512041895
0.34	0.7776469544286772
0.25	0.6993388850540883
1.0634	0.7227866980463473
0.15	0.43116784148905796
1.4140000000000001	1.03604991905025
1.244	0.8709475847712123
0.18	0.4032221704393072
0.38	0.8133480194653829
0.28	0.3337061795455533
0.11	0.4484441961709808
0.31	0.3333158362011703
0.13	0.4549214254379434
1.186	0.8296054701394071
0.42	0.8286453001853502
0.12	0.45198802680629246
0.39	0.8177218639505325
0.08	0.5203554037753717
0.973	0.6457380904329687
0.34	0.7738832223850388
0.73	0.5276111378604516
0.71	1.0418132837255887
0.08	0.5338358626136933
0.27	0.7118934803321475
0.14	0.46321367375787137
0.21	0.3645586592067619
0.17	0.4625985901427804
0.2	0.3767223528591942
0.77	0.5496951539296886
1.185	0.8304252671941516
0.61	0.48883537378510217
1.219	0.8556832496420851
1.361	1.0991211654891595
0.16	0.41020772771962255
0.31	0.7407990445616482
0.975	0.6487867785970193
0.61	0.9545906162977864
0.33	0.7575467511345064
0.38	0.8056879941519535
0.38	0.805204305496807
0.42	0.41300428076464535
0.42	0.41301739108207414
0.36	0.36383311786301886
0.981	0.6536325571050271
1.19	0.8361620772933789
0.36	0.3644447822317459
0.22	0.3648504752975382
1.4069999999999998	1.0359624427176573
0.26	0.7008181723851177
0.16	0.41753651205412334
0.74	0.5360293511158856
0.21	0.36920046399896783
1.409	1.0397322634492168
1.0462	0.7119462887173933
0.28	0.3661224533128401
0.11	0.4635136237608145
1.0095	0.6759756926089918
0.81	0.5770043708074271
0.09	0.4692888997320246
0.09	0.47043331610802375
0.7	0.5210366827250054
0.09	0.5413999997272884
0.33	0.348386744457103
1.4040000000000001	1.0688538458553665
0.09	0.5330675998261227
0.36	0.7814071373374498
0.6	0.4898766329118221
0.3	0.34352548985136144
0.33	0.3492176145939185
0.9890000000000001	0.6616964924730241
0.37	0.37709395764427056
0.09	0.4975547018011496
0.17	0.43950004273840815
0.43	0.42303924986576125
0.16	0.4851221040513301
0.3	0.3539020559435395
0.75	0.5438318503368572
0.24	0.6771171810777623
0.34	0.35681418436093104
0.4	0.8062159668498406
0.36	0.7766293724611477
0.51	0.4561319646669695
0.14	0.5935481958580829
0.38	0.7928589695328794
0.12	0.5758928750705133
1.3940000000000001	1.0285227627072229
0.56	0.47583970536199705
0.22	0.3699613782939265
0.14	0.48119249282487875
0.53	0.46408423617033157
0.72	0.5320503686898646
0.9490000000000001	0.6479656101934714
0.32	0.739475804897021
0.43	0.8209395149507952
0.18	0.6225926571294532
0.13	0.47868357145606055
0.57	0.9267862030067413
0.71	0.5293148879265341
1.4040000000000001	1.0490274304006326
0.36	0.3753048105561555
0.35	0.3673700801241372
0.18	0.41951030284797985
0.63	0.505554150616742
0.37	0.38613312182217063
0.66	0.5159224196627961
0.12	0.4784886622464152
0.11	0.5626454131293138
0.15	0.5991491220479787
0.35	0.36879466750179934
0.14	0.4855918254183571
1.138	0.8045202338301101
0.72	0.5343838530317326
0.98	0.6622145755979515
0.67	0.5202907242481218
0.65	0.9766804631236298
0.32	0.36161839579588284
0.18	0.5012440936852387
0.22	0.3739072716654849
0.11	0.4834043579905748
0.11	0.4842754592900165
0.26	0.6898636084541067
0.32	0.36968421425041603
1.349	0.9623337173713267
0.927	0.6485037042956773
0.37	0.39206971858211986
0.82	0.5888284644326209
0.9918	0.6719384660525813
0.63	0.5084424641936232
0.35	0.37818476312566535
0.11	0.5333145525372266
1.393	1.066257672998042
0.27	0.3742081430000853
1.0717	0.7522276725508137
0.986	0.66925780987379
0.2	0.49971237524234857
0.58	0.9303751781322994
0.11	0.5371579442734024
0.19	0.42363715733082385
1.1840000000000002	0.8418390147591989
1.395	1.0482115772546812
0.19	0.4549088681808697
1.307	1.1038850350939313
0.58	0.4891134600706229
1.3530000000000002	0.9717058663141318
0.15	0.5007660695911397
0.56	0.9172388926351316
0.28	0.7032861106163477
0.9129999999999999	0.6475986638513395
0.46	0.834093960057815
0.69	1.0160929420350713
0.43	0.8140586036612165
0.52	0.466420658472935
1.393	1.0558811115106956
0.17	0.5114677198051238
0.12	0.5000508569466586
0.4	0.7932758915396424
0.12	0.5075270712840371
1.0233	0.7046158405510455
0.14	0.5016547597627803
0.53	0.47065105346266123
1.037	0.7196710802238954
0.19	0.4288607826137801
0.13	0.5012048961993772
0.972	0.6655527486285543
0.905	0.6467910522933732
0.2	0.46626327839224413
0.32	0.3822970806145749
1.321	0.9362664776750179
0.67	0.9918293386109902
0.65	0.5196732229181261
0.46	0.8318952559887208
1.3869999999999998	1.0680856859251968
0.48	0.45432336770740067
0.9359999999999999	0.657595625612427
0.12	0.5398856724896619
0.12	0.5414899036026647
0.13	0.5240898679138294
0.5	0.8624576604139108
0.87	0.6274746079043615
0.9490000000000001	0.661096512927423
1.0219	0.7070984895794767
0.13	0.5296902873409026
0.38	0.40772776434904384
0.33	0.386310119408992
0.77	1.0709899175832098
0.938	0.6597403752511498
0.54	0.4765792281920903
0.9840000000000001	0.6758285364350078
0.924	0.6569962678810892
0.55	0.9073552795577445
0.2	0.6285682898490067
1.0366	0.7233599194026242
0.43	0.8092893568256299
1.0954	0.7775139524358129
0.951	0.6635115551601477
0.73	1.0469829905660342
0.15	0.5199636741614201
0.26	0.6786457656938704
1.113	0.7923129481325902
0.14	0.5254867402212915
1.355	0.9862539489020339
1.361	1.0001653849206105
0.26	0.6782622571936894
0.18	0.527436178026542
0.14	0.5278388076255875
1.3459999999999999	0.9671850210595474
0.17	0.5265825329313532
0.965	0.6686787335786407
1.0236	0.7125840170813046
0.37	0.7635853947869403
1.3	0.9216414691788192
0.63	0.5151369191272759
0.28	0.6948205181448883
0.34	0.7393503879942145
1.368	1.0836470732566803
0.16	0.5293206937354578
1.172	0.8389592502558175
0.57	0.49019105747459574
0.59	0.9320419036385837
1.0163	0.7068753444766797
0.976	0.6761148849496337
0.16	0.5319554531777955
0.21	0.5210504644463356
0.34	0.39431253019026136
1.36	1.0032303129985554
0.49	0.850172349618394
0.36	0.7536478815366292
0.2	0.6257308728861701
0.37	0.7612875323209
0.13	0.5547014280051399
1.1179999999999999	0.7990022864744005
0.22	0.5063557960752947
0.909	0.6559763709580191
1.0904	0.7760147145479328
0.2	0.5344292182001878
0.28	0.6916764185874664
0.9952	0.6917433274285699
0.22	0.5104642545269538
1.117	0.7991162118639109
0.2	0.6245679311795762
1.151	0.825796259049276
0.34	0.3965120645234589
0.68	0.5358095847336346
0.14	0.5718673389233644
0.21	0.43355822857287174
0.29	0.6983854448770299
1.379	1.0494459682051018
1.0748	0.7639652118049549
0.22	0.42820528058633106
0.35	0.7420006397819615
0.21	0.6305635676129084
0.14	0.5535218990349942
0.45	0.44828890096659035
1.335	0.9568011211924421
0.907	1.1127966798011064
0.14	0.5666913746979952
1.3780000000000001	1.0507441413839547
0.79	0.5785890719433973
1.0258	0.721682434813814
0.54	0.4820888631897284
0.75	0.5595954893350815
0.81	0.5909719967683127
0.31	0.3902603420820317
0.21	0.4622678656974147
0.42	0.7945281574274371
0.2	0.6223374052984237
0.21	0.4387699711638759
0.74	0.556147727878693
0.84	0.6119218318607719
0.22	0.48041145097744203
0.18	0.6070448913030708
1.0733	0.7640856933638489
0.25	0.38206785056617804
1.2309999999999999	0.8799802233797485
0.21	0.5407017598201108
0.46	0.8227285111163853
0.21	0.4591650550229451
0.95	0.6794658111681959
0.36	0.40829612977995006
0.88	0.642386190889571
0.17	0.5494315272585087
0.25	0.38279848325564914
0.5	0.4704121844344359
0.65	0.9638442683970645
0.22	0.5317595412516862
0.18	0.5501673513411478
0.82	1.0885587455155594
0.25	0.6572231310239387
0.39	0.769543025339575
0.86	1.100857478974396
0.23	0.4987387664050302
0.54	0.8914917056454058
0.21	0.44855219326103785
1.137	0.819087938468285
0.7	0.5456860403091129
1.3159999999999998	0.9388317076048859
0.35	0.7363710548979006
0.34	0.7285721709090194
0.4	0.4277008249693625
0.33	0.3982434053188072
0.54	0.8910586956970532
1.143	0.8238474192152827
0.32	0.7135724458300731
0.23	0.5167825073743966
0.16	0.5856311299120016
0.7	1.016542900312912
1.0162	0.7180359570883545
0.37	0.7518655446101058
0.23	0.5179412310280382
0.23	0.42648738035520406
0.15	0.566861587938942
0.3	0.39067966228404216
0.19	0.6115041574729548
0.5	0.851524111504369
0.56	0.907269293534724
0.4	0.4286016182544098
0.2	0.618649987800016
1.306	1.0981356712045347
0.23	0.5240752585213887
1.248	0.8916978107964024
0.21	0.5505347012648284
0.41	0.43361291006876473
0.59	0.5058582955141022
0.17	0.59309321154736
0.58	0.501621379387834
0.47	0.4615019688313916
0.16	0.5614385964548826
0.28	0.6781479585463355
0.31	0.702712947098676
0.19	0.5565773239607182
0.28	0.6775771353493244
0.24	0.3904787603605198
0.85	0.6229337976146898
0.63	0.947731814950405
0.84	0.6154521710658274
0.9998100000000001	0.7097820444624248
0.3	0.6933457900186664
0.968	0.6941737184058527
0.75	1.0550434998566465
0.5	0.8493333210401138
0.62	0.9414871394666999
0.23	0.4357875055110945
0.49	0.4709253598439629
0.22	0.44690931915638077
0.62	0.5202710956807042
0.23	0.6373757312191543
0.59	0.5075467716112958
0.17	0.5891329106430802
0.24	0.3942070154311668
0.23	0.5358373530588365
0.22	0.44949915053945355
0.4	0.7710122463723682
0.31	0.69799390837054
0.39	0.7625576211606946
0.5	0.47528271069976064
1.349	1.0062889046592514
0.7	0.5494647182897565
0.34	0.7200024178248399
0.27	0.6655846757551156
0.22	0.4600318631414895
0.22	0.4524827908941692
0.85	0.6249246182344005
0.24	0.5054564187771253
0.18	0.5636934269848421
0.43	0.44580550663053
0.47	0.8234667091759604
0.48	0.4685938523426265
0.57	0.5002875667032374
0.59	0.9235507700581541
1.145	0.8291642896633048
0.68	0.5437789067196015
0.45	0.45554356870485274
0.24	0.5230749646037484
0.29	0.6792060965323695
0.7	1.0122701328989496
0.72	1.0320192819306924
0.51	0.48011470349749297
0.18	0.5953014729418625
0.24	0.41076493115551554
0.57	0.9103361184270453
0.17	0.58064911374059
1.355	1.0258219207007324
0.17	0.5747399040212936
1.354	1.0240547908411508
0.24	0.42044154314032084
1.3419999999999999	0.9906923975858362
0.24	0.42334283640364234
0.42	0.44235083463491637
1.367	1.0584586510649117
0.32	0.40087052609758056
0.34	0.7145230202269232
0.24	0.42749129787236706
0.68	0.9865042912641961
0.963	0.6981638833488869
0.26	0.6543499587236241
0.46	0.8141105815463814
0.2	0.565435085805831
0.56	0.9019509207412743
0.48	0.8289673713813283
0.5	0.8448780821413242
1.3619999999999999	1.0729279299403423
0.18	0.5704869432832447
0.73	1.0393034716943403
0.71	1.0218128580886676
0.27	0.6604407784471457
0.8	0.5915534028529692
0.31	0.39870122451513573
0.41	0.7747786371174331
1.345	1.0063293170168954
0.36	0.7281354467880858
0.54	0.8824765552296843
1.348	1.0157724857197263
0.58	0.9153397965857606
0.67	0.9742358656853624
1.32	1.092367691436888
0.23	0.472406141521369
1.0304	0.737754647637818
0.963	0.6999399118698785
1.0871	0.7860011051338988
1.0015	0.7184887253968133
0.34	0.7093627701883961
0.2	0.608725258668515
0.4	0.4356420662901649
0.24	0.49060127105469675
0.18	0.5839391128580431
1.0501	0.7540135849782493
0.57	0.9075598488359121
0.37	0.7335583607555142
0.4	0.4359467401855338
0.24	0.4895910393240004
1.237	0.8888177579831963
0.6	0.516741951637911
0.38	0.42761819087619546
0.3	0.6781158334226847
0.25	0.5223875076118574
0.9440000000000001	1.1158525555670122
1.325	0.9568714067363319
0.35	0.7142974067247423
0.904	0.6715627350909771
0.6	0.925062805009282
1.123	0.8170098584192408
0.47	0.4693293345044361
1.135	0.8255404507300064
0.49	0.4775815686097646
1.331	0.9682235687731684
0.89	0.6622781109306414
0.45	0.46005903075710786
0.78	0.5825030037351996
0.24	0.44441786875175715
0.42	0.7793487005723815
0.51	0.8491826661632865
0.61	0.9298580223448585
0.66	0.9626934829570608
0.925	0.6849107269738262
0.65	0.9545739789763802
0.7	1.0080007015137489
0.25	0.39941988857599
0.48	0.8247083431933445
0.53	0.4911793030755347
0.57	0.9053545676772595
0.77	0.5784390835277349
1.0792	0.7819502817967129
0.26	0.6477648220662978
0.37	0.727030080986889
0.46	0.8090863365002571
0.7	1.0071572631619423
0.42	0.7777157741206324
0.25	0.40277584332018623
1.193	0.8643730852638102
1.0659999999999998	0.7708535019508153
1.3559999999999999	1.0727083919662772
0.26	0.6462572378093013
1.0644	0.7697830628207669
1.0	0.7226575770386493
0.76	0.5755315479301876
0.987	0.7164157286386081
0.39	0.7438633949864875
0.81	0.6022205522562367
0.2	0.5836064988818868
0.65	0.5402105527775212
1.359	1.0568456773070936
0.58	0.9096162021177078
0.24	0.4758538466961587
0.27	0.3966463645193803
0.26	0.3982960545378177
0.41	0.7652291617507021
0.32	0.4073126737400403
0.21	0.579437281607392
0.39	0.7414524871602486
0.26	0.5218417475971782
0.26	0.5253214948635749
0.24	0.5593769451218689
0.7	0.557341099778189
0.82	0.6101025907683434
0.64	0.5375118938189961
1.2930000000000001	0.9279577707152382
0.87	0.6519832213982116
0.33	0.6890981564460289
0.24	0.4657515501366952
0.25	0.6362770727425645
1.0346	0.7474465594944804
0.61	0.9256161034977055
0.32	0.40857231589878057
0.81	0.6039629918625427
0.21	0.6034704712072563
0.74	0.5706426387354315
0.45	0.4652209557427251
0.42	0.45074390381134233
0.94	0.6974351518791568
0.85	0.636294635295403
0.61	0.9249322116388354
0.56	0.8910493249662659
0.3	0.6658205209715702
0.24	0.5661709368747492
0.54	0.49917426929677705
0.64	0.5390753350726702
0.52	0.8509257319776081
1.3559999999999999	1.0555907954591501
0.55	0.50311264739383
0.79	1.0713629970633167
0.26	0.6397070124939275
0.971	1.1180838425291328
0.35	0.42199409903634083
1.35	1.073254530946995
0.907	0.6803752767421865
0.35	0.4220360826287245
0.23	0.5778831710404091
1.335	1.0119266758416123
0.56	0.8892320160413536
0.29	0.40181576826069837
1.327	0.9742896652866685
0.52	0.8493527519873286
0.22	0.6088987702405322
0.903	0.6783951551628553
1.0613	0.7723520716701223
0.42	0.4530208469658453
0.35	0.6982103380598896
0.9440000000000001	0.7015932010407337
0.32	0.6757811292111457
0.49	0.8243941180679641
0.86	1.096109088102261
0.39	0.7303166951817349
0.33	0.415210167127131
0.23	0.5822458691481991
0.22	0.604222500006568
0.57	0.8957560726399976
0.85	0.6400095403095041
0.24	0.623055265630582
0.31	0.4083206293564374
0.9359999999999999	0.6983035907776204
0.34	0.6892070291159846
1.251	0.9014277152505814
0.69	0.9869940350320118
0.27	0.5379768679750593
0.35	0.6963546516965753
1.3419999999999999	1.0313673293247139
1.335	1.0813553303847623
0.25	0.4785652471697297
0.77	0.5850625617811006
0.73	1.0330198810518103
0.28	0.6476667893755635
0.6	0.5265615092209359
0.26	0.4149916305615828
0.86	0.6505903221457652
1.143	0.8365950032890991
0.63	0.5395443962947548
0.31	0.40958354400129177
0.26	0.4975962399636872
0.26	0.4224825452076516
0.9440000000000001	0.7038021380249705
0.43	0.7747663985613843
0.26	0.43081299093743264
0.27	0.639588935509586
0.27	0.5138096554938437
0.56	0.5109843251028326
1.351	1.0606027345391937
0.58	0.519428366297836
0.6	0.5284124568461326
0.24	0.6173871056000031
0.35	0.6927446037813739
0.965	0.7147817316034786
1.0142	0.740166730689006
1.3459999999999999	1.0714753832718513
0.9840000000000001	0.7238135494119022
0.23	0.5958425496407
0.28	0.6440707723658541
0.35	0.42699622736548015
0.23	0.5982720582905539
1.349	1.051595490420477
0.58	0.8985296753766713
0.38	0.7153373404409409
0.24	0.585851950685221
0.98	0.7225413388019302
0.54	0.860469678396629
0.49	0.49134866998308907
0.3	0.4091057644993576
0.69	0.5609763459833615
0.67	0.5548227304222841
1.3119999999999998	0.9533087688870205
0.28	0.5278182221665909
1.0705	0.7868546171226825
0.66	0.9526342563729029
0.27	0.5521119900744098
0.85	0.6470759777318037
0.75	0.5810163473629599
0.43	0.770182686624197
1.27	0.9158055500981407
0.27	0.5064497883083166
1.295	1.09102480264792
0.28	0.408414526953773
0.87	0.6632045470352796
0.45	0.7888038890776151
0.3	0.4108110246086675
0.27	0.4136592271208655
0.24	0.5947548272046435
0.75	1.0459996768174997
0.42	0.7543669787501552
1.2770000000000001	1.0948281020095194
0.39	0.4466860476904467
0.28	0.5203073086078093
1.0129	0.7425421904265047
0.27	0.5564779660812396
0.82	0.6219426638695107
0.26	0.625735333680863
0.26	0.4787689132558258
0.55	0.8657929563990224
0.26	0.4736111820704302
0.8	0.6070472813398884
0.51	0.831366383193844
0.27	0.41785655772898045
0.78	0.5954699226651436
0.77	0.5907557929204275
0.44	0.4709677053674991
0.25	0.6138121966397422
0.67	0.5582064823929151
0.52	0.504783481376597
0.73	0.5772994291341316
0.83	0.6341196325146188
0.56	0.8734958956217914
0.3	0.4133640741984859
0.41	0.7365027543126622
0.81	0.616150392126406
0.53	0.5076250596650022
0.25	0.6117918607248837
0.66	0.5560622630801888
0.27	0.4282805750578415
0.28	0.6362308214761454
0.6	0.5344560618180136
0.25	0.61027792211653
0.89	0.6790206514586381
0.6	0.5345297256678376
0.25	0.6088129463397813
0.53	0.8443898941105843
0.26	0.620634027172966
1.287	0.9306826035773303
0.25	0.5979584187116869
1.0828	0.8008073346088438
0.29	0.5292529171333705
0.51	0.5037277929633424
1.2570000000000001	0.9091304065876503
0.78	0.5981707722304898
0.44	0.4731987579045208
1.207	0.8796237713878593
0.28	0.5577335063003379
0.28	0.5578033911836329
0.29	0.5279730272907648
0.26	0.5806627907362791
0.34	0.676154021270803
0.59	0.5308213896853252
0.67	0.9577576832186863
1.0416	0.7670236580721179
0.71	0.5725115691310647
0.27	0.4490026316994489
1.0238	0.7533196947180337
0.57	0.8799361126438804
0.48	0.8073354500943493
0.42	0.46391877379695606
1.0076	0.7428735432441931
0.56	0.8701083615822676
0.66	0.9484383215151446
0.56	0.8698893579458347
1.329	1.0254916600133726
0.44	0.77230775999999
0.82	0.6299098260578737
0.4	0.45531419025406034
0.27	0.5676976708354408
1.248	0.9040884394936841
0.76	0.5907169581475638
0.56	0.5192085735554193
0.55	0.5159141514939127
0.28	0.41844915650290604
0.28	0.5610240262720603
1.0182	0.7503656860428297
0.32	0.6597293307102057
0.29	0.5569901379772502
0.26	0.5883981926857793
0.74	1.0361079885164242
0.45	0.48050658597026386
1.224	1.1060178145837267
0.46	0.48594598770770087
1.337	1.071195768591241
0.32	0.658983680806569
0.28	0.507098328075139
1.3359999999999999	1.039172623376032
0.5	0.819649805820356
0.27	0.57210216641849
0.59	0.8941663245129924
0.49	0.812634116461808
0.3	0.554607092650554
0.39	0.7121043422735158
1.23	0.89414572044219
0.26	0.6070820981058399
0.63	0.5518309647619425
0.36	0.6877486262348292
0.45	0.7801210954234122
1.314	0.9745785941718073
0.42	0.4665706604009312
0.79	1.066728841093369
1.0413	0.7698651860557193
0.79	0.6089227353037721
0.27	0.5752505432129377
0.45	0.779749139095557
0.42	0.466799438834766
0.59	0.8928325698303473
0.75	0.5898247289311853
0.86	0.664992316198653
0.28	0.5035771271233034
0.76	1.0497577482726157
0.59	0.8921599257205763
0.83	0.646460855629508
1.3359999999999999	1.041972968624242
0.33	0.42848156660685516
1.32	1.0141343532698308
0.79	0.6108430588095304
0.39	0.710437121250844
0.83	0.6471220515199996
0.66	0.5618348776108572
0.32	0.4252256645186776
0.81	0.6303764894424843
0.8	0.6197636796512073
1.0023	0.7432514400615152
0.28	0.5684568738778231
0.4	0.7182140874024974
0.85	0.6606315539045975
0.27	0.5832282385162604
0.75	0.5919928998418627
0.76	0.5961635152784048
1.0074	0.7468838613283458
0.3	0.42158588046387135
0.45	0.7768728443905732
0.74	1.0342929375028496
0.82	0.642419709242031
0.78	0.6076470666575038
0.27	0.6119148473411926
0.68	0.5686143306630356
1.271	0.9216455851448156
0.27	0.6108490833484119
0.56	0.5244457494923987
0.83	0.6504869691462953
0.69	0.5716589989713938
0.38	0.6995045117610807
0.86	1.0920832868205714
0.6	0.5425574330778297
0.8	0.6289493519218139
0.49	0.5053259742147955
0.59	0.5377183371261344
0.27	0.595779360552313
0.35	0.6754729455448324
1.0493	0.780315762916882
0.55	0.5217098562200446
0.31	0.5403879029017628
1.291	0.9392415470117979
0.3	0.6380203523815445
0.33	0.43197913980907365
0.68	0.569947400982626
0.35	0.6747728698352008
0.4	0.461845807026908
0.79	0.6228929768747631
0.5	0.5097770818381764
0.36	0.6820963560501236
0.69	0.5730860411554938
0.28	0.45649539868822925
0.29	0.570682332787444
0.3	0.4258399977835685
0.33	0.4327610496750155
0.78	0.6153561255416707
0.28	0.6186464559289864
0.72	0.5841588980147855
0.987	0.7376739293801684
0.75	0.5971057926978455
0.74	0.5926162466466829
0.31	0.6440148946850999
1.0685	0.7965073985934785
0.57	0.53048110048373
0.28	0.46496081476418477
0.32	0.5577659569023311
0.32	0.5597179123375952
0.32	0.556007437310091
0.81	1.0741516643076665
1.285	0.9344534300073347
0.52	0.5160627912269681
0.36	0.6809120681896832
0.32	0.5616330473155926
0.63	0.917583230086597
0.44	0.7560694879744531
1.33	1.0705136968988362
0.32	0.5633143413677361
0.77	0.6103630304874625
1.3090000000000002	0.9792542209897033
0.9	0.6918369991256685
0.46	0.7818730700292581
1.227	0.89492399335131
0.76	0.6048483004894243
0.33	0.43432561362007316
0.32	0.566279957401042
1.0476	0.7815126771132451
0.4	0.46419611328393795
0.31	0.6420375709947648
0.7	0.983159087402044
0.29	0.5750455658627787
1.3219999999999998	1.0265925918591232
1.163	0.8568008175164168
0.28	0.5879480658153599
0.57	0.8655399137347037
0.29	0.43721636369623473
1.308	0.9861827137463022
0.32	0.5451837943672433
0.73	0.5915375844198859
0.29	0.4382376078804267
0.85	0.6663744003708623
0.8	0.6393358088082046
0.29	0.577242491566756
0.57	0.8648954859356575
0.46	0.4970899039680515
0.38	0.6937177261713459
0.51	0.5164568364246878
0.28	0.5972713813626068
0.67	0.5719994683904648
0.65	0.5677950998344272
0.49	0.8049807697821686
0.75	0.6030128093845448
0.4	0.7103595816432502
1.314	1.0781753783971455
0.81	0.6457760224671144
0.42	0.4756051382582693
0.72	0.5880289896390949
0.39	0.7015055281722126
0.29	0.5791722665196354
0.915	0.7016315178127228
1.307	0.9877955309047008
0.69	0.5777954789767806
0.69	0.5778132635181065
0.29	0.4993999696835523
0.56	0.5305127309288775
0.87	0.6776710259498151
0.48	0.7963711254466357
0.59	0.8811067447316401
0.67	0.5734573789172999
0.3	0.6297122171717439
0.32	0.4349876603355976
1.0063	0.752664338544265
0.46	0.7766260452053854
0.29	0.4972320562181253
0.29	0.5831480092409593
0.29	0.4506395980614931
1.3219999999999998	1.0300536602999588
0.57	0.5355353805189977
0.44	0.48889662037627185
0.42	0.4779995668535465
0.39	0.6988885786910506
0.56	0.853335671677144
0.46	0.5003553406898599
0.29	0.4938593120571002
0.43	0.4835985529677032
0.9	1.1004422144851875
0.29	0.45538210776600785
0.47	0.7857765407794839
0.3	0.43789618105175876
0.48	0.5101504980773925
0.31	0.5780425204628846
0.88	0.684119600185303
0.39	0.46441508147803845
0.61	0.896106943706703
0.7	0.5835398695588438
0.29	0.6126607462669676
0.3	0.4390233466808847
0.32	0.643619363624212
0.43	0.7348759661053389
0.42	0.7248713323488966
1.2890000000000001	0.9427222705686693
0.74	1.0296966172621733
0.36	0.6737994844999613
0.42	0.479281173288045
0.34	0.5709807937144313
1.0094	0.7567554254579888
0.31	0.5226956236817516
0.41	0.7146132983778372
0.9079999999999999	0.6998085671594974
0.41	0.4748947123322388
0.61	0.5566490776192625
1.327	1.066765370728176
0.31	0.5220946197045251
0.31	0.6339101926147951
1.2990000000000002	1.0815049528512186
1.255	0.9147360312118288
0.9059999999999999	0.6988060325566887
0.57	0.8598770098715134
0.29	0.4739565746175174
0.29	0.47801557107245374
0.49	0.5158780306403583
0.74	1.0291658823475858
1.0652	0.7986421641887551
0.56	0.5340954250050254
0.52	0.822072916851327
0.59	0.5471188404717765
0.34	0.4452974075265355
0.33	0.580731168856292
0.49	0.5163730429220699
0.38	0.46193309284841605
1.3030000000000002	0.9873063958154553
0.61	0.8939558080048258
0.48	0.7922300012448706
1.0121	0.7598240408595374
0.56	0.534857137404859
0.3	0.5061680500873904
0.3	0.6208668957858957
0.34	0.5581184106973625
0.59	0.8757173506070831
0.35	0.6635160461361729
0.46	0.7684115778618037
0.31	0.518851044090627
0.3	0.5869102345171825
0.54	0.5298673336698589
0.49	0.5178457221448685
0.57	0.539464236963777
0.32	0.4416202993509427
0.35	0.6629160963617926
0.42	0.7210250180758373
0.63	0.9098237550518942
0.55	0.8417813112438053
0.3	0.5027047823624796
0.3	0.617561126770238
0.48	0.5150486431000636
0.47	0.7799497285785997
0.45	0.5001210443526188
0.39	0.46835050983480037
0.33	0.5847614702453233
0.31	0.44333497001601446
1.1640000000000001	0.8600733105079904
0.71	0.9899236314088297
0.49	0.5191274434442131
1.278	0.9341515252545927
0.3	0.4520608965409257
0.62	0.5648777316235578
0.65	0.9266318306119624
0.67	0.9451439784798454
1.272	0.9290792642175217
1.321	1.034852075763997
0.6	0.5550457542430947
0.48	0.7891230718496923
0.3	0.5927111521576436
0.34	0.4489270418184962
1.0957	0.818923213905706
0.33	0.5870801803553458
0.3	0.49776605261356704
0.63	0.9081889216026683
0.61	0.8905258789198511
0.63	0.5702241401312385
0.3	0.6090867332470633
1.2990000000000002	0.9729009384154812
0.33	0.5878206352702999
0.3	0.598678470479851
0.3	0.4584502511199061
0.3	0.458628670173713
0.3	0.6001864027514577
0.73	0.604293900019767
0.3	0.6053564042989347
0.44	0.7381319740182735
0.32	0.5250573379316872
0.38	0.46670632593400707
0.4	0.47604309877888795
0.34	0.5470407028906108
0.41	0.48135751287550754
1.245	1.0954118236504196
0.41	0.481685379179069
0.31	0.621413271782317
0.32	0.5227577412556373
0.47	0.7734875485223843
0.47	0.7732967662062593
0.65	0.9244569871910843
0.71	0.5962904345528436
0.49	0.7945307326260671
0.36	0.589875859007581
0.33	0.6413412305816745
0.51	0.5290159577696109
0.72	0.6012136280093932
0.45	0.7464231930688288
0.7	0.5926787471707375
0.36	0.5736884252306714
0.63	0.905751582899482
0.35	0.4562265364555233
0.56	0.5409047385317539
0.61	0.8875446333294944
0.32	0.6306646772257138
0.68	0.9523847314819764
0.35	0.554540865994576
0.46	0.7567297093619728
0.69	0.5908266543628801
0.74	0.6140175594061065
0.9690000000000001	0.7379207400598364
0.32	0.594290959344509
0.31	0.5995401579988828
0.41	0.4838721362523347
0.33	0.45237119206343834
0.66	0.5844447173589432
0.54	0.5370212556930751
0.34	0.5405643271541667
0.6	0.5598417245902787
0.66	0.5848826811218649
0.56	0.5429353116334397
0.37	0.5847010784529832
0.71	0.5993241199103526
0.36	0.5642305173180336
0.31	0.4601459960752101
0.37	0.5814615079078304
0.922	1.102273202445105
0.5	0.7994875354841448
0.73	0.6099873705117818
0.961	0.7344693598161818
0.42	0.49149484685948347
1.0115	0.766549252773767
1.297	0.9962882442833509
0.36	0.6608152132749806
0.32	0.5147203057733265
0.56	0.8424526364860793
0.34	0.5356344516883059
1.206	0.8887077681789947
0.49	0.7884335880058908
0.35	0.6515101073425972
0.35	0.6013726745959898
0.31	0.49515417953620694
0.51	0.805567894034656
0.32	0.5123871235538193
0.45	0.7396721656803112
1.287	0.9532567949877221
0.33	0.6014425770909226
0.71	0.9829966227858986
0.32	0.6162692716662905
0.31	0.4712556552117375
0.38	0.5988614441157883
1.281	0.9443423349395816
0.49	0.7870806490328984
0.44	0.7285903481445917
0.42	0.708124371458396
0.55	0.5434969864826423
0.43	0.7181090307498449
0.33	0.60278683827312
0.38	0.6006829664690922
0.37	0.5678253349978507
0.31	0.4772257610100493
0.58	0.8563736719371551
0.55	0.8335390354390299
1.01	0.7675797659734582
0.36	0.5535691872437296
1.27	0.9329144655430783
0.42	0.494928699978186
1.294	0.9917152977678239
0.32	0.5096296899966395
0.31	0.4783154708797313
0.38	0.584031236125028
0.35	0.5424232392907975
0.31	0.48381631856348967
0.31	0.4801600727234322
0.31	0.48232059878171823
0.49	0.5319983659119839
0.82	0.6632208416516916
1.0211	0.7757910382633731
0.45	0.7379924059480467
0.32	0.4623198775086769
0.55	0.5445348766996523
1.122	1.1130212555347445
0.68	0.5945586887887406
1.193	0.8815176547449444
0.38	0.6050872950814429
0.38	0.6722676911876728
0.35	0.46395286065213837
0.4	0.6881837015320673
0.35	0.46406345711372377
0.62	0.5744754399868712
0.36	0.6073237830832886
0.32	0.4650681700843854
0.4	0.687167866474218
0.34	0.4627344257851509
0.37	0.6084853406699242
1.319	1.048116553509451
0.33	0.6111213684148229
0.9840000000000001	0.7513688892898439
0.52	0.8098307196920332
0.46	0.5213178764400992
0.52	0.8097896476775178
0.32	0.5042362780872368
0.97	0.7428168645699798
0.82	1.0727312620210492
0.37	0.4726847376215967
0.39	0.5945344621817178
0.77	0.6378621140029391
0.57	0.8465424352417766
0.44	0.7246445775907586
0.33	0.6169113271661033
0.34	0.6352175342460452
1.187	0.8784509052843849
0.36	0.6538488876058933
0.39	0.590169165644695
0.48	0.5318610849513166
1.0329	0.7857989881440356
0.38	0.6108755444009624
0.71	0.606238065189586
0.39	0.5881575309467172
0.33	0.4648456227912325
0.37	0.5567142237429218
0.35	0.536432641174485
0.62	0.5761375308323885
0.971	0.7440528963594801
0.77	0.6384414711857614
1.0225	0.7789308891969295
0.55	0.5478868720508564
0.35	0.6104190702703804
0.37	0.5559214251359048
0.48	0.5327755925449305
1.275	0.9407178714076758
0.39	0.6764339406514669
0.4	0.48791911684249084
0.53	0.5445352864150466
0.35	0.6431565588123082
0.56	0.5508389607756291
0.63	0.8969937653814067
0.62	0.5766436324430314
0.39	0.5832663951316681
0.36	0.5447584458951709
0.33	0.5145001544039258
0.43	0.5054775210736692
1.318	1.0521907025732833
0.71	0.60731378559373
0.38	0.5662569401417961
0.48	0.7663847932491671
0.89	0.6991939098353243
0.51	0.7996494220205259
0.37	0.6134442472163576
0.39	0.5807955555693011
0.52	0.5440604185890859
0.65	0.5897487683189644
0.6	0.8689181680627742
0.38	0.4792368566796215
0.89	1.0941064625244086
0.38	0.5645876055483054
0.34	0.6289252814179209
0.33	0.5128800378457303
0.7	0.6043869297760216
0.32	0.4954323952334415
0.41	0.6915401663065543
0.59	0.5635104595864042
0.37	0.6585179840026764
0.35	0.61416741958917
0.32	0.47842119306611863
0.85	0.6801695524956946
0.64	0.905674512029574
0.71	0.6084258086860316
0.32	0.492852731933388
0.44	0.7208572584788128
0.9	0.7051212593066976
0.77	1.0455941742804473
0.79	0.6506153661408991
0.36	0.6487973751971031
1.0408	0.7926247696056141
0.87	0.6901447921883698
0.33	0.4707254793623242
0.4	0.5913359621766314
0.43	0.7094223831773602
0.47	0.7517674947445979
0.88	0.6952224084056617
0.46	0.5263188175783926
0.4	0.5889393535583582
0.55	0.551273047953843
0.52	0.5467924311340441
0.72	0.6138478243602031
1.0545	0.8011964044198449
0.39	0.5700608416406524
0.69	0.6034110517085252
0.35	0.5301523642934705
0.5	0.5434550790564516
0.38	0.5579809894838079
0.36	0.47437063992825823
0.38	0.6639495263689862
0.67	0.9346998114176885
0.53	0.5487417713899226
0.37	0.47791092098155524
0.37	0.6187986677020907
0.5	0.7854168819014926
1.286	0.9711685159051857
0.45	0.5216116656859183
0.36	0.6455913297976416
0.61	0.5749649932107438
1.272	0.9404831849780566
0.35	0.6235522478375927
0.54	0.5509682661151014
0.35	0.6296364642577905
1.276	0.9459667037423832
0.86	0.6863223189592365
0.47	0.5337719835033423
0.87	0.6912159937000218
0.36	0.6212963947445979
0.4	0.6197437360533804
0.36	0.6215115550423136
0.46	0.5286791982429713
0.41	0.6042780884101674
0.97	0.7463628370395173
1.006	1.1145266449509257
0.48	0.7597988745558037
0.73	1.004342406620895
0.73	1.0043331940985532
0.53	0.8115765759490692
0.71	0.6113880549831315
0.37	0.6527198706852062
0.41	0.5991232232127323
0.38	0.6614106514644533
0.68	0.6024992957642793
0.39	0.6698019610776058
0.57	0.5591384250944553
0.4	0.6209606787925205
0.33	0.4781897644347781
0.4	0.6212558969219695
1.31	1.036223728640214
0.58	0.5630699008240253
0.94	0.7289852804216381
0.41	0.5895651471778024
0.34	0.4749998587324331
0.82	0.6677412856190612
0.41	0.587074536598247
0.51	0.7924570505477527
0.88	1.0906084996339331
0.33	0.4997518495124867
0.38	0.6241367399803652
0.41	0.6186986621458859
0.37	0.48130870223602323
0.45	0.5247754402578589
0.33	0.49804377888935275
0.72	0.6167103759847956
0.8	1.0617375184252267
0.52	0.8014033087148302
1.0567	0.803894877896246
0.51	0.7914263030466075
0.7	0.6095929714770547
0.48	0.5410887925776693
1.252	0.9234808860260119
0.9670000000000001	0.7457348425702569
0.37	0.48205465094246913
0.38	0.6577604201638503
0.37	0.6474802799851326
1.305	1.0289083821329608
0.63	0.8906290867390094
0.39	0.6660426886737221
0.37	0.6287231169742338
0.37	0.5404084348617616
0.73	0.6221280696049348
0.42	0.6019770069461968
0.42	0.603061664698666
0.37	0.6455676095478149
0.88	0.6977016848133977
0.65	0.5956195599268931
0.49	0.5462798670701619
0.4	0.6740058998929535
1.1159999999999999	0.83725202088946
0.53	0.8081933348805753
0.37	0.6314123237813994
0.54	0.5567680072392007
0.42	0.5839898566264903
0.37	0.6348416814530593
0.53	0.8076180444994728
0.37	0.6393898558024524
0.37	0.6391949347639299
0.62	0.8795839993496719
1.31	1.041386165691925
0.34	0.5077797981320834
0.43	0.5154352368016414
0.42	0.581710649839683
0.47	0.7438194758441454
0.34	0.5072466132138751
0.5	0.7759072606921388
0.6	0.8619053518998487
0.69	0.6093632940141062
0.54	0.8150264058258717
0.38	0.6332704014294547
0.53	0.5569172957649673
0.38	0.5451796172338228
0.46	0.534725363725252
0.929	1.100123481623854
0.38	0.6339464930284258
0.62	0.8786802030988203
0.43	0.5975365510790411
0.68	0.9408199727698022
0.43	0.5986676064551115
0.43	0.6002147918191777
0.43	0.6993287557820099
0.9971	0.7674951778738095
1.306	1.0623718737857952
0.41	0.6797802280929182
0.43	0.5899651176904579
0.56	0.8302022595279004
0.925	0.7228617966384101
0.37	0.48626024094478754
0.36	0.48368848018511307
0.77	0.6441688391221334
0.34	0.5030993283559152
1.0512	0.8023404100095839
0.34	0.5022174446709775
0.6	0.5762677390779611
0.47	0.541214310289427
0.39	0.6597121275882858
0.47	0.5413777552880368
0.4	0.6335788131550075
0.41	0.5054909126887243
0.46	0.7309331669057817
0.8	1.060476730792962
0.54	0.5599249206379191
1.308	1.03975734707215
0.48	0.7516810375375692
1.307	1.0598864959952974
0.51	0.5559719123231829
1.2429999999999999	0.9189591554652289
1.2790000000000001	0.9660653346851553
0.48	0.7512501894944631
0.41	0.5063445496652899
0.88	0.699623141874492
0.43	0.6200314901547921
0.38	0.49173538407372475
0.48	0.7510765441022165
0.42	0.5738721067913635
0.88	1.08931841435195
0.5	0.5541700841591382
0.42	0.5127192308415034
0.51	0.7826021315357463
0.44	0.6029459764618665
0.39	0.6394176792538472
1.0209	0.7849751945070851
0.39	0.49696059656639485
0.42	0.6329285990879692
0.47	0.7396144415158507
0.42	0.57174299833971
0.972	0.7523555117621495
0.65	0.9066231150273213
0.65	0.5998580234274923
1.271	0.948093738900347
0.72	0.9839083956599003
0.44	0.5266600118971372
0.62	0.8757765805452706
0.36	0.5215428130277195
0.78	1.0483859750745455
0.44	0.6114963027715186
0.43	0.6293300087788056
1.286	1.0724894678737935
0.43	0.6944507652664086
0.55	0.5646906842954728
0.41	0.6381756962590689
1.2570000000000001	0.9318495229892116
0.83	1.0730665723687935
0.67	0.9277148938721986
0.64	0.5966532958722006
0.991	0.7656211201021605
1.238	0.916482753752717
1.178	0.8773907969391932
0.38	0.4949269124824875
0.42	0.5689625760148233
0.48	0.7482207133007225
0.45	0.5967347805150581
0.35	0.49436452280143983
0.45	0.5952823610699431
0.48	0.7478795146934092
0.76	1.0330069372558583
0.919	0.7216842987498321
0.4	0.5045687495635642
0.4	0.5046178046384783
0.54	0.5646272376736784
0.41	0.5604237052161918
0.63	0.8839029599885511
1.122	1.1091837012087242
0.68	0.9377415216258097
0.35	0.49813014862282756
0.35	0.49822168794331345
1.276	0.9636488645147383
1.307	1.0535596352582313
0.42	0.6384794052592455
0.42	0.638520747293952
0.44	0.6223587725297997
1.0933	1.1142005668912287
0.9279999999999999	0.7270776171765886
0.74	0.6319653513498766
1.275	0.9612646781374752
0.57	0.833854642825016
0.4	0.5514397879872102
0.48	0.7467491945872959
0.42	0.6811814212437282
0.39	0.543354808877758
0.38	0.5351277549138472
0.69	0.6147732725392903
0.9179999999999999	0.7216480605932459
0.46	0.7247360696975088
0.62	0.5897578352857121
0.45	0.613201651492514
0.6	0.581335070615046
0.36	0.515227130043461
0.54	0.5662505062058436
0.39	0.5427022530956715
1.24	0.9188883161528383
0.67	0.6093942291065142
0.58	0.5741818984243042
0.7	0.958305471294393
1.278	0.9785245120090679
0.43	0.5246477553076414
1.222	0.9064769254694515
1.2590000000000001	0.9357137705797477
0.54	0.8078220251824103
0.57	0.8329794601790883
1.114	0.8385035119340056
0.81	0.6675947069646424
[truncated: 11,001 more rows]
