# Supplementary material for: Mini-batch optimization enables training of ODE models on large-scale datasets
Source: Nat Commun. 2022 Jan 10;13:34. doi: 10.1038/s41467-021-27374-6 (PMC8748893; doi:10.1038/s41467-021-27374-6)
Supplement: Supplementary file 4 — Source data [file 41467_2021_27374_MOESM4_ESM.zip › source_data/source_data_Figure_4b.tsv]

	number of state variables	number of experimental conditions
Chen2009	500	4
Bachmann2013	25	23
Korkut2015	99	89
Sobotta2017	13	110
Hass2017	62	137
Froehlich2018	1228	5281
proposed example	1228	13000
