# Supplementary material for: Mini-batch optimization enables training of ODE models on large-scale datasets
Source: Nat Commun. 2022 Jan 10;13:34. doi: 10.1038/s41467-021-27374-6 (PMC8748893; doi:10.1038/s41467-021-27374-6)
Supplement: Supplementary file 4 — Source data [file 41467_2021_27374_MOESM4_ESM.zip › source_data/source_data_Figure_2b.tsv]

Setting	Fujita	Bachmann	Lucarelli
Ipopt	0.9966666666666667	1.3966666666666665	3.546666666666667
Adam - schedule 1	3.3633333333333333	4.156666666666667	4.826666666666667
Adam - schedule 2	3.856666666666667	0.9899999999999999	1.9233333333333331
Adam - schedule 3	4.423333333333333	1.9566666666666668	2.8633333333333333
Adam - schedule 4	5.166666666666667	4.7299999999999995	5.123333333333333
RMSProp - schedule 1	1.4666666666666668	0.3666666666666667	0.7633333333333333
RMSProp - schedule 2	1.7366666666666666	0.6433333333333334	0.36333333333333334
RMSProp - schedule 3	3.61	1.7633333333333334	1.1199999999999999
RMSProp - schedule 4	4.306666666666667	4.733333333333333	4.346666666666667
SGD with Momentum - schedule 1	2.4066666666666667	3.5666666666666664	3.216666666666667
SGD with Momentum - schedule 2	1.7233333333333334	2.6633333333333336	2.03
SGD with Momentum - schedule 3	2.9233333333333333	3.5766666666666667	2.9933333333333336
SGD with Momentum - schedule 4	4.413333333333333	5.333333333333333	4.996666666666667
SGD - schedule 1	0.9866666666666667	2.2266666666666666	1.8499999999999999
SGD - schedule 2	1.4866666666666666	3.026666666666667	2.4233333333333333
SGD - schedule 3	3.1966666666666668	4.203333333333333	3.3366666666666664
SGD - schedule 4	4.9366666666666665	5.666666666666667	5.276666666666666
