# Supplementary material for: Mini-batch optimization enables training of ODE models on large-scale datasets
Source: Nat Commun. 2022 Jan 10;13:34. doi: 10.1038/s41467-021-27374-6 (PMC8748893; doi:10.1038/s41467-021-27374-6)
Supplement: Supplementary file 4 — Source data [file 41467_2021_27374_MOESM4_ESM.zip › source_data/source_data_Figure_4e.tsv]

	AUROC	Accuracy
all	0.9556166969467663	0.8648088023088023
CHIR-265	0.9400568221974077	0.8453282828282829
PLX-4720	0.9537361923326836	0.8516414141414141
PD0325901	0.9320791691162061	0.8453282828282829
Lapatinib	0.9541538065843621	0.8465909090909091
Erlotinib	0.9648900656152872	0.9053030303030303
Vandetanib	0.9504995602351318	0.8522727272727273
Selumetinib	0.9530509347204716	0.913510101010101
