# Supplementary material for: Mini-batch optimization enables training of ODE models on large-scale datasets
Source: Nat Commun. 2022 Jan 10;13:34. doi: 10.1038/s41467-021-27374-6 (PMC8748893; doi:10.1038/s41467-021-27374-6)
Supplement: Supplementary file 4 — Source data [file 41467_2021_27374_MOESM4_ESM.zip › source_data/source_data_Figure_4f_left.tsv]

	RMSE
TUMOR-697-cellline-01-01	0.23363805285750291
TUMOR-769P-cellline-01-01	0.17022810777919084
TUMOR-8305C-cellline-01-01	0.12510442329360805
TUMOR-A172-cellline-01-01	0.06478691030029494
TUMOR-A2058-cellline-01-01	0.0851424629976526
TUMOR-A673-cellline-01-01	0.14422055810734577
TUMOR-ACHN-cellline-01-01	0.1062573820232111
TUMOR-AN3CA-cellline-01-01	0.15187013574565061
TUMOR-ASPC1-cellline-01-01	0.1257649578487713
TUMOR-BCPAP-cellline-01-01	0.07113007157448648
TUMOR-BFTC909-cellline-01-01	0.06231987102675925
TUMOR-BT20-cellline-01-01	0.1304588798320937
TUMOR-BT474-cellline-01-01	0.19532340658494238
TUMOR-BT549-cellline-01-01	0.15915274250741818
TUMOR-BXPC3-cellline-01-01	0.1848130571138351
TUMOR-C32-cellline-01-01	0.10433939113002787
TUMOR-CAKI2-cellline-01-01	0.12965553602710653
TUMOR-CAL12T-cellline-01-01	0.185540277960267
TUMOR-CAL78-cellline-01-01	0.1396428608232095
TUMOR-CALU6-cellline-01-01	0.19412031579032107
TUMOR-CAMA1-cellline-01-01	0.08284351223105543
TUMOR-CAPAN2-cellline-01-01	0.17835471909379036
TUMOR-COLO201-cellline-01-01	0.25955594090463396
TUMOR-COLO320-cellline-01-01	0.17862047601990694
TUMOR-COV318-cellline-01-01	0.11832004620171253
TUMOR-DBTRG05MG-cellline-01-01	0.1232971431587221
TUMOR-DEL-cellline-01-01	0.1543539049854118
TUMOR-DV90-cellline-01-01	0.24837573375196534
TUMOR-EBC1-cellline-01-01	0.18993042787292808
TUMOR-EFE184-cellline-01-01	0.07860254099022082
TUMOR-EFO21-cellline-01-01	0.1312481479042922
TUMOR-EN-cellline-01-01	0.1218048934631815
TUMOR-FUOV1-cellline-01-01	0.12148491033895543
TUMOR-G402-cellline-01-01	0.13765214245242166
TUMOR-GAMG-cellline-01-01	0.12364944098131651
TUMOR-GCT-cellline-01-01	0.15037191425594648
TUMOR-GI1-cellline-01-01	0.09094058895725404
TUMOR-H4-cellline-01-01	0.1235253215336988
TUMOR-HCC1187-cellline-01-01	0.13002469000572067
TUMOR-HCC1395-cellline-01-01	0.13498899455172853
TUMOR-HCC1569-cellline-01-01	0.09847297648579749
TUMOR-HCC1806-cellline-01-01	0.15155407552609826
TUMOR-HCC2935-cellline-01-01	0.1971788791897182
TUMOR-HCC4006-cellline-01-01	0.2158190294215987
TUMOR-HCC56-cellline-01-01	0.2146525646854097
TUMOR-HCC70-cellline-01-01	0.09056399415027844
TUMOR-HCC78-cellline-01-01	0.10922130258248036
TUMOR-HCC827-cellline-01-01	0.2514753759992506
TUMOR-HEC151-cellline-01-01	0.17668316903503511
TUMOR-HEC1A-cellline-01-01	0.13704399729405867
TUMOR-HEC1B-cellline-01-01	0.18379125131307572
TUMOR-HEC251-cellline-01-01	0.1301825844920371
TUMOR-HLF-cellline-01-01	0.08855614702759206
TUMOR-HMC18-cellline-01-01	0.1508648718940877
TUMOR-HMCB-cellline-01-01	0.15196132924404643
TUMOR-HOS-cellline-01-01	0.1313184785616948
TUMOR-HS229T-cellline-01-01	0.0961948160335124
TUMOR-HS729-cellline-01-01	0.09887608793036805
TUMOR-HS739T-cellline-01-01	0.11261295324828928
TUMOR-HS766T-cellline-01-01	0.16069057331334025
TUMOR-HS840T-cellline-01-01	0.12982294380984954
TUMOR-HS852T-cellline-01-01	0.08255217459260096
TUMOR-HS895T-cellline-01-01	0.18232107523699953
TUMOR-HS944T-cellline-01-01	0.13100891448943794
TUMOR-HSC2-cellline-01-01	0.10129952268208521
TUMOR-HT-cellline-01-01	0.21005946068362677
TUMOR-HT1080-cellline-01-01	0.10202154322981738
TUMOR-HT144-cellline-01-01	0.13376953382401943
TUMOR-HUCCT1-cellline-01-01	0.09341381246580555
TUMOR-HUT78-cellline-01-01	0.33999751159204616
TUMOR-IGROV1-cellline-01-01	0.1269935750858537
TUMOR-J82-cellline-01-01	0.08135850915783349
TUMOR-JHOS4-cellline-01-01	0.1440216944108866
TUMOR-JM1-cellline-01-01	0.17528271404891896
TUMOR-JMSU1-cellline-01-01	0.16856056636113817
TUMOR-K029AX-cellline-01-01	0.15077653792510892
TUMOR-KELLY-cellline-01-01	0.1446101413558407
TUMOR-KLE-cellline-01-01	0.12528931690274983
TUMOR-KMBC2-cellline-01-01	0.10395891587245948
TUMOR-KMRC1-cellline-01-01	0.12244321745090632
TUMOR-KMRC2-cellline-01-01	0.13342701082947944
TUMOR-KMS34-cellline-01-01	0.2128005773615193
TUMOR-KNS42-cellline-01-01	0.1153800084547645
TUMOR-KP3-cellline-01-01	0.11104934464106327
TUMOR-KP4-cellline-01-01	0.0883542841156972
TUMOR-KPNSI9S-cellline-01-01	0.14710309509858152
TUMOR-KU812-cellline-01-01	0.2601936995819408
TUMOR-KURAMOCHI-cellline-01-01	0.16039558083815914
TUMOR-KYM1-cellline-01-01	0.14203835157841393
TUMOR-KYSE140-cellline-01-01	0.19448223447575216
TUMOR-KYSE450-cellline-01-01	0.12431785652666805
TUMOR-KYSE520-cellline-01-01	0.11056429212501134
TUMOR-L33-cellline-01-01	0.12125446863886984
TUMOR-LCLC103H-cellline-01-01	0.10954317173743136
TUMOR-LN18-cellline-01-01	0.17199050348139064
TUMOR-LOUNH91-cellline-01-01	0.16474159933812238
TUMOR-LS411N-cellline-01-01	0.18876999310686499
TUMOR-LU99-cellline-01-01	0.1650980997254741
TUMOR-MALME3M-cellline-01-01	0.20382533677821474
TUMOR-MC116-cellline-01-01	0.1288798207944875
TUMOR-MCAS-cellline-01-01	0.0965148653252711
TUMOR-MDAMB415-cellline-01-01	0.1402871679402296
TUMOR-MDAMB435S-cellline-01-01	0.11951496497194454
TUMOR-MDAMB436-cellline-01-01	0.10868515067021904
TUMOR-MDAMB468-cellline-01-01	0.19259391522920502
TUMOR-MEWO-cellline-01-01	0.15636413907987187
TUMOR-MFE280-cellline-01-01	0.13849798472644229
TUMOR-MFE296-cellline-01-01	0.1521826659924359
TUMOR-MFE319-cellline-01-01	0.18212574320872899
TUMOR-MHHES1-cellline-01-01	0.20894117068550364
TUMOR-MIAPACA2-cellline-01-01	0.13484827311788555
TUMOR-MINO-cellline-01-01	0.22035707293853346
TUMOR-MKN74-cellline-01-01	0.12874848369687453
TUMOR-MPP89-cellline-01-01	0.13709364559612613
TUMOR-MSTO211H-cellline-01-01	0.12801885421683393
TUMOR-NCIH1048-cellline-01-01	0.13256083318775158
TUMOR-NCIH1092-cellline-01-01	0.15896710581812074
TUMOR-NCIH1184-cellline-01-01	0.35051838795738355
TUMOR-NCIH1341-cellline-01-01	0.18723636939469107
TUMOR-NCIH1355-cellline-01-01	0.10581052604889704
TUMOR-NCIH1573-cellline-01-01	0.13422979733183932
TUMOR-NCIH1650-cellline-01-01	0.14459672366631585
TUMOR-NCIH1666-cellline-01-01	0.261873137998764
TUMOR-NCIH1693-cellline-01-01	0.12581003930451273
TUMOR-NCIH1694-cellline-01-01	0.18457697557398756
TUMOR-NCIH1703-cellline-01-01	0.1820740902739919
TUMOR-NCIH1792-cellline-01-01	0.1267942538069695
TUMOR-NCIH1793-cellline-01-01	0.135274423936058
TUMOR-NCIH1869-cellline-01-01	0.16211570095733116
TUMOR-NCIH2023-cellline-01-01	0.11824192731382621
TUMOR-NCIH2030-cellline-01-01	0.12319731169658397
TUMOR-NCIH2052-cellline-01-01	0.1400621277134299
TUMOR-NCIH2087-cellline-01-01	0.17542724056824177
TUMOR-NCIH211-cellline-01-01	0.10495177603105156
TUMOR-NCIH2170-cellline-01-01	0.2043935272261566
TUMOR-NCIH2172-cellline-01-01	0.24225357487680166
TUMOR-NCIH2228-cellline-01-01	0.09459298659917506
TUMOR-NCIH2286-cellline-01-01	0.14458237777710892
TUMOR-NCIH23-cellline-01-01	0.1858053055119397
TUMOR-NCIH2444-cellline-01-01	0.12056776190381918
TUMOR-NCIH358-cellline-01-01	0.1844084912676649
TUMOR-NCIH441-cellline-01-01	0.09243435860183855
TUMOR-NCIH520-cellline-01-01	0.13672754809957444
TUMOR-NCIH522-cellline-01-01	0.11012325524446932
TUMOR-NCIH647-cellline-01-01	0.18428064243064562
TUMOR-NCIH661-cellline-01-01	0.09008524429651173
TUMOR-NCIH727-cellline-01-01	0.17262060332490156
TUMOR-NCIH810-cellline-01-01	0.1191337803745568
TUMOR-NCIN87-cellline-01-01	0.23397271953298232
TUMOR-NCO2-cellline-01-01	0.22290425042852857
TUMOR-NIHOVCAR3-cellline-01-01	0.15044284156062157
TUMOR-NUGC3-cellline-01-01	0.1329233723471292
TUMOR-OCUM1-cellline-01-01	0.23163314030384433
TUMOR-OE33-cellline-01-01	0.12709916517196473
TUMOR-ONCODG1-cellline-01-01	0.10272216660110127
TUMOR-ONS76-cellline-01-01	0.16052712374295217
TUMOR-OV90-cellline-01-01	0.23993701202319892
TUMOR-OVCAR4-cellline-01-01	0.10202287747310343
TUMOR-OVCAR8-cellline-01-01	0.13936579040568123
TUMOR-OVMANA-cellline-01-01	0.11307147648251022
TUMOR-OVSAHO-cellline-01-01	0.08632158768537479
TUMOR-OVTOKO-cellline-01-01	0.09898636856336072
TUMOR-P31FUJ-cellline-01-01	0.1909600490574119
TUMOR-PANC0203-cellline-01-01	0.21608105437937652
TUMOR-PANC0327-cellline-01-01	0.09727189136981472
TUMOR-PANC0403-cellline-01-01	0.12874733439678263
TUMOR-PANC1005-cellline-01-01	0.1566744651675171
TUMOR-PC14-cellline-01-01	0.22057717026838247
TUMOR-PK45H-cellline-01-01	0.17059303252873984
TUMOR-PK59-cellline-01-01	0.0829944227341719
TUMOR-RAJI-cellline-01-01	0.15864882164805064
TUMOR-RD-cellline-01-01	0.1322117424908562
TUMOR-REH-cellline-01-01	0.16605048816606477
TUMOR-RERFGC1B-cellline-01-01	0.11260597999250577
TUMOR-RERFLCAI-cellline-01-01	0.08826011291755642
TUMOR-RERFLCMS-cellline-01-01	0.12620043491804728
TUMOR-RKN-cellline-01-01	0.11254364799900501
TUMOR-RT112-cellline-01-01	0.1352755416914117
TUMOR-SAOS2-cellline-01-01	0.14096449785249127
TUMOR-SBC5-cellline-01-01	0.06998243192296624
TUMOR-SCC25-cellline-01-01	0.16307519149667263
TUMOR-SCC9-cellline-01-01	0.2213352262081545
TUMOR-SF126-cellline-01-01	0.08887949122292782
TUMOR-SIMA-cellline-01-01	0.2134841417525352
TUMOR-SJSA1-cellline-01-01	0.12697900826538724
TUMOR-SKCO1-cellline-01-01	0.15898292819865598
TUMOR-SKES1-cellline-01-01	0.20275769075397077
TUMOR-SKHEP1-cellline-01-01	0.15703272249051536
TUMOR-SKLMS1-cellline-01-01	0.14990740378148762
TUMOR-SKLU1-cellline-01-01	0.12515690632583182
TUMOR-SKMEL24-cellline-01-01	0.11249821134219083
TUMOR-SKMEL30-cellline-01-01	0.19627166725933948
TUMOR-SKMES1-cellline-01-01	0.23621459716622814
TUMOR-SKNAS-cellline-01-01	0.13443241953000856
TUMOR-SKNDZ-cellline-01-01	0.09480416896268713
TUMOR-SKNFI-cellline-01-01	0.22679521549320497
TUMOR-SKOV3-cellline-01-01	0.15999552965303684
TUMOR-SNGM-cellline-01-01	0.1111254919077794
TUMOR-SNU182-cellline-01-01	0.11095320082477733
TUMOR-SNU387-cellline-01-01	0.16079605454241586
TUMOR-SNU423-cellline-01-01	0.1146285836862877
TUMOR-SNU449-cellline-01-01	0.08978570884985383
TUMOR-SQ1-cellline-01-01	0.11950945384963317
TUMOR-SU8686-cellline-01-01	0.06368010173815893
TUMOR-SW1271-cellline-01-01	0.09613213137664821
TUMOR-SW1353-cellline-01-01	0.08897067436681602
TUMOR-SW1573-cellline-01-01	0.08373087737552523
TUMOR-SW1990-cellline-01-01	0.11656821794485649
TUMOR-SW403-cellline-01-01	0.26912767733603216
TUMOR-SW579-cellline-01-01	0.1409741866359482
TUMOR-SW780-cellline-01-01	0.14732243528265215
TUMOR-SW900-cellline-01-01	0.1612835631137811
TUMOR-T3M10-cellline-01-01	0.11981703131572224
TUMOR-T84-cellline-01-01	0.3213457920440084
TUMOR-T98G-cellline-01-01	0.11453927484237009
TUMOR-TC71-cellline-01-01	0.20383475766338213
TUMOR-TE11-cellline-01-01	0.21567526115370841
TUMOR-TE617T-cellline-01-01	0.24169714523310398
TUMOR-TE9-cellline-01-01	0.09483508063174681
TUMOR-TOLEDO-cellline-01-01	0.15395504248375358
TUMOR-TOV21G-cellline-01-01	0.1908668046280664
TUMOR-UACC257-cellline-01-01	0.13517668586830195
TUMOR-UACC62-cellline-01-01	0.1731701736437249
TUMOR-UACC812-cellline-01-01	0.17275780999116677
TUMOR-VMRCRCW-cellline-01-01	0.22496201456767775
TUMOR-VMRCRCZ-cellline-01-01	0.10469227902722486
TUMOR-WM115-cellline-01-01	0.14739404090123684
TUMOR-WM1799-cellline-01-01	0.13491962137268682
TUMOR-WM2664-cellline-01-01	0.23938417995771494
TUMOR-WM793-cellline-01-01	0.1156314525571363
TUMOR-WM88-cellline-01-01	0.22787555636294002
TUMOR-ZR751-cellline-01-01	0.2224838268941302
TUMOR-ZR7530-cellline-01-01	0.30133671922229394
