# Supplementary material for: Mini-batch optimization enables training of ODE models on large-scale datasets
Source: Nat Commun. 2022 Jan 10;13:34. doi: 10.1038/s41467-021-27374-6 (PMC8748893; doi:10.1038/s41467-021-27374-6)
Supplement: Supplementary file 4 — Source data [file 41467_2021_27374_MOESM4_ESM.zip › source_data/source_data_Figure_5a.tsv]

measurement	simulation
0.48	1.1311129947584881
0.05	0.9887908187650281
0.16	0.9567302002386354
0.67	0.36661890620927384
1.791	1.1266206775377552
0.28	0.9596991223466536
0.05	0.7337437533586194
0.47	0.29792971804072793
1.1340000000000001	0.6206737202131876
1.949	1.1245773515922641
0.9921	0.4161233794980606
1.662	1.048411315847915
0.29	0.9193844917477341
1.531	0.955611896816235
1.274	0.7594824217378346
1.0231	0.4606046310019799
1.535	1.0937530796799186
1.5759999999999998	0.9907578631006256
0.87	0.47307501732093166
0.1	0.7138946790715187
1.838	1.093475485873846
0.38	0.9333637782324663
1.0176	0.503600579149514
1.875	1.108364383721596
0.966	0.5330216095122962
1.0044	0.5160625841808425
1.2930000000000001	0.8099260157518555
0.49	1.002053482522366
0.47	0.9838094093331481
0.04	0.6375186071289779
0.76	0.44371703285202224
0.33	0.26685568902984147
1.6480000000000001	1.107797790316243
1.621	1.100289129020372
1.6440000000000001	1.108599137464636
0.64	1.098615322197129
0.55	0.38548279287423093
0.83	0.488201062162513
0.04	0.4802321681092881
0.76	0.4656637981949604
1.18	0.7201828509968893
0.04	0.537461762785893
0.65	1.0928208953146745
0.22	0.8324287503651471
0.4	0.3156442801518138
0.56	0.9852011020105153
0.1	0.2073408000946792
0.23	0.83116108240828
0.21	0.8143791189515017
0.69	1.1107824472600303
0.52	0.3920183454335973
0.5	0.9440668184764507
0.74	1.1308753019120652
0.12	0.207259229329605
0.77	0.5051405038631446
0.41	0.8931672278832277
0.08	0.26063421823157545
0.87	0.5498169400580969
0.06	0.6225321162683767
0.1	0.46589681086337736
1.0269	0.6119201423166098
1.3430000000000002	0.8920436229214515
0.33	0.8506679732970323
0.1	0.3941212730706075
0.6	0.9944159144721064
0.15	0.22088405361399008
0.9570000000000001	0.5870857286641304
0.1	0.37367762784393743
0.39	0.33097815676316467
0.25	0.26023025969373303
0.24	0.8063152578647556
0.82	0.5420694746742706
1.087	0.6608880085948762
1.114	0.6921296087070334
0.73	0.5074524744088602
0.23	0.25585603910437765
0.12	0.4086915690360547
0.74	1.112933794798171
0.28	0.8198715615741593
0.13	0.4792986328003484
1.0348	0.6290162233226413
0.15	0.456214435909855
0.27	0.28249443925546663
0.19	0.24535143503372098
0.1	0.28468509074212933
0.39	0.3458810077843443
1.4609999999999999	1.1341319015486442
0.63	0.45638996249805686
0.8	1.134299800292519
0.11	0.5129583177731605
0.63	0.4570937913881517
0.13	0.5625751276678101
0.08	0.5918454386522587
0.35	0.3292469291733177
0.08	0.6076325677974397
0.08	0.5957539383882832
0.12	0.5293607711598179
0.43	0.8725584797271093
1.173	0.7626788486635638
0.46	0.8888693803952066
0.26	0.791262689109742
0.11	0.31255421012241824
0.9	0.589231922716176
1.446	1.1329825088018635
0.45	0.8783290572729474
0.29	0.8054506466659934
0.45	0.8774626347843407
0.13	0.5866579641382152
0.941	0.6032662982876552
0.44	0.8695095566083969
0.33	0.33276546305937754
1.0396	0.6482730348181759
0.61	0.45546505109833646
0.14	0.3946706513562308
1.2690000000000001	0.8474074870181412
0.6	0.9704196465363293
0.18	0.49968332468107785
0.17	0.26424614622362175
0.13	0.6655416689457925
0.4	0.36909702572176667
0.73	1.0851892650028323
0.6	0.456984821350208
0.79	0.5591162245587016
0.15	0.5369683825156916
0.16	0.51903827248226
0.71	0.5204075533001311
0.26	0.30662716121753514
1.0224	0.6523945058789583
0.38	0.8113287202752659
1.416	1.0397643824269402
0.16	0.28095649473734274
1.436	1.1076307434768133
0.33	0.7221470619243225
1.301	0.883213318676394
0.17	0.5269176289221369
1.0302	0.6620144387477395
0.69	1.0367646385657172
0.19	0.6162318638192904
0.62	0.4727566939063765
0.14	0.3460780986835018
1.281	0.8663977853568687
0.17	0.5339606584577163
0.33	0.8001812498797076
0.975	0.6378105811164955
0.19	0.6228919584613983
0.23	0.2985440345834758
0.29	0.7874000401994908
0.972	0.639577050883121
0.13	0.6161926011445013
1.0272	0.6700023494181806
0.41	0.3868199553039593
0.51	0.8879932851061048
0.14	0.32613969127739817
0.4	0.8002214174199105
0.19	0.44524558455054664
0.77	0.5581055219341432
0.33	0.367194789032758
0.19	0.5699326790993974
0.36	0.7888364679034789
0.21	0.2966023449923865
0.29	0.6652259989431973
0.15	0.6232948515963112
0.71	1.050540675663573
1.0999	0.7252486856985824
0.52	0.4366278869980584
0.44	0.40296487556117333
0.18	0.2966887137556662
0.2	0.6432166938816006
1.0563	0.6991911782910138
0.28	0.34355085115885664
0.16	0.3639059903237439
1.288	0.8802505079722561
0.22	0.6045853861851398
0.26	0.3298843291126329
1.419	1.102861667744832
0.2	0.7200017476750498
0.55	0.9161738390667619
0.67	0.5117572472133184
0.88	0.608953261158738
0.29	0.7180853916540338
1.39	1.0016866725961673
1.364	1.1315906616651692
0.4	0.78385650196825
0.33	0.7522545170080807
0.75	1.0848089807135814
1.121	0.7436031275459755
0.33	0.37918979196018526
0.27	0.6454020425524598
0.9079999999999999	0.6240508327573302
0.33	0.7779486089801071
0.85	1.1328931471692611
0.9520000000000001	0.6551686247089915
0.17	0.31308370873498387
0.17	0.3705401743963441
1.413	1.0955667172463
0.2	0.30830740998836653
0.61	0.9586998119968293
1.349	1.1343220783846861
0.31	0.6671787701250909
0.26	0.759833322297907
0.4	0.7587907765545614
0.22	0.4688890124033076
0.38	0.4000611705581261
0.16	0.6467935367940195
0.24	0.6106360718810289
0.29	0.36536625121358707
0.904	0.6280157499936168
0.44	0.8048678652176402
0.22	0.464972871092774
0.2	0.6589016199008434
0.912	0.6340611847878619
0.17	0.648678509525009
0.19	0.3171249604163182
0.31	0.7712797913188083
0.2	0.41253491637177914
1.406	1.0980193822558868
0.19	0.7000902772865809
1.395	1.1074427479549893
0.48	0.8333163477915508
1.301	0.902195195262409
0.37	0.7017822182923241
0.67	0.5207859081542547
0.25	0.5561429494959332
0.24	0.5836533404531175
0.2	0.40412444563912764
0.29	0.6452575770733194
1.329	1.1361454441101688
0.23	0.734873641568915
0.24	0.49538544697696657
1.396	1.033529003857014
0.43	0.7879999832173101
0.9	0.6322673761564388
0.43	0.41439090279722307
0.22	0.33227463285976583
0.18	0.35123657759560334
1.176	0.7956216323813499
0.43	0.7868968591349507
0.25	0.5827006759961565
0.4	0.7292258935649963
1.0561	0.7189289471607156
0.25	0.5930925983365503
0.8	1.1079099986639644
0.21	0.6741204974608132
0.18	0.6733843313913325
0.37	0.695660670797057
0.22	0.432194133841797
1.355	1.1198998179536699
0.41	0.7438108220380765
0.6	0.48509705590946267
0.27	0.6201385208735595
0.19	0.34104488725889204
0.27	0.7198741446339507
0.2	0.33678858130204026
0.31	0.6512609914940011
0.38	0.41449850015596185
0.52	0.8666125980322741
0.37	0.6921121109956236
1.0749	0.7297651951383782
0.27	0.6072764711438972
0.27	0.5731782496403219
1.334	0.9429762191865532
0.39	0.7065650377490877
0.23	0.4353510380337372
0.8	0.5877028654924513
0.25	0.741323254674465
0.26	0.5304109078104478
0.2	0.6814475992867163
0.21	0.39261108416191776
0.57	0.9161177130793389
0.28	0.3817297973660116
0.2	0.6830734594018225
0.51	0.4462359188150522
0.57	0.9150564802060487
0.44	0.7832990721641426
1.0617	0.7299199640218863
0.63	0.9623439085083663
0.43	0.4261753078483402
0.21	0.6988861312680432
0.26	0.7397855303718451
0.27	0.7371909775045606
0.31	0.6252911748627203
0.25	0.3710498043823593
0.23	0.7215958988554138
1.306	1.1344271281887082
0.22	0.39343973304377294
1.127	0.7657431881394146
0.22	0.3672296569941322
1.0806	0.7393871736219801
0.8	1.1028039794017261
0.26	0.7279967257195589
0.25	0.46991675359322843
0.36	0.6653108659318143
0.9329999999999999	0.6705541471538209
0.33	0.6334779683520481
0.28	0.5613231608346184
0.24	0.7246542371407763
1.358	1.1052563417075372
0.27	0.5345143647623667
0.85	0.6169588206365189
0.59	0.4870648521918214
0.47	0.43721865249995495
0.26	0.3869978519824013
0.37	0.6668256564460872
0.9229999999999999	0.6655629486924449
0.34	0.41858003027460294
0.27	0.5221156656605029
0.24	0.3956124106330014
0.28	0.5499161546736284
0.26	0.4795796581975832
0.27	0.39689847337389283
0.74	1.0534228962869208
0.33	0.6102807170534618
0.48	0.4424203635714476
1.1340000000000001	0.7760757276020536
0.6	0.9340721458887536
0.54	0.46489912871695216
0.26	0.40746455321428743
1.153	0.7905046722847675
0.46	0.44049189201296146
0.27	0.46169100903352317
1.0847	0.7497668217269083
0.27	0.48913064631162245
0.75	1.0604916357008778
0.36	0.6255497282331125
0.28	0.44056044039104475
1.325	0.9420520401218031
0.53	0.8563160865518453
1.0128	0.7272748707549179
1.0156	0.7288533533954039
0.33	0.42706403544491883
1.327	0.9450471950361836
0.29	0.43779340010955614
1.252	0.8720097066467822
0.39	0.44233651735357454
1.1440000000000001	0.7886468319457888
0.46	0.7782493923493401
0.81	1.1012368077334502
1.188	0.8211464718601083
1.37	1.0016998683328484
0.63	0.5183258497096397
0.84	0.620304746528147
0.78	0.5890930041521769
1.18	0.815901476632582
0.34	0.5968073656268864
0.39	0.6518924221265134
0.34	0.5963129257930524
1.263	1.1337212258561857
0.54	0.8611640105406311
0.37	0.6168239997485198
0.39	0.44620651793888644
0.46	0.45465413553875844
0.54	0.8605508711319713
1.203	0.8347623438400014
0.33	0.5840018187316819
0.71	0.5587143962032642
0.32	0.44461938619483876
0.34	0.44113068028772096
0.34	0.4420034257030781
0.75	1.052145658623599
1.0437	0.7493122545440752
0.8	1.0915931952239566
0.4	0.6431841915365958
0.65	0.9629586493916401
0.31	0.48397712284613076
0.81	0.6085400760587543
0.38	0.4510700131244681
0.88	0.6505598448007064
1.348	1.0822325321167616
0.5	0.4644686576694525
0.38	0.45200906588444345
0.932	0.6886799298714464
1.0588	0.7579647864007261
0.48	0.46529972923499807
0.58	0.49638108146064674
0.53	0.4732333597231345
1.358	1.0709674427532623
0.31	0.49723846123461557
0.44	0.4664079748854939
0.48	0.782595964490652
1.0853	0.7695993791841707
0.31	0.5414447178002464
1.33	1.0942073277194335
0.33	0.47255024242549554
0.32	0.4913756012661784
0.72	1.017318927851806
0.74	0.5762886654536767
0.48	0.775672692128328
0.71	0.5636568738328493
0.32	0.5553686815403569
0.45	0.7205231494783756
1.365	1.050719865278246
0.34	0.4691468532509081
0.41	0.6229154009293915
0.35	0.5802496947581444
0.34	0.4739009840418701
0.68	0.5532414624319242
0.35	0.5776974628481725
0.84	1.1078334504114613
0.33	0.5036596094063076
0.55	0.48695843516856624
0.43	0.47124874398148864
0.51	0.8112809407932412
1.301	1.1141399684146869
0.43	0.6838336723155131
0.65	0.9559805296971147
0.5	0.7957375461976095
0.81	0.6149566696635757
0.44	0.6987747749632133
0.58	0.8873605117293423
0.43	0.6816762135738259
0.33	0.5480045504308346
0.57	0.8745634097261267
0.6	0.9102277317033094
1.357	1.0526072292176103
0.33	0.5220063086540316
0.36	0.5749967214590379
0.83	1.100589031719045
0.5	0.7850787330543489
0.52	0.814778536076578
0.76	1.0489920802419734
0.5	0.781099469326479
0.39	0.590367208392614
0.68	0.97680120014999
0.55	0.49296428286674426
1.169	0.8225060624320758
0.34	0.540617831423835
0.34	0.5318311760714405
0.5	0.7735873520934714
1.0114	0.748568243788315
0.9912	0.7375170463268055
0.6	0.5199833702149663
0.5	0.4908293388954942
0.63	0.9328391848796876
1.0418	0.7651342841532218
0.53	0.81796577358048
0.38	0.5765852751777325
1.225	1.1323859442335573
0.42	0.47887804051192184
1.344	0.9815614769918506
0.47	0.7241061387975136
1.351	1.0465866268539554
0.37	0.5650371535323816
0.49	0.7450720557442206
0.79	1.0699608589273033
0.42	0.601052908842773
1.124	0.8026535773819108
0.56	0.5050442283007579
0.9109999999999999	1.1264684235846971
0.85	1.1053204100689016
1.339	1.0552982663262511
0.42	0.48351735200550294
0.6	0.8940708115841616
0.54	0.8199155426553897
0.38	0.5633218263613512
0.37	0.5427348767703954
0.37	0.5399610276502121
1.14	0.8121729845879893
1.273	1.1162146825802026
1.126	0.8057553111637578
0.87	0.6618233995349804
0.66	0.5584752929513672
0.4	0.5777912591527292
0.45	0.6465409037549871
0.43	0.4881793347807471
0.66	0.5599660164331218
0.56	0.8377452674256265
0.53	0.5073054722622651
0.48	0.7231779266171685
0.48	0.7224289889135134
0.54	0.8043417491522066
0.89	0.6791998967249511
0.937	0.7124306029620386
0.8	0.6218265277501024
0.56	0.5146556529285206
0.56	0.514775282360698
0.39	0.5020782254740569
0.56	0.5148472632980219
0.39	0.5501630949061317
0.77	1.0456633715155452
0.924	0.7043979528654519
0.39	0.5060596926171123
0.64	0.9291790216362837
0.65	0.9384007552425121
0.9259999999999999	0.7064604805341941
0.88	1.113343714400282
0.39	0.5179390488382569
1.256	0.8995628195348081
0.89	1.1165641580145622
0.85	0.654092888279855
1.3130000000000002	1.0647012918168774
0.976	1.1339705575897727
0.57	0.5226448802849731
0.75	0.5997172177531318
0.89	0.6827703421058007
1.317	0.9584858632528513
0.59	0.862388085353191
0.71	0.5855511827343849
0.46	0.674613342684636
0.61	0.5438094361380786
0.76	0.6052475734932662
1.264	0.9082316493906738
0.59	0.534134832292207
0.7	0.5845464769195052
0.44	0.5930859302343878
0.71	0.9871675010450771
0.44	0.5919489201944094
0.983	0.746757845239426
1.248	0.8960624551114895
1.2790000000000001	0.9235798411486241
0.53	0.7626599916248421
0.63	0.9083118154144225
1.286	1.0930210366208122
0.55	0.7885418001136709
1.005	0.7601342016712908
0.53	0.7611612794824765
0.9890000000000001	0.7513783903934318
0.87	0.6733659654654885
0.56	0.8052057622633463
0.59	0.5409416387714743
1.0341	0.7760259362875742
0.47	0.6880940470942364
0.988	1.1332234395680252
0.64	0.9174856283754933
0.43	0.5055431892028911
0.86	1.100873071178435
0.42	0.5083343616663785
0.74	0.6019337641683297
0.41	0.5217709706261233
0.41	0.5235491775640464
0.42	0.5600447820136327
0.49	0.7178821687251142
0.47	0.682847336572325
0.75	0.6064425666720498
0.6	0.5481921971095626
0.5	0.7278082944265065
1.339	0.9965124854961145
0.69	0.9659072216488808
0.42	0.5553248198853835
0.62	0.8897730041574317
0.63	0.5645498961215094
0.68	0.9564105869964866
0.55	0.7805598650453381
0.42	0.5133732816745735
0.55	0.5318587454249023
1.3090000000000002	1.0528127676389125
0.85	1.0943889529328306
1.308	1.0532517312206557
0.73	0.6024348474681124
1.34	1.0137188463997124
0.57	0.8090109779096248
1.0	1.133874655872828
0.85	1.0935136605182616
0.75	0.610584498643974
0.915	1.1176494500536365
0.59	0.5500341909376538
0.64	0.5750193884499077
0.67	0.5885427955234273
0.65	0.5803254925832627
1.338	1.0031973869010136
1.212	0.8718810020183406
0.49	0.5221472670203704
1.2990000000000002	0.9475251710185381
0.48	0.6869676795046974
0.968	1.1270260126897695
0.59	0.8344735896327776
0.7	0.6017478573906243
0.51	0.5287208422820162
1.0036	0.7651690994232057
0.73	0.9976260576453472
0.44	0.5185357661203263
0.6	0.848466421817823
1.2830000000000001	1.0789090377738142
0.52	0.5318706503059748
0.49	0.7053612333192127
0.75	0.6155036438446602
0.44	0.5204261559158497
1.266	1.1003119506571255
0.55	0.7688292830495655
0.5	0.5274790006307272
0.62	0.8760871720230826
0.87	0.6827370094325556
0.44	0.5593736582387767
0.72	0.6099676520635203
0.61	0.8594341222562004
0.45	0.5741134886688504
0.48	0.610415511529638
1.181	0.8532160677278171
0.61	0.5708668807136336
0.87	0.6853316401304015
1.297	1.0500661019110666
0.82	0.6536621991246274
0.72	0.6167719952012387
0.47	0.5259265541444696
0.68	0.6091190388824221
1.172	0.8487151859212249
0.76	0.625341472226798
0.65	0.9109466489487937
0.49	0.6185810382359588
1.255	1.1037541813830232
0.56	0.5514804480846901
0.49	0.679621253466879
0.45	0.5609249821316261
1.166	1.134782431620809
1.185	1.1291657687889745
0.5	0.6313395677791374
1.0223	1.1340620662422638
0.78	1.0367000394372128
0.45	0.5373256026636157
0.46	0.5709325759995669
0.6	0.8306279707734735
0.47	0.5308291030590861
0.927	1.1149822567675185
0.53	0.5447968976425595
0.49	0.6065896826916011
0.82	0.6580824516587713
1.199	0.8691952688686824
0.5	0.7027719943090242
0.71	0.9724259600244469
0.69	0.6245331116930124
0.79	0.6434183923893748
0.54	0.7479664830031962
0.54	0.5499045492828597
0.89	1.1035415485844875
0.78	0.6400999781910959
0.48	0.5898576786982009
0.66	0.6116495285180867
0.64	0.8893359714445974
0.49	0.5365746200463789
0.52	0.7268831633556541
0.7	0.961370996397989
0.47	0.5755156612644756
0.46	0.5560975283941362
0.76	0.6357097795882711
1.252	1.1008123612121865
0.7	0.6331483932168821
0.51	0.6495083525036115
0.909	1.1089505650985205
0.78	1.0341678641446863
0.66	0.6147406682368629
0.5	0.6104752025895033
0.87	0.6924906774724586
0.73	0.9895416797636545
0.51	0.6546887322449444
0.9440000000000001	0.7399587877048218
0.5	0.6862396150123413
1.17	0.8522274881810862
0.74	0.64213724083939
0.9	1.105439528120216
0.77	0.6423477758277315
0.67	0.6245198785513446
0.7	0.6382563387199224
0.81	1.0569791741110695
0.75	0.6434775926820223
0.47	0.5574451240497521
0.5	0.6012679743772026
0.61	0.590350556894842
0.57	0.5688401567142473
0.52	0.6362273123354958
0.64	0.6111940885194829
0.62	0.8482966222932647
0.88	1.0970225493804593
0.73	0.6507944168815152
0.49	0.5461203149807388
0.59	0.5816283394138582
0.76	1.0143723638973694
0.62	0.6000116592487623
0.52	0.6539518183565465
0.59	0.5824498948766882
0.67	0.6320811393014723
0.52	0.6140663769042823
0.51	0.6778843913167077
0.6	0.5902736936717643
0.9	1.1032600973514026
0.8	0.6593243773940183
0.65	0.6243711287646849
0.49	0.5517691858878091
0.53	0.624185660891924
0.53	0.64011128857153
1.271	1.0657163904571947
1.32	0.994795040044864
0.82	0.6693183732950561
0.61	0.6007380732174991
0.49	0.56462825024531
0.52	0.6669633818369564
0.52	0.6675440265276242
0.52	0.5582863156135978
0.55	0.5688067532464613
0.51	0.5908032272792479
0.54	0.6276722219063122
1.162	0.8515631956207835
0.54	0.6233183491245845
0.54	0.619252248826175
0.52	0.6693263090583553
0.63	0.8560908311337976
0.83	0.6763177275089436
1.247	1.0975505574071034
1.155	0.8479240121559734
0.51	0.5582147526495136
0.69	0.6503506733041232
0.5	0.5626991055613516
1.258	0.9227875060342301
1.318	1.0056241301694189
0.54	0.5681868797248818
0.922	0.7330527412180752
0.52	0.5628343175244758
0.78	1.0286602743714368
0.54	0.6070948642106194
0.63	0.6258793849107301
0.66	0.9023461537644735
0.51	0.5631542328998902
1.155	0.848692676393308
0.56	0.6173335758218677
0.6	0.6083543313526938
0.74	0.6660631808754454
0.6	0.6102210892266099
1.141	0.8418892089743893
0.6	0.6126354757214716
0.59	0.6225103880425371
0.6	0.6141316265410472
0.59	0.604920612386844
0.56	0.6080408328049013
0.52	0.6795948712286222
0.59	0.6377101585656746
0.54	0.5961322956697395
0.53	0.5831914226556594
0.56	0.5885727982260754
0.93	0.739266560070529
0.54	0.5818172504777502
0.52	0.7014951209305659
0.56	0.6480796130698744
1.1079999999999999	0.8279233479048524
1.3119999999999998	1.011203655281124
0.89	0.7167305539016475
0.82	0.6780299796905284
0.63	0.6473381257050758
1.151	0.8486747499058586
0.82	0.678761947029961
0.904	1.1008962853496693
1.0604	0.8070664965876008
0.62	0.830078160441656
0.59	0.7855422531539018
0.82	0.6795305517103003
1.0221	0.7883771917504052
0.63	0.6501902447832822
0.65	0.6510753703433135
0.72	0.6692606849120607
0.53	0.7150001519884014
0.82	0.6809237117016103
0.55	0.6653757530000672
0.82	0.6828778189681846
0.83	0.6871449497970675
0.64	0.6568967451437925
0.74	0.6765580543455719
0.6	0.6596278672342103
0.9490000000000001	0.7525234785581599
0.69	0.6654052326270896
1.207	0.886749688736771
0.55	0.668594213300342
1.31	0.9876682098070999
0.89	1.0941307833343508
0.68	0.9206482354946461
1.0884	1.1355831255402782
0.66	0.8898745817915549
0.68	0.6644631226203304
0.69	0.6669533085771319
0.54	0.7219452999992728
0.59	0.6643860283466081
0.983	0.7709767868893057
0.79	0.6841319551712534
0.81	0.686156022170901
0.54	0.6841247271847648
0.67	0.9030179064406616
1.192	0.8776099976260643
1.256	1.0734386061454904
0.76	0.6848134964692438
0.87	1.084108351216232
0.89	0.7228529387868547
0.59	0.6680626518060324
0.902	1.0969273115960056
0.56	0.6740548598410921
1.251	1.0811196245318633
0.54	0.7160160080364741
0.54	0.7160077386152798
0.6	0.6694754311692239
0.64	0.8497403133683152
0.64	0.6686947149591161
0.59	0.6711482882034295
0.61	0.8034423232970858
0.54	0.7135530300190379
0.78	0.6892290955383357
0.73	0.6823150479820888
0.54	0.6950894793268263
0.91	0.7356754335764502
0.69	0.6750198821262515
0.71	0.6794501078009302
1.113	0.8356804715039854
0.935	1.1054560621500171
1.0292	0.7962062087495783
0.74	0.9844141100569086
0.65	0.8616957512573109
0.82	0.6959070710445846
0.9971	0.7804210182627602
0.55	0.7229251845875121
1.304	0.9867003764775344
0.6	0.6782288621892222
1.0929	1.133375125851869
0.64	0.8420619655945283
0.63	0.826857425072375
0.8	0.697652130669528
1.131	0.8459072897033382
0.55	0.7005036612921681
1.0389	1.1279408612908055
0.55	0.7022885870266233
0.59	0.7681749541140942
1.255	1.0607449599885794
0.6	0.6844109553990274
1.252	1.0672582756256837
1.1159999999999999	0.8396617796782362
0.86	0.7154648265199529
0.68	0.6817061331567568
0.9329999999999999	0.7512503509257807
0.69	0.9212918594358619
0.56	0.6988859836825262
1.2790000000000001	0.9540852647819561
0.88	0.7256886931829147
1.207	0.8940071796216932
1.2209999999999999	1.098611435734069
1.0983	0.8324570402740719
0.64	0.6859500807159982
0.59	0.6922510667397672
0.909	1.0943415516144779
0.56	0.7110107240475277
0.58	0.6962335364197229
1.219	0.9041796007422646
0.68	0.686885688186267
0.57	0.7343347857473776
1.286	0.9645493296301403
0.72	0.6931605698795853
0.65	0.6887580888380287
0.78	0.7042482168181659
0.67	0.8787947218381833
0.85	0.7181016077749449
0.58	0.7046980447431874
0.83	0.7139940248660347
1.0441	0.8087265932078889
1.143	0.8570320254466577
0.59	0.7554514000322119
0.67	0.6923870555550451
0.78	0.7077384665314214
0.79	0.7091808237366896
0.59	0.7051091080102954
0.58	0.7114363432966806
0.87	0.7280275687997786
0.66	0.8563458905444401
0.62	0.7012628137940162
0.6	0.7663260888742766
0.84	1.0582728136039585
0.85	0.7220292004640084
1.166	0.8715183407590601
0.71	0.6985357886317952
0.73	0.9636313503014954
0.79	0.712438088711943
0.67	0.6975493790542907
0.85	0.7234604827877507
0.88	0.7345634430447012
0.946	1.1020532540497192
0.81	0.7166743993067894
0.64	0.8218771741897122
1.182	0.883023855293682
0.68	0.6994200148326837
0.59	0.742497945104151
0.59	0.741023955076809
1.2309999999999999	0.918730029137075
0.67	0.7015102402475212
0.62	0.7120710453056621
0.82	1.042566469860782
1.161	0.8708346659390532
0.6	0.7564414006189911
0.71	0.9357772775105243
0.72	0.7043940913640506
0.6	0.755368236134758
0.87	0.7331355299314922
1.26	1.026754408412446
0.63	0.8022731308091691
0.69	0.7032508141639953
0.6	0.72430242041427
0.63	0.7136134773076908
1.2830000000000001	0.9729682756342486
0.76	0.7129086443898591
1.252	0.938165972841374
1.274	0.9607109307068947
0.64	0.7141117162963994
0.66	0.7090847696382998
0.72	0.7078392099967891
0.64	0.7143696014136071
0.6	0.7363978247053836
0.75	0.9807475549298357
1.244	1.0523886363806931
0.88	0.7393486436520971
0.61	0.7620481525088425
0.66	0.7123338020906567
0.88	0.7404865673784873
0.62	0.7267396794607746
1.244	0.9329304837046346
1.178	1.1085122615686827
1.271	0.9603849807557479
1.242	1.0519119956543492
0.72	0.9434171771960453
0.61	0.749307473826957
0.73	0.9559785529116432
1.266	1.0125014855011434
0.64	0.80871352549891
0.63	0.727858466684677
0.73	0.7141590568074164
1.13	1.1226807430088526
0.7	0.9100013071448029
0.66	0.7186796823714763
1.178	0.8861431862153264
0.82	1.038282863185293
1.1540000000000001	0.871675086483777
0.67	0.8515699955645324
0.81	0.727865056780271
0.9690000000000001	1.104827961552512
0.78	0.7234248430020622
1.263	1.0122928414738686
1.101	0.8439821006855179
0.78	1.0057628953404325
1.2790000000000001	0.9822267435108462
0.7	0.9068223523044295
0.9963	1.1118920054735102
0.62	0.7461122979870557
0.84	0.7341790545395612
0.935	1.0940823361351153
0.62	0.7502516739029338
0.62	0.7573871866903972
0.71	0.7164555512220707
0.86	1.0622592089069602
0.66	0.8325040440514009
1.256	0.9483053296054033
0.71	0.922156887722721
0.75	0.7223818122010693
0.63	0.7743280189853011
0.64	0.7964778311721131
0.63	0.7536502636987619
1.275	0.9824394097463547
0.69	0.8766303981215582
0.68	0.7251956337126515
0.85	1.054860505960844
1.272	0.9737461334574611
0.83	1.04192284327705
0.8	0.7330514244530453
0.64	0.7900958521961347
0.82	1.0344996006377374
1.272	0.9861105774541402
1.0181	0.8054302845645795
0.66	0.7400303191301143
0.74	0.726007246477857
0.7	0.7265227724060703
0.64	0.7842408358881915
1.264	0.9630709643473484
1.182	1.1011903477658656
0.975	0.785922091620771
0.65	0.8052470321615036
0.67	0.7376627500760955
1.26	0.9583558739955723
0.973	0.7852013371753892
0.92	0.7636441252685026
0.78	1.0011061605903635
0.72	0.7271398524504737
0.76	0.7303975987559433
0.71	0.9119232873497516
0.8	0.7360713506590711
0.66	0.7469240870065675
0.71	0.7284591261060721
0.67	0.8360646011238032
0.68	0.7358774037233209
0.65	0.7558098960377899
0.65	0.7563991645665296
0.7	0.8867670001863308
0.67	0.8353733202850007
0.988	0.7926987629786956
0.79	0.7365058985479447
0.7	0.7330660893443165
1.2429999999999999	0.9429906344371503
1.264	0.991449723326172
0.65	0.7933558649914871
0.65	0.7930393497886412
0.69	0.7374340697340431
1.266	0.9787733029093495
0.66	0.8147738319292864
0.66	0.7577919183551617
0.7	0.7358976664488137
1.264	0.9730514315269762
0.88	0.7540543213978317
0.65	0.7756408579688044
0.65	0.785422056132249
1.25	0.95152131468203
0.71	0.9035687646341548
1.157	0.8818747517417787
1.0	1.108608907204579
1.0301	0.814428530746436
0.67	0.8282996425463333
0.978	0.7900726520193045
0.77	0.9883059928158049
1.0277	0.8133754005907198
0.81	0.7425350003675942
0.68	0.8431207764082183
0.78	0.7387665146084654
0.71	0.7378461504073117
0.75	0.7367671744915052
1.2570000000000001	0.9639092632776393
0.83	0.746804277773542
1.175	0.8954351886296754
1.0755	0.8389362522438633
0.72	0.7399590497961513
0.68	0.7579946142034341
0.9740000000000001	0.7899441136994548
0.86	1.05438076087426
0.72	0.9177914275405101
0.68	0.7604352816653617
0.74	0.7407543468767542
0.67	0.7713682660985229
0.85	1.0480183279860316
0.68	0.8357130704387414
0.74	0.7414307237918343
1.226	0.9340089961473328
1.256	0.9869130659480788
0.87	0.7571466128015587
1.25	0.9592803634459731
1.0113	1.1095152933933163
0.89	0.7619743401379406
0.73	0.9338004148007777
0.72	0.9122894374478479
0.7	0.8653215371905822
0.69	0.7594383963417295
0.68	0.8315480102651496
0.85	0.7547645417619038
0.74	0.9481043826874156
0.69	0.8471813071125123
1.192	1.0886266120030812
1.0819	0.8447162692839536
1.131	0.8719255659335508
0.75	0.7458255317626423
0.67	0.7935467538048196
0.67	0.799102555401948
1.101	0.8552759545256585
1.071	0.839254081774825
0.68	0.7762364286649925
1.252	0.9852967256093089
0.88	1.0623820734043132
0.71	0.8797966747736355
0.79	0.7490123876741374
1.181	1.0932193101773566
1.131	0.8729672631885457
1.2209999999999999	1.0529182362068572
1.00032	1.1053960971851258
0.68	0.8227292854044711
0.9209999999999999	0.7739247427320755
0.68	0.8209325915744943
1.236	1.0102062145573978
0.86	1.0505942327101279
0.68	0.8177928529541996
0.82	0.755328683110954
0.9	0.768823522871871
0.79	0.9998196705677206
0.7	0.7686129897603008
1.0766	0.8439507975118168
0.82	0.7557610734657698
0.71	0.76188486169248
1.205	1.0750289429510873
0.72	0.7589926268831106
0.79	0.9988231223039186
0.88	1.0599319581140247
0.7	0.8507613911681335
0.69	0.8322114839386968
0.9440000000000001	0.7837486533302841
0.77	0.7541196140193163
1.102	1.1153757398844288
1.219	0.9358513285528517
0.73	0.7582025466164045
0.71	0.8676046254083509
1.19	0.9134878469252561
0.9329999999999999	0.7805611516111799
0.71	0.7700277198502732
0.82	1.0222639735830363
0.69	0.7928630948004839
0.8	0.7574268424925197
0.85	0.7629570711820504
1.159	0.89383723898753
0.73	0.9155877643192583
1.1179999999999999	0.869190827703404
0.84	1.0358454187582125
1.236	0.9558762694008097
0.8	0.7581916807217237
1.242	0.9681718762072864
0.69	0.799147662806645
1.0	1.1030101998121515
1.23	1.0087305022619883
1.195	0.9189855638381124
1.03	1.1096754030139728
0.948	0.7869484165407866
0.73	0.9115695784418897
0.89	0.7709553430021142
0.69	0.806056425844
1.0814	0.8497698914205174
0.72	0.7721903265777454
1.157	1.0986505115602436
0.71	0.858319007436277
1.199	0.9234728126758336
0.972	1.0942112763317637
0.986	0.8026177301659898
1.236	0.9907864849480266
0.912	0.7772380817955262
0.74	0.7651754902507649
1.044	1.1111499010210368
1.235	0.9613482079169184
1.224	1.0159697593376984
0.74	0.7657911316361712
0.8	1.0035173047315495
0.74	0.9300859910464314
0.79	0.7627565907609704
1.0867	0.854049955430102
1.236	0.9683198133959733
0.72	0.8721588342512566
0.71	0.8522729662228821
0.9590000000000001	1.0890439108881593
0.938	1.0813034421646086
1.234	0.9657682754473532
0.7	0.8108446392028853
1.189	0.918686496917444
0.71	0.7933714001527632
0.71	0.7939214641380935
0.73	0.7757046644719093
0.7	0.8189691284691509
0.7	0.8170998655148164
1.2229999999999999	0.9486964811634607
1.234	0.967847740237857
0.73	0.8940423138980125
1.0236	1.106147706741314
1.226	0.9997047967193865
0.73	0.780434562620414
0.81	0.768025944528602
1.226	0.9980348467380843
1.128	0.880398174529897
0.72	0.7908214767086892
1.1420000000000001	1.101192446604631
1.0856	1.1121498850304363
0.75	0.7726929411765374
0.8	0.7686976454743365
1.23	0.9688720020365176
0.86	1.0430741292856804
0.983	0.8051291444006384
1.203	1.0619333945823215
0.903	0.7808669986717619
0.81	1.0077889380098255
0.89	1.0585287592351313
0.71	0.819331109040173
0.71	0.828574786677369
0.82	0.7718805760896933
0.74	0.9122694973932017
0.922	0.7855101690064282
0.76	0.9548707943813157
1.1840000000000002	0.9197482560111634
1.173	0.9118684318342014
1.214	1.0248245150143125
0.85	0.7749157165087373
1.1840000000000002	0.9200075689387361
0.75	0.7787511166486493
0.79	0.7725665632477381
0.87	0.7773534402969405
1.22	0.9548122050995504
0.79	0.7727567757018835
1.0057	1.1003655513086144
0.82	1.0146535395775544
1.1320000000000001	0.8858689686102407
0.85	0.7759441971062608
1.169	0.9102483658935997
0.74	0.7876897167651423
1.199	1.0635127493139078
1.217	1.0065923322469725
0.8	0.7744670956655682
0.87	1.0466574716092552
1.21	0.9448074666191209
0.79	0.9877626821372193
1.218	0.9556767350076282
0.953	0.7963676595387787
1.0876	1.109771118951097
0.72	0.8448724412561454
0.89	0.781870676659696
0.8	0.9968408628200528
0.81	1.0054647953404376
0.75	0.7845373201891056
0.83	0.7765249070576323
0.82	0.7761326560350549
0.76	0.781155127377062
0.86	1.0402299662872914
1.2	1.0597419342489978
0.72	0.8398209109760744
0.73	0.8668035892710282
1.0185	0.8237329123981392
0.72	0.822786742042217
0.75	0.7864801249323542
0.72	0.8378141027768988
0.85	1.0336543585107802
1.171	0.914221759860584
0.77	0.7806066602497446
1.213	0.9522381887747624
1.148	1.0943934553355965
0.74	0.7964321046262007
0.88	0.7827058880173123
1.125	0.8844786210252872
0.88	0.7830555238178021
0.82	0.7788708124671253
1.177	1.079266460576275
0.81	1.0037163844386559
0.76	0.9473830337557378
0.82	1.0117054015539426
0.73	0.813006356502199
0.73	0.8133213179132281
1.0571	1.1075636294360698
1.143	1.0954636574363146
1.0062	0.8194367804963107
1.216	0.9632568308074617
1.21	1.0159326101491413
0.8	0.7803015446921967
0.79	0.780988917195591
0.73	0.8555441691474541
0.74	0.8041487451803707
0.88	0.7846344782650865
0.89	0.7858022650459873
0.82	0.7814355130484579
0.75	0.7963073780783718
0.84	0.782521080902782
0.82	1.0102559816998968
1.205	0.9488219815071298
0.74	0.8090621431402234
0.75	0.7991944348198059
0.73	0.8292453271267451
0.9520000000000001	1.0805483200254389
1.128	1.099484910638461
0.75	0.91196944081269
0.73	0.8386795565145413
1.1179999999999999	1.102345610516532
0.902	1.0595145035070872
0.74	0.8142765318638355
0.81	0.7843502931511785
1.0694	1.1066917828274097
1.0859999999999999	0.8641423667340475
0.75	0.9028859102595588
0.74	0.8186332500967153
1.1440000000000001	1.092084986869915
1.181	0.9283718239821888
1.202	1.0366294621148096
0.88	1.0473002744450501
1.21	0.9669879551573469
0.75	0.8075098654601727
1.0588	0.8488962926187202
0.909	0.7920900354872319
0.987	0.8141704206296575
0.77	0.7939841992446902
0.75	0.8961758866577085
0.76	0.9356036791192466
1.206	0.9591912964750957
0.929	0.7964571855686843
0.89	1.0520169711630623
1.156	0.9107666425661302
1.0	1.0944100093617197
0.77	0.7961246192067514
0.78	0.9678918113685434
0.74	0.8568102331095216
0.87	0.7897660555921683
1.203	1.0194592349655227
0.9229999999999999	0.7960788681225808
1.0116	1.0970211202711329
0.75	0.8148540820468201
0.74	0.8495737854992441
0.74	0.8486014079673767
1.207	0.9875443299397023
0.78	0.9660130601819562
0.88	1.0455800898744616
0.78	0.9659435540893796
1.0482	0.84512046401353
0.77	0.8015725246235161
0.941	0.8015122399797173
0.79	0.7945035043128805
1.0408	0.841599159499436
1.1540000000000001	0.912374339939686
1.193	0.9469749300444563
1.156	0.913933869344536
0.76	0.9224542850914099
1.204	0.9877570337602354
1.204	0.9773801333124382
1.176	0.9310352080376765
1.1520000000000001	0.9122413566402786
0.914	1.0611589004419941
0.9690000000000001	0.8111502405217343
0.79	0.9752932885927696
0.9907	0.8192942095834296
1.186	1.0594150588220146
0.87	0.7946853083056438
1.202	0.9879306409731482
0.9670000000000001	1.0821274750033634
0.75	0.8664471211256594
0.8	0.7964238396207844
0.909	0.7980790386223242
0.76	0.9087700139877442
0.75	0.8363584441022163
1.0881	1.102620005606869
0.75	0.8377622623715547
0.83	0.7946657545360553
0.82	1.0030625435363083
1.0899	1.1021883117675428
1.113	1.0980674077224821
0.9740000000000001	0.8140356277210055
0.95	0.8067801725381791
0.86	0.7959432286618504
0.77	0.9426075841796526
0.77	0.8125899689075482
0.961	0.8100830343384189
1.193	0.9553193119408204
0.82	1.0024421464529398
1.107	0.8836920891772276
0.946	0.8063864506112098
1.0553	0.8525555130121353
0.76	0.8269589071784527
0.76	0.8936520639743725
0.76	0.8936244889016456
1.1909999999999998	1.0454691189970984
0.82	0.7979473318417315
1.0582	0.8545025190061251
0.88	0.7987839019809593
0.88	0.7987888014177564
1.0149	1.094577941471505
1.0428	1.09964909744365
0.9059999999999999	0.8007998068151535
0.87	0.7987885965344728
1.0146	1.0943442901964422
0.79	0.8055202984626713
0.89	0.7999285988063228
1.197	0.9874563389231905
0.78	0.811559059001179
0.76	0.8830870120702509
0.76	0.8345546008490594
1.177	0.9393171876339211
0.86	1.0296451365911254
1.1	0.8810614545815856
1.0457	0.848521850828613
0.83	0.7994461884859638
1.147	0.9138204242434357
1.196	0.9915911450665048
1.151	0.9169957611478212
0.76	0.8785850487623531
1.0647	0.8598320069484888
1.022	0.8369182643109827
0.8	0.8051299286296866
1.1909999999999998	0.9637034633045178
1.19	1.0391697755498597
1.0631	1.1003622061760558
0.9	1.051075169676811
0.76	0.8461858169946707
0.77	0.9271173853881495
0.925	0.805516647182445
1.0798	0.8696247962708565
1.0927	0.8779424811539179
0.78	0.9529127243763129
0.76	0.8514803107677558
0.76	0.8522585333095545
0.8	0.8069889266851049
0.76	0.8572263319042198
0.81	0.8051577694032627
0.988	1.0858754640117936
0.9840000000000001	0.821714844917857
0.9890000000000001	0.8237750331499291
0.85	0.8028410971889246
1.0703	0.8649379788293846
0.88	0.8036628506374489
0.81	0.806416127863035
0.79	0.8138663480502691
0.77	0.9133895339804671
1.173	1.0629262176831407
0.77	0.9098536441505104
1.189	0.9711217055972465
1.0079	1.0906931462644884
1.0603	0.8596812408087031
1.137	0.9105362643541097
1.186	0.9628052774675082
0.79	0.8164194480347694
0.83	0.805406637162051
0.89	1.0442666580222517
1.109	1.0940536797481617
0.77	0.8986476609190859
1.1840000000000002	0.9616212344597201
0.79	0.963668573471347
0.78	0.8267018587823344
0.927	1.0617703141690635
0.9	0.8070652882325196
1.18	0.9550455143435291
0.78	0.9447141892112156
1.14	0.9145927646937203
0.89	1.0434628990274495
0.78	0.8300540592740748
0.78	0.9430832804379079
0.97	0.8197035546479065
1.186	0.9730163948517184
1.13	0.9076984932598506
0.82	0.9953813387065361
1.175	0.949598634641766
0.909	1.0527115809993068
0.77	0.8812664929776703
0.972	0.8210537139527581
0.932	1.0630769219400877
0.89	0.8086677087580634
0.903	0.8092694378739036
0.78	0.8351012577109891
1.0390000000000001	0.8505797034693103
0.82	0.9939053761151786
1.185	0.982784056379676
1.119	0.901772876746905
0.78	0.9351001762158484
0.9109999999999999	1.0527003716469823
0.81	0.8155933618205538
1.173	0.9519660025861288
0.88	0.8100298258633526
1.045	1.0951847922775126
0.943	0.8155659930381833
1.0905	1.0947828288467591
0.82	0.8146321444068872
1.169	0.9486717278182212
1.168	0.9480374012155888
0.9974	0.8325867966864212
1.0374	0.8514896973568712
1.179	0.9689024422985408
0.86	0.8116701258423449
1.0616	1.0957722915599373
1.18	0.9739151063629781
0.78	0.8480140268964576
0.956	0.8196970627120461
0.9109999999999999	1.0515178921263888
1.14	0.9207137712224671
1.172	0.9556357110521374
0.84	1.0082988007099227
0.86	0.812494480036138
1.139	0.9201987808814275
0.79	0.8347381371957059
1.1	0.8914242374044539
0.78	0.8537656480500952
0.82	0.9906087101230409
0.78	0.9022803364526691
1.0473	1.0939805459215082
1.172	1.052099946941271
0.78	0.8570484895798417
0.955	0.8208268699028324
1.165	0.948688382317169
0.84	0.8154879728841073
1.0302	0.8494923238824679
1.0124	0.840961540221915
1.162	0.9462409443983276
0.78	0.870125290181851
0.78	0.8709370025283564
0.78	0.8727201913549099
1.177	0.9773617044330882
0.83	0.8185093506227765
0.83	0.9979903269133557
0.9129999999999999	1.0508807806839413
0.82	0.8215177256005959
0.82	0.988268664155135
1.179	1.029395461528931
1.15	1.0684234234992673
1.178	0.9913870025208356
0.8	0.9638317888744222
0.8	0.8355881700148128
0.9	0.8175787919184779
0.8	0.9633601305703529
0.85	0.8185078497799841
0.8	0.8371099748972881
0.81	0.9762338175011263
1.175	0.980749458958632
1.0144	0.8442504839376868
0.8	0.9623808603996625
1.177	0.9929772674321811
1.0969	0.8937502683870926
1.136	0.9244016252700303
1.146	0.9338044454446515
1.0836	0.8848320134082837
0.84	1.0040083786927279
1.0905	0.8904317535128128
1.0848	0.8865078723978002
1.0682	1.0920347362446654
1.165	0.9610766049015543
1.175	0.9931901562723906
0.982	0.8330211376507508
1.0417	0.8599226222216364
0.79	0.8628966491410974
1.13	0.9213965601723171
1.163	0.9586410029806188
0.82	0.8296012885546535
0.79	0.9194597336529645
0.89	0.8212886465556688
0.79	0.8665228962894069
1.151	0.9427136826409838
0.79	0.9120312624205715
1.151	0.9430748396084535
1.0187	0.8488233093388933
0.82	0.8309513837952736
1.1159999999999999	1.0816847009123154
1.163	0.9612812729026208
1.0685	0.8772057807230069
0.79	0.8738968424202707
0.79	0.9010018317788837
0.83	0.8275160742603053
0.79	0.8759266454603759
0.79	0.8975516840624479
1.0899	1.0888202797372473
0.9790000000000001	1.0751080315398005
0.79	0.8909652416952343
0.79	0.8893063930314205
0.9945	0.8389877453480782
0.79	0.8862704855498678
0.82	0.9830235049799627
1.041	1.0893514050589186
1.138	1.0703440439965815
1.126	0.9205760275175396
1.158	1.0558684869821984
1.0776	1.0899177542425256
0.83	0.9921269935225245
0.8	0.9527522376470804
0.9	0.8237594822590362
0.934	1.056884359522456
0.98	0.835321587482208
0.83	0.8307130203335322
0.84	1.0003058426648739
0.988	0.8380869957340751
1.0802	0.8873063788146458
1.1079999999999999	0.9077358547168949
0.81	0.8440060965508943
0.84	0.8287818773059085
1.0704	0.8810126483096707
0.8	0.8581233935237957
0.8	0.8584165614446346
1.169	0.9886439433225644
0.84	0.999327753026995
1.0339	0.8595634324962671
1.1420000000000001	1.065467207411055
1.0028	0.8447697766339562
1.0228	0.8538662747004633
1.123	0.9212503381963625
1.035	0.86028767195897
0.8	0.945496081601197
1.0049	0.845980365587307
1.157	0.9603925842739709
1.0590000000000002	0.8746727016813758
0.81	0.9659525588197033
0.88	0.8268923433737057
0.9470000000000001	0.8300162937632367
1.0654	0.8791989406331921
0.89	1.0330450853922866
0.81	0.9649264397393538
0.85	0.8297162626316906
0.9790000000000001	0.838111227185441
0.83	0.83689929444018
1.162	1.044655308793236
0.81	0.9630918958143188
0.8	0.8735342176443769
0.81	0.8533176716857165
0.86	1.012836706350997
0.81	0.8538039719541637
1.101	0.9062162860508443
0.8	0.9302980251176398
0.82	0.8446250567125999
0.82	0.9763147771212399
1.141	0.9431005086246504
0.8	0.8789650023245278
1.0225	1.0836411731905122
0.8	0.9273634233362985
0.83	0.838974894140212
0.8	0.9233905816144101
0.8	0.923349152893957
1.1179999999999999	0.9210114925816747
1.1179999999999999	0.9210640685412361
1.0934	0.9013617568034966
0.8	0.8876929106727933
1.0531	0.8738933339089308
1.155	1.0509327156785688
1.117	0.9206224957799011
0.8	0.911569530296596
1.1159999999999999	0.9197828602575772
0.8	0.9099285106608843
1.0972	1.0825256295876997
0.8	0.8961039416769692
0.8	0.9000637298931338
0.84	0.8365616041791286
0.81	0.9592927507500081
1.0467	0.8707850614751615
1.133	0.9368699899145148
1.16	0.9784365960265055
0.81	0.8612608651105471
0.81	0.9574838131373136
0.9440000000000001	1.0579130238106493
0.82	0.9735459000004628
0.82	0.9733678781517808
0.81	0.8627562676698352
1.151	0.9615745296037973
0.85	0.8358292649752549
0.81	0.9557467154421765
1.0	0.8487334765045331
0.9	1.0358060704566276
1.163	0.9939010256177037
1.0785	0.893431329782242
1.1540000000000001	1.0477264914076894
1.0587	0.880444139526111
0.88	0.8342625295316848
1.0748	0.8916138860092365
1.1540000000000001	1.046968299771239
0.82	0.8552379053290673
1.143	1.057139846971354
0.85	0.8386146024677948
1.0385	0.8688754014932007
0.9	0.8345648830545377
0.993	0.847862315926799
0.81	0.8724523498646606
0.9	0.834701464937322
0.81	0.872897834842045
0.986	0.8458416683952544
0.85	0.8397626866813315
0.87	0.8363810651079321
1.1520000000000001	1.0476928131273808
1.147	0.9613279244241753
1.1420000000000001	0.9539521066007032
0.85	0.8404031059022342
0.9974	0.8503002439172608
0.81	0.8770421804016936
1.0263	0.8632381936446324
0.9973	0.8507337016292494
0.82	0.8604282991425961
0.86	0.8390253249252266
0.82	0.9673550538941527
1.15	0.9692585498377084
1.105	0.9175191901636666
1.0198	0.8610242232881852
1.0488	0.8770718300312568
1.105	0.9180191718565437
1.0378	0.870817411317631
1.0348	0.8693080308878004
0.968	0.8434463818492288
0.945	0.8398522154586697
1.1440000000000001	1.0523606935552028
1.153	0.9788181680394311
0.9009999999999999	0.8382289987714369
0.9670000000000001	0.8436197131426401
0.976	0.845938061936175
0.81	0.9264579838345511
1.146	0.9659781858900288
0.81	0.905858566153514
0.81	0.9066244274143787
0.81	0.9201194681382872
1.0552	0.8827289387950327
0.9329999999999999	0.8401328026759988
0.93	0.8399599630173611
0.83	0.9776188915862104
1.117	0.9312376174037771
0.963	0.8441395319592576
1.1340000000000001	0.9503405975873678
1.155	0.9892555951176367
0.86	1.0055529625830766
0.85	0.8466380632592237
1.0	0.8550458937496821
0.937	0.8415459520880425
0.84	0.8516948617629734
0.929	1.0471577876710036
1.107	0.9232824470805951
1.141	0.9609265235860855
0.88	1.0193251328721797
0.9640000000000001	0.8455992426024549
1.145	1.047740488910224
1.0462	0.8790917573532824
0.935	0.8422801116211677
0.987	0.8514972304627646
1.155	0.9934631580269022
1.129	0.9464633165568138
0.9954	0.8545336708921395
0.9159999999999999	0.8418510224465846
0.9590000000000001	1.0596880386215533
1.136	1.054991137140456
0.82	0.9569195765582869
0.84	0.9859974576393201
1.157	1.0128018158440746
0.88	0.843750661013394
0.88	0.8437651279155318
0.87	0.8451461557363886
1.0122	0.8625221705205955
0.9620000000000001	0.8472396419808332
1.156	1.0064467046810768
0.83	0.8652496388907913
0.84	0.9848185732771457
0.917	0.844017532736089
1.141	0.9669703027261338
0.83	0.9718492876036862
0.972	0.8502143594171588
1.1440000000000001	1.0447873672048582
0.975	0.8510386134608442
0.9	0.8446393015904782
0.943	1.0517096752264152
0.9520000000000001	0.8471968943970818
1.13	1.0562325002458886
0.9309999999999999	0.8457542795860314
1.131	0.9540928092529942
0.83	0.8694969641622998
0.83	0.8695580187282108
0.968	0.8503088669653623
0.82	0.9473139724087367
0.955	0.848286006114255
1.0029	1.0723030824590258
1.1440000000000001	1.0429707256885066
1.0265	0.8719617089725673
1.0159	0.866749236150872
0.85	0.9924195318010136
1.0112	0.8650650831760311
0.89	0.8470306675438444
1.131	1.0540461329950375
0.82	0.9416028174638988
0.978	0.8537737031142937
1.122	0.9456394941237839
0.86	0.8524566798235231
0.9309999999999999	0.847541997923204
0.82	0.9026593216846743
1.1520000000000001	1.0021861908461316
1.0331	0.8766701583658374
1.0629	1.0785847952420644
0.84	0.8635803476389473
1.149	0.9913469525793432
0.9009999999999999	0.8474423052905532
1.1520000000000001	1.0234167308941786
0.9520000000000001	0.8498364539604832
0.82	0.9159960353495699
0.82	0.9248391700497265
1.105	0.9298107034459218
0.9916	0.8589481122435061
0.83	0.8767525308006476
0.9329999999999999	1.0455083612398695
1.0456	0.8849877676133107
1.0381	1.0774274613339785
0.83	0.8778477016790316
0.92	1.0387891900659736
0.9059999999999999	0.8488118656896873
0.9129999999999999	1.0349333809497587
1.0383	1.0771275089808292
1.151	1.0189155856248295
0.907	1.0314401959782469
0.9059999999999999	0.8494628511118745
1.117	0.9433986529916776
1.133	0.96339066905168
0.86	0.8561439508799445
0.89	0.8502868833568611
0.84	0.9780220111090555
0.84	0.9779880375521947
1.0655	0.9003633579971788
0.9309999999999999	0.8511914013465596
1.14	0.9772949934062138
0.86	0.9979763087879368
1.0181	0.8722725576183172
1.0343	0.8808023295084719
0.84	0.9769897025095187
1.0791	0.9112409557661936
0.84	0.8714384325585938
0.9540000000000001	0.8538022315015807
0.909	1.0314619939883563
1.0749	1.0746464451354678
0.84	0.8729342127751927
0.87	0.8561655180501793
0.86	0.997135825791972
0.9229999999999999	0.8522579126295925
1.0366	0.8831599440521597
0.9570000000000001	0.8549928199463152
1.146	0.9959923841246143
0.963	1.0567002003741552
0.87	1.0051880203923553
0.86	0.8604522967219019
0.87	0.8570916585844905
0.915	0.8531246920364604
1.14	1.0376402062143273
1.128	0.9616619827914151
1.0225	0.8766410212459157
0.89	1.018903995695268
0.9740000000000001	0.8591553572670225
1.127	1.0503567802307094
0.963	1.0561709108057542
0.9	0.8537721699097933
1.137	0.9766948093928333
1.0966	0.9282796772104793
1.14	0.98294686496656
0.971	0.8587151528771834
0.83	0.8946910922878046
0.84	0.8764843044543991
1.146	1.0015226906267305
1.0418	0.8879098061988611
0.9229999999999999	0.8541976821273897
0.85	0.8681519338827105
0.9209999999999999	1.0367140931599432
1.114	0.9459074563873262
1.0376	0.8856759802678461
0.9	1.0247256926483215
1.146	1.0052226758018186
0.9420000000000001	1.0468124931718272
1.109	0.9412506638235856
0.85	0.985045153717981
0.85	0.9850346717349403
1.0356	0.8850729934748165
0.88	0.8573615458674917
1.0124	0.8732950368126329
0.85	0.9847982793927035
0.83	0.9483057336209028
1.0788	0.9151426798491711
0.912	0.8553688431531514
1.0148	0.8748023266426885
0.9329999999999999	1.042160029133997
0.84	0.8806188713445502
1.0082	0.8721487580238098
0.955	1.0519745888499668
0.83	0.9057554853056031
0.85	0.9839332704708731
1.133	0.9735493069053094
1.133	0.9740775309524313
1.122	1.0513656838902343
1.12	1.052554363105419
0.9420000000000001	1.045907524204139
0.84	0.8832180086153792
0.9985	1.0664303198701126
0.86	0.8663319963661374
0.83	0.9137891287462875
0.9975	0.8690792292730158
1.1179999999999999	0.9537140821809492
1.137	0.9829165159681461
1.1340000000000001	0.9771784112953051
0.85	0.9828027311816246
0.83	0.9360692717368565
0.88	0.8600323713102404
0.83	0.9192898152634594
1.107	0.942104757185378
0.912	1.030285599917308
0.83	0.9204543865410899
0.84	0.9686174155040659
1.115	0.9507779898845451
1.137	0.9837644948292
0.9926	1.0644331710447896
1.0182	0.8787757246456875
0.87	1.0014104747394803
1.0	1.0662218685975213
0.89	0.8595299768820505
1.0	0.8713169933297982
1.121	1.0501273037350685
0.909	0.858549658018877
1.139	0.9912247080261789
0.88	0.8616910788479434
0.917	1.0323655842121358
1.0967	1.0638758104961143
1.0043	0.8735729819935315
0.914	1.0306059287883689
0.966	0.8630627574648011
1.0611	1.07236820843245
0.84	0.8908166615532869
0.97	0.8645393966220952
0.85	0.9797743726790547
1.0282	0.8858748630832857
1.102	0.9404352817802716
1.124	0.965923108066162
0.84	0.9635384738726058
0.85	0.9794098267705422
1.12	0.961030936215774
0.86	0.872043850317635
0.904	0.8609702730365753
0.85	0.9789714210533409
1.00026	0.8737506446770598
1.0581	0.9050747074667894
0.9209999999999999	0.86080102694248
1.105	0.9441103883671907
0.87	0.9992813428792937
0.9790000000000001	0.8675719268830651
1.0187	0.8818920543741641
1.0391	0.8929797975340744
1.0559	0.90398258845889
1.0809	0.9230591186017625
0.89	0.8633016430300551
0.86	0.9894924473050992
0.9	0.8622664087888158
1.0822	1.0671161528387478
1.133	0.9842606180774578
0.9229999999999999	0.8621428848381228
0.87	0.9984235705833605
0.981	0.8694218096568402
1.0959999999999999	0.9371908926259535
1.0645	1.0702825452869016
1.11	1.0538192277848268
1.139	1.0161069414244932
0.84	0.9004197187180598
0.84	0.9005886022208994
1.139	1.0116869949994556
1.0156	0.8824407593408111
1.128	1.0386333613617702
0.89	0.8651983264378533
0.84	0.9021821799095037
0.87	0.8710424815666153
0.902	0.8640984166510473
1.0073	0.8792808293638782
0.84	0.955121463299081
0.99951	0.8768496480521417
0.87	0.9966943874294761
1.0108	0.8817466024832669
1.0676	0.915873790273866
0.9953	1.0620847470555277
0.86	0.8786553694986576
1.0157	0.8842698040546384
0.86	0.9863097095093313
1.0914	1.0616199900035803
1.0934	0.9375399786888382
1.0417	1.069663488013156
0.985	0.8737183827878484
0.958	0.8683386663250874
0.86	0.8800969659817829
1.0563	0.908761165555128
0.89	1.0117261030165015
1.1340000000000001	0.9958362307479037
1.0098	0.8826060003464992
0.88	0.8706552517011298
1.0761	0.9236370499547523
0.86	0.8804846572045546
0.86	0.8806855587678394
0.963	1.0506676197714664
0.84	0.9449841664992273
0.84	0.9169600511798895
0.956	1.0477767329553096
0.86	0.9850458440863058
0.9329999999999999	1.037025661265621
0.89	0.8690919339915905
1.0023	1.063114168194083
1.115	0.9624068961335437
1.128	0.9827332101638488
0.84	0.9227796632620592
0.89	0.8695692330485292
0.84	0.9254045620076509
0.84	0.9363309020201065
0.84	0.9360109657188795
1.0288	0.8931226159208399
0.941	0.8681488233996395
0.927	1.033567912312811
0.929	1.0345326549755882
1.0326	0.8955567966097201
1.129	1.030645088929225
0.963	1.0500157161304071
1.0397	0.8999967721766305
0.85	0.8952377845118319
0.87	0.9936750646557432
1.1340000000000001	1.008999534174509
1.133	1.0009799050742498
1.0	0.8812807736359203
1.0746	0.9250228488841572
0.935	1.0370965132073415
1.0031	0.8826387320233067
1.0933	1.0577782034093688
0.86	0.9821433801975233
1.0757	1.064248275254793
0.909	0.870075083151907
1.0028	0.8835317610458912
0.9229999999999999	0.8700127156016455
0.948	0.8714256133634452
1.1320000000000001	1.0029147120537947
1.0123	0.8877714960514094
0.978	1.0544892663201608
0.88	0.8758859685105556
1.0994	0.9486345641113028
1.0358	1.066974314438543
0.87	0.9920905616694411
0.85	0.9003920652331441
1.0655	0.9197939506593847
1.0512	0.9097592164157466
1.123	1.0347594617180644
0.85	0.900989004208083
1.0	0.8833005752410905
0.86	0.9806428536557015
1.0	1.0607625188377257
1.0991	0.9490665530115627
0.9390000000000001	0.8715414289978313
1.126	0.9864791158872969
0.995	1.059302945565339
0.89	0.8742295435445303
0.87	0.8817033461667201
0.935	0.871658188088257
0.99	0.8806169670141933
1.022	0.8934305926438487
1.131	1.01568861438761
1.109	1.0466666738989647
0.95	0.8730178365862663
0.86	0.8894095830398205
1.131	1.0046391819164222
1.0977	0.9485067321608482
1.0825	0.934540259079057
0.86	0.8900359489899813
0.87	0.9908102309505861
1.129	0.996440085424188
0.9951	0.8828621971296295
[truncated: 1,309 more rows]
