# Supplementary material for: Mini-batch optimization enables training of ODE models on large-scale datasets
Source: Nat Commun. 2022 Jan 10;13:34. doi: 10.1038/s41467-021-27374-6 (PMC8748893; doi:10.1038/s41467-021-27374-6)
Supplement: Supplementary file 4 — Source data [file 41467_2021_27374_MOESM4_ESM.zip › source_data/source_data_Figure_5d_left.tsv]

	RMSE
TUMOR-8505C-cellline-01-01	0.08700384559187471
TUMOR-A204-cellline-01-01	0.19364192509279443
TUMOR-A253-cellline-01-01	0.0808997388633781
TUMOR-AU565-cellline-01-01	0.22091389479123555
TUMOR-CAL851-cellline-01-01	0.15312646669218147
TUMOR-CALU3-cellline-01-01	0.21403766922604991
TUMOR-COLO679-cellline-01-01	0.18268913842242435
TUMOR-DETROIT562-cellline-01-01	0.1323571930344111
TUMOR-EFM19-cellline-01-01	0.15552073789884635
TUMOR-ES2-cellline-01-01	0.10093830796252672
TUMOR-HEC265-cellline-01-01	0.16846581354931262
TUMOR-HEC6-cellline-01-01	0.2610744497984052
TUMOR-HEYA8-cellline-01-01	0.11437809901211056
TUMOR-HH-cellline-01-01	0.18631667966659354
TUMOR-HPAFII-cellline-01-01	0.20132862958660325
TUMOR-HS578T-cellline-01-01	0.09049355402398962
TUMOR-HS683-cellline-01-01	0.09898215793667899
TUMOR-HS695T-cellline-01-01	0.10681185142773257
TUMOR-HT1376-cellline-01-01	0.1701446460602207
TUMOR-IMR32-cellline-01-01	0.20627911761512785
TUMOR-ISHIKAWAHERAKLIO02ER-cellline-01-01	0.1880963431267927
TUMOR-ISTMES2-cellline-01-01	0.19758330863016296
TUMOR-JHH2-cellline-01-01	0.08212965119199428
TUMOR-JHH4-cellline-01-01	0.16156158223268957
TUMOR-JHH5-cellline-01-01	0.24882956235481876
TUMOR-JHH7-cellline-01-01	0.129334182272653
TUMOR-KNS60-cellline-01-01	0.1169796997422427
TUMOR-KYSE70-cellline-01-01	0.15866304884865592
TUMOR-LS123-cellline-01-01	0.12257371542732083
TUMOR-LUDLU1-cellline-01-01	0.13654931101114529
TUMOR-MELHO-cellline-01-01	0.2307173870604703
TUMOR-MG63-cellline-01-01	0.07879057743411123
TUMOR-MJ-cellline-01-01	0.1875903374922337
TUMOR-MKN7-cellline-01-01	0.1553954537282707
TUMOR-NCIH1299-cellline-01-01	0.13911584181178782
TUMOR-NCIH1563-cellline-01-01	0.12499915638342066
TUMOR-NCIH1648-cellline-01-01	0.20070617742374958
TUMOR-NCIH1651-cellline-01-01	0.12619752235801723
TUMOR-NCIH1944-cellline-01-01	0.14590016648015408
TUMOR-NCIH2452-cellline-01-01	0.16563886612932965
TUMOR-NCIH747-cellline-01-01	0.25050367285033687
TUMOR-OE21-cellline-01-01	0.17934662050341865
TUMOR-PC3-cellline-01-01	0.19419434038450498
TUMOR-PFEIFFER-cellline-01-01	0.2319632477435238
TUMOR-RPMI7951-cellline-01-01	0.1109070528133735
TUMOR-SCABER-cellline-01-01	0.12948321850669753
TUMOR-SHP77-cellline-01-01	0.16582400627747665
TUMOR-SKBR3-cellline-01-01	0.19233321788692856
TUMOR-SNU398-cellline-01-01	0.12457270120697739
TUMOR-SNU475-cellline-01-01	0.29782437914954557
TUMOR-SNUC2A-cellline-01-01	0.11878718540669944
TUMOR-SW1088-cellline-01-01	0.18755555368832838
TUMOR-SW1417-cellline-01-01	0.17408192744893375
TUMOR-SW480-cellline-01-01	0.10664084809884224
TUMOR-TE1-cellline-01-01	0.0815448715776132
TUMOR-TT2609C02-cellline-01-01	0.19460098508756485
TUMOR-TYKNU-cellline-01-01	0.15323182897098706
TUMOR-U2OS-cellline-01-01	0.10988863682210522
TUMOR-WM983B-cellline-01-01	0.23607188327348996
