# Supplementary material for: Mini-batch optimization enables training of ODE models on large-scale datasets
Source: Nat Commun. 2022 Jan 10;13:34. doi: 10.1038/s41467-021-27374-6 (PMC8748893; doi:10.1038/s41467-021-27374-6)
Supplement: Supplementary file 4 — Source data [file 41467_2021_27374_MOESM4_ESM.zip › source_data/source_data_Figure_7b.tsv]

	Mini-batch, at initial point	Mini-batch, after 50% progress	Mini-batch, at final point	Ipopt, at initial point	Ipopt, after 50% progress	Ipopt, at final point
Parameter 0	0.6425431946960731	0.6462599703922267	0.37504930627472266	0.4706517830664489	0.12830620744411333	0.12223041982215631
Parameter 1	0.6589864868568245	0.6138122802236035	0.47775523372079165	0.48506533482543257	0.10464121108708646	0.0961864952332204
Parameter 2	0.7645747412752236	0.7589777124349525	0.48306774374311506	0.4249333690768279	0.08545078857223631	0.11142294269265512
Parameter 3	0.7568692998061464	0.7202404390976286	0.4141779000619731	0.4800170851437353	0.06211516673703127	0.07513330400848187
Parameter 4	0.5469349508620815	0.5358308141505923	0.34776836463459243	0.47364658431213946	0.05261441780970308	0.05254706573260269
Parameter 5	0.6897080272137113	0.647053889784145	0.46156894892740796	0.39334883863443226	0.033145991078057546	0.052602408722896746
Parameter 6	0.6683980271775232	0.6738821224221041	0.43348439906762115	0.47925179445984395	0.037637671316033086	0.03830791182196888
Parameter 7	0.6714818978877338	0.6664077928048884	0.4511016152231203	0.49946375038923174	0.04959089925725689	0.0466212773285197
Parameter 8	0.488107924855212	0.4862681103079485	0.4728366901982307	0.3908456700344623	0.08739771068850423	0.08739771054222718
Parameter 9	0.4899731612538688	0.4824988829831931	0.44541265724728885	0.44882294917839577	0.031780972116874445	0.03178097211573473
Parameter 10	0.6394338129742407	0.6587030004508878	0.4632922794085193	0.4847769311744774	0.021001178717515334	0.02062519760070622
Parameter 11	0.6589292772414395	0.6581364983388001	0.4834127606807855	0.4795337158089743	0.09319320768370067	0.09367804526170287
Parameter 12	0.6428935838098904	0.6462394037104687	0.41912901771350275	0.428510394503723	0.027139304148758925	0.026818391247698664
Parameter 13	0.7988665689288981	0.7686066660263156	0.4043449122422184	0.4341493150451133	0.031728700256073675	0.03213331549989225
Parameter 14	0.5516793943407136	0.5461938105152824	0.3866508869365558	0.4282835567807122	0.02895959626592011	0.02943066672861344
Parameter 15	0.531792676347171	0.5117111556078342	0.483339637288161	0.4911446783730631	0.03388097653022604	0.03416103802538942
Parameter 16	0.5507046261082402	0.5397961260722202	0.4746571490616054	0.42703667424552477	0.04028976169551596	0.040404246100664176
Parameter 17	0.6139170343714204	0.6075747469746899	0.46576731276029926	0.45981783910826046	0.06305965575476802	0.0632627592767075
Parameter 18	0.5923386544020265	0.5369265392307597	0.4276291263638249	0.4645386986314608	0.06198983120705344	0.06243789111960289
Parameter 19	0.529473995554975	0.5130345472332264	0.40016798276907284	0.4521431785578593	0.03244919716486233	0.032286774831014595
Parameter 20	0.677182816679029	0.5574978450867866	0.42338239320904225	0.456950192217159	0.11993328754352368	0.12001545034906497
Parameter 21	0.7503393776204239	0.6926683799208492	0.46803686136553757	0.4821413534697899	0.05105117029899264	0.0510511815483832
Parameter 22	0.5740449747684766	0.4974375251316079	0.48437673131405495	0.4284658291502925	0.0842041350127505	0.08420413621693738
Parameter 23	0.47538661027176576	0.47538765174914066	0.4028728862485932	0.4204692645074941	0.043566638027831395	0.043566642239907416
Parameter 24	0.5147063684299843	0.4993355615443578	0.4683626847325437	0.4475697588366657	0.01958470178617469	0.019638650464557095
Parameter 25	0.5220303882711246	0.48416887306718825	0.3422971170791854	0.42294152662565626	0.044741712315433474	0.044731152414387465
Parameter 26	0.4984885222422647	0.48405855310667556	0.4657886475277666	0.41955988581643466	0.0553682865832531	0.055368895461538406
Parameter 27	0.5403122187495717	0.5081597624201708	0.4874132355141189	0.47838218186271186	0.0898310068927862	0.08983981745034918
Parameter 28	0.5964072394396982	0.5277434780217674	0.4139287278814133	0.47342774391023806	0.05095507960491008	0.05095507990717704
Parameter 29	0.4803555485333399	0.47038671142936184	0.4253191858821297	0.4761325910370133	0.10933680945350403	0.10935841671822737
Parameter 30	0.49737513345040696	0.4940949357016225	0.4655132507324079	0.4838689670240253	0.05998075320682948	0.05998075360107219
Parameter 31	0.5037167394752984	0.542183270044059	0.47234900417085535	0.43111551117841274	0.03587137402293296	0.03587755158263074
Parameter 32	0.491463077187822	0.5099066829577446	0.4226142610333756	0.4240553512586869	0.07410685812190829	0.07410685798579975
Parameter 33	0.5075764530380014	0.4933377910871999	0.46388182596897354	0.39824186887405516	0.026528087115526844	0.02657169906194984
Parameter 34	0.5779782986063977	0.6142330604709125	0.3860721538717067	0.4529321706094959	0.03648950379994445	0.03648942564790281
Parameter 35	0.5093064361976618	0.4957689616492432	0.3280547943174646	0.48640413040713526	0.05290689527831931	0.05294293485220787
Parameter 36	0.5654230465909508	0.5605588178294364	0.4292561667478817	0.4277639150530366	0.04271938843763784	0.04273644459174741
Parameter 37	0.500073595648682	0.49958802082635734	0.3714549313871007	0.46769576797354373	0.03959757979138294	0.039675286502094384
Parameter 38	0.6331852842296932	0.6339508601171518	0.4386386295273593	0.40365306763443354	0.03891272089433184	0.10185819067114016
Parameter 39	0.6426869428813846	0.626697175549043	0.4545312841649356	0.44739503345467074	0.0320398776470138	0.05897343192144523
Parameter 40	0.6237661673243626	0.6173812517503539	0.37891889553669744	0.4898792557991986	0.05116982736045801	0.06176360626650822
Parameter 41	0.6869087489734037	0.6389688351915735	0.4400509535066215	0.45701012897626403	0.1027801301007198	0.10020716494243787
Parameter 42	0.6914677687023526	0.6652313254800004	0.5005204546233394	0.49804563395160506	0.06939368650358246	0.11300548772390699
Parameter 43	0.49728948128018813	0.4972893239342788	0.4744702118152093	0.49505538428888923	0.1677330663076689	0.16770182378110993
Parameter 44	0.587549049576576	0.5421831669965185	0.4322589692075431	0.46914639803576724	0.048945761983461414	0.04894584882950996
Parameter 45	0.6717068561875507	0.661812965906293	0.458188475017668	0.3723647335680357	0.09480886029670495	0.10410645540399296
Parameter 46	0.8365585197480887	0.8681120828129207	0.38274699441727533	0.4876435197806548	0.11055017454719082	0.11041377260000228
Parameter 47	0.5928130228270129	0.6456995177353693	0.44197157744980603	0.3822771427133729	0.028214458624959096	0.028138052621172943
Parameter 48	0.6122936120559717	0.5780047096978405	0.38022750444043985	0.47563708788233844	0.04721197147129551	0.046966299626086186
Parameter 49	0.6267471321585629	0.6269131239283918	0.452477827218554	0.4437997212056342	0.059381223443843195	0.05938122234901848
Parameter 50	0.7955599409426394	0.6897300733943325	0.4250984077716937	0.47958618125450814	0.050172273510695184	0.05018528171974811
Parameter 51	0.6059159140314012	0.5587366912383704	0.40918655031140916	0.4222206307577404	0.0228233668593322	0.02274777664814709
Parameter 52	0.49816012746393057	0.48542487054184424	0.42952107916001037	0.4731253654592533	0.0384530282552142	0.038513049423031964
Parameter 53	0.6157676794983897	0.6231845249169692	0.4592783916294526	0.4648832908625219	0.16972825821543508	0.16967005266109786
Parameter 54	0.6685742661520804	0.6393398463607876	0.4349051148558888	0.46929163291497455	0.08446607418353587	0.0844661780891895
Parameter 55	0.6562870581324047	0.6327323010583674	0.36547923277507427	0.4208904179613302	0.11252884827438527	0.11252876117919629
Parameter 56	0.5607976159987011	0.568500401638586	0.4373676955699709	0.4936791625613908	0.20530141159224655	0.21244438042493508
Parameter 57	0.6475866474505141	0.6293823406058957	0.46476975967168166	0.39358456862742175	0.06566839949210419	0.05987223839928929
Parameter 58	0.6937831271476529	0.6908533206078256	0.46409004055391956	0.4650251110521942	0.06685096014128616	0.07416613314763784
Parameter 59	0.585944112746076	0.5678715720639629	0.46730181306445734	0.34229842178071745	0.02634157752946173	0.02373390051138073
Parameter 60	0.5649913773585743	0.5145989585390106	0.40817730035097133	0.4024636398712811	0.03223405517453051	0.030832277384023707
Parameter 61	0.6398800585785027	0.6380189906781653	0.42596471889200216	0.4613048823010083	0.052209184226608335	0.0522062073216326
Parameter 62	0.5709862970192723	0.5851547402605909	0.4260013139284424	0.49341424209330204	0.03889590980586349	0.038830991573502505
Parameter 63	0.5759623702498169	0.5250847163477897	0.4796268699564029	0.48232437815320245	0.04903598133300846	0.04913690912666156
Parameter 64	0.714652072641933	0.6077186417287024	0.40429282875910877	0.4646956855853977	0.043870770840329615	0.056230300075006914
Parameter 65	0.6115233363315868	0.5752310208530687	0.47788620893840583	0.46744152958637125	0.07135891126904478	0.07297460049469606
Parameter 66	0.6346817333649014	0.5517341746815378	0.32910933625966937	0.4166038811962967	0.03816740128128543	0.036149381820368504
Parameter 67	0.6164341603620253	0.6143895671253261	0.42424962992022175	0.46745189284581506	0.07040984280566318	0.07212075039324051
Parameter 68	0.614390471866948	0.6079187569097113	0.49030366296998124	0.46274300780153327	0.07424712606661885	0.07656557594937449
Parameter 69	0.6888608620203283	0.6523459678587775	0.3909009188257806	0.3808007620445877	0.025825978005403205	0.025806789925097287
Parameter 70	0.49491343698937684	0.4951074910649059	0.45302582684340575	0.4379778378998409	0.16974923654095073	0.16970903592545922
Parameter 71	0.505419895698511	0.5004705864419361	0.4277895832456751	0.41782027550892953	0.1293944313602186	0.12942317103339374
Parameter 72	0.6062118341333873	0.6087966599617709	0.3400738956912543	0.46179031838178874	0.10983809460192584	0.1098340761598304
Parameter 73	0.7516652483986033	0.6276163326660789	0.3981714180566547	0.4361766106241591	0.01964477259564426	0.020605192914713383
Parameter 74	0.5289749795930209	0.5066762564918619	0.4308808678388518	0.4502215146809563	0.02304502579326541	0.02304502024711383
Parameter 75	0.555228202364161	0.5336429884775814	0.4783127178039828	0.4688212531023846	0.155144898880277	0.1566521582074323
Parameter 76	0.4999735809629371	0.48741274349642194	0.4366633437766586	0.46373380357262084	0.039375497045166935	0.03890619660923403
Parameter 77	0.6734553200597253	0.6562448161567309	0.4746313498630487	0.387762791161542	0.04508195432763834	0.04581773368660899
Parameter 78	0.6279562727260217	0.620953897365782	0.4789019659107051	0.49451080159267286	0.06782249925908347	0.07076874786194108
Parameter 79	0.5194902240119971	0.49570113015237294	0.43880175802204935	0.45533592872173617	0.024305091672809545	0.024279676665374936
Parameter 80	0.49132524095846997	0.4913252624717038	0.43375263679867304	0.40625256387777814	0.03786801016102846	0.037879728889241335
Parameter 81	0.4855642420225965	0.4784492905962201	0.4649398576606156	0.42567574614458487	0.0369769632614763	0.03697696196033794
Parameter 82	0.6348319926460497	0.6269034471732795	0.4529121064365753	0.44349382082487676	0.05194672932580069	0.051543414197747967
Parameter 83	0.518926903145955	0.5186156252750276	0.4509933772283683	0.42304762366305976	0.04847649428062675	0.0484764576197845
Parameter 84	0.5905535208823793	0.579834451491231	0.40100663040522055	0.3368786892864547	0.03193258334484371	0.03064948074687414
Parameter 85	0.648046314438697	0.6432865040256681	0.42514101937357496	0.4791065997293094	0.0849868851095426	0.08636728905579774
Parameter 86	0.48366089284313796	0.48366092699795626	0.4627407280534073	0.41773753220952825	0.04142129544349896	0.041419583381056196
Parameter 87	0.4759325590651182	0.47593255915737737	0.43704254814273835	0.47277448641436676	0.03719558101280221	0.03719558082410539
Parameter 88	0.5044706947569725	0.4938536788923579	0.3790251951949889	0.40845057879906255	0.04423815115928058	0.04423812292354409
Parameter 89	0.49963983770525916	0.49963719371668613	0.4808137981147586	0.465309803865701	0.05095973759715522	0.051001063443419925
Parameter 90	0.5437423432154981	0.5293963995633338	0.3892926641290075	0.45011360880507606	0.03582213410806365	0.0353696064149014
Parameter 91	0.5932958876627676	0.5801530737624871	0.3541393876090814	0.4495672212560572	0.06427071333856078	0.06513808912820993
Parameter 92	0.8027765645630592	0.47526106445361593	0.3700933583779788	0.4212629048626584	0.04919544386626164	0.049195277118677536
Parameter 93	0.5323563030577646	0.5347260272838638	0.4529331231071352	0.4901057437821469	0.17740013693237738	0.17740012170295438
Parameter 94	0.6320527121173645	0.5593608307419962	0.42015402919442335	0.3846709489782116	0.02893971108305682	0.0289336698373035
Parameter 95	0.570688278442934	0.5350907433098627	0.3924907963398113	0.4275948669860542	0.03786919601145776	0.0378670663106649
Parameter 96	0.4964992758551642	0.49635924479381777	0.368238320870622	0.48754853649688573	0.032592303595922356	0.03264672748472275
Parameter 97	0.5788857150033941	0.5429444725369645	0.39552764378388855	0.42692760542650215	0.041915346366407064	0.04191533864132414
Parameter 98	0.49885250156250494	0.49832446210004794	0.4834370274751886	0.4785245297653798	0.06225361662262413	0.06220489356622476
Parameter 99	0.5792456439157567	0.5546968480106517	0.49832659019288494	0.43445254155857815	0.02393466669824279	0.023975641501690917
Parameter 100	0.6184583783895401	0.6158715617921693	0.4519421914112736	0.4807531186764724	0.06018110549693874	0.06034687535940379
Parameter 101	0.526430485198454	0.4838610432000416	0.3303978026448752	0.37245361494515444	0.03835605970001098	0.03834314418631686
Parameter 102	0.6329545274712253	0.6293597060110028	0.45239001648009936	0.4738576501775125	0.07508129252389992	0.07426617517660027
Parameter 103	0.546881217503721	0.5557015468604557	0.4893271574721928	0.3552639487153821	0.027147095744741626	0.023677309294986362
Parameter 104	0.6158803448765675	0.607873478587686	0.3744406801153446	0.4320270456031022	0.03947354615610696	0.03560619230062802
Parameter 105	0.5728592165300717	0.5164954621800575	0.36513873137374675	0.4668770117182714	0.03907559929633325	0.039006241946051984
Parameter 106	0.565158521941695	0.5341993953934681	0.4637852064877087	0.4480917700126787	0.050995677075511656	0.05120594524053493
Parameter 107	0.5207737529665478	0.4861476800476535	0.47257658911116707	0.4677001315191964	0.02650561709172365	0.02643849913980105
Parameter 108	0.5489534184872367	0.5613809879789086	0.4132898322973007	0.40582565031440626	0.020016514286414766	0.020119729779567594
Parameter 109	0.5359966231885402	0.521000593754484	0.4631090437528341	0.4348785623131824	0.07488878836912759	0.07484212399846321
Parameter 110	0.6182769116361766	0.6182268033862528	0.39886989538708223	0.39478296103707866	0.0626705211713312	0.0681537974115549
Parameter 111	0.6279514978435285	0.6243980646426599	0.33993996894188894	0.45881984621516253	0.06199407825430858	0.060311598710410114
Parameter 112	0.5486741620363309	0.5372954248795273	0.3865779711501957	0.40678261838371	0.031587632975874136	0.03127464828452692
Parameter 113	0.5586020623849881	0.554658962189672	0.4845587871758555	0.47396502238554444	0.05494430435912989	0.05483914189046693
Parameter 114	0.5509476437970265	0.5313538328694611	0.40292608092879567	0.4949419528825695	0.05964142399340301	0.059393881499241644
Parameter 115	0.6122722917911857	0.6096935711336332	0.44199121964680055	0.4419749541996385	0.05344925030099362	0.05344949858296212
Parameter 116	0.4897116543031216	0.4877366901914424	0.3870043896692914	0.47760109340061097	0.05403384147240593	0.053591127831551705
Parameter 117	0.4941011735672542	0.4941010737707351	0.4480316792619228	0.4758823931630404	0.0377613919032275	0.03774073566310898
Parameter 118	0.5185735415087765	0.4723108919618665	0.40680165112446154	0.46836266258635806	0.04328261100782435	0.04328279327625478
Parameter 119	0.6278069872911958	0.5101409774145025	0.46331444162090774	0.4850553502212966	0.07899057765014181	0.07895244645791016
Parameter 120	0.4824919291980277	0.5093782830610322	0.4704929355832062	0.4589436774866659	0.05844280481213304	0.05845517508352742
Parameter 121	0.5645869931457065	0.5435640227449103	0.43162340072356076	0.43388774948418096	0.021472791555044016	0.021403713845092015
Parameter 122	0.6061364705532051	0.5293848878491286	0.49439954532396674	0.30900181093401796	0.03327907695896286	0.03323730335534003
Parameter 123	0.6864948985681787	0.6476095453823885	0.48915741177758376	0.48536677503457126	0.06164770017352539	0.061648025190166836
Parameter 124	0.5522103029353556	0.5422687245679729	0.44099539404041593	0.4250030639693475	0.03182570422115984	0.03158803877882509
Parameter 125	0.49489677812171406	0.4862998179110084	0.4352235972928533	0.3925212574142085	0.03279388538350454	0.03281419796311469
Parameter 126	0.49093174898584124	0.4908957750610265	0.4726267474698842	0.43953986722253613	0.03958946512123268	0.039655038342417945
Parameter 127	0.5364309301662624	0.4704329471275591	0.43470384142466656	0.4142468486369554	0.026844937701732394	0.026844937449541778
Parameter 128	0.5974536783382236	0.556352142014406	0.3327805298412395	0.4559042059991871	0.026993445307801414	0.026910216068864984
Parameter 129	0.5210184707336052	0.4646874021879113	0.45736704822622554	0.3809483356996222	0.05128058769062546	0.05136155100707748
Parameter 130	0.6263865489706546	0.6021507148930378	0.4433573699393194	0.4351356516094924	0.03504297968275537	0.034677969454955576
Parameter 131	0.5264450632729838	0.523571253927829	0.4738122530388348	0.44534585375440305	0.03263821600397426	0.03266746437838694
Parameter 132	0.5090399352539555	0.4938540786029883	0.40712054493389427	0.48439033119364383	0.037815509760273425	0.03787419782282095
Parameter 133	0.5136232921057163	0.48147258649918456	0.34668252396121224	0.4339446106917985	0.10365601893386349	0.10365962210376263
Parameter 134	0.4960340168782054	0.4942258234718331	0.3486931205645942	0.4475632386091528	0.034196228181293545	0.03419622922218156
Parameter 135	0.4901750741202232	0.4876468255125953	0.4375171232810442	0.4003255627125025	0.1677436175606445	0.1677535628360896
Parameter 136	0.6219808538027634	0.6222943050872106	0.42977358920390324	0.4844787393585809	0.06024555510859156	0.05857636005769698
Parameter 137	0.6510492860191986	0.6495910097672133	0.4940775477823466	0.4744712993504622	0.14541594233450675	0.15350626424519287
Parameter 138	0.6145058835360663	0.622020495225547	0.40111860007415634	0.43873540856257237	0.04446439690605164	0.04452260072237042
Parameter 139	0.6308381866434313	0.6469964418283967	0.46396450331629213	0.45875806044232553	0.058456190246199025	0.05846830159932569
Parameter 140	0.5690944297218874	0.5567437028528536	0.389593709392525	0.48348430745731324	0.05410224626340186	0.05409957983898332
Parameter 141	0.6851032563469013	0.6305475169396034	0.46902441497430847	0.4374418154624334	0.05841485477035499	0.0583714646213568
Parameter 142	0.6387814923317712	0.5882919563750482	0.39418007484853296	0.4714203690100001	0.02255880686490512	0.022563211361828456
Parameter 143	0.6271452992707935	0.6265096418836689	0.4514433715757858	0.47714608484254906	0.05111304661121217	0.05111305126256435
Parameter 144	0.5348075955806209	0.5183701366757308	0.413332771410032	0.48490686491366747	0.10600844112895304	0.10614847471722003
Parameter 145	0.5369897776233501	0.5337356169793128	0.3602889338076797	0.4415005296230027	0.06548731995478113	0.06543701211317506
Parameter 146	0.7720971996414211	0.7306344667926298	0.4854665248291397	0.46965313742283743	0.05147467880615922	0.053002803404041135
Parameter 147	0.6459141509287306	0.6393702597408147	0.42974398862963437	0.4603630278998952	0.06357919352450028	0.06101939207250748
Parameter 148	0.6035311964235016	0.5810545186447218	0.44715160170224044	0.4772958941533935	0.23163316224802244	0.24665931935498936
Parameter 149	0.6704635088318112	0.6323583859520332	0.4440269534108097	0.48182336393691383	0.08779624016308413	0.09588656207899057
Parameter 150	0.7514273903311464	0.7212256249481033	0.46131460164670146	0.4514326206318087	0.05825516202559877	0.06658640859317412
Parameter 151	0.6654635536962074	0.6696171917503131	0.4333709586732988	0.41906333288062353	0.1528655865869495	0.14882588225065646
Parameter 152	0.7739931209472826	0.7658772454345402	0.4278377108192032	0.46846807482289055	0.0478012777261205	0.047540359579042124
Parameter 153	0.6386594007570667	0.6389923568719202	0.47217096595642083	0.4536988221686346	0.1095670045323089	0.1093722100827152
Parameter 154	0.7035346573990737	0.6849326063372325	0.46256078969745906	0.4415101423007221	0.056285060286802635	0.05638330032671726
Parameter 155	0.6346695743514444	0.545378629962007	0.4192826643431455	0.4228578157207972	0.033130229398041014	0.03312341021915442
Parameter 156	0.652282369331089	0.6590418828878012	0.49027674314830544	0.495600949289411	0.17895081045921943	0.17895415375017043
Parameter 157	0.6375543060470755	0.542250576930037	0.369638783658068	0.4061645166556631	0.03717025607825046	0.03405836483706212
Parameter 158	0.5817349264143048	0.5516270115716834	0.38099373198069	0.4935591705650007	0.05293020208513101	0.058806517690478066
Parameter 159	0.6194887522803946	0.5873740904321031	0.43509140682403313	0.4390362686953633	0.10121483698971742	0.10127963798298247
Parameter 160	0.6578632150416863	0.6298735926434265	0.41488863185936387	0.4931576805085531	0.15529942315253265	0.15632172415068732
Parameter 161	0.5391426409573418	0.5249805222400656	0.3954149221858712	0.44420619571742687	0.04971580472290123	0.05038393628492216
Parameter 162	0.5626969390850955	0.5403005412815323	0.4556188300737355	0.45624949280073995	0.023840333519475565	0.02390825472976879
Parameter 163	0.5722132963831421	0.5354692633023705	0.4757264857894123	0.4670913726167068	0.1230928373346458	0.12309276807342302
Parameter 164	0.602191816397873	0.5893096551689698	0.4863223442517093	0.40715431405907	0.17008973977091968	0.1700660084570118
Parameter 165	0.6873429251295002	0.6432551507767592	0.41977312493521535	0.39320650127673823	0.0778603646351839	0.07773948939447903
Parameter 166	0.7265197356746218	0.668575175474919	0.4423482901426936	0.4793886027057209	0.04505990317706528	0.04506911318845394
Parameter 167	0.5787624923592243	0.5445169622712736	0.4955611388153801	0.48245813789442776	0.03172025241132859	0.0320447358653468
Parameter 168	0.5262291100266857	0.5081822364450079	0.4111290163881991	0.42178972400479886	0.05697177962455867	0.05677576315223319
Parameter 169	0.7227870782137498	0.6351294398566509	0.4653628371949632	0.43482090626871694	0.03256650356215719	0.032671626539271054
Parameter 170	0.607816224478375	0.6046204287242263	0.4390497101401474	0.3867487374747168	0.15235187511194706	0.15235187489356145
Parameter 171	0.537189342520032	0.4906827000070063	0.41330626775614043	0.4592581464747941	0.04374335935897472	0.04373747276011686
Parameter 172	0.5025368646688999	0.5006573983249581	0.47228650099320724	0.48427197187058013	0.06023366085432276	0.060172322533318306
Parameter 173	0.5184275720892106	0.5167469593407097	0.4546002218988717	0.44523096862926187	0.04743584435187774	0.04743584402104481
Parameter 174	0.6182293970140688	0.6259161811103515	0.38681377299071157	0.4180693187068471	0.1342565670058231	0.13372742008657407
Parameter 175	0.5099652245163451	0.5099673377773031	0.45116997545450555	0.4039770229263978	0.031276052148091066	0.031505580614863235
Parameter 176	0.6233711174646063	0.6054271880062598	0.4100816623700739	0.4188330450945345	0.0888971279742174	0.0888971759856857
Parameter 177	0.5609980128142753	0.5467126978660538	0.31492080817764834	0.46012926877368016	0.03342752358647358	0.03470384142951824
Parameter 178	0.4952135659587312	0.49521356600305155	0.47717057866790336	0.39728597230754636	0.03410187827998465	0.03410187844285835
Parameter 179	0.6610831295739991	0.6226945355908293	0.456990022063013	0.3691721249720735	0.032439905854116574	0.03243277512473254
Parameter 180	0.5556295923512359	0.5342672078192605	0.44120820717432974	0.4567717473568548	0.030142266028313047	0.030144945406092805
Parameter 181	0.49113420136928837	0.4896030610761538	0.39383450005977694	0.4651484519524725	0.1435065359100518	0.14350653554357606
Parameter 182	0.5598527479226416	0.554805063979313	0.3726420840185698	0.422682072759505	0.134246095601251	0.1345595065723795
Parameter 183	0.7626577927558422	0.7136611420302972	0.4873132134290006	0.4292337647312131	0.11811153571510316	0.11708775318357537
Parameter 184	0.5641112756004169	0.5601181459160445	0.49304918864108516	0.43681033722627305	0.05313547821597543	0.0531195021278464
Parameter 185	0.5811367716872589	0.5349060113379542	0.42262835976028906	0.4593073385144349	0.13657295648520573	0.13661255688976326
Parameter 186	0.6431413864231872	0.6439481595024601	0.4568527964895809	0.44736758325022774	0.038272906973692344	0.03826815752067636
Parameter 187	0.496524702263916	0.4965215013564716	0.4147603673990211	0.3944702760452104	0.03621517044173915	0.03621645310100588
Parameter 188	0.5441634183409396	0.536004195611293	0.48772651315110266	0.4405624450238578	0.04739051729590241	0.04740466875748944
Parameter 189	0.6161638468319973	0.57320146213613	0.398959402924592	0.4757437147584792	0.03580405560317805	0.03578633956113356
Parameter 190	0.5046430774974112	0.5054880583685972	0.46246679813684427	0.42153466103839377	0.021433413151260086	0.021480467077028206
Parameter 191	0.5153748941883303	0.5337205323213479	0.41997369555267905	0.4094704649326262	0.026335870261387576	0.026317819649090274
Parameter 192	0.5266920222631566	0.5812549098309121	0.3910882497323469	0.4631608929542426	0.03607064998055021	0.0356046857536423
Parameter 193	0.5689254057468696	0.5930514722035644	0.39126638895086846	0.48904650803111716	0.04026136594798754	0.04026105992847841
Parameter 194	0.6574391153077042	0.6459123654213743	0.43511292323948325	0.4093291393782328	0.22825248598933706	0.2347208955085019
Parameter 195	0.6832375406134091	0.6381083815425421	0.4742634980646754	0.470638059598518	0.06971011089629625	0.07252969797676848
Parameter 196	0.6448391939390807	0.6379550567304163	0.4883494189869393	0.43513129152941815	0.17827484315182154	0.170940424747897
Parameter 197	0.6172377502352366	0.6308008878216187	0.4878650835634275	0.4611413745711825	0.10611689812727561	0.1042121596705341
Parameter 198	0.5439126643233821	0.543186113354409	0.33290116637507783	0.4819308763938259	0.04545091882317198	0.04536005588402625
Parameter 199	0.5825359760983577	0.6028351649411255	0.4763269331714123	0.4688193896452547	0.07025446918755905	0.07009594786619272
Parameter 200	0.5631046801720869	0.5628451017477291	0.48533420340095956	0.3946222457381479	0.02412125554096177	0.024119617195910825
Parameter 201	0.7947644359924959	0.7572376720283736	0.47956345169247766	0.4920268102080627	0.030153409465021222	0.030152923094288395
Parameter 202	0.54656503320003	0.5638178356485505	0.4687594770735013	0.4165973243711027	0.04737474421201458	0.047222829102118585
Parameter 203	0.6133900909904519	0.5923398406076119	0.4432498273507692	0.4124432127615758	0.03779550015202543	0.0446806853254878
Parameter 204	0.6582834348196076	0.6393316887085159	0.3859565822662707	0.4567961747438221	0.06521066451995247	0.065210573416753
Parameter 205	0.5693227486650552	0.5241678494649075	0.42514409933072284	0.3911133665229579	0.04329327281743876	0.04329332943889548
Parameter 206	0.6554527881141405	0.695773236196052	0.45599357028895837	0.48709876405868446	0.16328330738091612	0.156630836899746
Parameter 207	0.6261489668901007	0.6374110385728675	0.38385492409466015	0.3483871154577696	0.1541851587394561	0.1551118044617503
Parameter 208	0.599251903703239	0.5647541961266584	0.4467759166611186	0.43099152416392067	0.03651926065195439	0.036517171320181646
Parameter 209	0.5722086564151664	0.5119104014088496	0.40791839796766005	0.40512252667926113	0.07635661654280486	0.07636343236044682
Parameter 210	0.5029144193565991	0.4987777751507557	0.4905416681856568	0.4561646158586497	0.04356942819583352	0.043563258525561074
Parameter 211	0.5801049410392229	0.5058664681720816	0.4941558894545095	0.49524098927844956	0.06038635040961826	0.06039155099619291
Parameter 212	0.5953503787370034	0.5941828425945983	0.45896281723636084	0.3775931016646649	0.029454657865270822	0.029504088814221868
Parameter 213	0.48584391408479827	0.4858439142025792	0.42843333461132765	0.42034596665614105	0.024012400932983194	0.024030529288108907
Parameter 214	0.5656961834418752	0.562050208110041	0.47822059695998687	0.486444146215737	0.14761577215981625	0.14761551490118238
Parameter 215	0.49643212775505363	0.49643206567918896	0.3622612344260168	0.36298039844627655	0.0960330199622969	0.09603301946951391
Parameter 216	0.5816162126773097	0.5688224193758746	0.31507047040662195	0.441813621338876	0.040053581933415155	0.04017703783277983
Parameter 217	0.6463931226011348	0.6179605824250001	0.41378523727452055	0.4018886622623456	0.07918581656240395	0.0797967881564147
Parameter 218	0.49883474376736764	0.4988765651777247	0.41704794082352464	0.41589369917471	0.06629287889854098	0.06629181047493872
Parameter 219	0.5248569796927454	0.5149787654954144	0.4434022762102398	0.4267239996543255	0.024924501076688893	0.02492449945505805
Parameter 220	0.5945206888942671	0.5769626294189156	0.34412136022705553	0.43466557948936485	0.08277250542747303	0.0827542170012688
Parameter 221	0.5841507293332997	0.5623052488365237	0.45646651935271415	0.4561549738936754	0.04061033660039021	0.040464730524761655
Parameter 222	0.6237242693804007	0.6009944307129363	0.3127062647289661	0.3924486834482081	0.02839615758110768	0.028470880215463706
Parameter 223	0.6292759685978957	0.5832867461311131	0.46902217335863217	0.42934555321287693	0.02699104144881792	0.026867787891080408
Parameter 224	0.5946919850968506	0.6059145897556788	0.45288545061551144	0.49154325025861445	0.0482601929349669	0.04823132386509835
Parameter 225	0.4986246830762458	0.49871520024757754	0.4697083075116778	0.47333486036187744	0.03952842225384978	0.03955151629580522
Parameter 226	0.5889494950168507	0.5399181406267635	0.3720268017580526	0.4520006842206985	0.12285834244191758	0.12285834222037109
Parameter 227	0.5361008674406845	0.5352250497169602	0.42373162043828666	0.47218640342490226	0.051920934013538075	0.05192093470691014
Parameter 228	0.5744141004280103	0.49897025465132094	0.4561411999641136	0.48472003468134633	0.058105703093231986	0.05809707184467121
Parameter 229	0.6289552284936182	0.5823137165162966	0.4757314191503166	0.45129392792212475	0.12416365753463557	0.13056359519219024
Parameter 230	0.626343602371126	0.5627991893498555	0.47561736803149457	0.43435342772247165	0.06704777164683254	0.125807530875431
Parameter 231	0.7052689791686104	0.6916754199264448	0.46230132908877586	0.476065834501114	0.10038209016048603	0.10035035782785266
Parameter 232	0.5744756567471614	0.542369512924009	0.4865489521174703	0.46221759770749665	0.14000581457351957	0.1400213929865733
Parameter 233	0.671781559910253	0.6209428608963803	0.3242551798380868	0.41926582679315294	0.023542759225861395	0.0235430681196519
Parameter 234	0.6878022433867912	0.6553111824393766	0.44566779646601257	0.44917383795999677	0.056602236238964446	0.05659838104184382
Parameter 235	0.6334891324064549	0.6262949681416455	0.40424478176425643	0.44219417888319745	0.02094565788260999	0.020965453463367048
Parameter 236	0.5730960324999852	0.5226871014200168	0.47292626223613815	0.4546326159538478	0.024755847257705285	0.024774826478865627
Parameter 237	0.5980054947458147	0.5971499364925011	0.39112851507719315	0.48891566485034993	0.05333913716256519	0.05332607569445966
Parameter 238	0.598694784475791	0.5773870862433494	0.4420951078221094	0.4321634524655708	0.08895207081507381	0.08895936770327428
Parameter 239	0.6107079819704233	0.6194446108468414	0.4721963825916329	0.44032829583466054	0.06542305697873899	0.06973738170741783
Parameter 240	0.6238694888990501	0.629788128852524	0.4529852532133767	0.4784824035010348	0.032499874526081246	0.03622658492209027
Parameter 241	0.754043975675369	0.7392011414368291	0.394205149856777	0.37157504622869775	0.08915736547214419	0.20999764835890627
Parameter 242	0.6397790162176041	0.6310400904073932	0.4528716847993239	0.4669809118288043	0.049924652748382425	0.1075471926766876
Parameter 243	0.6834928140178536	0.6452316202392889	0.4796224662394749	0.41445378839488234	0.07772250398746382	0.08443323940336381
Parameter 244	0.765662349761135	0.7332995959705919	0.5014310362172334	0.42959004432853093	0.04171614951031152	0.05183233353226965
Parameter 245	0.6505841641520071	0.6399552722652695	0.4364836835185073	0.4859253574828861	0.05724661385694965	0.05726547894110744
Parameter 246	0.5499393241793238	0.5382741526015179	0.4912634536291297	0.45021637055966823	0.038367929280736915	0.03838206392196476
Parameter 247	0.8064879849733899	0.7869470884229299	0.35049145621137434	0.49479474000300233	0.05795963071967486	0.05784577833689271
Parameter 248	0.6671020322450107	0.5941252509895862	0.494223179740814	0.4498674640852101	0.05599437426186715	0.055994346171587994
Parameter 249	0.7058074128038573	0.6847465965969455	0.4381808696021686	0.4759148920579726	0.04100936910315123	0.03696130134282721
Parameter 250	0.7179139229977318	0.7043714230328182	0.3891378764854653	0.452916627006978	0.047396620840131826	0.046091692210233445
Parameter 251	0.6490570334731111	0.5697795427459096	0.4080957753309614	0.4885025324628186	0.12543556184138688	0.12543418895614467
Parameter 252	0.6275085158444245	0.5604722902584022	0.4007235063397147	0.4634011468195575	0.06944384381707336	0.07002130056119368
Parameter 253	0.6683357394216995	0.6703819720342167	0.35069905512995503	0.47925122345167165	0.06221426256121382	0.10927233811340409
Parameter 254	0.6080764466359401	0.5724364771122812	0.4672056843461967	0.37408704676225835	0.06329665370359977	0.06336902642391153
Parameter 255	0.606067136419371	0.5806612416577556	0.44905528321454274	0.3846763580423435	0.050187758647865885	0.050170563940579435
Parameter 256	0.6033871154813552	0.5877690535047189	0.4727617068629082	0.44520372579609446	0.03792722228575118	0.03801739118791218
Parameter 257	0.5523603381489822	0.5303225315399832	0.43848027187552546	0.3942672884967048	0.0419836881121029	0.04230299208236531
Parameter 258	0.5780884073047285	0.5676760568223782	0.46445271088518386	0.45595227532591753	0.06933447084428433	0.06934977909964943
Parameter 259	0.5737880270352912	0.5427944982188657	0.3191225080509948	0.49276383181941036	0.04365202864539501	0.043662365712534415
Parameter 260	0.6135968911881909	0.5668818363046717	0.4435959805262991	0.4650431888928797	0.05625141339138556	0.056251422006403595
Parameter 261	0.507575207489467	0.4973182500779075	0.42403413397325423	0.36644794249771995	0.026215973219071265	0.026545522865050325
Parameter 262	0.6794543595120864	0.6640091392538452	0.44195812316071514	0.4353861228942622	0.041734555900465736	0.04220086604562187
Parameter 263	0.6611971089248461	0.639347268924596	0.4780505090510951	0.4429265035789815	0.049755097190733635	0.07524203283291435
Parameter 264	0.541146045811676	0.541329676911309	0.478898858292911	0.4781301682786373	0.14671159702808523	0.14671145496258303
Parameter 265	0.5777674967798136	0.577767496780232	0.4907201373623554	0.4920048822440432	0.03843198714186116	0.038590611354911264
Parameter 266	0.61588280258405	0.6134486469838507	0.39025773992154167	0.4216277026611813	0.03244685120136709	0.032499728239767406
Parameter 267	0.5823841211835498	0.5676166300951611	0.4295688294436074	0.32416419706829336	0.023448918577594277	0.021018625300077157
Parameter 268	0.6270977957753254	0.6112524950078104	0.3829054629048181	0.4253210700650658	0.02999315295121109	0.029382274678143444
Parameter 269	0.6106543256211872	0.5912002742476252	0.44977405437146173	0.41949138780865053	0.03463982178879828	0.03492366845423557
Parameter 270	0.6361752931498494	0.5417048174197721	0.3830974282673522	0.4654765009514545	0.08471736040053858	0.08472398353668631
Parameter 271	0.49899780157732987	0.4918658629914148	0.4839656972314152	0.3803813676300894	0.07287967873967886	0.0728709811385749
Parameter 272	0.5167166339435759	0.5167166324344115	0.47136729349366113	0.3835404948954158	0.032726753148722476	0.03283451838623011
Parameter 273	0.49629176917873014	0.4752590958450963	0.4543790703246091	0.3866918406695536	0.14414161261454797	0.14414161242313928
Parameter 274	0.7011604816263285	0.6565512771625508	0.3832510983566838	0.4293645924134635	0.04251428987912552	0.042514369283396386
Parameter 275	0.8343606363335391	0.8139461106828934	0.4826397748626265	0.4719216136195026	0.07366506513517158	0.06797271304491496
Parameter 276	0.7695731101475181	0.635622568222896	0.46055385162264983	0.474537028419599	0.0581162441469814	0.05606716272871824
Parameter 277	0.7759416551082835	0.7269617973339415	0.45680557294870017	0.4914950746161766	0.09948870566199743	0.09375352909611528
Parameter 278	0.6586666733886117	0.658153555997936	0.45338648394216874	0.4546862932660883	0.034376630450382875	0.0373749178723914
Parameter 279	0.7873181217967868	0.7207783307015717	0.3529527115414309	0.46715992751180474	0.08369281791636388	0.07440498826991188
Parameter 280	0.8287109934453203	0.7572125191254405	0.45543530581862035	0.4484249588245494	0.02809551695058042	0.02809563549185365
Parameter 281	0.8328768606887229	0.7862196630745582	0.42129593174618357	0.4724328330880279	0.036651736373277774	0.037813590824712764
Parameter 282	0.5732801266743056	0.5759802081287844	0.4307850278841567	0.44513938573032047	0.06964137927097976	0.06902201201838239
Parameter 283	0.6611352048853251	0.6689898060797808	0.49470238160162405	0.3871011783537668	0.09092263589686789	0.09122075754880193
Parameter 284	0.48768676804945466	0.4864254314916572	0.3882351507683597	0.4143960469332859	0.041479738130109675	0.04147975077055542
Parameter 285	0.5015401586475271	0.49266453091051254	0.453521770721922	0.42829045933240395	0.028379073122811474	0.02837345329296652
Parameter 286	0.5010771400793915	0.4978258222321661	0.45011093396486657	0.4909439193493117	0.03694092438307246	0.03694093427060896
Parameter 287	0.5219275546995481	0.48345707479908184	0.47518018625254554	0.477049215679873	0.1758520172789554	0.1758520168847812
Parameter 288	0.4939968110910695	0.47415069198642273	0.4385378295903286	0.4876919638930725	0.06317512424082755	0.06317899034426279
Parameter 289	0.5131679942021964	0.5008416093388441	0.45906172287268576	0.4081793389762035	0.02664022390311778	0.026640223903152335
Parameter 290	0.5259788415708024	0.5072177218511451	0.4653459661488185	0.3606951006415803	0.10562235240086451	0.10562234360210017
Parameter 291	0.5885050650503548	0.5685692123228929	0.45534458192906757	0.44474504730073344	0.03215340208659556	0.03214116477171991
Parameter 292	0.5739043515149124	0.47298360406633977	0.4591994042784405	0.4652959665882535	0.05532714685937269	0.055327219662999694
Parameter 293	0.4813399933694553	0.4813368519400488	0.48352089090488004	0.39401982027259497	0.03190908497126167	0.032084457915676406
Parameter 294	0.5175934271616303	0.488101998883065	0.4343874886349224	0.4705993368379579	0.05759798964079642	0.05784358220169278
Parameter 295	0.572368239555261	0.4981222163768796	0.43120621392078184	0.4826459383285815	0.12652261166207263	0.12652339446886773
Parameter 296	0.5758114149621462	0.5758945153020738	0.47868544766053933	0.44046949565319593	0.0390145454594788	0.03901458142353799
Parameter 297	0.5990669974737055	0.5737368604598616	0.47102687211506794	0.47497130157150813	0.15545265938891412	0.15545211818293836
Parameter 298	0.5253367547478961	0.5562626072053598	0.4232825113999768	0.42464570433941456	0.05620038863044008	0.056200425156499395
Parameter 299	0.5005132455599596	0.49905649599784396	0.4532166271540583	0.49033592900772727	0.03694659744237336	0.03704694299604444
Parameter 300	0.5853959242743181	0.4758339622348642	0.47397395186930036	0.489363194139722	0.047510324010271526	0.047521032634884275
Parameter 301	0.4946343483481135	0.4837383918371239	0.4204205370674724	0.43689128771136304	0.10062523675293758	0.10062523674861008
Parameter 302	0.646298088252692	0.6389158892450202	0.48620525473187637	0.44288923232200555	0.03377214471355462	0.03032258693181457
Parameter 303	0.7579861258769525	0.6706497705054206	0.435952127360025	0.4547032225200469	0.07801513462355687	0.0760059900336863
Parameter 304	0.6957987014502306	0.6446304936747086	0.4537992821213206	0.4047113324413669	0.019979660769158594	0.02918958333417708
Parameter 305	0.6765794840646024	0.6754788415263712	0.46523255494756854	0.4867942980626496	0.05130124333788827	0.05107451790683473
Parameter 306	0.6640511549070216	0.6547550535166569	0.5082448452022819	0.48193928341965714	0.07588765931593501	0.07473437115407272
Parameter 307	0.7380581780326758	0.5836035709005261	0.45823300069159073	0.4319383425934981	0.05783276487994793	0.051230449213905155
Parameter 308	0.559941304758159	0.5501013603950644	0.4632725480903982	0.4697469742365071	0.03848523505603377	0.0383803945734905
Parameter 309	0.7801544825823159	0.781498382082074	0.4767418162590628	0.41031261709662675	0.05849435481029844	0.06477386875607948
Parameter 310	0.500912366054511	0.49860731548089066	0.42204725291274775	0.4587921464035824	0.048618964133920695	0.04967018935583495
Parameter 311	0.6571245235903127	0.6099093544083312	0.4814424661171913	0.47431121510944235	0.05539894519913688	0.055399654653247254
Parameter 312	0.4807876296230805	0.46980378916341325	0.35679097677124044	0.48693413516311745	0.030425145234087222	0.030535982628538044
Parameter 313	0.7283693535672758	0.6593481356512891	0.4222976479757179	0.44296016381596487	0.07714198120397386	0.07529191031957934
Parameter 314	0.6944705661572763	0.6123515184076271	0.3587782215095381	0.45044390977446025	0.0344912047141888	0.0459263045874672
Parameter 315	0.6005523518281948	0.6056513488701427	0.4354689989563979	0.48528228034959925	0.06220247981972277	0.06220678688117125
Parameter 316	0.5600682922606669	0.5618308906526763	0.4616614870107403	0.4268798832425832	0.05682329999219224	0.059589943663536996
Parameter 317	0.6786299513605127	0.6967009514472611	0.4682076239098044	0.4935429569506604	0.07723003244831429	0.061726176320971354
Parameter 318	0.5668444702791878	0.5668437196536278	0.45820854020067137	0.45961798321449315	0.07777247915882192	0.07777127253779224
Parameter 319	0.7230323228661988	0.716833018646015	0.44569143028031216	0.4403638467131118	0.0262893415913604	0.026377486624654875
Parameter 320	0.49631360638791877	0.5120397027129336	0.4464589657679711	0.4505290618269075	0.05228255693317163	0.0526723467757948
Parameter 321	0.5792853867824757	0.5577659984651535	0.46259521820452887	0.33790871620548896	0.030388910423039414	0.030470352377774276
Parameter 322	0.5602795515553805	0.5736846016324555	0.39775213921542835	0.46192015081130827	0.05449995002520072	0.056850326020100025
Parameter 323	0.6439443750704654	0.6743541156784307	0.49653595945892937	0.36742450655570524	0.030827643924872	0.0309326442841677
Parameter 324	0.5899749149705655	0.5699926018208439	0.4318663132855848	0.44802366151931944	0.07443838654662563	0.07500227009427415
Parameter 325	0.5743780306362962	0.5293640000460417	0.5370090053491452	0.45739274120627643	0.1749996694722562	0.22947068804154414
Parameter 326	0.6338695605931145	0.592730342539401	0.4613725353965584	0.46065337392738703	0.026165019048810703	0.05642185590427733
Parameter 327	0.5888103885597211	0.5642840118971836	0.48049667663833906	0.4450087755295757	0.030387279148128485	0.05716156614662955
Parameter 328	0.6279332436832699	0.6016934814054655	0.3541109541462236	0.40723316017942296	0.04303954221164756	0.0433060675664587
Parameter 329	0.7252782196521813	0.7211217902547699	0.4335713576203629	0.4262776120918994	0.04487147633135467	0.06107890831387881
Parameter 330	0.7071367323563492	0.7348970085142674	0.4096336793769158	0.4884395517902258	0.03718565431877632	0.03616585029704361
Parameter 331	0.7019000790425056	0.70438890383526	0.4244784853750818	0.4757014462005838	0.04861206585621049	0.04786673786561213
Parameter 332	0.5464690157334985	0.5809278119775734	0.4621356648617564	0.4440378489721336	0.055649615626957735	0.055629113728950186
Parameter 333	0.5817726637582266	0.5896515541737106	0.4705805247530186	0.46188543944932436	0.033650630485675126	0.05098266567938006
Parameter 334	0.7048791212694036	0.6178434949605367	0.4428781096836636	0.4092796904662536	0.0674336670608716	0.0697788024417514
Parameter 335	0.5629821999885714	0.5698584313083158	0.4744603105958126	0.47831796655404035	0.0475434308157074	0.048716011821874544
Parameter 336	0.6534651941277573	0.636809628532423	0.36657950937936207	0.4044662727395828	0.042307084976847834	0.041514025398636564
Parameter 337	0.5746883254848038	0.5596852724472665	0.4460739975596728	0.3502472268971188	0.029661317697267514	0.030310760911977486
Parameter 338	0.5895901782240375	0.6050263326881842	0.2955550861158023	0.45422624736231004	0.05812661339166918	0.058126599884215785
Parameter 339	0.5929161870048623	0.5359126636058955	0.4530761835179953	0.4643744769083862	0.031400377371323535	0.032137092481024795
Parameter 340	0.5848848721311641	0.56283218122965	0.40858294845704685	0.45632449671957415	0.05781314937613011	0.057437499426584465
Parameter 341	0.5164305436880203	0.5132955707161913	0.40686899557714207	0.4533507169956533	0.05427550696249926	0.05431664044160059
Parameter 342	0.6214755860421017	0.5957002339518351	0.42533147328913623	0.45614794911951884	0.045969131411313535	0.07090691096675492
Parameter 343	0.5198720523140046	0.5125088986342983	0.4361983634220262	0.4078801886630753	0.03689428214024766	0.03689416032856177
Parameter 344	0.632220229127441	0.6440108726795881	0.5504370972541078	0.4492032708842341	0.15504550391847738	0.14652486453890448
Parameter 345	0.629675741959119	0.5897405015047226	0.48352784331972715	0.4848672499448347	0.057559228585078545	0.057956800971958516
Parameter 346	0.7648366138180892	0.6252085525712565	0.4029036584209273	0.4519634459634513	0.02773080128408323	0.025799332853290405
Parameter 347	0.6427087790223671	0.6055811984679742	0.4080025359472519	0.49007386428122085	0.03362496503498176	0.03406911539634093
Parameter 348	0.4982670822441455	0.4982670822441455	0.45158782379869955	0.41931080284044936	0.030925420547483373	0.030925368421561017
Parameter 349	0.4972137535498454	0.4972137535498454	0.43312011443746695	0.3193281817193689	0.025827586678910927	0.02582957417936732
Parameter 350	0.6084853729348558	0.5557601888148165	0.3552793994733367	0.3346427214464732	0.028972889052235593	0.03203954907483733
Parameter 351	0.6005389666941314	0.5741928131371352	0.41538871121138987	0.4392875674858755	0.047691039533976465	0.04768148596171093
Parameter 352	0.5962875687383586	0.5612070873794535	0.45552655320111657	0.4780445784911312	0.04964446840140131	0.05104957747307666
Parameter 353	0.5770023260068058	0.5843036131440444	0.4338490656361448	0.44797166679503553	0.04596253841431003	0.04609819632799464
Parameter 354	0.6197644227823762	0.6141361173216716	0.37709255839607886	0.45595363122492993	0.16191547172235604	0.16156034578290449
Parameter 355	0.5751083313917809	0.5063695487159667	0.43118548145183566	0.3675687084544073	0.047796394062433814	0.0477963516773333
Parameter 356	0.48685974573055246	0.4970194440233475	0.48195755541164376	0.4828254297440933	0.07863291198352736	0.07981734892630023
Parameter 357	0.5395312992337581	0.5417195536682201	0.43811079320274005	0.45561722868396204	0.03857247758501044	0.038590881920998174
Parameter 358	0.5784607363581848	0.5244646838712375	0.4321481798781842	0.4920696064204563	0.04627345022472193	0.04630217566613863
Parameter 359	0.6571325060466751	0.6442644327007582	0.4613422811133231	0.4792171044325949	0.06587307828930802	0.06587899692718267
Parameter 360	0.5883846934412988	0.5367791780982129	0.4664158756959195	0.480491016088979	0.061075138792663894	0.061046845101467684
Parameter 361	0.583804126862029	0.5369788123845152	0.4401626133562764	0.39313044043655365	0.055503336380664195	0.05537583578853682
Parameter 362	0.6324675353968013	0.6052935156850521	0.45741882709947496	0.4441104528559823	0.04173987098731345	0.04187210668888976
Parameter 363	0.6250288508764499	0.6607181455552619	0.4505586804835249	0.47294178125908365	0.019202286981656602	0.020312387532097492
Parameter 364	0.5245268849109574	0.5270816733371702	0.43777514338023826	0.4570250225583467	0.05178390847719433	0.051783767486535556
Parameter 365	0.6192508677423185	0.6044059930832015	0.3561641171595096	0.47687862088152977	0.026105635970622473	0.025873623594539485
Parameter 366	0.5620373919532138	0.5487354277536802	0.4363467528278911	0.358056224348141	0.026384000232464247	0.029078312206338747
Parameter 367	0.6433299006804092	0.6221718591839431	0.4179970164102929	0.4769545281111543	0.05796127285314566	0.057961560386373484
Parameter 368	0.5254223842470881	0.5254082233709858	0.4159444137652897	0.4059960912810825	0.05428835656323426	0.051221352455285
Parameter 369	0.6237589673359256	0.6061026157466767	0.4457511705734059	0.4905223687848809	0.14796305921983183	0.15459509749803313
Parameter 370	0.5921177647842764	0.6128059113853123	0.4505677811736156	0.4589731706134102	0.13865761481557506	0.13785980198508355
Parameter 371	0.6205322505681936	0.6211443771979676	0.47478717214891497	0.4702336454155862	0.07956235201158895	0.0795623564834742
Parameter 372	0.5258296206131221	0.5180245338361706	0.4256414471489095	0.4121457273463856	0.037530225286750665	0.0381191611113776
Parameter 373	0.6233487532431892	0.6242637607692084	0.48225561755984203	0.48422949399108844	0.06372271725578958	0.06372250162621569
Parameter 374	0.5594864689214217	0.5281244374840705	0.4657135733213359	0.3490906039344814	0.034324236149974055	0.0342864005598703
Parameter 375	0.5048964920747896	0.5048965046779759	0.4146446841281224	0.49290192523739784	0.031842997871334336	0.0318041019840235
Parameter 376	0.5271349614149101	0.5449191392579928	0.4819601219627578	0.4138535581448918	0.16655989642094998	0.16664629037048528
Parameter 377	0.6686149444224003	0.5614876559384607	0.4621581574095259	0.4329890419758689	0.04692800101288026	0.046983240569870716
Parameter 378	0.49805694422597147	0.5093451066420311	0.4418639191069587	0.49849992178146774	0.1068782331055385	0.10674947099307205
Parameter 379	0.6134162215836585	0.5682024446924014	0.47807260253782935	0.4144624917080811	0.06715274816440095	0.0616494728107856
Parameter 380	0.5556746963801842	0.5421761787434438	0.46634928362777595	0.4722689663562088	0.04353094605965345	0.043530934158731605
Parameter 381	0.6750963937670769	0.5434125176546742	0.4736658063715742	0.4883080106064782	0.07852091962041247	0.07574640686122346
Parameter 382	0.5431714207131882	0.5349208244383619	0.44185236883597573	0.4600622643428394	0.01776616074025983	0.016946893962871898
Parameter 383	0.4854874446894024	0.487497126239795	0.3758997027526444	0.4530924197866614	0.023815249891290538	0.02374273198912019
Parameter 384	0.48423673405400164	0.48423673405400164	0.4067128479298116	0.40848586257112895	0.03018898067480552	0.030188926321973092
Parameter 385	0.49676423585334617	0.49676423585334617	0.49676423585334617	0.40061047981915415	0.1624668954338273	0.1624668950973781
Parameter 386	0.49260826715248274	0.4917943634085697	0.41092492576098627	0.4666130894575526	0.0491038064914415	0.049103806408814094
Parameter 387	0.48622139990855284	0.48622139990855284	0.44697618287868973	0.4500462677865974	0.05333496340843012	0.05333496340725516
Parameter 388	0.46208483678069207	0.4534704974141923	0.37153091241356717	0.3554395324467687	0.033252581024879393	0.03325257340229745
Parameter 389	0.5691286798190718	0.5485419916600895	0.38432813701952073	0.4904947348346769	0.0385554193902589	0.03857102648882536
Parameter 390	0.4936210031329022	0.4936210031329022	0.4051285539026565	0.4512356624399487	0.0492342642166531	0.04923426421368375
Parameter 391	0.562446466290248	0.5603736194894566	0.43064451219692357	0.3426735180748565	0.02302362120902872	0.023487756514830274
Parameter 392	0.4950810981548367	0.4950810981548367	0.46228497565093263	0.40746838949586267	0.09776164388085459	0.09776158063273796
Parameter 393	0.5056602461193013	0.48131921493061824	0.40072755066546994	0.4443113378021611	0.057635290312721965	0.05691017930919423
Parameter 394	0.4899585835886562	0.4899585835886562	0.43724720567874514	0.48972735426219977	0.10315302988366336	0.10268407679969913
Parameter 395	0.5138649794995163	0.49186197318820446	0.416572288653535	0.40022903988114483	0.09661521439818647	0.0965258077836389
Parameter 396	0.49496566701465183	0.4845342709592396	0.4689580412150653	0.4785189487134092	0.09391388908053633	0.0939138889269344
Parameter 397	0.49190354973125566	0.49148162606704626	0.4324295806415684	0.45136719908362005	0.03707128130500929	0.037136768364523676
Parameter 398	0.496696986299508	0.49282000467825715	0.4188216031639463	0.4319537280804037	0.060660045432735996	0.06065997480253846
Parameter 399	0.49850285190743127	0.49850285190743127	0.46962355900772623	0.43888694843169596	0.042805839267068116	0.042805802977632784
Parameter 400	0.48958222946387253	0.4751465011133101	0.4472868324143275	0.4476583891425011	0.14366862641861786	0.14366862613543296
Parameter 401	0.6200797676347675	0.6204690322796429	0.38628782688063895	0.38299325170783943	0.02307402646045978	0.026245693876956216
Parameter 402	0.5924215956824816	0.6048685687362756	0.387303143663441	0.4594404453461179	0.1601615752947388	0.1596937128564717
Parameter 403	0.5524500639643684	0.5279648585645627	0.3441388785254361	0.4730930790196545	0.07744073358650311	0.08671020043578861
Parameter 404	0.6420520078246295	0.6076032110045972	0.4264582367862667	0.45829214216537634	0.05210036373899617	0.05641555978187776
Parameter 405	0.6172837457991018	0.6032242524913203	0.4474143899372409	0.4690397571102713	0.15225192612718536	0.1314502012853525
Parameter 406	0.5458288217052302	0.5366582073996542	0.4489041593537982	0.44382709441203716	0.047995513436206214	0.0411272671171395
Parameter 407	0.7348543590768646	0.7186664538138378	0.3663856627250173	0.48166667088797827	0.05714111744236129	0.05403896997533046
Parameter 408	0.5775238788308379	0.5735005993004233	0.4580035754070575	0.46304672924983536	0.05225210233190625	0.05225237271934993
Parameter 409	0.5912206608074289	0.6025821938667149	0.4941452776191714	0.46424091748441104	0.0418097730054198	0.04198540652920965
Parameter 410	0.5987616068744372	0.5586460145395418	0.46518905838675334	0.420842066249705	0.03720187420673432	0.03758112720270074
Parameter 411	0.5671354546137906	0.5509296496851055	0.4282094861093901	0.48348886076346187	0.10746132709073515	0.10771910033806056
Parameter 412	0.8083471779965195	0.67915631547199	0.3966654090298706	0.4824739739662281	0.06690844495646314	0.06528481752455509
Parameter 413	0.6606820798134374	0.6946157365493277	0.457928330219874	0.465656247999197	0.06419143639382867	0.07339030473053708
Parameter 414	0.5190582808471982	0.5273176875270449	0.40054248556019934	0.4596168819232395	0.16032406790623777	0.2669518813261691
Parameter 415	0.4907516847572813	0.4907516847572813	0.4907516847572813	0.44141790153097066	0.03899006774386281	0.03899006774152214
Parameter 416	0.617645544375606	0.5952554064185742	0.4554954123896604	0.4649532738580338	0.12046901635214415	0.1432672360429733
Parameter 417	0.657202089016012	0.6158813032573649	0.4947952113786792	0.49157126827850167	0.15213325042461545	0.16747782621574547
Parameter 418	0.6540406635551791	0.5406198519163584	0.4252610822828332	0.47513573267952275	0.0744347238147065	0.08471646655937813
Parameter 419	0.6175492737094812	0.6058196980544258	0.41508905699951937	0.43515625479793557	0.2851584509499129	0.3003943346233911
Parameter 420	0.7061478385276527	0.6077261242735434	0.3920785417278141	0.40345279533844713	0.0803935129130232	0.05734116021829355
Parameter 421	0.6791570353241944	0.5973524743534022	0.4202378620808389	0.45135890659286654	0.077318318485234	0.05548599058019854
Parameter 422	0.6502106820620794	0.6607718437719183	0.48174081093795806	0.4354049823152441	0.07734345172178829	0.07631936364967784
Parameter 423	0.7153565117768814	0.6907813919800675	0.4331413357988245	0.3942583944881449	0.07667879643268008	0.07565469910285394
Parameter 424	0.48782081936804234	0.48782081936804234	0.48782081936804234	0.4821060616523858	0.05820912627917879	0.0582090837574305
Parameter 425	0.47758029452009826	0.47758029452009826	0.4028830811276465	0.47296332556559345	0.041200270609850195	0.04120027060707013
Parameter 426	0.4968160798851283	0.4968160798851283	0.4849204676459059	0.4183415938515122	0.05819508381491566	0.058195012636801824
Parameter 427	0.478749009461518	0.478749009461518	0.43014714225938405	0.4436236293374152	0.050337743062666473	0.05033765790528935
Parameter 428	0.48554703747944455	0.48554703747944455	0.4699001793418627	0.378992661864642	0.03315558473203034	0.03315763520205317
Parameter 429	0.6432026154476282	0.5981384724559897	0.416950252179082	0.314064457856081	0.017782511291256034	0.017761257877490985
Parameter 430	0.5761216067344979	0.5563059176024346	0.483118996136683	0.41985987931656615	0.06348917367864913	0.06362628793879634
Parameter 431	0.487462776443578	0.487462776443578	0.48659960384565837	0.4534839128445699	0.04789568275075448	0.04789549231295091
Parameter 432	0.4927618018775645	0.4927618018775645	0.48863588165527005	0.43897195841421804	0.13639843070183932	0.13639843043110444
Parameter 433	0.4946859971736511	0.49235306421032393	0.44144806099617123	0.4402629476027823	0.06388280286828044	0.06388280286720471
Parameter 434	0.4957008218394944	0.4957008218394944	0.3554636087423487	0.491927197181616	0.14630776654774896	0.14630776623393088
Parameter 435	0.4852809675351223	0.4852809675351223	0.47212303777752057	0.3818650533539544	0.0244307455607735	0.024432499735353316
Parameter 436	0.5602309780974796	0.5636493934805695	0.35888417018920754	0.4755061843643258	0.04263984110746839	0.04304771346306313
Parameter 437	0.5523023830859781	0.530091397976171	0.4375050915338533	0.4952500209590896	0.0365486178578225	0.036548750101588146
Parameter 438	0.5821786950347475	0.5895736569056765	0.4815825826262721	0.40403585036553025	0.06128337739831326	0.06125596271717443
Parameter 439	0.5444154977464515	0.5251935388071975	0.3617803041863424	0.4371227810151404	0.07097002542836023	0.107399323478815
Parameter 440	0.6305275444508802	0.6290349128405299	0.42161407467075196	0.41433458162889963	0.051146177848595514	0.050546670654122314
Parameter 441	0.538268858813315	0.5425800806090579	0.46000473787175655	0.45958761367409107	0.03566473181670665	0.02912462281737932
Parameter 442	0.6716253837964689	0.6323108969658049	0.4342085821562887	0.4738366172383942	0.03567974342624726	0.07936857169087257
Parameter 443	0.5605661247341505	0.5363436587740211	0.43000876107965735	0.386785988308329	0.03445262745174714	0.03379115925791687
Parameter 444	0.6880477147436244	0.6382568825302427	0.40007438318633726	0.4243580597643684	0.09316905812331693	0.09628483878590928
Parameter 445	0.7072688764227022	0.6915059528126304	0.46385037051380285	0.45446339996544816	0.08104821466975981	0.08432594863185831
Parameter 446	0.6384218737298079	0.5463895760456812	0.397124557306615	0.4194167955036584	0.04899996189086188	0.08653303697336945
Parameter 447	0.4847194180010894	0.4814012439121339	0.45400551626733604	0.4800914769904645	0.04040934934343442	0.04041330613711028
Parameter 448	0.48467338228274814	0.4797436697018729	0.42657764731779724	0.4388569335202336	0.0245718606502906	0.024571860650071234
Parameter 449	0.6315255388884415	0.6322272872924394	0.4191540176837757	0.43263215471550065	0.0631836617174809	0.07500757667149169
Parameter 450	0.6154239057772262	0.5947041969027037	0.38908868593688	0.3679928559955182	0.16950528682400437	0.22264662080358608
Parameter 451	0.6379925174946368	0.6076875592764728	0.42079478230246437	0.3663260907192232	0.09001772299388386	0.0958655372090009
Parameter 452	0.5990447423034085	0.5726140299967113	0.4135213396485087	0.47242939096156084	0.055332279725921765	0.07513776354212721
Parameter 453	0.49141314569364136	0.49141314569364136	0.4567950253087135	0.48354079678402373	0.04093893591971079	0.0409388629294538
Parameter 454	0.4959477027299104	0.4959477027299104	0.4959477027299104	0.32288345322294	0.050856822861634135	0.05085682285831801
Parameter 455	0.4954398182425383	0.4954398182425383	0.4819944206635503	0.4068757439807279	0.025401995693520293	0.025526618796538544
Parameter 456	0.49027821207351263	0.4781870935130167	0.45623869359146313	0.38052962344791114	0.10204890988697567	0.10204890968900883
Parameter 457	0.4973652048152636	0.4973652048152636	0.44255744320627	0.4231024398448983	0.10802075881396925	0.10802067511209695
Parameter 458	0.4861258051652246	0.4829954483036783	0.47434727258787107	0.4123495082995838	0.05176826856629471	0.05176822412606866
Parameter 459	0.700377596480193	0.679325027083455	0.4098797818043427	0.45322820273196224	0.059961945375401685	0.07530152141537243
Parameter 460	0.7028149441901839	0.6952892175488443	0.402199950740852	0.45983831176428996	0.09693582992479262	0.09605158239103136
Parameter 461	0.484836814467945	0.484836814467945	0.40475696053470817	0.42455559241697227	0.048006255507214685	0.0480061667945724
Parameter 462	0.49528392476087113	0.49528392476087113	0.4027247208062779	0.452554483908799	0.03497837229534331	0.0349783722935611
Parameter 463	0.4931992882573917	0.4931992882573917	0.3988815506772649	0.4293425508501438	0.028444335450555386	0.02844424362947759
Parameter 464	0.49407062742911906	0.49407062742911906	0.4701144666766852	0.4627655628186133	0.14574401754753252	0.1457440172294756
Parameter 465	0.5778699769481002	0.5775618813602696	0.4076887495513035	0.44669883405229993	0.03647784300161169	0.03880149703779823
Parameter 466	0.6248262015280563	0.6167733754152576	0.44549753969996964	0.471838785143786	0.05043162892938123	0.05043163578147816
Parameter 467	0.6157653470481759	0.6006921345547589	0.499677351424774	0.43118691900935124	0.028039428187274104	0.028039419674425095
Parameter 468	0.6672967558011147	0.6494144969857543	0.4953570307590613	0.4757412872362048	0.04711342820406762	0.12470576680348243
Parameter 469	0.670981199842057	0.6549162677230501	0.455726720010007	0.4345292597762537	0.09172434397118649	0.1109108530097069
Parameter 470	0.6598433509871044	0.5970587239023442	0.44964788687204177	0.40982541087885216	0.026624331872400764	0.03549768145303714
Parameter 471	0.6026724590278507	0.6181718953344713	0.47732689651254845	0.46861097610599856	0.07803557110170288	0.07806756293797824
Parameter 472	0.6984720988953359	0.6466361240488581	0.39292787076847263	0.4413804328617315	0.02658626281957259	0.026007536102799864
Parameter 473	0.5422913111945757	0.5339913057361271	0.3956909498968751	0.41920372574838327	0.02161530783724755	0.02163521782012011
Parameter 474	0.6802983913042755	0.6859682454407701	0.44116692805344937	0.45123945147250505	0.06392551820205325	0.11234301066264492
Parameter 475	0.7914789894827278	0.7910908218097008	0.33922190815902153	0.47455663768537526	0.049323705799122056	0.04934958805894926
Parameter 476	0.5651274628281032	0.560926537874826	0.4811313652428127	0.43107655579212006	0.054313285920363344	0.053009445861576104
Parameter 477	0.839113046281873	0.8369134972613435	0.4063068319196791	0.324981125462441	0.036338805718777734	0.05098226708115322
Parameter 478	0.7119258240655456	0.6751151378169546	0.4897555087650556	0.470754061639424	0.06816319246199429	0.10075251270828166
Parameter 479	0.6404775726210665	0.6181964983958026	0.4283552156948617	0.4031994385422215	0.08971221980579433	0.10326227321277154
Parameter 480	0.6467304931133537	0.647405826936596	0.4130506279570729	0.4746149025295862	0.23703111233857976	0.2551753336866066
Parameter 481	0.6272525168881478	0.6219699996131306	0.48777181776757894	0.48315363928551447	0.027282146531398946	0.03276250024133513
Parameter 482	0.6209093908739165	0.6112887812119315	0.49709900213043845	0.47724733048171597	0.20522411160910062	0.2169556602105273
Parameter 483	0.6018454989523472	0.5942391552813104	0.40493249050889435	0.4894038032233017	0.4601520625866756	0.4851102505248171
Parameter 484	0.5786408963690761	0.5751027511756706	0.4760802414281414	0.3786665393140429	0.06852596049689419	0.08106009621284586
Parameter 485	0.5132916325888237	0.49753999003327093	0.46569794482020077	0.35182990281241744	0.3698534641939306	0.36985349754138797
Parameter 486	0.6758021653061992	0.6768238434302251	0.46302268985136963	0.41296275159178375	0.027597495430092475	0.029047809863212246
Parameter 487	0.7260134919673651	0.7167697364511684	0.4708171283716368	0.47388066311870447	0.036241401628334446	0.03571392777887902
Parameter 488	0.6443604832219236	0.627629141889486	0.42433358471176735	0.44290777728210595	0.028734170180643226	0.028857477244212254
Parameter 489	0.6446689150521017	0.6183389401303239	0.4395839954446173	0.3515247723843881	0.1546729681843375	0.15558143843376643
Parameter 490	0.5494011712418199	0.5440391475390112	0.48813588130654917	0.45025687536215553	0.05104776235521441	0.057186945710977335
Parameter 491	0.6141414567762498	0.6065014595345947	0.36808205408555494	0.41440629820165625	0.06790746663127761	0.06793679959380389
Parameter 492	0.5354718283114447	0.5419866996188204	0.4330019612038639	0.4453936432720782	0.0406760870972899	0.04430813520263335
Parameter 493	0.562356100252078	0.5625214311303486	0.3640498575459879	0.4242035096842303	0.04046269883567727	0.03990689044913351
Parameter 494	0.6764308455887116	0.6327540088090462	0.4376722958711381	0.42077860070593653	0.14619609689356453	0.16411944377978993
Parameter 495	0.6920352671977952	0.6745304360889246	0.47641897726064925	0.45420070256567724	0.1310677062255457	0.13106770003219667
Parameter 496	0.676016349347589	0.6831863084487798	0.48768298533511845	0.48291497912467385	0.06692189282964255	0.06720390721037225
Parameter 497	0.5555680526628017	0.5523894528168096	0.4555614279500183	0.35877158322126323	0.04128913540623663	0.04128936371128358
Parameter 498	0.6348809070468424	0.6195913536626649	0.4610985395523274	0.3812851699822278	0.06350359731606929	0.05296026386622696
Parameter 499	0.622376118235701	0.6380266342056797	0.4828477571245805	0.4428555555087746	0.04020541804606567	0.04020542060202245
Parameter 500	0.5668555403843571	0.5542261857436794	0.46582950725954503	0.4558041352926132	0.045873756182715456	0.0458739346568106
Parameter 501	0.635002002698378	0.5930640052165426	0.41714715339025976	0.4895094420989835	0.13275653656294586	0.13275639901278485
Parameter 502	0.6151742613526727	0.5939042315861858	0.39787069790178153	0.44649421876282586	0.12412430789808386	0.12412643628186783
Parameter 503	0.6170201870914329	0.6238276738466704	0.486546427824312	0.4065941247941076	0.031644684380354615	0.029798291432082763
Parameter 504	0.5777514941007311	0.5771061701970215	0.45867356607249654	0.4510165932309733	0.052803557689170805	0.05329935855671493
Parameter 505	0.6092856224801169	0.6168674188213722	0.4309186169807082	0.49274190164463094	0.04176652955361973	0.04176652522335994
Parameter 506	0.6789480158254364	0.665214873320018	0.4511847292920548	0.45273958592299096	0.08690142088192629	0.08325791286501599
Parameter 507	0.7194292531890337	0.6852464864636794	0.3962189060288293	0.4125332492438159	0.03240987457948527	0.030953549760093402
Parameter 508	0.7041298040308074	0.5100441093322761	0.43402800119169793	0.45034606586408377	0.0761829599883185	0.07619541088592996
Parameter 509	0.5837121073185599	0.5638518341131749	0.45597176822840557	0.4754322373651215	0.15107199526524848	0.15114628634230298
Parameter 510	0.69298330357578	0.6694723772217778	0.446907239164149	0.43693072846035785	0.028508815920306407	0.02849082342784688
Parameter 511	0.544376880344015	0.5301838587759218	0.4809991326776205	0.4827219003763358	0.09738205164337134	0.0974126418166105
Parameter 512	0.5844864723594295	0.5879064148495352	0.46681657457340464	0.42390046288955613	0.19439208031761526	0.2178652531985396
Parameter 513	0.6087575101731791	0.5739037917631404	0.41336049772552175	0.47267842205394367	0.04742335932337689	0.06353563508237661
Parameter 514	0.5800383225557422	0.5274990686914437	0.4011166308112772	0.4150283445458475	0.015305658665247704	0.015312103455060441
Parameter 515	0.4926779603823114	0.5075840077674577	0.3846109538728203	0.4886740730324569	0.0554063552348595	0.05541996709145816
Parameter 516	0.613520861381644	0.5876187335128438	0.4129311731991808	0.3898652866093082	0.04964671262628148	0.04964707555992276
Parameter 517	0.5101998498679373	0.512688304015513	0.4905969728983034	0.4312513444746503	0.053375556326207385	0.05337551845201792
Parameter 518	0.49725835654190986	0.4732158616699321	0.3293729832178142	0.44946129420030373	0.052147976645830624	0.05218525802702813
Parameter 519	0.5588718710351146	0.5608866032934774	0.40707912479830566	0.4756422526216795	0.09663983566769108	0.09663983632757896
Parameter 520	0.6038529537290809	0.5763882821084663	0.46595643747733206	0.41593007709023466	0.06838545789776482	0.06838545759758001
Parameter 521	0.56528222384018	0.5735557985773674	0.4144123147851228	0.42425052655145046	0.07755621783060113	0.07756301783457374
Parameter 522	0.5729415207732966	0.5185319205788801	0.41340129489516064	0.4732559631958143	0.027034062584538762	0.027130848534276497
Parameter 523	0.5982153648270381	0.5869225880223666	0.4393682932542691	0.4398887913201016	0.041415697710593294	0.041416689923803846
Parameter 524	0.7210159660250538	0.6509514812235039	0.4922336388949141	0.4830299653518199	0.07632098093845037	0.07629138494680483
Parameter 525	0.6260445495629995	0.6253313005370251	0.48442869950076206	0.41900793952535204	0.05613459998560914	0.058704303832994534
Parameter 526	0.7551504989997253	0.6809341277288676	0.48814771136286217	0.4378464638517248	0.02681945993898216	0.028059758844568405
Parameter 527	0.5999361910397276	0.6033383376469823	0.386259984014554	0.4641455103538909	0.03099084779297645	0.030905680284936274
Parameter 528	0.5932674105218818	0.5721786213970772	0.4585476595544301	0.35151850227865533	0.029423347783973583	0.029170013244335186
Parameter 529	0.6303952191362977	0.6267640410028202	0.48183952170757105	0.4782030437078419	0.022746278649509052	0.0228935227599021
Parameter 530	0.6044364685461483	0.571809944825616	0.42975684605733633	0.4741658610425366	0.07906671122278773	0.0790421648154565
Parameter 531	0.6181258343367917	0.564694378577721	0.34455376380814	0.3336352308342509	0.030547665897186813	0.030491979607125963
Parameter 532	0.5779630897620982	0.5379655137877409	0.33593378399964813	0.45722469763029455	0.03660613807843864	0.03660625058978262
Parameter 533	0.6532119524493086	0.6693074081227484	0.3978313062621509	0.43431680928401556	0.03241250724477125	0.032412487930645745
Parameter 534	0.556102972742828	0.513478941266908	0.4403529080541314	0.43984625907487057	0.05035644332021158	0.05035646645921807
Parameter 535	0.5954921377927447	0.5727399594604651	0.4683011341087958	0.4472162659319548	0.04387165062251461	0.04387162155161192
Parameter 536	0.46164255026189016	0.4455250592422493	0.361825662819692	0.4567923934005744	0.041661294470120874	0.04165879907057883
Parameter 537	0.494575776776203	0.5015268563026386	0.3490500695554662	0.48859616596717637	0.041452859716200136	0.041429709346882504
Parameter 538	0.5839854739818835	0.5318776363714164	0.42362462947287205	0.3633126624798091	0.03245228074687456	0.03247401366024816
Parameter 539	0.5697693090645954	0.5749602922861166	0.4905561760710877	0.4688180001601058	0.03471355339822815	0.03473079721525242
Parameter 540	0.6421505361967021	0.5318883436640478	0.413896780770619	0.4281246636708836	0.04717788824095592	0.04699177794593326
Parameter 541	0.7271795850317466	0.7008668697148441	0.45926347762484776	0.3231781466685358	0.12191736325860379	0.12177809135951191
Parameter 542	0.591001136790002	0.511539412290011	0.44431464042654645	0.41180893169378147	0.04132463764544497	0.04131437792615131
Parameter 543	0.5424386608065616	0.5674684236593559	0.4653924713965192	0.434201949910224	0.03150292952051238	0.031447318498522336
Parameter 544	0.724202233055126	0.7184974092585639	0.45954198307110705	0.44231268772234306	0.042024347197824066	0.04202431999105227
Parameter 545	0.774340809910161	0.6923539670165335	0.3924606664521921	0.3980390130743122	0.038981596264529544	0.038897962384085355
Parameter 546	0.645316100836262	0.6079778106880422	0.40494726718948987	0.4813949656142004	0.05245487584695488	0.07450266928856374
Parameter 547	0.5029567145739161	0.4905741291963297	0.46085703718157056	0.4461537254500717	0.054349673060000936	0.054352215270345644
Parameter 548	0.5656927426679477	0.5570929302065878	0.4238018298753322	0.48845220965659425	0.04248146693401092	0.04251944930518256
Parameter 549	0.585541330435293	0.5761509681074162	0.48203861718291185	0.41042451085710513	0.04220185861703393	0.04220345223942884
Parameter 550	0.545945899229853	0.5078904342073746	0.4655441215097367	0.4352672253298154	0.03503454001219007	0.0350723733518811
Parameter 551	0.8006976449395666	0.6984565755293106	0.4737666940991952	0.429508186470133	0.08484052755353794	0.084815407559795
Parameter 552	0.6072781689254241	0.596798543330173	0.43173827078844196	0.4721523518789851	0.05796306686254378	0.05796150865134406
Parameter 553	0.6131358924187776	0.6154971279551662	0.47102245566689577	0.4498978920974687	0.04910264987172212	0.049102652246986164
Parameter 554	0.6534097531776333	0.6424084090270772	0.414046145545908	0.4837843487645915	0.03810204750458021	0.03808873247011303
Parameter 555	0.5855616767809841	0.5839009935056743	0.46018892196841577	0.4989933278486757	0.04401377489214636	0.04412631621266322
Parameter 556	0.5156504764567492	0.5045897021213379	0.4252566115217817	0.4876470496016452	0.03238843601379804	0.032518009069190335
Parameter 557	0.5423865392660152	0.5182248457415259	0.46958350124431114	0.3675109921910763	0.02175348854806658	0.02177683555147547
Parameter 558	0.5957201381258954	0.5869610559238188	0.42775096221376463	0.4545364888480267	0.05309610341419689	0.05309647207023471
Parameter 559	0.4899933869146944	0.48528358699353946	0.46128127306695577	0.4043304872912939	0.0762518911192598	0.07625190378002328
Parameter 560	0.6635633875449991	0.6729951316243612	0.4783787055888191	0.4294908368385087	0.024850767031214346	0.024991864197583424
Parameter 561	0.5178648779949573	0.5019571457382892	0.4920405534911106	0.45699499361896456	0.03819456648573903	0.03819456648356594
Parameter 562	0.6826225860333532	0.6307518669824504	0.3988458097862718	0.47580557376359806	0.05835436437158428	0.05835443268484394
Parameter 563	0.6541486175646778	0.6429021204427166	0.45928980773499195	0.40300638192981786	0.04137579208835451	0.041953798132504175
Parameter 564	0.6129559616730273	0.6225141776647014	0.4098487200156117	0.4634023085705444	0.05897517444131334	0.058744041034958436
Parameter 565	0.6179211774532934	0.5984410442278248	0.40740370969173123	0.44887562431540806	0.0891715483062108	0.089146176691445
Parameter 566	0.6664631726001041	0.5914827085904452	0.49237526158499223	0.45596679823265795	0.05437105124860982	0.06644378216881153
Parameter 567	0.5848777427571816	0.5879580188563905	0.443190798469581	0.43701991333932816	0.023542184121482693	0.030145821082193297
Parameter 568	0.5948985076755132	0.5732503829061582	0.4575777909002203	0.448695930514547	0.0471478824038086	0.047147681727977286
Parameter 569	0.5622093916424932	0.5547128568085579	0.47792608715656415	0.48267208922358285	0.03814362966810218	0.03812555021405563
Parameter 570	0.6236247438804334	0.6153300074065294	0.4563334815827105	0.4036088809869787	0.05384055576213849	0.05384055539293246
Parameter 571	0.49104982104995354	0.5025958962481277	0.43988138604689586	0.46549408895350036	0.02515257746562126	0.025202226196871513
Parameter 572	0.5349807176334557	0.5299900556084636	0.4724863239411121	0.4273926772058075	0.03091304211640357	0.03097436820878767
Parameter 573	0.5034868806192568	0.4966405673790893	0.324363230561191	0.4260799284187854	0.04068555956149848	0.04068556027754608
Parameter 574	0.6342014268972931	0.6233845990229883	0.4690116843008275	0.48565378685686617	0.043100366453048974	0.0431003364575481
Parameter 575	0.7037105073207761	0.6895747588513967	0.43283142270463626	0.4452047225515639	0.06390865800051401	0.0646156829662124
Parameter 576	0.5036521776917441	0.4965720634786984	0.41612168571133756	0.4530780446672664	0.09494710342816219	0.09493257416493339
Parameter 577	0.5997318820723221	0.6039171431117714	0.4554648108037289	0.4525445935484187	0.03400641500904736	0.03795980848753787
Parameter 578	0.9175598415176547	0.7772100561703845	0.4576405455845268	0.48593668609220114	0.02551175783789035	0.04181554072279077
Parameter 579	0.6988322874361679	0.6679799590253281	0.4547475145014823	0.4751899540508701	0.08245101340867833	0.0945837843001017
Parameter 580	0.5813057851828508	0.5492086158840779	0.41273392018161403	0.4812185958547468	0.0629079481084789	0.2150588105580331
Parameter 581	0.5471118090472008	0.5249626187346272	0.4333769332367171	0.40790298623900445	0.07301232679969893	0.07364753938801945
Parameter 582	0.8253279495184531	0.8406935537760609	0.4833377843885053	0.4856415823447574	0.06859151048992314	0.09498760325443827
Parameter 583	0.651937780285956	0.5709291327125987	0.4140968634186447	0.47189455197410757	0.05713552050193192	0.08808569797557189
Parameter 584	0.6303628375652796	0.5347252365955609	0.4139783668663506	0.42475313603537046	0.03112339023361603	0.049889302799830074
Parameter 585	0.6350227574320937	0.6216391410043023	0.4015674550089856	0.43341656700898534	0.059333425727692804	0.07896958379892786
Parameter 586	0.6834141597101646	0.627370815147692	0.44161842897925896	0.4905389359995871	0.051826633311386	0.040491441554169144
Parameter 587	0.599759810265596	0.5820121848069916	0.44116201380357245	0.4518853463806166	0.03927854413773843	0.039907028299392064
Parameter 588	0.8438656278886121	0.6343605550639222	0.44178435308298414	0.37581335980087605	0.024544973364765646	0.02223966049668742
Parameter 589	0.5853374116691039	0.5674800469202184	0.4077939525294952	0.4766231759562703	0.031330912201098876	0.04002785452411019
Parameter 590	0.5964846694573491	0.5696581665435979	0.4994122084013929	0.4621456588614573	0.05866713881302901	0.056279947348204365
Parameter 591	0.6692711389699108	0.6612119662130096	0.4513601593005803	0.4109679606125427	0.07922507372741223	0.09211380848185181
Parameter 592	0.6220600828069299	0.5902467913623186	0.41303026394409476	0.43648917281718486	0.18204761478292175	0.2837644950444498
Parameter 593	0.693876290049759	0.6517775656605918	0.4437004840059534	0.41332368904156536	0.13382879247156146	0.12883231736692824
Parameter 594	0.6077686535752663	0.6210963025513208	0.4342581537662875	0.4550659455843399	0.16530027852303275	0.13220185520032646
Parameter 595	0.6514680958101767	0.5918787523942666	0.37670553906526105	0.3766993246597029	0.02855010591455498	0.028549401127235308
Parameter 596	0.5272692359853673	0.5097209122476775	0.4502179982974571	0.4574599552144653	0.047284018345526785	0.04996452075590749
Parameter 597	0.6128767618760713	0.5388267136466744	0.44022501064187974	0.40567588438488683	0.12565171498289526	0.1097216655009551
Parameter 598	0.5735547162473185	0.5730667942772087	0.3436459923978875	0.4382190929373244	0.027724188100188146	0.028418818161279613
Parameter 599	0.7908937324357392	0.6505111724073513	0.4487602860610167	0.43815244358284683	0.3363236507808902	0.4228372364977913
Parameter 600	0.6258623420743065	0.5989566394852385	0.4773750516272903	0.42477993283357474	0.10993350106137081	0.15061326716171247
Parameter 601	0.6305077404267494	0.6164795176510772	0.4761289840516061	0.39270039778476	0.11658532220207467	0.11675878846643238
Parameter 602	0.7056635522384471	0.7056272874466105	0.44990547925274094	0.47281893069140146	0.23536198690527182	0.2367859495424568
Parameter 603	0.7234871190236312	0.705756283945359	0.4941638707649441	0.4534307590342266	0.03565373545210865	0.03627077214082054
Parameter 604	0.5780915683633423	0.5847021665297116	0.4321463585037101	0.37428289130950365	0.03388636422048874	0.03390448900886209
Parameter 605	0.6476962758022786	0.6530925402946425	0.3883021792843392	0.4754068957142572	0.05763259212713569	0.05763259850810659
Parameter 606	0.5787273249337909	0.597648532161479	0.4770745725068374	0.44518300045177206	0.24425579495581293	0.23158882904236755
Parameter 607	0.5414461561727906	0.5182747243788914	0.48202369735343564	0.4742248543936333	0.08665528674622965	0.0865984304618273
Parameter 608	0.4945479304658432	0.5017607212629969	0.485426822765829	0.41201344094639214	0.04981004366349841	0.04980378832721721
Parameter 609	0.5847161261375166	0.5566168152343238	0.4798794450873155	0.49103123769272167	0.049406398689240225	0.0494095849312276
Parameter 610	0.6659671344770306	0.6561858098217246	0.46248448098072964	0.40239694812823995	0.026173239683820987	0.028307812330163162
Parameter 611	0.7636211360548162	0.7555859651960055	0.46180424917312846	0.4511227224017238	0.0627966293435042	0.06192376306586042
Parameter 612	0.5881171440806168	0.5679371275169832	0.46501413860808793	0.3010521270384573	0.037151133820195706	0.03791796742601841
Parameter 613	0.5528347473083699	0.5105746824400552	0.36281596212627526	0.4284357411444581	0.0849069071715058	0.08490276498366588
Parameter 614	0.5634886650050333	0.554113193185858	0.44817410657845014	0.46898265847473897	0.1644523000994846	0.16445546847065334
Parameter 615	0.5516489187453241	0.5274292424418542	0.4670443445558803	0.476557284113443	0.035330058602578	0.03539741683372846
Parameter 616	0.6132673947602731	0.5973873128250329	0.2975174554700983	0.4825316110341072	0.018273029582157457	0.018272148970965046
Parameter 617	0.5482888190782295	0.48962980746793117	0.4650326856781035	0.341462566637936	0.03191606213233231	0.031915181425382216
Parameter 618	0.5213475480011962	0.5116927801320539	0.443078421370349	0.4265585584631637	0.024390511010810037	0.024444744979959077
Parameter 619	0.6487524830157131	0.6208782684849296	0.39466177805509556	0.48168066733079923	0.0297688223906368	0.029765784908585766
Parameter 620	0.5490869413334943	0.5286542171776853	0.44346108344348617	0.41926049732856185	0.059538425196550185	0.05954453290857656
Parameter 621	0.5989590850344709	0.5987825701213252	0.4799263970023192	0.43575001632707655	0.032551773753819416	0.03254643843812563
Parameter 622	0.5622890813110897	0.5156037751053221	0.47652218006033387	0.41835838486069704	0.04888962054657152	0.04891200626721791
Parameter 623	0.8905266429041336	0.7502136155941789	0.4158335240025018	0.4840483983607535	0.07790610254733084	0.08517459401905281
Parameter 624	0.6905497504585765	0.591703184526595	0.3864356523758166	0.4382070352962409	0.05304841093933718	0.06113528863426501
Parameter 625	0.6174635518715538	0.6460995706094634	0.46941196373104443	0.4813317648209284	0.16604760850577024	0.2534873377434708
Parameter 626	0.667447598205331	0.6301303117066923	0.42717008174354176	0.41398670301607954	0.15017672276489838	0.16914500272451236
Parameter 627	0.6448469997424984	0.5840387255715579	0.3902537764231401	0.45038707885596907	0.04505328547288494	0.045053283973424035
Parameter 628	0.601615548865866	0.5338443611576167	0.42666870599836293	0.4508604372069023	0.04291566149114388	0.042906967256986284
Parameter 629	0.6512689060920974	0.6023197410122743	0.4788104035564379	0.45213303634567825	0.03387823714793936	0.033878187176463334
Parameter 630	0.6454195684826671	0.6370039043730127	0.4218670472213832	0.4835152912063393	0.050042026940697384	0.04971727765033418
Parameter 631	0.5865785124383702	0.5734388005026172	0.39048375278605113	0.44700896797532863	0.05491793843882027	0.05182118970314971
Parameter 632	0.8071634857060324	0.7497788797884231	0.4307569152950928	0.4754043821546303	0.02749191423660856	0.023824656833759617
Parameter 633	0.609273404460557	0.6185667423500115	0.3894729540642654	0.4701138302356727	0.06378698190814568	0.05704363075451449
Parameter 634	0.5997305110765339	0.5872640917905139	0.4656230713729994	0.456133455971879	0.04007952563944653	0.039915066508211486
Parameter 635	0.5809757080190339	0.5547434371324967	0.380841266131991	0.43807924946554705	0.038043632839506625	0.038107313590696426
Parameter 636	0.6084422409271564	0.5759615555090833	0.454823534907351	0.474888216630459	0.041389301246500074	0.041389258641889415
Parameter 637	0.666727412846559	0.6033769450598063	0.41379202454404773	0.272479731421859	0.04124627540756773	0.04169959663772567
Parameter 638	0.7270630677688488	0.5256733006258494	0.42000394965957333	0.4685088123666241	0.08376372636703701	0.08378903405081907
Parameter 639	0.6670663976681104	0.6385601389170208	0.4135495537699153	0.43928295416839197	0.028061524615832292	0.02802712786544359
Parameter 640	0.6004570988761848	0.5583063156897137	0.47171770132688845	0.48235835784409803	0.04016988827153682	0.040184422411062126
Parameter 641	0.5481601543965988	0.5483774940959141	0.48392617449546715	0.4802899230871898	0.032631927976959116	0.03271880700301835
Parameter 642	0.9331748020270596	0.7446225300855194	0.4464442597520659	0.4852228877785475	0.1279366867585454	0.17441732620385728
Parameter 643	0.6561948993659565	0.6185869296402596	0.4238112640852128	0.3711819501930297	0.027951497329103972	0.11065885674808244
Parameter 644	0.9900626124110345	0.986533249055962	0.4637103022098977	0.47529471283193314	0.04180934557322025	0.051473766429580514
Parameter 645	0.6597919306276001	0.5418324408981797	0.4195210706579021	0.47621125102615747	0.16296641148937818	0.16296640935197598
Parameter 646	0.5070096123241359	0.4913683113363319	0.4205739821437301	0.4312955347714673	0.038637519899097944	0.038637524561037986
Parameter 647	0.6886104377756758	0.6472086243690554	0.46425197610879654	0.44864696702133006	0.055787216297851105	0.0558100558641719
Parameter 648	0.5212170949975977	0.5226300128559687	0.4727342596037537	0.43990782032719944	0.03921985273603193	0.03922907778943166
Parameter 649	0.6965819473470795	0.6866512523673378	0.33601646503441646	0.44783243497913966	0.03016962155635712	0.030004364616552523
Parameter 650	0.6408484575509739	0.6291991612835772	0.39644690845876535	0.49610941391016916	0.04569221043219372	0.0457070353149035
Parameter 651	0.5032749861021676	0.48494057559950643	0.3901970867172121	0.3364422482557933	0.03054965394995149	0.030549729792269373
Parameter 652	0.6562476687694874	0.6484878288656528	0.4202290736678719	0.4755572835381254	0.04443817748449927	0.04443811902776912
Parameter 653	0.7231494566282521	0.6122257337396562	0.4064687315421194	0.4318689013053682	0.028983805263181256	0.041967123155504854
Parameter 654	0.68976792730889	0.7005784266752029	0.4426122123182412	0.4737019738496026	0.15332462363490454	0.1558296603113879
Parameter 655	0.7442462750327897	0.6872859292109209	0.45322647860240095	0.4330980047012535	0.07363461936473081	0.1586229173873043
Parameter 656	0.6309182867710108	0.591376959221869	0.4665894710364241	0.45700918581187056	0.09718367317677354	0.1449971561006987
Parameter 657	0.7233135947478476	0.7111183844264934	0.4875055872450538	0.4799626931999967	0.17053734790642772	0.1716568529804406
Parameter 658	0.620787724161476	0.5099473601315643	0.4779083832640211	0.43868053593193596	0.15394442125122404	0.153944422682934
Parameter 659	0.6206964009370803	0.602558891640636	0.3845699642432227	0.45082804040338326	0.04593050196694069	0.04600117467970061
Parameter 660	0.606881992562753	0.599823482979429	0.46564950256875615	0.4203841894985107	0.02291343152477876	0.022913431236355336
Parameter 661	0.5561459636520594	0.5472649295263254	0.4592669835051646	0.4867430298648602	0.02609503188885723	0.025599023048166317
Parameter 662	0.5661131754006986	0.5691930481769032	0.47738280710801656	0.43676460162058267	0.16691054402220373	0.16689834754930769
Parameter 663	0.5837563541247283	0.572724380334233	0.44827293611885066	0.44479385565994034	0.046528233833267596	0.046514472719509245
Parameter 664	0.5994516795721089	0.604368447036412	0.4278773722606627	0.4462346277591858	0.031027615446491186	0.031207016024188045
Parameter 665	0.4917540107891065	0.49041257564455376	0.45196202069913705	0.42801074407919126	0.03207956748864639	0.03215701921943186
Parameter 666	0.569933516522958	0.5831039588589954	0.44311222074239	0.4510505405741492	0.1125367725324587	0.11253688964064403
Parameter 667	0.4931861680122648	0.4931861681219447	0.45541225164436505	0.4477370585732593	0.0502078292020518	0.050207967496480335
Parameter 668	0.6613654766039163	0.5607815663745143	0.36019998153609956	0.48024671371113076	0.14895553311429066	0.13618641371841766
Parameter 669	0.6912503791032285	0.6967473391869181	0.39571250362880683	0.47215880404210175	0.07249604468284288	0.07249604467886935
Parameter 670	0.5610548828475828	0.555261940518873	0.4193528973113051	0.4567111234033638	0.09552836343395123	0.09552835737283322
Parameter 671	0.5311103416414966	0.5229994134895564	0.4471265315851311	0.44355816152005095	0.10465160002365223	0.10465159252620533
Parameter 672	0.5314818371870594	0.5302609721211253	0.4642037313042219	0.49438870027030546	0.06923596462416905	0.06923592213018395
Parameter 673	0.6616763875782249	0.6682684927144864	0.4634353706487335	0.4117010668974022	0.05436700202437314	0.05775652160723299
Parameter 674	0.6161424271448126	0.6231158256876974	0.41826914263317294	0.36851849780694257	0.05733393037733224	0.05680146625892585
Parameter 675	0.789830514660969	0.7553740698803995	0.415078579010557	0.4547657952174572	0.12596878996462196	0.13175163426866535
Parameter 676	0.688483137601564	0.6360312267409525	0.47386880395862285	0.3550984958648263	0.0344694662866107	0.03180083800208673
Parameter 677	0.7046924746693772	0.6758345209120616	0.49050746297657166	0.4705444004627905	0.06680183817908852	0.0732219500322561
Parameter 678	0.6645887758449852	0.6208225363150583	0.3823817832513394	0.30925242231710565	0.0877252861868174	0.09828530481676813
Parameter 679	0.6073509805798208	0.5891642680939209	0.4224647164362756	0.48007997198481794	0.03840115310309286	0.058063611125442297
Parameter 680	0.8365931927172992	0.7499082454506143	0.3852725432960845	0.41519624959728935	0.03922283957015321	0.04606320453860173
Parameter 681	0.5380346962983749	0.5253548396521478	0.3387221702658486	0.4265787606078648	0.07915609987745564	0.0791555751274513
Parameter 682	0.582952644279032	0.5489419531929309	0.5028500024506999	0.3784491577063403	0.0746070884716225	0.07062150434509627
Parameter 683	0.6843308195738821	0.6808365837614019	0.47233837268025913	0.4775685603607341	0.03983927704694097	0.04370854093417567
Parameter 684	0.6308058414744288	0.6213670931222063	0.4313246144884322	0.4966713810147407	0.18009581959790483	0.18884953203408428
Parameter 685	0.6723771600253445	0.6728536546574162	0.4910043881280578	0.39326552454032027	0.19109550961735325	0.19109551092309718
Parameter 686	0.7332850375259679	0.6828281106626398	0.48112330497725553	0.43951131517495556	0.040325155017602296	0.03624800986643213
Parameter 687	0.5880093099331838	0.5939906037357691	0.47556494237773944	0.42199590504556794	0.08767777229302971	0.11527282582210577
Parameter 688	0.5864600594938545	0.5771725331159172	0.4602332045920762	0.4751418568899356	0.05579968796822328	0.05595070332401035
Parameter 689	0.6135603327413561	0.5855664753871402	0.43594289864535996	0.4814288507263988	0.15414596786614052	0.14806624446934363
Parameter 690	0.642726050761151	0.6471988079075476	0.4528148175189323	0.47421547839461703	0.10905757138667113	0.10482868071288542
Parameter 691	0.6525044102718667	0.6252381405996752	0.48506029552425367	0.4354857941124454	0.04833150268246035	0.15061002569644966
Parameter 692	0.5883564685473842	0.5833098203113809	0.44700951229733005	0.37072052341208933	0.7781731033499721	0.7362006365739312
Parameter 693	0.6566679377231776	0.6552731203951241	0.49828764904354905	0.42784126412953105	0.05263183381222748	0.07445026796942046
Parameter 694	0.6592801030885527	0.638771527704033	0.42851538903149955	0.48474886272045076	0.0431520413780819	0.05497000857144575
Parameter 695	0.5870245878638397	0.5842584753086906	0.46957754573665583	0.45238079104850615	0.08182130079903818	0.07870125490294938
Parameter 696	0.5312338873266448	0.5095296953696624	0.4163500823409739	0.4263425401332183	0.14681761967989693	0.14754222022588534
Parameter 697	0.6910708642194728	0.7045753910300393	0.43129776351231686	0.34353884537987417	0.03521018660421381	0.03581728238722115
Parameter 698	0.6180920886948831	0.5985744167187999	0.5690836425352387	0.45003068984091477	0.04259799185595152	0.045879718552485405
Parameter 699	0.5388527122597133	0.5187115747607296	0.4639775654861129	0.4362803761565986	0.03631724701135895	0.03038622686397928
Parameter 700	0.6306018581555676	0.5688457382282146	0.3995153514738301	0.4218231761059528	0.03314263094348113	0.04530945945427965
Parameter 701	0.5612722711599574	0.5617425886504966	0.4016890115260775	0.47156955437917497	0.028335790387060966	0.026053749498522086
Parameter 702	0.5872205554303915	0.5577790541924255	0.39631246786576557	0.40359083244861177	0.032645232083079276	0.03842157029741125
Parameter 703	0.6620618073989789	0.5960427180847463	0.4867678779170087	0.47381459209421706	0.03882229521786007	0.038904483961407194
Parameter 704	0.5666576970422702	0.5630238729068628	0.48178577907544773	0.43019905742293335	0.08049248329333561	0.08049248567636744
Parameter 705	0.608469345692467	0.5908159293810259	0.4253309084028236	0.48358725089074056	0.03836674199960341	0.03882711576753764
Parameter 706	0.6557801615911782	0.6228259930515744	0.431703312915638	0.4301393260667676	0.040011630902539855	0.040874179431984264
Parameter 707	0.6649815753194179	0.6500715126805746	0.4313746981584456	0.41057873845594595	0.056268824294885667	0.05603389416439576
Parameter 708	0.6499318010132611	0.6496871015548422	0.46717458179610427	0.40907198970992165	0.028514248180104035	0.03867792409202253
Parameter 709	0.6382462527330722	0.6411114152091213	0.4065254365841401	0.4445957612021458	0.04385080163116871	0.06091414624895619
Parameter 710	0.5987701123922163	0.548779633572673	0.4271711236316358	0.45438814455048765	0.040064169359816104	0.046370506487567076
Parameter 711	0.6361744283857284	0.6146309580641861	0.47637981882387603	0.47351201687838357	0.06921431384906178	0.054900019027334324
Parameter 712	0.7159653202402447	0.70041835868256	0.48741611191156975	0.4478445047064373	0.06319711590881559	0.06741495659149775
Parameter 713	0.6211447243552712	0.6094712029645906	0.4150781426562192	0.46667736868968934	0.05250570030519405	0.054358976204222725
Parameter 714	0.6518991106090815	0.5972045552325091	0.4228058565550905	0.4573524020688273	0.03808875096514028	0.03796401913706393
Parameter 715	0.628258128839888	0.6198031301091821	0.4502565613573224	0.472301475034498	0.040844302399769494	0.040883310108129664
Parameter 716	0.5939086152059909	0.5614624930983029	0.42145792472650834	0.4889752941143825	0.0415708772055768	0.04157092459420059
Parameter 717	0.5616871894114501	0.5816617544301349	0.4524956114445334	0.447510663628638	0.033740372927624426	0.03374857274611495
Parameter 718	0.49691733804989036	0.5046011998115999	0.3800273188813954	0.46678632662373276	0.05512330284676946	0.055306386948459074
Parameter 719	0.5189258500578304	0.523328145787631	0.4049653478741282	0.4555771320381939	0.04595802606670388	0.04597075620615049
Parameter 720	0.5205132663036474	0.5205896779887819	0.4089638584421824	0.4258606356387702	0.04175526979187655	0.04175521676461391
Parameter 721	0.6456693299107962	0.6548684132977309	0.4616613741251206	0.4664927685113477	0.11330210255102846	0.11330198101920479
Parameter 722	0.7699265861761126	0.7110272189957542	0.45468363727390804	0.3743671005222789	0.03431646463392134	0.03380312476445814
Parameter 723	0.6497172706819989	0.7021171992873934	0.39680311778711863	0.4459385494638134	0.03960845648282138	0.04142621489349135
Parameter 724	0.5787850206369025	0.5193255354146584	0.35765370452915635	0.4863707853395513	0.03790108812542063	0.03790129436344167
Parameter 725	0.5630179702844773	0.5894309453925328	0.46271927580549255	0.4699062421063928	0.02688382050171363	0.026877477112530163
Parameter 726	0.6141548710122282	0.6142897333824756	0.4307104607933837	0.4728373567749857	0.12176202501969934	0.12176960759462388
Parameter 727	0.6063988206103359	0.5789104132689764	0.4510804687584607	0.44320293141082	0.17284356252415523	0.17284354443508593
Parameter 728	0.8771393932240119	0.7913712901126436	0.4573325897799424	0.43200120079671267	0.04141807225731964	0.04141845639665093
Parameter 729	0.4901546245792173	0.47709438403530247	0.46739750310204853	0.4575892998006685	0.04170415704152487	0.04170427779751347
Parameter 730	0.5387305517791481	0.5195507033008363	0.4564913770823032	0.44095232031810344	0.03362496522245623	0.03362492969407045
Parameter 731	0.5061208254649414	0.5075825279970356	0.37079609260456414	0.4745199460746802	0.03417330058108681	0.03417330365281103
Parameter 732	0.518099609085236	0.5048202355918072	0.41875443586290384	0.4969325888708031	0.018672553299312458	0.018664518319654336
Parameter 733	0.5662251857851058	0.5711520077259313	0.44819518897992194	0.4042617729668432	0.04180763766131562	0.04193354853309442
Parameter 734	0.6261609969492421	0.571101640685687	0.49641161190158944	0.41917118469840997	0.04015579426029893	0.039649511349759387
Parameter 735	0.4956315664582901	0.48691418211709037	0.4092376988370615	0.48273406501704835	0.0525911731098737	0.05259116924345737
Parameter 736	0.5516791506800127	0.48276637723177185	0.42608583964280067	0.46936843743888784	0.02614114896970461	0.026141149458393992
Parameter 737	0.4876650098195811	0.4875837716833345	0.3343720090595067	0.45947420739912576	0.03273572916441245	0.03285186408013743
Parameter 738	0.5605870488641451	0.49621837675143887	0.397739499623217	0.4690921459472871	0.1049447423507289	0.10489873489190217
Parameter 739	0.6294356224892137	0.6233393766939888	0.4736843315983432	0.44638240994407113	0.03935263704093088	0.03918407085038261
Parameter 740	0.5536399131162304	0.5536399159395369	0.43895986793607145	0.4753326368649978	0.05068293153679537	0.05063137681283757
Parameter 741	0.6204638214428122	0.6131966360068489	0.4718628577806938	0.45619742581310985	0.10818300388170196	0.10818295971180246
Parameter 742	0.6551784341606017	0.652601979713479	0.47880637789929414	0.43059526280499094	0.0936762540727901	0.09367626200140937
Parameter 743	0.5002598041951446	0.49884547435886895	0.4577132817977136	0.3975551328999123	0.03252751918135073	0.032653382902679814
Parameter 744	0.6017757393021996	0.6030777696969747	0.412699083168953	0.3906739369707541	0.024765876077729246	0.02473424441940761
Parameter 745	0.7877044202345291	0.7967078334914632	0.45694182408322426	0.43418194403692706	0.09578376475841249	0.09872412758594325
Parameter 746	0.9877987375442079	0.9835974156110928	0.3007541190769876	0.47381854007982854	0.09994639375801892	0.1764517869116725
Parameter 747	0.6654032654257136	0.5855669282585305	0.4671277804460189	0.4157491890182471	0.1081647547867821	0.10815726057579157
Parameter 748	0.6759981696823733	0.6750708711739246	0.3498764016070167	0.49573430400001167	0.046179825264570526	0.05141126449990625
Parameter 749	0.6797123981093758	0.6784820567493912	0.4410973526913907	0.40399699729003	0.036882521187136655	0.03498975282313439
Parameter 750	0.6370544235932595	0.6283260137491893	0.4557245289162398	0.3656349451215014	0.037051889369111926	0.06278102468471711
Parameter 751	0.87959422652564	0.8103507569649631	0.4851667681804075	0.4399363150172637	0.04972056443538629	0.08702107344734797
Parameter 752	0.655955810146559	0.5899784932515875	0.4731251967083567	0.46655737433513766	0.0281824042756766	0.03138007486370202
Parameter 753	0.8075019875552072	0.811159559885239	0.4677700291315899	0.4207609330502167	0.03820557777789868	0.039107457622605965
Parameter 754	0.6343814042221942	0.673494812197503	0.4737839163534195	0.46749597717849745	0.09786061293688547	0.10469636352170936
Parameter 755	0.6443216233963134	0.5982757076399905	0.43453559469885705	0.41201813129627557	0.03817694135497611	0.03814094738890393
Parameter 756	0.6834445686106322	0.6254917648751157	0.47942094514529365	0.43897972034402455	0.042738505388428744	0.04254411530640001
Parameter 757	0.6981834362841661	0.6760105284979314	0.34347676964862406	0.4773983005198792	0.0504630299211159	0.05046302925106107
Parameter 758	0.669949614161836	0.6598136322629101	0.45306116920970824	0.4377212321780108	0.03399246638531865	0.036073731908818726
Parameter 759	0.8242686892803339	0.663956632657313	0.44081304759331885	0.4421071857337337	0.02938986776511336	0.03054385935530425
Parameter 760	0.6615158742312043	0.6560719409111722	0.43123035599912385	0.4144813111047838	0.0926396560973808	0.0746506081436718
Parameter 761	0.8103128181882115	0.6824632992474488	0.41631573703242286	0.37136312903122176	0.03962409863507996	0.04941526804531908
Parameter 762	0.6831448790204153	0.6673221610386804	0.487747592494607	0.4601043084956446	0.03933727851002995	0.033206556673037096
Parameter 763	0.6595980022796956	0.5807561356209832	0.4555442243988248	0.4628520503266933	0.03681454301926955	0.03906965071227948
Parameter 764	0.9294957691030326	0.9145835692696886	0.4533247797297756	0.49073344480371384	0.14848632942877868	0.22789817146638525
Parameter 765	0.6356156962192219	0.6357157730839722	0.3565007197077671	0.48888400368991153	0.22110662839291867	0.27685282899946007
Parameter 766	0.7004760125831094	0.7058970795967086	0.4495239127554289	0.440455010803677	0.07471154013930786	0.13114569943764412
Parameter 767	0.6613487662936788	0.6684215885654108	0.4282173931395564	0.48618487837305213	0.05678838011373906	0.05899466315363891
Parameter 768	0.7298543016856952	0.7133598767839486	0.5121959595574546	0.3640633547420509	0.08490507861277301	0.16774578464388917
Parameter 769	0.732286981442438	0.7281776032030185	0.4759291023758346	0.46189921270405054	0.04629161453168909	0.07786234834618436
Parameter 770	0.6215726585469648	0.6242900997372174	0.448788111713918	0.45994353153106915	0.06594050751848261	0.07956661207966496
Parameter 771	0.6155798751414643	0.5509130900306525	0.338923554459841	0.46661058225358426	0.06382871192997741	0.06739130807002418
Parameter 772	0.5057529498635258	0.5166143474016159	0.3730193178899953	0.4222341169083401	0.10551339740025398	0.0964271173383498
Parameter 773	0.8588437054277774	0.6493275717832339	0.2759345287060342	0.4409605771650244	0.05656675132064164	0.09199381752714307
Parameter 774	0.5816072351916648	0.5734911266669331	0.4526650574351373	0.4794813350544255	0.03293701684533108	0.033681672868043536
Parameter 775	0.6304176730389139	0.615165224456538	0.47326263734024515	0.4592252429519308	0.05000516142172054	0.04882565370873472
Parameter 776	0.6600491798048752	0.628003237512512	0.3263135745337864	0.38064964266721146	0.031110736165857106	0.03354417472133514
Parameter 777	0.7568986224253647	0.7362146594427386	0.5306458503123574	0.4064039471264657	0.06491239014703498	0.13062509709749462
Parameter 778	0.699862538242633	0.6869030943858192	0.5531070174662357	0.3668769160406354	0.029902624500358396	0.029406618686246194
Parameter 779	0.7280238244452062	0.715975913728238	0.4687724003635749	0.47972731640359156	0.031628541275572616	0.047062628857483246
Parameter 780	0.5772783829990384	0.5412809504590472	0.41486882425497823	0.4094360783346612	0.02933205843459459	0.0341971569191525
Parameter 781	0.6121871714868875	0.5984107667299451	0.48559622834665106	0.4232235321758885	0.049701703560503546	0.050881211267415155
Parameter 782	0.6754100835295782	0.6620981068227247	0.3427895943758442	0.4673822239262296	0.04767435054228168	0.04735594099518846
Parameter 783	0.6706235171313426	0.6375682450611047	0.45462294557626814	0.45634858849890697	0.05983901017264222	0.06850268736999882
Parameter 784	0.7769669014700517	0.7756390080016247	0.4424179877641915	0.4253124497178514	0.03210481366329235	0.025168413430778025
Parameter 785	0.6073182108867334	0.6031659901819416	0.34866812165579564	0.43078088238302	0.06337992082297056	0.06335824076737223
Parameter 786	0.4986291927927333	0.49345103318043004	0.4865871169689725	0.408562493914787	0.0449912251715931	0.04487196453344687
Parameter 787	0.4927584718056358	0.4851094729389231	0.4393646643095243	0.4649459845860236	0.08735415997354563	0.08735416000534402
Parameter 788	0.6519636362296612	0.6384901212687011	0.46700116252296703	0.4333593789281965	0.07460247597127857	0.07004410855690639
Parameter 789	0.5889652283140421	0.4884587238297509	0.40976037247896885	0.4573207433822938	0.047522521672074214	0.05334740917867423
Parameter 790	0.49834121769093653	0.4817910100353828	0.4252375990497852	0.41070397464290503	0.03983565087029042	0.039080926518982234
Parameter 791	0.8197327221788095	0.814340931168578	0.47469334805594987	0.4050194621019124	0.11056020507880272	0.16930377934035434
Parameter 792	0.4892368663477255	0.4892368663477255	0.45638646964274393	0.4613541031398439	0.04877422264269589	0.04859208898541059
Parameter 793	0.47951496474646493	0.4584435726526462	0.4419509297468364	0.4289763221636567	0.04375574355282283	0.04375565685720591
Parameter 794	0.5959752783411392	0.5951690106442453	0.4261181129587833	0.46533043649710915	0.09387422571710664	0.09050110909578271
Parameter 795	0.48810825158152493	0.4881322470066626	0.4057582820231276	0.4155451949328748	0.06150952318026169	0.06688827587167127
Parameter 796	0.5817313601967276	0.6018679479438889	0.4300655669868534	0.422709476098837	0.07210444724593375	0.12008536854622898
Parameter 797	0.5434537396204999	0.5428152836676022	0.42053852834982985	0.42066951394991453	0.0689534213203521	0.09027624394571956
Parameter 798	0.6863422312728642	0.6667388363609585	0.40265213691893076	0.4803315977216783	0.06599892503698836	0.06665087021258771
Parameter 799	0.6260163423158221	0.5633956195769738	0.3590226758108867	0.413494821894466	0.04651130341928321	0.06670954756965622
Parameter 800	0.6317055675612583	0.6087130368234656	0.47443938495518123	0.44381901276829194	0.033544235163121994	0.03344635418592792
Parameter 801	0.5605708892955044	0.5569989647313816	0.4469362417038977	0.45773259842905045	0.15289210786630855	0.1654688795020589
Parameter 802	0.5352423563650304	0.5215228895491251	0.3811916881451016	0.45710398748500736	0.04473864660467304	0.058786845878165336
Parameter 803	0.4919852482615147	0.49180010434411503	0.4779010542915131	0.45038629946075437	0.03393636949112683	0.033936318668105564
Parameter 804	0.4566979944458795	0.4566979944458795	0.4566979944458795	0.40655145841593726	0.0343058321688028	0.033935691904354554
Parameter 805	0.5047553899257837	0.502779433192516	0.47937757428093664	0.43804841029798935	0.07975130421219892	0.07975539226817296
Parameter 806	0.6365148277343683	0.6341790273115461	0.4754926943274952	0.4967272143421568	0.09822524697885564	0.09671382094517761
Parameter 807	0.6918783970389575	0.6810214349897347	0.5572174902864124	0.4278523902099702	0.032918429082651246	0.03291833213791495
Parameter 808	0.556706489218896	0.5548100213883164	0.5255172586287197	0.4092742720231832	0.05170433143820655	0.0826162301282431
Parameter 809	0.6035139748378322	0.5828929897010946	0.42328919480616384	0.4187411875097458	0.04987816881753429	0.05560428808424636
Parameter 810	0.5977932911140403	0.5973296856974718	0.46060920206402434	0.4613146256862526	0.08857425307127181	0.08746981005296366
Parameter 811	0.5311854768409969	0.4819338412355729	0.41911620759525015	0.4422673959289262	0.04049616821114535	0.04034000373649674
Parameter 812	0.5534233011731255	0.5955673936466508	0.43448453362856776	0.4517883206391745	0.0640576147066386	0.06406076584616772
Parameter 813	0.6658526384995398	0.6499158282095949	0.45659070506489063	0.4732589905560141	0.057326848438468525	0.059270342185726535
Parameter 814	0.6069507958939726	0.5705324409973143	0.4580497884781816	0.46313283540463224	0.048982665318957674	0.04920133757627204
Parameter 815	0.5950354662748137	0.5978751079971187	0.4071718303488302	0.42231281387519604	0.17214116937309545	0.17200070293678044
Parameter 816	0.6389951810475817	0.6252411635450654	0.4516480543489847	0.4719612904145581	0.05274414093520381	0.05274471069302647
Parameter 817	0.716836018303443	0.6748045430197422	0.46766966200868165	0.48842413847586613	0.04381299677054096	0.043939822734149245
Parameter 818	0.5883336251118785	0.5776339164183214	0.42125892407130683	0.48240081735345797	0.04228545796959478	0.04122122507454551
Parameter 819	0.5282623648387454	0.5512209619995854	0.4613837388137121	0.47807606708987255	0.05045333318411861	0.0510149657718806
Parameter 820	0.655846201337438	0.6427698378657509	0.3671465743349567	0.47929622168618846	0.0827467935997955	0.08136634382371616
Parameter 821	0.6247892166250928	0.6181159928758144	0.47541179721464477	0.45647787175443943	0.0490203809050848	0.048338353068243314
Parameter 822	0.6429396626103644	0.639334174937362	0.4532086324199627	0.497977878381593	0.16174125370927434	0.16483377975331093
Parameter 823	0.609951971626971	0.6189190416397068	0.47706489886513853	0.4664658826006106	0.05180440592069231	0.051804292335832974
Parameter 824	0.619108172436872	0.5735668307715546	0.377954226232345	0.3915660118162407	0.11712194653873242	0.11692027764061423
Parameter 825	0.49578058341926345	0.4783923136289388	0.4628645921405765	0.3839776127657686	0.017539667641331413	0.017084523293354942
Parameter 826	0.5333960718522051	0.5343856707379088	0.4380353535878325	0.473500799159608	0.039278797532102144	0.03911729919688328
Parameter 827	0.6547024222379434	0.6228394975828694	0.39148000974939945	0.48688599721549664	0.03739867085336741	0.042367086674815924
Parameter 828	0.5945126224011974	0.5481044441679448	0.4300451541492142	0.4868085520370642	0.09323231343081423	0.09225018870399963
Parameter 829	0.648536219292599	0.6056132325212639	0.4848789862521229	0.4495374321190112	0.0579435043476703	0.05792407830963406
Parameter 830	0.557845787189323	0.5434756889721674	0.43219296884352054	0.4773504513944665	0.05074014975039336	0.050613140279997165
Parameter 831	0.624783207446739	0.6088029962939893	0.4293157029353796	0.4663593969297475	0.05391436039234873	0.05391415009055625
Parameter 832	0.5605125048822412	0.5711458727294346	0.4760439134839594	0.4175091275340287	0.03227710730385533	0.03274345880676571
Parameter 833	0.5092744660390373	0.5003654824040764	0.4219067727716538	0.41762720154673627	0.0820993483000471	0.08209917125926725
Parameter 834	0.6211173960997856	0.6026079386815235	0.3861921581611253	0.4966731127200522	0.18645634847549758	0.1864563499901749
Parameter 835	0.620092606654836	0.6181543275375501	0.44344134310917926	0.4753434082323796	0.07222773217802857	0.07181711863661527
Parameter 836	0.5165718725753554	0.4962455238581388	0.4219064309369289	0.4003888404882387	0.03116875995010114	0.030715354238002313
Parameter 837	0.6138128602475713	0.6076232094755409	0.46204550037782277	0.45277204665240056	0.019891644649335224	0.01982813409778926
Parameter 838	0.5949201991848518	0.46848741926289594	0.48235693114636446	0.4412641414231208	0.02328867030040653	0.024233581979478627
Parameter 839	0.9127958211771751	0.7659602637797626	0.4463237571867895	0.36952406548689204	0.09801669589016834	0.0982168006873454
Parameter 840	0.5547656267017333	0.5917651263374414	0.45193884783830196	0.45641361373040773	0.05351011890898914	0.0534400488521284
Parameter 841	0.6486624868791462	0.6210042342884154	0.3485588697864368	0.47790440523274164	0.059044373201856154	0.05960199260192868
Parameter 842	0.5727891660879953	0.5156089905709128	0.45473361598838635	0.4553373176681736	0.027008967407905704	0.027010263778681307
Parameter 843	0.5646209378400833	0.5732255963975332	0.3705486410738489	0.4463467639394763	0.02005491015495671	0.020054899000703064
Parameter 844	0.5705278452436404	0.5676360008418584	0.4430010708236757	0.4149680563867827	0.024627267505721834	0.02485236227302466
Parameter 845	0.5156228073377227	0.49997747038314994	0.3474833696214667	0.45793935141003594	0.03173621026580992	0.031299381595312356
Parameter 846	0.5259174871947948	0.5088993837380698	0.425120327296425	0.4232502229031221	0.03657554975211025	0.03623932753850244
Parameter 847	0.567339445448074	0.5497111656259009	0.4237193803234471	0.4849527794521402	0.07960945280377725	0.07960945314350462
Parameter 848	0.6049259773320491	0.6126661869374038	0.3915015691511923	0.4935098889083634	0.09810278401243352	0.09810290273008108
Parameter 849	0.6028598890910597	0.5842195880521253	0.45906408511481456	0.4662067900861982	0.05899019880775326	0.05898989639965396
Parameter 850	0.5743742100594165	0.5717342173440525	0.480095747780105	0.46434891665581557	0.054570653879414774	0.05457039363588655
Parameter 851	0.5959689726652218	0.5603827773872372	0.45389016486164346	0.4692720652766048	0.07155636078577406	0.07155535788640921
Parameter 852	0.5532618255179753	0.5755438009228121	0.4080174940079154	0.3587025239512874	0.03142533579335152	0.031416198407108145
Parameter 853	0.6155385831272462	0.6105951321536309	0.47938389246116087	0.4480704015099896	0.02761528881896086	0.027535167985672057
Parameter 854	0.5409020952052136	0.5401880330979183	0.4612958956538884	0.4398971490384909	0.08858998743526555	0.08858998746874433
Parameter 855	0.6251320761546602	0.6347942296219433	0.4505912126953966	0.4590079791752266	0.02860580181205223	0.02957147722166234
Parameter 856	0.5558966225437161	0.5021333740882208	0.4282329460454929	0.43221683449182746	0.03445880875240638	0.034452133945749
Parameter 857	0.5830749775499576	0.6143977832967749	0.5567171552058496	0.4598501558450814	0.03299018314536989	0.03370115460719737
Parameter 858	0.6402642310448439	0.6285289019865496	0.39421356805573526	0.4550456202981399	0.03127049912991951	0.043401562792220835
Parameter 859	0.48233432075735705	0.4629999122053009	0.44527953621325267	0.38362814395489786	0.033982125331653235	0.03403556484018852
Parameter 860	0.5769545444447763	0.5920211333974175	0.5470213834911195	0.48921394588479705	0.09594471755430437	0.09606243155802567
Parameter 861	0.6196879218754532	0.6077376724925917	0.49886530317429667	0.4005427877701107	0.0409823274886405	0.03724630919424059
Parameter 862	0.6167279773968279	0.6175158573525	0.4775850484512666	0.39153161175602763	0.023457769885324192	0.022538730730880016
Parameter 863	0.5959305319817255	0.5300328858646159	0.4642698882887572	0.47288671838464696	0.034589267565510395	0.034533148575165123
Parameter 864	0.5454746404271769	0.5272591433435704	0.4036836249342909	0.43814393896536075	0.03346125930943382	0.03347371440221415
Parameter 865	0.6356194540462156	0.6349113051938647	0.46072156398374925	0.49820036508339044	0.04456109050920247	0.04456979372680345
Parameter 866	0.5101517893903694	0.4956667690930563	0.44844194762641926	0.4726709884855791	0.04465949591858878	0.04465950980988423
Parameter 867	0.5553611517049006	0.5684445594199329	0.3597493151874723	0.4867795468747465	0.07712712990740202	0.07712717343237431
Parameter 868	0.6150699922559674	0.5945170290720543	0.4414637125548756	0.4808952646504478	0.11955946867581373	0.11955947503181577
Parameter 869	0.5986464983840051	0.5916774870879065	0.4685800462310182	0.45265203176178304	0.039493347724902095	0.03949318681517802
Parameter 870	0.4930326910306134	0.5412686727212466	0.4294136495803566	0.46260272447787776	0.08853330929410105	0.08853881570191924
Parameter 871	0.6003289549225106	0.6062154744147755	0.489496226207236	0.40412571061202435	0.030001276282363695	0.030001201595714788
Parameter 872	0.641745872142171	0.564914899329725	0.4445473955568865	0.4643331845759614	0.0794901685143606	0.07949323575125476
Parameter 873	0.5674573833097725	0.5700004974298294	0.4245397828470815	0.41290086863956654	0.06341277454374368	0.06337744409887708
Parameter 874	0.599159461356971	0.5537171579683585	0.4067082994408863	0.4162168095752548	0.06884458665935825	0.06884458857067477
Parameter 875	0.7017887622406255	0.6557084708761272	0.4609950513612182	0.3446606917939185	0.06606638662573908	0.11910694816937925
Parameter 876	0.5994251744159361	0.6040885499613121	0.4380887204157807	0.45734049349807515	0.05185674638897979	0.05184509029548996
Parameter 877	0.5722985457181848	0.5580254434576952	0.3840857397777554	0.4087706124509801	0.11405151922914533	0.11374607995742723
Parameter 878	0.5748084502289397	0.5101161742466261	0.4091493050901884	0.42566863781244	0.07379574898332353	0.07383957507878212
Parameter 879	0.6145525541669589	0.5475602844821725	0.43055267837477684	0.4349652788555971	0.017954968784166234	0.03091461144211899
Parameter 880	0.6280078781977141	0.6280075957158306	0.477676794019835	0.424607143719194	0.02299098356603395	0.01989135511612941
Parameter 881	0.606749378209672	0.5762948171002086	0.4693335945205787	0.38195645754570706	0.029604941669117327	0.029617403596419914
Parameter 882	0.5622092285855705	0.5644330676003478	0.3753292684388724	0.4781189348585816	0.04712436280111447	0.047087700355375295
Parameter 883	0.5812725383061152	0.578656015258426	0.4563907346188608	0.4742457679140893	0.02978637379626925	0.029785893266141603
Parameter 884	0.6032105803889101	0.5519919573167354	0.44064455988526136	0.46704566009080967	0.1046423063493124	0.10464230676098164
Parameter 885	0.5976293559867185	0.6026660527597858	0.4532920570314592	0.47234037049216154	0.04316278372797702	0.042439580770785634
Parameter 886	0.6778608347892348	0.668037545650434	0.4870819316901285	0.4394453982170998	0.03197394541159969	0.03197598849252041
Parameter 887	0.4946285394325384	0.49462838452826285	0.4004196661163021	0.49062004091405054	0.08497501962307105	0.08497503261930497
Parameter 888	0.47978928206283167	0.4727395584314536	0.33658427400158386	0.4584301926683353	0.0312941067148548	0.031294100582101414
Parameter 889	0.6679582216692513	0.6439818262864887	0.4703638753587145	0.44950437238080343	0.01957813134224648	0.030845356651883288
Parameter 890	0.4908167709350729	0.49361752935982833	0.45438983288273954	0.4748776626334544	0.05026890704106905	0.05015927926853621
Parameter 891	0.4921116063415468	0.4901636290863606	0.4525321542186865	0.4091917834773104	0.04274429638743195	0.042744817734630014
Parameter 892	0.5919334085586707	0.4906392748977931	0.4834553328083418	0.4285029680766211	0.1375046239857567	0.13750718054277755
Parameter 893	0.46994330985296784	0.4699433098529662	0.43614673823245115	0.4699433098531862	0.03958716065585356	0.0395871192831488
Parameter 894	0.4901523354566679	0.49015233495030264	0.4901523354010031	0.47362232796654663	0.04605755621894189	0.04606302490470908
Parameter 895	0.5239850664577486	0.4911194573101588	0.40545050276730127	0.4278001255594764	0.020834026631444694	0.020408210293936038
Parameter 896	0.5160424808469999	0.49592367697616196	0.4545241051190305	0.39163319778502775	0.03934072325514873	0.0393426953413166
Parameter 897	0.47428471950967366	0.4550093036740639	0.44084867281974477	0.440909978650901	0.0406430650868856	0.04065762719202798
Parameter 898	0.4939540496842667	0.4929827055686159	0.47986688685040824	0.4450113479010422	0.18663435981378526	0.1866343591414024
Parameter 899	0.6000971632956544	0.5774519076733218	0.4633331448939093	0.46675674182461824	0.05533833918714891	0.055392759364720684
Parameter 900	0.48238998428281327	0.48251682629148207	0.4182668087949316	0.4482260019554954	0.024668137490995556	0.024668852870824612
Parameter 901	0.5701299600461524	0.5060813772591297	0.3412739671985894	0.4247345818160042	0.03907532400782157	0.03907427611115241
Parameter 902	0.4807799355809228	0.47436997917541546	0.4327545619681815	0.4473284019692561	0.05327161140377715	0.05327153870730239
Parameter 903	0.4904619864742603	0.49066490468059576	0.3963253822139239	0.39540259104722764	0.04941461240024078	0.04941461219668512
Parameter 904	0.4907467703698316	0.4907403972715736	0.4387359438423135	0.4736439587833325	0.12440936608942461	0.12440936579616044
Parameter 905	0.5387039384060237	0.485985470401919	0.46594609098749323	0.47004894293016586	0.061676034050036896	0.06167625312146917
Parameter 906	0.5091224471824631	0.5091225326625177	0.4830478594946131	0.46552955207643953	0.025828300675081628	0.025828302571249184
Parameter 907	0.5318649898905474	0.4860134573437696	0.4003808167297661	0.4874236883787301	0.03378658260701345	0.03217386074289309
Parameter 908	0.4890012967757701	0.4870104367198219	0.4864906052674126	0.3725299378598963	0.015895700083244188	0.016039712939104653
Parameter 909	0.5083276543315185	0.5083413078186775	0.4445257680271773	0.4676653659197592	0.023643448187792043	0.02405929158972213
Parameter 910	0.6455105492761319	0.6420829114284334	0.48156890951944864	0.48665311941272366	0.05384594240671532	0.05384594157545952
Parameter 911	0.48508135160879645	0.4807469799720406	0.3960191622748246	0.38420071909527104	0.024255218486211177	0.024255210564321783
Parameter 912	0.49613284383801975	0.49613246637984204	0.4797445954126725	0.4948891961128896	0.06800968462975049	0.06800968451861597
Parameter 913	0.4787574918917622	0.4829358627793042	0.4873802068162757	0.44425904506230984	0.021340626434347476	0.021427157495690505
Parameter 914	0.5682498950102501	0.5565154496614896	0.490881318748685	0.41239824433822636	0.028802605998458408	0.028802494124287828
Parameter 915	0.5173391602488651	0.5034573555809074	0.38416945647149203	0.403050865186388	0.041396005562155835	0.04139605204200128
Parameter 916	0.47924240756788195	0.47915218973674656	0.38061635700649765	0.46304446318913167	0.08628238724355994	0.08627775778994454
Parameter 917	0.667900454347734	0.640328622620856	0.4126626823431938	0.44616531479734894	0.026287061223528557	0.026207206542244288
Parameter 918	0.49954339164142647	0.48738978992331006	0.4599050493178033	0.46297925712496024	0.05537137329696995	0.05537139938187263
Parameter 919	0.5095658155848521	0.5097911052047749	0.37905775645424256	0.3623526326686316	0.036902649542324875	0.036902391705901386
Parameter 920	0.5012404149848306	0.4985269748395177	0.4890618646417416	0.45875871255937123	0.1773644372619464	0.1773643598357481
Parameter 921	0.5225731527113696	0.49570307207736164	0.4476967296976042	0.46642216993797564	0.01896491731003104	0.018964952890589526
Parameter 922	0.495310217282778	0.4953102088945688	0.46390335523961	0.48951687686619677	0.035554456806544635	0.035554446654734964
Parameter 923	0.50720297299299	0.5057911982667531	0.4177393888433235	0.465156111798126	0.04275309908252878	0.04275310096822732
Parameter 924	0.4872113425998532	0.4810317783885166	0.39160810268843	0.4254405523823398	0.024434054540468875	0.024435524745444664
Parameter 925	0.5771997641434272	0.49620035591436007	0.46129506545875676	0.48164687857472116	0.05110029357107948	0.05103710844378813
Parameter 926	0.48855816411996167	0.48052740501536234	0.4515293361978406	0.43226905988860564	0.048034878811872864	0.04803896011641602
Parameter 927	0.5975282339621175	0.5871792644673888	0.46117441165559736	0.33603214954473903	0.028846479318098542	0.02863369632388417
Parameter 928	0.4600925734594393	0.45118741596375134	0.43224829300971723	0.44683258976682044	0.1545114435198291	0.15430959403682099
Parameter 929	0.5411838333105621	0.48956647843507156	0.4603724235747946	0.4481531050255575	0.045087269828541054	0.045098320490451246
Parameter 930	0.4975435005370601	0.49754327431485534	0.43861530477709587	0.4165804075816814	0.03403305415699476	0.03412949974767454
Parameter 931	0.5529844131036965	0.5326178559149004	0.45771387270305375	0.4405243116733039	0.0738807557342699	0.0739893884333056
Parameter 932	0.5193746701374847	0.526191881917256	0.40240850908360315	0.43758717010777404	0.047841331675875315	0.04789932566667325
Parameter 933	0.5258256968884203	0.48670393383336885	0.42100397398398937	0.45062910261042727	0.026234812980422753	0.026253615006759226
Parameter 934	0.5843314481217171	0.5722424111078133	0.48180467963481544	0.4246585574104555	0.016856757636567618	0.016880992015286117
Parameter 935	0.6462693723135362	0.6363950551335705	0.45219621378047	0.373993107571936	0.04698991363073564	0.04718270456696355
Parameter 936	0.513742187052432	0.48249538546686394	0.42045015208854275	0.4620406034529296	0.03707295321075671	0.036585454394010786
Parameter 937	0.5048798529432099	0.504844633640575	0.45560724457349955	0.4665055145507313	0.04797655055905678	0.047976556921730695
Parameter 938	0.4664675373872945	0.46646820192752547	0.40475339438335933	0.42373197267030366	0.023228906045376724	0.023229199418097507
Parameter 939	0.6762386374485203	0.6169702712789127	0.3982811657934925	0.4460015807789	0.03986404098967976	0.0398686184006703
Parameter 940	0.47345030599930105	0.4722020099013333	0.44085899218998625	0.4571846861715349	0.047351724405475346	0.04735314162952582
Parameter 941	0.5760830334413247	0.550887011535134	0.43617668644322116	0.45296833824825355	0.05093487619638373	0.05093487622796963
Parameter 942	0.5143884372604561	0.5050488551162631	0.39397042608412547	0.47864749186340205	0.0921815326123842	0.0921815323787976
Parameter 943	0.5248214964978678	0.4971728656905171	0.4762546139896555	0.4002791881808382	0.028823619850161575	0.02881325033533058
Parameter 944	0.4980452441396942	0.512774531198857	0.4383875414338333	0.46485758310074776	0.04276636435586764	0.04276636399399415
Parameter 945	0.6801245681433961	0.5567596785141116	0.4538575408445278	0.4905943610359056	0.1564449829987202	0.15644391242578096
Parameter 946	0.6010150428863259	0.5738074639390397	0.4302906073340365	0.4600289214146387	0.023969862694541072	0.023447669529580287
Parameter 947	0.7055226175744953	0.6970204375553524	0.39973976353035	0.44499332594062346	0.03855134395031519	0.0385514610358301
Parameter 948	0.5560401190992584	0.547071656644547	0.44268557152696264	0.38838023747403594	0.0344167081413919	0.034486982496576474
Parameter 949	0.6137116458201451	0.5957103532585257	0.5005649706988078	0.43858621362544137	0.043014000005775085	0.04332245127974489
Parameter 950	0.6981140458557997	0.6826595974650347	0.4382656604289463	0.446130988106833	0.12215609651111066	0.12338231307613422
Parameter 951	0.5952155400242258	0.639041788151997	0.45266046917799235	0.4918983415702342	0.034715516061633075	0.034707421150516504
Parameter 952	0.5376197654743784	0.5206561603418632	0.46082232018581554	0.48184830109804117	0.051479029835910725	0.05147251392387375
Parameter 953	0.7322844990627844	0.679761655789705	0.45531230229617603	0.43536622486494586	0.03404788874868661	0.03299154657228266
Parameter 954	0.6202464557190349	0.6200148151196134	0.48563057994800873	0.46530344256321804	0.04670153934864843	0.046699309993225815
Parameter 955	0.7161700325291469	0.7171860669218975	0.4081893816361718	0.4379353092247211	0.034678109147141256	0.034743851647322285
Parameter 956	0.5301124959172695	0.5402283699857005	0.4658511761531452	0.4230842275892876	0.14678842973291892	0.14678842850533194
Parameter 957	0.5865026191084619	0.5903254417967198	0.4886018447396552	0.47264860283862925	0.02243984624041437	0.022435983510154064
Parameter 958	0.6332823090835398	0.6234176605923613	0.4036000666298106	0.49381118190661477	0.0758620215819387	0.07714981729740653
Parameter 959	0.6801199114203413	0.6553059977587814	0.4796076128387242	0.4477536558887306	0.049420521313312316	0.05260591772589121
Parameter 960	0.6511230792107423	0.6486049823627463	0.4296200027037843	0.45913544831055225	0.05626612661764721	0.056286439945225336
Parameter 961	0.6402922720842812	0.5546818637668864	0.4066799394214634	0.4783571278028222	0.04639814730675239	0.04639813588176134
Parameter 962	0.7093978049573142	0.7028417855349962	0.48651467313765273	0.4544705903324027	0.027417443170028782	0.027443609119586362
Parameter 963	0.5463860354168606	0.5259533975282557	0.4226625650884621	0.40456429285453566	0.042580472128990174	0.04255996488482022
Parameter 964	0.629439950328708	0.6235415492242384	0.4448325348581834	0.455200941758793	0.025051763349476064	0.024348216410112075
Parameter 965	0.6560390867319533	0.6100472489620867	0.4905301181133103	0.31148296906209905	0.04870058114645927	0.04965346032187615
Parameter 966	0.6764390757823572	0.6262547564650216	0.4849070344700669	0.44542134072540607	0.12142550565669386	0.12150704115007016
Parameter 967	0.662248957825579	0.5840968806916166	0.45418842168341067	0.44896490432436004	0.03492528234714373	0.03589668972903719
Parameter 968	0.7010158349131183	0.6906650321058392	0.4625706235989604	0.426462654856813	0.019843036724998958	0.018834904903717378
Parameter 969	0.6130300643423792	0.5362108520299338	0.47298418167306133	0.4622585651010395	0.045386142026100626	0.045423524445373537
Parameter 970	0.7104871037826561	0.6635644327640993	0.3878119277087268	0.4883554242101689	0.15547115088729926	0.15547063626618635
Parameter 971	0.6879944393767898	0.5977398823193478	0.4018533297860899	0.39445412798579915	0.028674410821768886	0.028492820862123902
Parameter 972	0.540421714391514	0.5182083345430442	0.4456345824752559	0.4690980078630753	0.12846347858138346	0.12852728820971143
Parameter 973	0.6661541817973786	0.6388827749343491	0.45453660150578634	0.44413499299938874	0.10372947104714467	0.10438301071900578
Parameter 974	0.7362943127807273	0.6688796213363559	0.4798062473276479	0.42321846760237775	0.03077822107384888	0.030098263479514498
Parameter 975	0.7781380819047674	0.7032322524961792	0.4572225797758506	0.368021155901571	0.02598404982594052	0.02733031082188507
Parameter 976	0.7980193169860197	0.6878360082693298	0.42821768719741216	0.45461304813340186	0.04915229748828884	0.04916386314947348
Parameter 977	0.8810933253956484	0.7788763097874378	0.4786381778454878	0.415798175254365	0.08669910856779595	0.08665970926691718
Parameter 978	0.7245570632482866	0.6626023665279922	0.40605997026209806	0.4552497677197211	0.05064736736481458	0.05086097082685921
Parameter 979	0.6506373467004727	0.6486642634478819	0.4936737635713666	0.48625402186584776	0.03747069981389557	0.04469391439690537
Parameter 980	0.6160885931926673	0.6004773828273144	0.41320254027372205	0.4688485764831924	0.030753161109479968	0.030780840158437225
Parameter 981	0.663885875839207	0.6372090283783225	0.3484409073385549	0.42929339175375203	0.043691823039494426	0.043464442585604696
Parameter 982	0.6494279496774967	0.6238150005015137	0.5008404055113198	0.4646048447183193	0.027492384907845543	0.02731621093558284
Parameter 983	0.6442169179085201	0.5794248799254976	0.4256401963560502	0.4832977903757638	0.05888064542557951	0.05888064163752889
Parameter 984	0.7037590759088854	0.6947667664075269	0.3994232284763911	0.47059276215570367	0.05539332235594219	0.05641956455855872
Parameter 985	0.7740844022574256	0.6834165375013814	0.35698132449552167	0.43783341550881766	0.020241448877479862	0.020921192307246164
Parameter 986	0.7273657405849718	0.7048148068597573	0.44544117149460816	0.43434544263325947	0.03370019363962505	0.054946610829712875
Parameter 987	0.6900874759583647	0.657367125372686	0.4778696505733121	0.3983878053987038	0.09457322574694461	0.1233857715300882
Parameter 988	0.5746655328168441	0.555710824017693	0.44072262709714355	0.4529591068010693	0.11930516611148906	0.11701455423875513
Parameter 989	0.637300675945965	0.5875043183750812	0.4654683373678641	0.4603177750629214	0.08054940997569597	0.09029484476810162
Parameter 990	0.636906688311282	0.6214337576540087	0.4903507695165698	0.48087003434960873	0.06989211734225283	0.06942900502094362
Parameter 991	0.5811609303951233	0.6178126934830024	0.4853625657350287	0.44838290359929917	0.041300347360165635	0.042014633023495354
Parameter 992	0.5885998663195098	0.5815645797161397	0.46272631704012435	0.4852703944751111	0.01887652029699141	0.03564662068420413
Parameter 993	0.6058153487433002	0.593841807019371	0.4626455279414311	0.44904414387922253	0.03964022081435502	0.038395047958111134
Parameter 994	0.5276696721898378	0.5569735047393085	0.4767916826135784	0.49808067790198257	0.03535682692801169	0.0357452219507884
Parameter 995	0.5553557167704137	0.5346840775315754	0.43128002898672957	0.320855570985477	0.029672894006389006	0.030015854145447635
Parameter 996	0.5960551715583127	0.5254438667793209	0.37273444852128645	0.47782887613077396	0.03542339243328589	0.03540826311356726
Parameter 997	0.6266199117539392	0.6179440701890349	0.4525697874668261	0.4412607342671275	0.03764037832362502	0.0638976022236452
Parameter 998	0.6751371824373804	0.6449875074025474	0.45645260180873265	0.4037966667475565	0.05944795337952444	0.059450907018914395
Parameter 999	0.48996197106819384	0.48996197106819384	0.4355782916645834	0.4344214730465039	0.031178790618121635	0.031178705019004077
Parameter 1000	0.48051888765387324	0.48051888765387324	0.458910486971197	0.4624071616433776	0.07740182144051813	0.07740175279627222
Parameter 1001	0.49573074549617857	0.49573074549617857	0.48450073500843066	0.36096255643407194	0.03091426126915736	0.030914214727397638
Parameter 1002	0.48902110011560346	0.48902110011560346	0.36645453812835155	0.44771117961377366	0.04556180483816431	0.04556173997106219
Parameter 1003	0.47733387731833193	0.47659715022191307	0.34694031528637487	0.4538110623051332	0.07513306710469962	0.07513298344881388
Parameter 1004	0.4942338685340022	0.4693803311764588	0.44780132246533927	0.3476142389359639	0.02955522583185828	0.029555225831607107
Parameter 1005	0.4870622539272068	0.4870622539272068	0.35885082524656303	0.4565853549451136	0.08870646723047321	0.088706467065681
Parameter 1006	0.49477931165495487	0.49477931165495487	0.49145380596376914	0.42100369999627413	0.035835186927507034	0.0358351342150514
Parameter 1007	0.4985885246846897	0.4921037592821869	0.47730309815294975	0.46691594713080303	0.09156136182643652	0.09156136167325049
Parameter 1008	0.488206157506705	0.47884588739484923	0.4648037589283653	0.4618381031225964	0.08874252686747318	0.08857237700661154
Parameter 1009	0.47885611026153563	0.47885611026153563	0.4493120112717275	0.33115247498157707	0.07984370409330271	0.07984362207832156
Parameter 1010	0.48517566423782577	0.48517566423782577	0.39489539376993193	0.4513594690292719	0.04744088397790046	0.047440883975027506
Parameter 1011	0.4860178783441901	0.4860178783441901	0.458688891968293	0.42285716302469356	0.03157766395912674	0.03157758174251489
Parameter 1012	0.49380531497989555	0.47671695846699186	0.4591393008285129	0.44780165095842794	0.07270131916690133	0.0723353218646694
Parameter 1013	0.49336079048800624	0.49336079048800624	0.4481612699849739	0.4661209661139798	0.10006584032943068	0.10006584014471319
Parameter 1014	0.4984329782863024	0.4984329782863024	0.4984329782863024	0.486342002595961	0.094877107403648	0.0948770159969048
Parameter 1015	0.49292930806803836	0.49292930806803836	0.4295582674223451	0.46461688528438544	0.040970555450823135	0.040970555449125534
Parameter 1016	0.6160339716383079	0.5676513123906093	0.4814253506675008	0.407419817591254	0.04224237473649896	0.04222806325321388
Parameter 1017	0.6111092800491265	0.6079234582025235	0.47069624540319244	0.4527821694839922	0.03890078253144508	0.03845442911962149
Parameter 1018	0.6249026051614263	0.6166946151164907	0.41059172604776084	0.45245328858089634	0.028417185391823835	0.02842009079107359
Parameter 1019	0.5595858405226367	0.5595815527764461	0.39049352941125703	0.47648966763654055	0.044276074902393936	0.04420972757620735
Parameter 1020	0.6091172018791676	0.5973168812900549	0.4618247475510113	0.45024280994146704	0.13125765139597875	0.13125774360193987
Parameter 1021	0.622010620305794	0.622010620305794	0.4445896400239802	0.4473588644906148	0.051282219598107304	0.05007303332963833
Parameter 1022	0.6247207451601591	0.5951545454888468	0.4717922440155563	0.3812105878917683	0.03187855691483074	0.03186546530897637
Parameter 1023	0.536967423438136	0.5373190042131388	0.39471145930284823	0.4047317454295314	0.04508361329775448	0.04516729886908896
Parameter 1024	0.6915005027246024	0.6575648963902274	0.4821669265508569	0.4457937703995301	0.028984053230429227	0.028983395634256698
Parameter 1025	0.5053496057130782	0.5229713935446693	0.4138795041036123	0.4599125329364505	0.06280197529816128	0.0640371541530074
Parameter 1026	0.5684846966444356	0.5646932543851441	0.4683429808265699	0.44330546607605714	0.03628194190470724	0.03687288584501146
Parameter 1027	0.6177521685716577	0.6156658792026978	0.2398298349241681	0.44544145005019287	0.10579977206552656	0.12388220827893986
Parameter 1028	0.6206362615583689	0.6118564727969638	0.48688089412470026	0.4604607317873642	0.027750144418675668	0.027152813778244203
Parameter 1029	0.5809526101869559	0.575087967351702	0.406177497077739	0.42017442167722374	0.03171583473637819	0.03203256433796274
Parameter 1030	0.5938330284981257	0.5938330284960985	0.45796753159760284	0.365392674252216	0.020608393389142207	0.02103388754852252
Parameter 1031	0.6131176056142864	0.6212676504677064	0.4451509720508363	0.42281729278751495	0.04077864463016374	0.04201544154631444
Parameter 1032	0.6248445884639675	0.6141523382498966	0.45153633464116877	0.49786609138737703	0.04106263110733761	0.042510577465986105
Parameter 1033	0.49799903630220693	0.49799903630220693	0.3553434004227704	0.4972004838252654	0.058186757091000435	0.05818669444474313
Parameter 1034	0.49378411556825463	0.4760676788946745	0.4311267851247112	0.332203450863873	0.030066467146185646	0.030175194804737626
Parameter 1035	0.4900088757258371	0.4865476182664666	0.40685932226971394	0.47700100005779184	0.03969380276237258	0.039693757154268136
Parameter 1036	0.4869708992159361	0.4849211113511952	0.423683801150837	0.4051520871008709	0.03446799077091285	0.03455827585586427
Parameter 1037	0.4916983067028022	0.48536681702489765	0.38134950579261145	0.4597682522396136	0.05840646613506724	0.05840646605798175
Parameter 1038	0.48328619053534955	0.46806825961151416	0.4201621802374155	0.35816733128067163	0.043001242438109405	0.04300436519624952
Parameter 1039	0.4897715925078058	0.4897715925078058	0.4388637108317782	0.44104450868951967	0.03061393008831466	0.030613930088004823
Parameter 1040	0.49476526219360867	0.49476526219360867	0.48130331145930627	0.40768775858276257	0.021421567862647595	0.021459400841106188
Parameter 1041	0.49575897191088364	0.49575897191088364	0.4851613015164587	0.47357618659916506	0.06469642552055539	0.06469642551614266
Parameter 1042	0.49480611481858505	0.49480611481858505	0.4675220159921696	0.477928076909364	0.03212672732280328	0.032126682243137444
Parameter 1043	0.48930822230712034	0.4886084199638784	0.48254536809073423	0.48034822566391866	0.05654959450616914	0.056549594445219425
Parameter 1044	0.49592586174205366	0.48965961066610786	0.418678848158029	0.46088945808411125	0.12150946975470853	0.12150946948441473
Parameter 1045	0.4980265744287283	0.4822845287537009	0.43178355710001537	0.457876540551229	0.03808285498320815	0.03808524882237464
Parameter 1046	0.49015767452025144	0.49015767452025144	0.4520514671908643	0.43831205804718953	0.1408621554868581	0.14086215519388604
Parameter 1047	0.490801419907464	0.490801419907464	0.4749533529221579	0.4640084271535252	0.037048785595822975	0.03704869797506427
Parameter 1048	0.49381024719824385	0.4846120985769927	0.43620982551785764	0.37895495368016757	0.02033123356061997	0.020414062777554823
Parameter 1049	0.4968249725795053	0.4812695872943045	0.45319533602037243	0.37967982250576515	0.035239092468776406	0.03523907089016322
Parameter 1050	0.4901228592865184	0.49012284225298897	0.4360812692014546	0.4390801362159473	0.03208301379387081	0.0320829639563103
Parameter 1051	0.5093105820397538	0.4940663757070137	0.46749144211357774	0.40151066260796936	0.031692577514192966	0.03169250959125097
Parameter 1052	0.4923949810935613	0.4923948994185979	0.37263832503034466	0.46809437000800336	0.03303226982185045	0.033032201764296
Parameter 1053	0.5622503378192774	0.49196280256377156	0.3892376377904416	0.48394478826011855	0.158697156936289	0.1586970877096925
Parameter 1054	0.47558864432764836	0.47509098443454784	0.4805121755489644	0.46503926879702373	0.047003564001643	0.04700639721990839
Parameter 1055	0.49003788875807924	0.5051364781275214	0.4222920814200641	0.4231690178973707	0.02519680183042948	0.02519669415041617
Parameter 1056	0.496215225284797	0.49621457160547916	0.43139184354626614	0.42647396326195036	0.037370828744965695	0.0373708287479837
Parameter 1057	0.5156924941402926	0.5160458191422732	0.4456023624599246	0.34471387631992634	0.029610020209600046	0.029667125728332744
Parameter 1058	0.5135207610416922	0.5135234120300304	0.4423668819283149	0.4923136682952932	0.06434070925381202	0.06433915347671827
Parameter 1059	0.4976749071638842	0.4977375246960188	0.43956895114487227	0.46920227396859543	0.08632340807829675	0.08632345915153149
Parameter 1060	0.479212253534157	0.47644586343207285	0.4079784939545015	0.47809879466187916	0.036861336776187886	0.0368613170933723
Parameter 1061	0.5297635747038676	0.520370003662054	0.4270818797810845	0.47849007285068185	0.16996474316986	0.16996474280699558
Parameter 1062	0.5896772496131328	0.5999939657821172	0.386402757216611	0.41486443363007974	0.07573115372711348	0.07573074772135618
Parameter 1063	0.498939607406894	0.5063334149102868	0.4208359006080453	0.46794927247239104	0.026659417824111714	0.02665932239781514
Parameter 1064	0.5018099744481417	0.5010781048883052	0.4746761533879921	0.3973353793040618	0.018865582821198087	0.018864851973230512
Parameter 1065	0.5924053679676085	0.5685612879576833	0.36685576592050784	0.4215556424325537	0.03538725869723769	0.03522408156458004
Parameter 1066	0.6319922342649026	0.6321964726442493	0.4721332199892382	0.45681507183029546	0.04733800266760313	0.047431844981545304
Parameter 1067	0.6238667786085879	0.6206802922224395	0.4812595966026658	0.3955029882970139	0.08778634293850375	0.1242627164139993
Parameter 1068	0.6239119134589205	0.6232035125271769	0.452174831033419	0.4007668355459383	0.24977629906594495	0.24402928116088757
Parameter 1069	0.6106262714263087	0.6071240162476836	0.4127118634789586	0.440626306912133	0.04680104092814656	0.04516193641075081
Parameter 1070	0.6372262891974383	0.5842127406354123	0.48361382787617047	0.41810168428600436	0.07486251189928013	0.07736922186174269
Parameter 1071	0.6265047963746859	0.6171612938580864	0.45358223802438635	0.3859989662733954	0.04958189184001427	0.0800475891946007
Parameter 1072	0.6533886029845088	0.6529223806734885	0.4797138093626673	0.36913713289860883	0.03344031030045112	0.03178851410711127
Parameter 1073	0.6331863441325177	0.6334227471590628	0.42153712352215666	0.42580043014233826	0.024196820878127842	0.020466672886668494
Parameter 1074	0.6598749032344937	0.668781975442507	0.47801525424183894	0.4675252928006277	0.05424455639229607	0.09464692281795284
Parameter 1075	0.6416804904768307	0.6421569567193739	0.362538918784302	0.44780665121722574	0.05437279037854324	0.05548049066660393
Parameter 1076	0.6187007343819307	0.6172427555154151	0.48122199974713764	0.4282554026999531	0.03210994113368881	0.04275545228978532
Parameter 1077	0.6467816392804573	0.6471506942256102	0.45451099734292727	0.41176269906450397	0.030490467064567095	0.03632006805362585
Parameter 1078	0.6454432163614149	0.647226203097359	0.46431293279249064	0.4013921710049057	0.05393095471904445	0.05469789259591634
Parameter 1079	0.6180087627463524	0.6224661987691598	0.4402981397989414	0.44979267632125686	0.04833178142784823	0.048331975275293496
Parameter 1080	0.635879028689899	0.6352359142909245	0.3599024477595897	0.43607533853720315	0.2270123763249875	0.22690084731970556
Parameter 1081	0.6082758234942975	0.6069633715483149	0.4481293400138767	0.44614762951010417	0.04208575536024178	0.04162474774220315
Parameter 1082	0.6081820621247143	0.5700696061710028	0.40411497538014574	0.4071322577250593	0.0432382776735549	0.04055126274038004
Parameter 1083	0.654087998833659	0.6406357307433761	0.3677195091342862	0.4727042478928563	0.07855358739796281	0.13336614337277836
Parameter 1084	0.6375897679770873	0.5993289388613201	0.44803869623835807	0.4225047605871945	0.05644247612798686	0.056442289461606385
Parameter 1085	0.6243056861979364	0.5868243459556527	0.4383394792454663	0.41614325921604345	0.02396901031193542	0.04838934809660793
Parameter 1086	0.6426807712977112	0.623426914991658	0.4836391853507399	0.38359426540950253	0.23281267935834618	0.2417459761515547
Parameter 1087	0.5678768923078932	0.5703732314902008	0.4767972738442586	0.4602227554380333	0.07977756767161524	0.07900973508518855
Parameter 1088	0.6253935790741704	0.6225582557671541	0.4349944714904096	0.42734435589359676	0.09134704981673956	0.09134695885335513
Parameter 1089	0.6219179018139832	0.6068270856110966	0.47793874200727776	0.490750262342538	0.09187115574015486	0.09188139533588341
Parameter 1090	0.6486749579224873	0.6015817775255847	0.4453431302766927	0.4016198606888182	0.09818573404081932	0.1228469240121489
Parameter 1091	0.5960802141933411	0.6057144411889062	0.4831108774928342	0.45523233508962924	0.1025024051975595	0.10309981121007923
Parameter 1092	0.6247031492017823	0.6061590126121814	0.3875963422232711	0.4226904436947848	0.13978338741197296	0.14885164938509277
Parameter 1093	0.6634147327315181	0.6431321814951976	0.507641326646328	0.4464912509470342	0.10827964271282768	0.10960549098233195
Parameter 1094	0.632983890824955	0.6140379934894424	0.5020933646289911	0.3196228239161687	0.045754739857270174	0.04593516569389178
Parameter 1095	0.6673361526510744	0.6495878900119494	0.46555735569605317	0.4016587592973895	0.05634839103304416	0.05664080451209351
Parameter 1096	0.6592545862520829	0.6545226854262184	0.44276104691997487	0.4898920763890153	0.07279053931016935	0.0663039396911562
Parameter 1097	0.6179850739506594	0.6188960035389722	0.47015528293821574	0.4866571506684191	0.155189170950473	0.15518917962157303
Parameter 1098	0.6576275711290513	0.6151455087652012	0.43537460635267755	0.4341234607271345	0.04746412345610472	0.047471864411117864
Parameter 1099	0.669875605897499	0.6059331808528269	0.4750698419168119	0.4449577839099731	0.09206329955391536	0.09205990113497724
Parameter 1100	0.6106424258738788	0.5170534560718769	0.47615378941472	0.448816965829312	0.026352702494557026	0.0258590679231349
Parameter 1101	0.828606722883938	0.7114272628564096	0.3824899173843024	0.4604857097621549	0.033397231413292885	0.033795450580519165
Parameter 1102	0.6210060908018395	0.6213945302723314	0.47068336002097944	0.4825858015933245	0.07558613385062846	0.0756790224597239
Parameter 1103	0.6555060730837584	0.6555060752486295	0.4784053667146684	0.4756092323950203	0.03124950104135575	0.03130968062808352
Parameter 1104	0.6202381713234397	0.5884706248637808	0.42410798879052936	0.4686243045322685	0.03747698496781422	0.03747700075006445
Parameter 1105	0.6404502221502036	0.6139492219911998	0.4373035137463225	0.4553659412605658	0.030025517598197646	0.02993014499689159
Parameter 1106	0.5845906450470701	0.5974130816192595	0.3798508879148613	0.4765224036471673	0.08043802000091815	0.08056812983137383
Parameter 1107	0.6113160986944344	0.5785229329385134	0.4825201089536192	0.4407662973633214	0.03285498451731117	0.03301896483308901
Parameter 1108	0.5356175284849843	0.5350222014086568	0.39332602772815217	0.4428675109043182	0.0510772468797932	0.05097950565149363
Parameter 1109	0.6011604745627511	0.5958751208808317	0.43817012885657813	0.4230070168652612	0.052434252941613246	0.0523692016032431
Parameter 1110	0.7493120891473006	0.7294163072190786	0.4364744639004077	0.48579334484893877	0.042240135347251864	0.04223295709294893
Parameter 1111	0.544350477969169	0.5241918406529209	0.3193996503330473	0.36523133867513974	0.09073150423539113	0.0907315064798763
Parameter 1112	0.6507659908990253	0.6023007321985558	0.4170292431850917	0.44974734286830276	0.039617908889594114	0.03961674547494003
Parameter 1113	0.6218349832009495	0.6236220395613484	0.4864046102738954	0.46813766028288195	0.042318799235175106	0.11368989078846332
Parameter 1114	0.6074964793702029	0.5995171137871675	0.47430904067443824	0.4890254754009318	0.05945138534800673	0.059450748630683864
Parameter 1115	0.6359724852958544	0.6348558188959255	0.45516470357409355	0.41720351437785413	0.07157392065103553	0.07915215122653227
Parameter 1116	0.673384928488737	0.6203201249425162	0.3720146502049015	0.48557123145836073	0.035593380634294625	0.031288310576023715
Parameter 1117	0.5926448728331687	0.6006872802012813	0.47819564099259004	0.36542614747276864	0.06393187330882143	0.0721223517427517
Parameter 1118	0.6225022859503302	0.6244518733470885	0.47151024157487803	0.33896188219712675	0.028799514802069617	0.02688721586601077
Parameter 1119	0.6176366479921648	0.6075131422020749	0.40826930329539923	0.4799351832952533	0.033343959798557726	0.038152667384354744
Parameter 1120	0.6288617338477569	0.6196642376299087	0.42574522756255473	0.46618172542618075	0.03122679664840783	0.06256909630718589
Parameter 1121	0.5808889412985947	0.56405837621671	0.442342153905199	0.47627141324050376	0.04659700148664972	0.04659350403565114
Parameter 1122	0.6456882918519595	0.6312861515667925	0.4847631085078136	0.4741872037237432	0.0371578232291275	0.0551778087840933
Parameter 1123	0.6214128193981232	0.668489993355931	0.47893897878989705	0.4715622644729301	0.06455716125748188	0.08534623418109005
Parameter 1124	0.619536082226431	0.6180290567123577	0.4926592197562064	0.384364008575621	0.029926348262000427	0.040511283440100326
Parameter 1125	0.6254738083672824	0.6222728502793561	0.49222641191244487	0.4268763852539382	0.06973969958829192	0.07521887272690203
Parameter 1126	0.6167421218933724	0.5488397937622121	0.467314209092126	0.4370816414906767	0.049527088251077406	0.04952709299313361
Parameter 1127	0.635216374529701	0.5995227085756292	0.4742889462228801	0.4473123983104187	0.05356835323270667	0.05268315036489257
Parameter 1128	0.6473177503898349	0.6429796558704203	0.4611849106330709	0.4717076606074183	0.039525169098256915	0.043021172842933525
Parameter 1129	0.7311356685698824	0.7412268848847694	0.4064678104605579	0.4383323618582807	0.08246384671700865	0.07821483163079576
Parameter 1130	0.4930527330960754	0.4930527330960754	0.38421153485893417	0.479144788840967	0.049642324092693604	0.04964632774731127
Parameter 1131	0.4836172888240771	0.4836172888240771	0.4321573670733021	0.40485055665520475	0.02976148895666668	0.029761423503868456
Parameter 1132	0.49175763780230847	0.49175763780230847	0.46923300159971915	0.4229548298891722	0.03922205563812951	0.039222055592160965
Parameter 1133	0.5456454313004138	0.5387744549369107	0.4320113111288879	0.39534478567079967	0.04320455166333488	0.043306087818715464
Parameter 1134	0.6528191481631482	0.6133848103949198	0.4627182544334415	0.42062616242236084	0.0444897813331632	0.06547911815260714
Parameter 1135	0.5825274480089034	0.5607119697001965	0.43801631634262833	0.4358848464467324	0.038891018259000334	0.0385526206484534
Parameter 1136	0.583567532285093	0.5686006943587927	0.4393097820151618	0.41439442139653876	0.04063475510839555	0.04068728641888848
Parameter 1137	0.5988260813492103	0.6184848829905689	0.4738811675910052	0.4768425058876486	0.05564193801854522	0.05564791230856311
Parameter 1138	0.5984375612482251	0.5588482742607173	0.43632869481624026	0.3949882571174062	0.039390002214670275	0.03929915501895573
Parameter 1139	0.6215204358744066	0.5615938840588066	0.4727347024404496	0.49734476472249434	0.03601218054109545	0.033824177791903845
Parameter 1140	0.5780065155024752	0.5659447919174629	0.410522202034347	0.4895504492972353	0.04862123634261577	0.04862048526357446
Parameter 1141	0.5865943931780533	0.5643042943929694	0.4168323312139447	0.4800120374830055	0.1486396585198515	0.1486358839244153
Parameter 1142	0.5226452071205304	0.5202280219801856	0.4025156105246393	0.48500214685608345	0.035387899593325514	0.03527453001366221
Parameter 1143	0.5298572339003221	0.5231528118441555	0.4404965668967863	0.4086029678381308	0.032182840862299125	0.03218262166372736
Parameter 1144	0.5140408942133902	0.49649744941968055	0.4042691321243624	0.44804302023529086	0.07337201373633578	0.07322439649736233
Parameter 1145	0.6027433829534536	0.6013590986849975	0.4783115018011439	0.42212377510346594	0.05393242606474709	0.05395245635462252
Parameter 1146	0.5616725428668132	0.5247762663872945	0.45759355838432086	0.43786900481971663	0.06133390908510329	0.061376722287149674
Parameter 1147	0.5188195475669233	0.5091469144866538	0.4367746529107771	0.48244582482147874	0.03866242350110782	0.03866563440744955
Parameter 1148	0.5233635637740797	0.5233636135411034	0.41400655051924895	0.4747951499853288	0.036753465970731536	0.037117980215752785
Parameter 1149	0.5746302425827938	0.4942308270161456	0.47169859615224613	0.44904342832540844	0.03597573073841977	0.03566320853800373
Parameter 1150	0.5554852458841647	0.5245453113130355	0.4270552333587816	0.4383676033925848	0.03763449470768408	0.03762791985410174
Parameter 1151	0.5545533880465474	0.5805289840867347	0.4273121062252545	0.4873353198996749	0.024642424216514136	0.024645370761819482
Parameter 1152	0.5694897128809004	0.5278632815124921	0.27596512025642045	0.46869378450476007	0.15657047906349258	0.15596494973969777
Parameter 1153	0.5933381904600927	0.5379060213346085	0.49595016771418277	0.4863822200686964	0.04253210834500987	0.042532623333511294
Parameter 1154	0.5456653951928624	0.5313069887342677	0.41292230159139515	0.4557787552279398	0.061253943093162344	0.06125269882305086
Parameter 1155	0.5010865753853437	0.49926790283898703	0.4367833301403487	0.4039870442053873	0.03385018951537244	0.033849546146364734
Parameter 1156	0.4915655085502814	0.4874921082169822	0.4735609400739763	0.4195359663333648	0.030607948724745232	0.03076156060492166
Parameter 1157	0.5704336781946883	0.5690235481614137	0.43470291148515416	0.4608312945294822	0.04323583153036392	0.04323851676467527
Parameter 1158	0.5407587842644076	0.5396097856965333	0.45703985854335194	0.47087410668688806	0.13475028793471006	0.1346458326644337
Parameter 1159	0.6995143727953695	0.6387996946646892	0.40576026807677584	0.4744205142171929	0.03543662677093949	0.03549263797404645
Parameter 1160	0.4945139002560647	0.49405964246110334	0.4582859638667171	0.4093843184967891	0.0370052588023989	0.03701158727434023
Parameter 1161	0.5259624489819252	0.4996039827180673	0.48216755374621	0.4865693406882398	0.03910977771583414	0.03840172304746339
Parameter 1162	0.5783474682348283	0.5689095573536376	0.4483246056028685	0.47978012327091085	0.01923407204438142	0.02055101670856624
Parameter 1163	0.6724892385797241	0.5731979887079026	0.3754490658703594	0.45047117814492893	0.12339896697365275	0.12336621646486733
Parameter 1164	0.5654838067882881	0.5620548024114597	0.36099646189615564	0.4624112047385531	0.03324844238247916	0.03283732290133293
Parameter 1165	0.6178383987303238	0.6149182361333928	0.4522772208240639	0.4622677324916145	0.06279638214282444	0.062287608322868615
Parameter 1166	0.5510247374095771	0.5497298580687329	0.4160698448891245	0.4801593526825555	0.07938905265850542	0.07939925290214804
Parameter 1167	0.5011221607251504	0.5014137412801467	0.38422786590711144	0.4454473670630993	0.04282956232235638	0.04282958708373383
Parameter 1168	0.49961824711155445	0.4871567926574845	0.3775206624639901	0.44896834782817263	0.05904254985942481	0.05904238482986891
Parameter 1169	0.5041089350478372	0.5251081532652733	0.4417849873172479	0.4801473304986802	0.09879156914965051	0.0988247083062248
Parameter 1170	0.5870829201507499	0.5866817233889947	0.43911700705664564	0.49006713056326284	0.04213843453016963	0.0441958328933441
Parameter 1171	0.7099307394471082	0.722003876478844	0.3868208756781427	0.42873924119235307	0.04037210514765491	0.04043942918496278
Parameter 1172	0.5223256725987484	0.5172469142345559	0.4361611065989771	0.4839812326564847	0.09338824200579067	0.09339681671072633
Parameter 1173	0.6551679509391041	0.6140866368124716	0.4338482049673578	0.4916401879630543	0.030422403633252895	0.029133013134968896
Parameter 1174	0.5144099888284889	0.5145094064853857	0.4368119587551428	0.4256031097631532	0.08934317814074277	0.08953177686699477
Parameter 1175	0.5794655330951783	0.5570960152873001	0.4068041597834246	0.4210570154370628	0.04257870022626001	0.042571552892651895
Parameter 1176	0.6024664011721566	0.5795134806935203	0.44690541872408274	0.40288621476690084	0.02725242989647582	0.028656851706275924
Parameter 1177	0.6386384869072688	0.6390782100635558	0.4691568886390126	0.43723010577170507	0.042364282728509256	0.04629175429572953
Parameter 1178	0.6875997344795421	0.6397043185778275	0.4558304423155791	0.4653715044273248	0.04420693827484949	0.046521811295359414
Parameter 1179	0.6201800934783992	0.615467221884789	0.47166402753087106	0.4725186980163231	0.05441014872967899	0.055472512939326396
Parameter 1180	0.8784166023413564	0.8440018038849716	0.4100117611604972	0.33743909512026715	0.024091126510246627	0.056613466019383635
Parameter 1181	0.5278850840820386	0.5228991777783467	0.4435288427325068	0.43133761568841406	0.059773728506635565	0.060988339369228886
Parameter 1182	0.746590021355179	0.7284621881984232	0.4813149254701052	0.43813275184756095	0.048966705517882	0.07276781228316284
Parameter 1183	0.6833373101727094	0.6482504425534716	0.48374229919779055	0.44928429671904874	0.06446935395080224	0.08071737283401263
Parameter 1184	0.7131109238806013	0.6732387461504092	0.5012875993632343	0.45508933030488635	0.09739744134460818	0.1159557885412295
Parameter 1185	0.6343764262570863	0.5518834128013597	0.46411596962669577	0.46500303922007424	0.3970466000601259	0.4302949885937705
Parameter 1186	0.7162783436543615	0.7024712685837234	0.43467296823435175	0.31651146973009286	0.2687516207155505	0.27825739060530325
Parameter 1187	0.5856868221760534	0.5815289664182746	0.4539546802189134	0.4730228401905456	0.06781752421890658	0.09224045976311712
Parameter 1188	0.6400036295649877	0.66678664586952	0.47355915149372196	0.45782097098036095	0.1382761682609425	0.2181215521744103
Parameter 1189	0.5847164198942509	0.6067986231014144	0.5658266386093159	0.4249332111861192	0.03557827355987665	0.0458090599128098
Parameter 1190	0.6331955364183599	0.6336369163170334	0.4104621508271208	0.4730602541948517	0.32209742751027165	0.314548407752609
Parameter 1191	0.5800511911362465	0.5782047154293826	0.46847042735294975	0.4636987254001497	0.23853624147254804	0.2347971794327731
Parameter 1192	0.6300800779211012	0.6072763844214082	0.47876373813950485	0.4173823792198958	0.1929540026882997	0.286786583153689
Parameter 1193	0.7100414028080537	0.6800205602754037	0.46867961815920844	0.4912229771652693	0.14214243906917332	0.22397050866524157
Parameter 1194	0.49166043138126564	0.49166043138126564	0.3554534244709504	0.47706266603833447	0.08258816398477783	0.08240214959615864
Parameter 1195	0.4939895772967953	0.4939895772967953	0.4889092343242282	0.40752947428546993	0.03277915974232609	0.03277901301729212
Parameter 1196	0.4837799927450882	0.4837799927450882	0.43510551026346883	0.41328217244465015	0.1185590219882463	0.11855902172938428
Parameter 1197	0.49358961977539695	0.48990053305263437	0.4569138376879817	0.4831717105054145	0.024033694955881993	0.02403358813944982
Parameter 1198	0.48492060997471437	0.48492060997471437	0.3919469127992626	0.42263232452321847	0.02843194842918642	0.028431948428402673
Parameter 1199	0.49642342490415525	0.49642342490415525	0.49642342490415525	0.46371050345267023	0.05524889404795433	0.05524880581366577
Parameter 1200	0.4927398238399219	0.4927398238399219	0.4927398238399219	0.3620370239159411	0.02685697297429747	0.02685697297409749
Parameter 1201	0.4895303450617818	0.4895303450617818	0.4895303450617818	0.45318199309581486	0.03222606059528804	0.03222597307743613
Parameter 1202	0.4923565848870076	0.4923565848870076	0.3901589749032914	0.428953170632157	0.12195357289510857	0.12195348903889916
Parameter 1203	0.49188855613946575	0.48840923786211077	0.4569948921151251	0.4821487620897813	0.06941932638680444	0.06941923459972577
Parameter 1204	0.4950327844941459	0.49252563147196765	0.3598174738305575	0.3986105392853688	0.027829083311620068	0.027829029050238374
Parameter 1205	0.49565413400228264	0.49565413400228264	0.45838070847493967	0.4807080541607617	0.028494091497603333	0.02849404315047928
Parameter 1206	0.4932161251682081	0.4932161251682081	0.40757666733075454	0.4129797841228531	0.040269895425591895	0.040270213553718556
Parameter 1207	0.49318361548207684	0.4688891005528142	0.3704242260267566	0.46730404284601945	0.02569490714908608	0.02575075007962349
Parameter 1208	0.49583290600709795	0.49583290600709795	0.38119682325573706	0.47673842702010577	0.030392930387595996	0.030392866824236753
Parameter 1209	0.553268162821881	0.5399453352668502	0.47046279974235206	0.4855176645916751	0.05505107375455581	0.05475799116814592
Parameter 1210	0.4925102419887664	0.4925102419887664	0.4925102419887664	0.37235284769800353	0.13885522951335083	0.13885522925242383
Parameter 1211	0.49436347207733655	0.47770464233971294	0.45449591079241836	0.45618411764126665	0.04085539423481663	0.040855394232105255
Parameter 1212	0.4824612852112896	0.4816342529965474	0.417890423127065	0.46902065019352546	0.04954081822068626	0.04954081821845055
Parameter 1213	0.4964023417178217	0.4882629918196713	0.4856584994955004	0.4808167943814565	0.0641146610362735	0.06411445596733693
Parameter 1214	0.487525727718345	0.487525727718345	0.41624308334769117	0.46746809937261646	0.06658037198519715	0.06658016026341279
Parameter 1215	0.47293767976513734	0.47293767976513734	0.47273856982194024	0.43193217452648974	0.035622409038574165	0.03562240903737096
Parameter 1216	0.4994132123532585	0.4967141025254434	0.43135220365732074	0.4265163183021992	0.02667338623002348	0.026751589888795446
Parameter 1217	0.48831969034254286	0.4864398364707809	0.4216064349202465	0.363034255798459	0.027782498756631635	0.027879073936400378
Parameter 1218	0.49512913313971	0.49512913313971	0.44256226489562855	0.43001407647989925	0.06532699060441152	0.06532699050234894
Parameter 1219	0.495125318648046	0.495125318648046	0.4480743302581755	0.4892569311693544	0.1305979005923295	0.13059785249630365
Parameter 1220	0.4887902774735745	0.4887902774735745	0.40174509135858205	0.44508248133169287	0.02020630986794296	0.020206309867732405
Parameter 1221	0.4983945904539074	0.49774508515559635	0.442270737690241	0.4719599124908016	0.07269162824034839	0.07269162823627456
Parameter 1222	0.5025202765848308	0.5005857780863487	0.4650142982451456	0.4888342857293305	0.030515828472275172	0.03051585262446689
Parameter 1223	0.4876532578856703	0.4876532578856703	0.3756810681474006	0.4418938415250775	0.10086817150642534	0.10086817131446973
Parameter 1224	0.6407668265603507	0.611472004708246	0.3897560300695673	0.42349192243311723	0.021993481378375257	0.021958218981538005
Parameter 1225	0.4876949995007736	0.4876949995007736	0.38433808722546187	0.48687498905740034	0.04711515046437713	0.04711515046154502
Parameter 1226	0.550617262465519	0.568741030314313	0.4208821751745373	0.4334201565278728	0.04399391156965243	0.0439939133113461
Parameter 1227	0.4753813251338259	0.4752433010138625	0.43672213014684846	0.4049300630691802	0.023479827067914613	0.023479827066366615
Parameter 1228	0.49316086591670844	0.4831005325248088	0.38092127721491126	0.45605064061960127	0.018349234475005097	0.018349234474568293
Parameter 1229	0.6046660755773714	0.5889829190647481	0.458405290391369	0.46589125649468266	0.04946106255455837	0.050323424831419786
Parameter 1230	0.6962272360759321	0.703667873380053	0.47636414269368693	0.4745122744897625	0.14341942929048826	0.1475184373957817
Parameter 1231	0.5830966767905651	0.5767298164697832	0.41717615235628747	0.42513420510055955	0.07979954712980873	0.07978819052552445
Parameter 1232	0.7416456887049421	0.6609607087011256	0.4946852793717925	0.4748562886598836	0.12979885750101247	0.13578817324086948
Parameter 1233	0.7343340232972018	0.669186740183148	0.45795302136862925	0.43814513154021373	0.05698071295194665	0.09924730315805456
Parameter 1234	0.6445544650511363	0.5559477377363471	0.30677470658818373	0.4051425485509469	0.09938329318718667	0.10767627474941503
Parameter 1235	0.8814861015562069	0.8816837529607352	0.45933734559596917	0.48656990516072485	0.0398613212353649	0.1074416923040508
Parameter 1236	0.5565235386332905	0.533230947919065	0.4291903617484193	0.48850628492825954	0.29333613407214015	0.2626865756276682
Parameter 1237	0.6747554410337686	0.6177810392140488	0.44262816882905764	0.4623294994937201	0.1267777591166184	0.17016335479955225
Parameter 1238	0.5737596932047074	0.5856944645348198	0.462350818645914	0.48556582416796557	0.04461339967857811	0.04825881140653482
Parameter 1239	0.5924259885894843	0.5404929960457632	0.33587430441728966	0.4895610651644485	0.0414680209968836	0.05086319558437988
Parameter 1240	0.625015288478094	0.5594263451022226	0.47725618816434856	0.4707344529666286	0.055988745340421836	0.05689064639572064
Parameter 1241	0.7672662110360198	0.6877178374238638	0.4675030395675145	0.4865004579618331	0.03935099373303118	0.05966755929872729
Parameter 1242	0.7798578917848626	0.7686396797715764	0.4758012091795857	0.48065687935981194	0.15553837927630831	0.09695594324846232
Parameter 1243	0.6374237658888557	0.6299195674337619	0.4639926772336056	0.402694131596206	0.057237975320340695	0.0904238259216509
Parameter 1244	0.696800476786616	0.6440785435135774	0.48068602351439993	0.41903345428845307	0.046272376080688765	0.04627344110926279
Parameter 1245	0.5942545768413598	0.6013673274439166	0.4084435846878258	0.47577311092608443	0.17285055898265794	0.17483780081049627
Parameter 1246	0.8963928381240924	0.6740719856406583	0.48234717230607155	0.47233401934042335	0.03737305490624368	0.0479429862978044
Parameter 1247	0.8345909853378446	0.7916674607569207	0.40066652914451034	0.4516254454200622	0.09056642290810885	0.20273139544498422
Parameter 1248	0.6378855955876888	0.6146883614544885	0.4997883435506605	0.43767401936225653	0.036148851608333046	0.06777440349124333
Parameter 1249	0.7072922544263205	0.6488824444096338	0.408308441059737	0.4676282910655801	0.038764593461631414	0.06353857175138453
Parameter 1250	0.6810805773306298	0.6185797830527291	0.38472145553673	0.461363861431587	0.057037560741416596	0.06822683959587768
Parameter 1251	0.872697558102453	0.8648944153381133	0.5138247214092581	0.4515300533604315	0.03999202088345305	0.06448212357284185
Parameter 1252	0.6319143740745705	0.5417081276616955	0.3352458463781366	0.4311191252137946	0.09674471666952267	0.09514790500523503
Parameter 1253	0.5965227482871628	0.6137649385930375	0.4052125611677069	0.4326185137629431	0.04130687253186503	0.05983457955257754
Parameter 1254	0.514002991020295	0.5332220326822708	0.4227224299367541	0.45229615218367913	0.05652446794670142	0.061971849378211305
Parameter 1255	0.5687555579674157	0.5766357399970818	0.5033519424313294	0.49482956617199003	0.025102190718236453	0.051893570554025464
Parameter 1256	0.5596310978914423	0.5977278382627269	0.5367352187163947	0.4632288178362361	0.03001106494876174	0.03666091285407007
Parameter 1257	0.6483824992474403	0.7036722851442896	0.47472768738915005	0.4251239992503392	0.06921060330624437	0.061517104906922096
Parameter 1258	0.6433318443189666	0.6380885071260678	0.4340635123152927	0.43436515001018666	0.024443137840065493	0.024309258659969718
Parameter 1259	0.542935300208953	0.5490899805677021	0.38207604512394083	0.4691240284084901	0.03105149710475663	0.030990658408556693
Parameter 1260	0.5752739498831887	0.5771989544753977	0.4704654711721864	0.3899773074846376	0.02808408326657827	0.028067894535271726
Parameter 1261	0.5623630482133625	0.5641877918678935	0.4394499110540992	0.3967306474607975	0.03491932791527509	0.05126039769961066
Parameter 1262	0.5647042672544882	0.5625989253181767	0.4808322130447654	0.3671783612216243	0.04097269700088836	0.03872786556406459
Parameter 1263	0.5492231772074458	0.5465870047061904	0.4501242648494843	0.4336003319183064	0.07720793587022584	0.07672679546920456
Parameter 1264	0.5495485463957458	0.592229237073546	0.5006425847044407	0.44523928349450054	0.037477009738755535	0.0405424060570137
Parameter 1265	0.7376264513881838	0.6992614941002372	0.4811927577139354	0.4891623090067404	0.2045218270632765	0.20941598098804928
Parameter 1266	0.49876954299019405	0.49876954299019405	0.47238267795985767	0.4715567891004985	0.038888387168757435	0.03884181900655061
Parameter 1267	0.6088558432194673	0.6107782112234021	0.3781355254346564	0.390939047050209	0.032023003699387154	0.03215159207642067
Parameter 1268	0.6379498149375524	0.5439221249917934	0.40282131505198066	0.40671119303774916	0.3085158120108488	0.3425874908320903
Parameter 1269	0.7547878745125822	0.7240000180354746	0.4159229504718498	0.48177227408977036	0.07691475607679994	0.08236224174858418
Parameter 1270	0.7107128582452396	0.6124864715342929	0.4278805579739967	0.4424458006340612	0.054131450964031644	0.05201082057341007
Parameter 1271	0.7192899825838382	0.6125168757991468	0.4478792971371482	0.41957870454731744	0.1476736918451381	0.1985525044717159
Parameter 1272	0.6303107060198241	0.625613111002663	0.4536730639079424	0.4770902495541655	0.14065486478179934	0.1487982103945562
Parameter 1273	0.5584518371667587	0.5309080648262123	0.4536204102392226	0.4377998342019617	0.1695535162696848	0.17731439144022293
Parameter 1274	0.6144769955721223	0.6131259304475821	0.43218271089644633	0.43751610655815154	0.12933937854636346	0.17408649349173816
Parameter 1275	0.6147018326684817	0.5821736249078954	0.4501661055720584	0.48032656118037614	0.09772321794656813	0.10841906911317392
Parameter 1276	0.5803847412315504	0.5558533540989383	0.4933862742228306	0.4381482867046289	0.03655121160210387	0.05092914119344297
Parameter 1277	0.6460349713116673	0.6463472551565885	0.36314794225993874	0.45676050549864056	0.040195942724944256	0.05492174430919872
Parameter 1278	0.6451783477576648	0.6232378463240349	0.43273527248026733	0.4346315495403408	0.0344054017494997	0.047587214858770405
Parameter 1279	0.6389646751383	0.655675957120886	0.42447010398105917	0.48137462957246224	0.05384125446194596	0.053844763719944636
Parameter 1280	0.5800819690903976	0.553592223462005	0.46984307089094746	0.38945730457305344	0.03358242221875682	0.034100459972743094
Parameter 1281	0.5604199702855654	0.566814727454851	0.47421122520141745	0.4671658771142334	0.02610802238603592	0.02447582892530728
Parameter 1282	0.6084587219841842	0.6089415922316802	0.4579531426246686	0.4679433682193576	0.0315243422011517	0.03730578990118612
Parameter 1283	0.6107847885846023	0.5948844656957496	0.4701969512788975	0.4281214108469226	0.09047638193063462	0.0888616476700772
Parameter 1284	0.6240297966356586	0.6166802238616308	0.48558369110151217	0.4595400505504614	0.040415998373411505	0.04036474561861052
Parameter 1285	0.6987670379261028	0.6905241555839007	0.4420665524026844	0.43012651774409955	0.03364068753548656	0.0346298405640388
Parameter 1286	0.6084164274737747	0.6253449673141768	0.4575724620305216	0.4705263737071732	0.1687882879053659	0.16890619573242782
Parameter 1287	0.664093953033193	0.6612129548160546	0.37272094751696727	0.46181971931271804	0.04589027980349572	0.04632494935686837
Parameter 1288	0.6380839679414598	0.6184229458805355	0.36328971787163566	0.4691109030212007	0.13524048217297324	0.13533825301285182
Parameter 1289	0.6340529598643808	0.5993176292191564	0.46360711128157805	0.47292388444482675	0.05643739958145022	0.05727274384961402
Parameter 1290	0.5560402735152502	0.5433405461653096	0.46129931129933	0.47162125861777404	0.10410639736795285	0.1195888538069758
Parameter 1291	0.6580724526112649	0.5998298028953802	0.3932290844774024	0.39942937052901595	0.03348271357670006	0.056265274035670096
Parameter 1292	0.6097227878377904	0.5985928334360316	0.4775470457122838	0.4322796148571692	0.10846483060906033	0.10733748431847062
Parameter 1293	0.6015016023205597	0.5812005636003912	0.4373797788328529	0.4051522348817586	0.04655397772105206	0.07273427196920221
Parameter 1294	0.5614436839029888	0.5591044234293507	0.4730598947083409	0.48861974577025025	0.05233809726407024	0.05234356152384348
Parameter 1295	0.6849868579872871	0.6893320196813302	0.4235039016343783	0.434217645379701	0.035118871102795934	0.03519589130925968
Parameter 1296	0.6114744026317586	0.6060247088042869	0.4495530971875896	0.45660031967737064	0.04013969144382028	0.05095423653260496
Parameter 1297	0.6010204915934938	0.6222946817049928	0.386333700216698	0.4355523792078179	0.16397677337556224	0.17280544163465447
Parameter 1298	0.5803449786782171	0.5651475113707819	0.43673297793741794	0.4239934544051671	0.11980944992582969	0.13863942436828416
Parameter 1299	0.5856057551603302	0.571154853592267	0.40036949663511606	0.4189439245031396	0.09963193016106336	0.10823824863519627
Parameter 1300	0.8304257990905011	0.7458961269530135	0.44461803482186335	0.43257608981406537	0.07819350352222257	0.07942415155256465
Parameter 1301	0.646157665266885	0.614223507839954	0.46236757179544574	0.47249716979595824	0.14703056132357814	0.14747554261063223
Parameter 1302	0.6293915986648025	0.6264593275972139	0.3624100041543296	0.4761157831972287	0.13831398118101604	0.14416899738064742
Parameter 1303	0.5680015278020147	0.5827252166429646	0.45487849609929293	0.4787315932981633	0.16007502365330376	0.14367473459954588
Parameter 1304	0.5659917198591738	0.5417594082558912	0.47664407372384743	0.4702615275785839	0.0617838122282591	0.06430113824714254
Parameter 1305	0.6979150266927485	0.662210189609352	0.4704623968555594	0.3326843034500623	0.024189395296452934	0.03551618982437735
Parameter 1306	0.6431875538228	0.593086238377203	0.4580118940419421	0.38070294556680145	0.1615748518142594	0.16661752462613022
Parameter 1307	0.6374210304083406	0.6354890410872847	0.4636851748316463	0.442670089378467	0.04422862780974478	0.042973311751314996
Parameter 1308	0.614459081069958	0.6025238551449611	0.4821814563019139	0.36860686058683106	0.030612171948186828	0.04382361117645657
Parameter 1309	0.6289483943094043	0.6026469885593588	0.44730038666964067	0.47388947549556604	0.04080812203084749	0.04078317425376943
Parameter 1310	0.6563272791390963	0.62793485844336	0.5014978787399762	0.42926706166707274	0.03947598595004127	0.09686785410723747
Parameter 1311	0.7155158218806935	0.7020923310631806	0.4063459141480211	0.4199907426079978	0.043623642165418586	0.052632954771421075
Parameter 1312	0.690673456057534	0.582243413931858	0.4713011810119885	0.46858817660433894	0.033368860942889364	0.03286147924397942
Parameter 1313	0.7055289424478263	0.6605059608273913	0.4417673936363446	0.42454215957200037	0.049327997288932696	0.11151782273047574
Parameter 1314	0.6472328595983158	0.618114984405721	0.4311340797981835	0.46892681710720807	0.14946023351473742	0.15071566215952312
Parameter 1315	0.5669845896722738	0.5540053638328746	0.4880572507862414	0.40994879253117666	0.10046689523559127	0.17356608103607413
Parameter 1316	0.6438145683109574	0.5899895697407924	0.4920820853345982	0.3552009025340754	0.03587496098581733	0.03625163026559679
Parameter 1317	0.6451522633407635	0.6671754936608535	0.4210203211990843	0.364734683096944	0.0533144934307533	0.05328069758096929
Parameter 1318	0.6412650334297375	0.6200467844726182	0.4264451459160522	0.40460375042670094	0.034069998384346795	0.04730332517478532
Parameter 1319	0.644107724991672	0.6163350911055033	0.4321754589035717	0.44729689479441664	0.08151418498579867	0.08246050101029259
Parameter 1320	0.5331941897370676	0.5318997400974204	0.44412219780236684	0.48312882344315117	0.08789696870976586	0.0880571624210834
Parameter 1321	0.594599714746804	0.5899179208375873	0.4369259905251486	0.47917780900343787	0.09384943228788163	0.09387176354194138
Parameter 1322	0.6596119600251418	0.6479724172125203	0.46468432843399804	0.37882216160173754	0.03017213147533017	0.030149710737540344
Parameter 1323	0.7697202952844776	0.7479584841486109	0.41378907331263337	0.4797613237334833	0.0425835233905594	0.051459976900890034
Parameter 1324	0.5781408845725919	0.5569913072351169	0.3699791040245005	0.48379718393929905	0.05297222923838432	0.0526590381460081
Parameter 1325	0.5830157913507922	0.5794745930154739	0.44834732801779864	0.45769378323624954	0.039022818625968445	0.03532981089309993
Parameter 1326	0.6409079104117061	0.6627927865868974	0.46592800096830467	0.4628336372823148	0.052626173579828794	0.052627591858198375
Parameter 1327	0.6566988650312602	0.6655471361656842	0.4701679792006539	0.44200252725153055	0.029217247308721897	0.02915912011728579
Parameter 1328	0.4953623916473105	0.4933426444813174	0.47222513984702036	0.4856217870323536	0.10584815676541308	0.10584815655938913
Parameter 1329	0.4937560908991249	0.4880605235687268	0.4509124157249051	0.38102576074780903	0.02967094657056081	0.029670813445095937
Parameter 1330	0.496257514086425	0.496257514086425	0.33350599325932495	0.43028242438853814	0.02056941756684874	0.020569391232353393
Parameter 1331	0.4851611458976459	0.4851611458976459	0.4556246905998465	0.4671502489375324	0.03563294085152323	0.03563286380096056
Parameter 1332	0.47818256036039153	0.5443236895566006	0.34942651321601215	0.43343475648948543	0.03686458317161487	0.036502013343991904
Parameter 1333	0.8867804540906847	0.873789784598924	0.4602424755927645	0.4542984700186166	0.02616424482037888	0.026211376489464477
Parameter 1334	0.5792859201729519	0.6134082871958537	0.40834590935151993	0.3867464853402214	0.10371611526607821	0.10537025370164892
Parameter 1335	0.49445298322451325	0.49445298322451325	0.30944933068308433	0.43539755106457434	0.022173269495684142	0.022173237581740834
Parameter 1336	0.48861540792267355	0.48861540792267355	0.46583070791156395	0.4747189021386663	0.026701697832276702	0.02670169122527602
Parameter 1337	0.4981179103207132	0.4981179103207132	0.4619552055918574	0.3711363392661306	0.018381878286064288	0.01838187211392603
Parameter 1338	0.4890947371293048	0.4890947371293048	0.4544925759386669	0.42619954126449633	0.09773233603448954	0.0977322585756044
Parameter 1339	0.4903649427157167	0.4903649427157167	0.4410605017315842	0.4791874100409589	0.08870988306930828	0.08870979834424882
Parameter 1340	0.48013333186976215	0.4789019512189317	0.3674309228823521	0.36654053694679695	0.14141309087500198	0.14141309056692453
Parameter 1341	0.4941264119777146	0.49353523763736934	0.49006562382329266	0.48573550535785737	0.03968258143646049	0.039170690093457625
Parameter 1342	0.5457941411647249	0.5456143451979649	0.4017072201029531	0.4590079324310153	0.2114598603197776	0.21938671482248903
Parameter 1343	0.8019790363847435	0.771316326191374	0.466755201550857	0.39663550613144904	0.22034930697177846	0.24276838975463538
Parameter 1344	0.7711348174008127	0.7692963786059914	0.49258914135003207	0.47826684017474996	0.10489669091292683	0.1048903317556954
Parameter 1345	0.7162503009807917	0.6924099154356699	0.43505441965711245	0.4772849093050844	0.21298081121379436	0.21785414152929505
Parameter 1346	0.48983990531576055	0.48983990531576055	0.47286614474161554	0.4650871058952885	0.02686590229396854	0.02690344654797866
Parameter 1347	0.4940690551658616	0.4940690551658616	0.359268621835612	0.4577421060092321	0.03085294217041412	0.030852872529630232
Parameter 1348	0.48922395292516174	0.488120403368787	0.448430241035632	0.46536317807988387	0.04343161495046398	0.0434316149489173
Parameter 1349	0.5638074487813574	0.562420461063936	0.4387976136241997	0.4871878386814519	0.04539697815162623	0.05016564037842078
Parameter 1350	0.6468630302740002	0.6508817666741978	0.478778256211164	0.4446501475706779	0.12133819528903361	0.12133763374442988
Parameter 1351	0.49459271222697915	0.48929657144167193	0.43756216618606236	0.42345144916461375	0.020146202335085697	0.020146194888204336
Parameter 1352	0.49126403435273064	0.4904665610140403	0.41343112867789517	0.4694646877800636	0.05491245001644998	0.05491235830892968
Parameter 1353	0.48243221169967726	0.48243221169967726	0.43532505832326035	0.48243221169967726	0.03917843939696784	0.03918181224333647
Parameter 1354	0.4920043135325784	0.48705811916281033	0.37856561603699435	0.4340172582900387	0.09991151345766473	0.0999114834779659
Parameter 1355	0.4982690628575382	0.4813060360817904	0.46502885021181384	0.3849136281499546	0.0661268407663772	0.066126840765803
Parameter 1356	0.4991868105708505	0.4991868105708505	0.44900537104269944	0.48759360918886135	0.03050436120736412	0.030504361182761897
Parameter 1357	0.8017745839007995	0.7037091748251816	0.3695697428380692	0.46433156330406095	0.0685468598742494	0.06797008337400495
Parameter 1358	0.6257711406458663	0.6257709337438978	0.45765625459944037	0.42365065913538197	0.02013834498547243	0.020091237746585833
Parameter 1359	0.7824624589598461	0.7445249858888052	0.4414674310202694	0.43344517695071083	0.11028538465743286	0.11026515636242837
Parameter 1360	0.6700310604159547	0.6398193790650715	0.437302418017082	0.4361489178871635	0.04856572704869053	0.04863895387554752
Parameter 1361	0.6288129700674991	0.6055641765884779	0.46984106984345675	0.41118292718401933	0.03069461426372007	0.030640584710416682
Parameter 1362	0.6649646474386433	0.6459619532737882	0.4117653785241431	0.43752616216294826	0.06041568272663296	0.06042717144171937
Parameter 1363	0.6068667397884892	0.5756470528947399	0.2818807249107218	0.4279902036842204	0.03206198036400351	0.032190924280084715
Parameter 1364	0.5560089334349803	0.5610461061965779	0.49696341141522193	0.4138280217980462	0.32099713391781515	0.33349036452987413
Parameter 1365	0.4881888737261585	0.4881888737261585	0.4723759668165999	0.4345955576837255	0.03404121310589164	0.0340443014910282
Parameter 1366	0.498918711873321	0.498918711873321	0.4540071188093523	0.4441190561070283	0.03522937125028831	0.03489031050858907
Parameter 1367	0.49060952009042924	0.4803744982117812	0.4467468005246088	0.38829630144619637	0.038511221769586435	0.038610050093719095
Parameter 1368	0.4925858771561611	0.49049233292678934	0.40313772216611915	0.301029730422822	0.036849662960215995	0.03684966291974963
Parameter 1369	0.49343123591654137	0.49343123591654137	0.4437107270387281	0.44555896132457506	0.02655011491776417	0.02655005455722058
Parameter 1370	0.6570186263952046	0.6569289852346294	0.48830658075462724	0.4512728832420153	0.08099700201104156	0.08009835114033458
Parameter 1371	0.6481658182411325	0.642457087431288	0.4879928778899752	0.4799625258216775	0.12209712157206018	0.12706291338633147
Parameter 1372	0.6282508689916362	0.6249294156750975	0.5430367645563781	0.3779871298941684	0.03707370954747459	0.05272166202370113
Parameter 1373	0.583258245721634	0.5817679799085245	0.44050015242521934	0.4714251557445101	0.17065915589020966	0.17179270280602416
Parameter 1374	0.6820679799894236	0.6670622244729989	0.3966218993120262	0.4124052975627921	0.03677778592915183	0.11656020173693793
Parameter 1375	0.6873900039087595	0.6757306310039528	0.4645776445998458	0.40615591024653735	0.03331015576337275	0.05575456148498921
Parameter 1376	0.5404876856832768	0.5387410542586929	0.43538808367484916	0.47422885407101717	0.09520651290123629	0.09555129128597191
Parameter 1377	0.5754525459221125	0.5698830045443415	0.4352876423527434	0.41921103522790826	0.050733924993914103	0.050505273274133344
Parameter 1378	0.6257182613977419	0.6218753353116402	0.5146280425015193	0.41808766240516865	0.03765722043560281	0.03929294093593444
Parameter 1379	0.6362990526012211	0.6331243698478297	0.4178256421652159	0.44034105256476996	0.07812742271163846	0.07761659145979248
Parameter 1380	0.6196107728927802	0.586934884627978	0.47238653408000375	0.4324054026467508	0.043156617780059414	0.04421163599654997
Parameter 1381	0.5345499645319804	0.5201075346859675	0.34258017085751746	0.44965709517524216	0.03618222956236353	0.0431714642668688
Parameter 1382	0.4989852236983469	0.4989852236983469	0.48048062220309057	0.4134451026787472	0.046673878278238684	0.04667387827470505
Parameter 1383	0.47460756310570607	0.47460756310570607	0.43710322392582013	0.4193886499802927	0.07304027436925306	0.0730402349203737
Parameter 1384	0.4929607472211664	0.49018785349124294	0.4239513368756868	0.48364085385528893	0.037170117664315994	0.03717002894299108
Parameter 1385	0.4983663925891118	0.47962104447639775	0.2931932107348333	0.46413208498025543	0.1303836666065216	0.1303835896849561
Parameter 1386	0.48277427540223133	0.4741794588887867	0.4422529092344853	0.4401001205915493	0.03788646502575793	0.037886465023913865
Parameter 1387	0.4952367365104418	0.4649896769695791	0.3916960917177972	0.4529603131051142	0.0891381612202399	0.08913806961929378
Parameter 1388	0.49687082692372075	0.49687082692372075	0.49687082692372075	0.4889070456738682	0.03646770479076275	0.03646998583989208
Parameter 1389	0.48697809117485596	0.47837508242136295	0.4006491837979378	0.4662215779615424	0.04318833611700562	0.043188336115525555
Parameter 1390	0.49642935288229667	0.4738271551203779	0.38133788423970927	0.4637528242400292	0.06175435274402044	0.061754352615902855
Parameter 1391	0.4953897948969693	0.49140470932700847	0.4703301538072895	0.49140470932700847	0.0585832280195166	0.05858322792134002
Parameter 1392	0.4904842316670407	0.4904842316670407	0.44409409426206137	0.46468387202524913	0.03593820432636323	0.03559221686827163
Parameter 1393	0.4900901561932496	0.4900901561932496	0.42005858908987403	0.47159418701182937	0.06582855843862713	0.06582848007547942
Parameter 1394	0.4859587057280043	0.4679087534544632	0.439775384702784	0.42733843373747704	0.02668186684594706	0.026681775019747028
Parameter 1395	0.4904403548045669	0.4904403548045669	0.45571071827497894	0.33289474770999594	0.01964089837510194	0.019679550968944998
Parameter 1396	0.49637487561106264	0.49637487561106264	0.49637487561106264	0.45049483394097556	0.03089321775282769	0.03094068684264749
Parameter 1397	0.49621277766747096	0.49621277766747096	0.48225502501694045	0.386287283325004	0.031826668791877	0.03182658360819575
Parameter 1398	0.4758446813951682	0.4758446813951682	0.38407167609859866	0.4572224811347377	0.04160691486596123	0.04161033172564328
Parameter 1399	0.486557639731984	0.486557639731984	0.45117031779241606	0.45399555113118	0.03854125959761805	0.0385412541088217
Parameter 1400	0.493042722308483	0.493042722308483	0.44159695243542013	0.3749698568458921	0.0258986441289403	0.025948696611603733
Parameter 1401	0.4871270810306858	0.4871270810306858	0.4167652441279186	0.4806419052544537	0.04589979811442817	0.04590375985461756
Parameter 1402	0.49680008136836196	0.49680008136836196	0.4401535942178113	0.4551568537474438	0.03939890579010949	0.039495204128021655
Parameter 1403	0.47698430318822105	0.47698430318822105	0.4234531559836178	0.44658271409717865	0.057666460989880305	0.057666381961363755
Parameter 1404	0.49798377457256754	0.4974853334337263	0.465892712334893	0.440653410934961	0.02929361964685427	0.029293611063908598
Parameter 1405	0.5565439867975875	0.5565136973884561	0.4160222875391342	0.46258510013716003	0.052631662986272865	0.05264717806142434
Parameter 1406	0.4899010748120698	0.4899010748120698	0.4480600089274198	0.44687322887818337	0.036454883904361884	0.03645483896443295
Parameter 1407	0.4982680930767327	0.5236630432835399	0.4507835463225224	0.4190294965847616	0.03495314477783883	0.034914411629886635
Parameter 1408	0.49710495494665297	0.4896710288254242	0.3889317976296593	0.43491805515639725	0.026217922529087098	0.0262178326902682
Parameter 1409	0.630409149667394	0.5810069013812866	0.44818973444035837	0.4451063057594373	0.16619853029170384	0.16620844365548398
Parameter 1410	0.49340498198907695	0.49340498198907695	0.4736040503058549	0.40967164957464947	0.02385104350402066	0.023851043503773955
Parameter 1411	0.4954270123253208	0.4954270123253208	0.4276399782710865	0.4300937083104529	0.1111322680751997	0.11113226786314148
Parameter 1412	0.6631657024965298	0.728284042104209	0.497980450683867	0.446889957364913	0.08766923155698854	0.09724159276132521
Parameter 1413	0.713999355370273	0.6994153885882602	0.4548545196641748	0.4140218714551945	0.12942655241643952	0.12973339331322886
Parameter 1414	0.6076529273604035	0.6065876338732096	0.4671101535015833	0.3416439134159638	0.07163402008273966	0.0702984387614807
Parameter 1415	0.6137596626997683	0.5448438387003699	0.49333575668897156	0.34791421616369383	0.027754165235658865	0.027759455785560716
Parameter 1416	0.7405213145941923	0.7050307557694082	0.4710960377687551	0.49015371393538554	0.04142796552299098	0.04334254254129814
Parameter 1417	0.675708144064322	0.6878855685822954	0.36966357860609445	0.4450466651653841	0.03708989599554996	0.036171998519425125
Parameter 1418	0.7718209235937427	0.6921031612739088	0.4069847262244538	0.45572207727192243	0.0332832849853965	0.033185752469607754
Parameter 1419	0.5966051169143943	0.5876413335810984	0.44466010168102355	0.3583777135021827	0.05121172353735359	0.05093108958808562
Parameter 1420	0.6134257114413915	0.5990145895516498	0.3832696033505355	0.4531470083406276	0.03132720959940728	0.03362380564182123
Parameter 1421	0.5764086570461346	0.4925991587389529	0.38029528563039294	0.48358376702922795	0.03604606578871876	0.033906376105173164
Parameter 1422	0.5909963976134749	0.6130619635828674	0.4815825401037178	0.4596139349506311	0.04422113293457014	0.0442214385047478
Parameter 1423	0.6075665897676231	0.5919402425334339	0.48490844259884425	0.45832161727786236	0.029177229390099008	0.025426564293578452
Parameter 1424	0.6424593587608217	0.6130730915700311	0.4912770214011533	0.31874886778844014	0.0760971581558361	0.0985266442561648
Parameter 1425	0.6029586458271217	0.583146828865636	0.3088763659548792	0.3794516141218709	0.04970084599727308	0.05031622947950756
Parameter 1426	0.6901994546831116	0.6198436387325681	0.47120152211351796	0.39779689189155154	0.023833770341953484	0.02394748232181436
Parameter 1427	0.4878915273231005	0.5132432555784728	0.39388847165093	0.46461412015425013	0.07414257397711452	0.0741037231079887
Parameter 1428	0.5907562204732985	0.6034094832005283	0.41910621002013915	0.4323516475445971	0.05265456867900835	0.05265317503746243
Parameter 1429	0.5986427782222808	0.5892400740131918	0.42154900079726754	0.4489094052697337	0.044819611106843946	0.04481961096017316
Parameter 1430	0.5860938265779163	0.5874055257234052	0.4654004634492339	0.43733145123251344	0.04077351823237284	0.04077351968817555
Parameter 1431	0.6855927917832197	0.6194250471647105	0.417806140564689	0.476264309201117	0.061448832653130364	0.0611221884516546
Parameter 1432	0.6496685202064792	0.6186167684737374	0.45888050863574364	0.41250285347215004	0.03465450037588397	0.03510072591524774
Parameter 1433	0.5781399255320938	0.5373452389283475	0.34501190746516325	0.4197574767626193	0.021614498992212947	0.021614192082204164
Parameter 1434	0.6853270073853598	0.6385575176558398	0.4572685927008914	0.47877196403254085	0.02736128269061469	0.02736125455341304
Parameter 1435	0.5784080198310009	0.5653776654792609	0.46414265435088575	0.42484585354164855	0.021482044032463704	0.025565350386381663
Parameter 1436	0.6146507850346095	0.6184620627003536	0.4342041242649342	0.4642830151152188	0.053872052173883966	0.05392834145251914
Parameter 1437	0.6830909965359021	0.6862665303623942	0.49864033022721993	0.4684978639286954	0.058958383477868	0.06040338759867463
Parameter 1438	0.5981323843098665	0.5795479378882299	0.48748486239606564	0.43962730449664766	0.09669311095690024	0.09671733679992571
Parameter 1439	0.5518807528463375	0.5270455206219021	0.4645057330102696	0.42766615420449644	0.03319109623797872	0.03322953536985121
Parameter 1440	0.4877967260491566	0.48778529069300847	0.45726729702017366	0.4675060333033556	0.029894348486283973	0.028976588272411383
Parameter 1441	0.5017322980760428	0.4723741354322124	0.36458309793429555	0.3718909950671708	0.03338796460206879	0.0327604768996453
Parameter 1442	0.5870608136353224	0.560537357505764	0.4279947386399877	0.4460161099598017	0.06256102506739551	0.06269278469511434
Parameter 1443	0.5445545827559033	0.5154108055037421	0.43069826755918217	0.474687170484244	0.1327960873865876	0.1327849020896581
Parameter 1444	0.584314884593373	0.5590933971876733	0.4679797121044781	0.4544480073275882	0.04089484855409982	0.04089115519830659
Parameter 1445	0.4947923282574628	0.47506376122359784	0.4299354710967005	0.478356164708955	0.039618561918649	0.03901808708283959
Parameter 1446	0.5148991239830955	0.5102796970421741	0.4725958087408364	0.44744620697855025	0.039633686647818814	0.0396087142709063
Parameter 1447	0.5754047757719931	0.5918786197502273	0.47432531709571224	0.4057365740345666	0.037202204811015965	0.0371995432561696
Parameter 1448	0.5135555143212125	0.4824013432764403	0.4790052820638963	0.44384793042454973	0.1041548530394824	0.10400985519667383
Parameter 1449	0.5613709565343068	0.49236288874256423	0.45120694306437553	0.44999947236846355	0.04187423056078256	0.04187377968035655
Parameter 1450	0.5057348797620924	0.5198837899756492	0.4012149685595803	0.43976822987727615	0.03605405222579956	0.03564845953130018
Parameter 1451	0.5627752993245472	0.48214410695167187	0.43198130778895655	0.4558628129979925	0.147376959161865	0.14741544829714104
Parameter 1452	0.49620127215729676	0.5306757104037488	0.4566523769456747	0.4845525303293223	0.05351655109692445	0.05334464109688024
Parameter 1453	0.49856565531856323	0.5227995917284547	0.4899472824615706	0.43910414178946744	0.046248285895377925	0.04624950291081312
Parameter 1454	0.47488699787928934	0.4766180347708741	0.4137365792437005	0.4407138391418569	0.031894297262213295	0.03202150383945375
Parameter 1455	0.5100743577668596	0.500191959490435	0.3110533946328348	0.46793858801518873	0.02607965248943321	0.026079674760150995
Parameter 1456	0.604898982336129	0.6222712407808246	0.36320147652245816	0.434010613597608	0.0491457171913743	0.049145717172115494
Parameter 1457	0.610310012755414	0.5551645401025482	0.4498976375059192	0.46012965445612775	0.02764043478481909	0.027640434787589152
Parameter 1458	0.5531598971202281	0.49877051107886405	0.4053184830151466	0.45713861469300887	0.046275508298991325	0.04627951716610375
Parameter 1459	0.4998177106261583	0.5030060595836292	0.4362211092916925	0.41579512037894645	0.036887555475401804	0.03690665740561666
Parameter 1460	0.5509816967743821	0.5428766921189163	0.4540247720615097	0.47017932344509866	0.04469589780492689	0.0448020162436055
Parameter 1461	0.5950182743976145	0.5909607166307088	0.422338864263951	0.4404114374353188	0.03126797030345138	0.031292617273766116
Parameter 1462	0.48478939586801156	0.47898885519211	0.447057067821086	0.46159335340777996	0.05627267527815649	0.05627000881747915
Parameter 1463	0.5966571880361693	0.5883162970928684	0.4786201192188906	0.41901787087795533	0.03409076916234165	0.03410800413251558
Parameter 1464	0.4873381676091251	0.48685526743575525	0.4514021127370106	0.4082160701503232	0.07933032697356307	0.07948005521486981
Parameter 1465	0.5074760710079396	0.5085526324085565	0.4597451946731792	0.4285034863782765	0.04391505961448873	0.0439246644115054
Parameter 1466	0.6255239719631673	0.6390911933506118	0.40965366662762276	0.3388378916359111	0.08388922435788539	0.08388325557684202
Parameter 1467	0.5199643195132306	0.5026586851399408	0.452025658486391	0.43818734445267726	0.046467097920592046	0.046466956611332946
Parameter 1468	0.48888096339573583	0.48888096288835914	0.465379886845554	0.48990652165018983	0.04663447402050125	0.04652849353060903
Parameter 1469	0.4909819915394925	0.4818579157835312	0.4154734498630075	0.4746812201819964	0.05221654355145561	0.05173286764567071
Parameter 1470	0.8040134972177644	0.615925314417799	0.3730716682087729	0.4692098822238614	0.16224578356313168	0.16225954200560103
Parameter 1471	0.49527852614287327	0.5026033099395001	0.4375607580059768	0.3971968572880655	0.03658497316825865	0.03655671570152218
Parameter 1472	0.6177780200089413	0.631149488846547	0.43679817615203753	0.38564972903723377	0.04950731072398086	0.0471567371156487
Parameter 1473	0.626692061875602	0.6006756974346965	0.3949998169927752	0.47459279945873295	0.03841388921242726	0.040091682144967514
Parameter 1474	0.7011558823676602	0.7014566225662817	0.4597782573869834	0.4460081146156141	0.032874864678303764	0.03521059921093625
Parameter 1475	0.7098753900759842	0.6864278839659396	0.48284739978047586	0.41339775148481744	0.03846744144680027	0.038566604749044234
Parameter 1476	0.8433780395426395	0.8419654354859225	0.36745155597105394	0.44084030123819784	0.06201335618876813	0.062036764730673516
Parameter 1477	0.6488437306024307	0.6045554139847786	0.44544256171658136	0.3737038459761863	0.15685235668893327	0.1568755003418326
Parameter 1478	0.6967211505392592	0.6820862103831409	0.4853290154560933	0.43949577392444616	0.021838194165746602	0.02099451741136471
Parameter 1479	0.6223715374146113	0.6200135490362491	0.4406385082081289	0.4738042848216194	0.04463352229976747	0.04445931605698426
Parameter 1480	0.7098263953745727	0.6974892478460556	0.4793120824666316	0.4866117983809612	0.032165175026001774	0.03267011286320878
Parameter 1481	0.48055661809007266	0.4794799924740026	0.384859968397707	0.3978157126535717	0.030772291219228406	0.030633117268847723
Parameter 1482	0.7212185272575472	0.7065532836406206	0.4427377584422383	0.41599717569022293	0.08314130230658404	0.08313494780207352
Parameter 1483	0.622967387735365	0.6377519566923394	0.4492777836446187	0.40335299748285064	0.032476729598430676	0.032645941630764314
Parameter 1484	0.6175276008480742	0.5967452373002258	0.42638402024806166	0.4905572232461583	0.16800476951596957	0.16536819248866505
Parameter 1485	0.5548519177654535	0.5547779618489485	0.43182274282763383	0.491714138754844	0.059487496527836095	0.05948746450812642
Parameter 1486	0.6220524831373171	0.6193728818487672	0.45305869946176575	0.45953421826305657	0.14068428920468903	0.1406397628444725
Parameter 1487	0.5801562342367832	0.540655673344848	0.4622050293765759	0.47989434591656654	0.03313736820086188	0.033947007344417315
Parameter 1488	0.6594454033690756	0.6541368290827119	0.4496277442065957	0.4741112340798087	0.0232758687529801	0.023260738382918006
Parameter 1489	0.6978570618937071	0.642713014408699	0.41047518736074085	0.4068947694507974	0.01598518463331028	0.014809539895016877
Parameter 1490	0.48521968061926424	0.48801309836408746	0.4319913957628999	0.42322090989547323	0.029742250674134774	0.029751986481116502
Parameter 1491	0.808966105845644	0.7454735004158017	0.4637482194737942	0.41448086193813477	0.03195217493871039	0.03210597997738719
Parameter 1492	0.790403595044266	0.7942598338558264	0.4400204364307259	0.4673834912831574	0.02656668435192927	0.026199951456789827
Parameter 1493	0.5610918732904634	0.5297942131004119	0.38115649844648064	0.46103880600424385	0.07159187646326977	0.07193144747376681
Parameter 1494	0.6675363325414752	0.6649077508515688	0.4594720563006155	0.4676135713936092	0.1464664136354955	0.1463472464386914
Parameter 1495	0.6469502176305257	0.6346740842546592	0.42522489389302065	0.48340732310174184	0.03429900708111222	0.034552228464816495
Parameter 1496	0.6662894313582168	0.662168211436506	0.4474738554615568	0.42026397431782875	0.03052012052767558	0.03144183562702181
Parameter 1497	0.508376263959577	0.5082563676125322	0.4214471098632684	0.4124229733102558	0.03832040556457866	0.038320704014608215
Parameter 1498	0.4925384438212851	0.4925399227057795	0.47400603531919105	0.4925416553068244	0.15897069162485727	0.1574987204601952
Parameter 1499	0.49804839146310653	0.4980471163915983	0.4719647833364009	0.4980471088080416	0.05135884847844269	0.05135884915330642
Parameter 1500	0.5989846946703151	0.5939474987766196	0.32449638436283823	0.45649046076314764	0.11423175875683884	0.1149187725684688
Parameter 1501	0.5659304297383385	0.5618333953134197	0.4641879662609283	0.4666510618769757	0.027521488182648976	0.027631363724241312
Parameter 1502	0.49425966623886025	0.4709900368071977	0.37172584973140244	0.38170420470897776	0.11163409973504976	0.11163409951098223
Parameter 1503	0.49185195525628467	0.49185195525628467	0.4572798404016238	0.4857695436612742	0.040594813376155656	0.040594813375245384
Parameter 1504	0.4908482370932654	0.4859065417666832	0.44099869439088996	0.4373620718312764	0.10685481086030453	0.10685479393221704
Parameter 1505	0.49202406095570655	0.49202406095570655	0.4263543593036906	0.44769848821732444	0.02719860078236594	0.027198600780573623
Parameter 1506	0.49507224629295	0.49507224629295	0.388936218333009	0.4907392377196534	0.05765921904071812	0.05765916691334229
Parameter 1507	0.49016593450978496	0.49016593450978496	0.45418902730509864	0.4769420482545349	0.1255718581446087	0.1255718578504278
Parameter 1508	0.49418587079652276	0.49418587079652276	0.46567809326310194	0.46958427050743584	0.018190291064432484	0.018190233482157384
Parameter 1509	0.4977492961926786	0.49547547450320767	0.45369532556448117	0.4915836243959043	0.02790472640609183	0.027440851347408313
Parameter 1510	0.4760425500795599	0.4760425500795599	0.4710224759938769	0.47049051197628716	0.060298278730155364	0.06029809409990945
Parameter 1511	0.48648014651052934	0.48648014651052934	0.39085529550271186	0.41384604538407327	0.027383530040714976	0.0273834719937619
Parameter 1512	0.49914464335500985	0.49914464335500985	0.4493008905870626	0.3371994448066367	0.03210304991810248	0.032103049870458394
Parameter 1513	0.4954831156544254	0.4954831156544254	0.44091136894886007	0.43569776646733016	0.059535605238773465	0.059535605136228215
Parameter 1514	0.4777421226180022	0.4649067532632063	0.40261122051174014	0.4176691866854746	0.09942645963594227	0.09942638499648832
Parameter 1515	0.4982843265808155	0.4982843265808155	0.4268926211928578	0.4704165912730693	0.03326981875931394	0.03326974379491848
Parameter 1516	0.49551856571481223	0.49551856571481223	0.493670309528436	0.4574250903454058	0.032471245204810054	0.0325553406424124
Parameter 1517	0.47302289857437446	0.4716972867636099	0.40246997985023064	0.40723651074019873	0.04300437303540727	0.04300437303283017
Parameter 1518	0.49220816042083343	0.48629677042128616	0.43565212805797693	0.4227793757261551	0.08072520990596983	0.0807252097609386
Parameter 1519	0.4880795094334707	0.4880795094334707	0.45126061758787656	0.438341195934651	0.019157891644134395	0.01915847877412334
Parameter 1520	0.4934997298670506	0.4934997298670506	0.4848124875144735	0.4934997298670506	0.052079711948551016	0.05207971194490822
Parameter 1521	0.49685618358023365	0.49685618358023365	0.4353230616341517	0.49047664364293775	0.18061530168531667	0.180615301281
Parameter 1522	0.49220474005805787	0.4908465239692595	0.478318834332127	0.25372549519203286	0.042951908487059584	0.0429518168295356
Parameter 1523	0.48879096508174036	0.48879096508174036	0.4378748786228944	0.4215003851641626	0.01804770770412073	0.01807239904956702
Parameter 1524	0.49556103590369377	0.49556103590369377	0.38980555464214234	0.46022777037256823	0.07145992708956878	0.07145992708894014
Parameter 1525	0.49899773728061914	0.4939753405690215	0.4755519860621024	0.39762498035044286	0.03938106959787749	0.03938103157940792
Parameter 1526	0.4977921308288368	0.5255365216777327	0.4366062735460728	0.42114498847697374	0.03054788768893056	0.030780992722689318
Parameter 1527	0.4915581931056411	0.47520908874759443	0.4722122541857911	0.41215632953231424	0.05254567047857442	0.05254558027669669
Parameter 1528	0.5679673840117829	0.5451951592612141	0.46734781442304685	0.48948061201480975	0.05684320529048928	0.056858830090018284
Parameter 1529	0.47155048676188166	0.47155048676188166	0.36758185119001446	0.42252651575271266	0.10858323333599147	0.10858323312307044
Parameter 1530	0.6277459436839812	0.6054794323244588	0.3711203747612244	0.4843453387816529	0.042309670970962485	0.042309695866571045
Parameter 1531	0.4837362329120016	0.4837362329120016	0.4499727041356054	0.3804098493404198	0.0503246777793437	0.05032458815278108
Parameter 1532	0.5569228747282249	0.5821756929772404	0.48558820913249934	0.4624536691139109	0.04380859388994676	0.04369654593997584
Parameter 1533	0.48104505592013924	0.480255520506492	0.4234708163782403	0.423381404636194	0.0369038116267256	0.036903811624644844
Parameter 1534	0.4916843677169655	0.4916843677169655	0.3952933132007848	0.4863178526446436	0.03973159780884308	0.039731597806826904
Parameter 1535	0.4958326282963488	0.4958326282963488	0.4621581525987711	0.4645961160914817	0.025730996808720166	0.025730955566742694
Parameter 1536	0.4821246179114962	0.4821246179114962	0.43842266230135485	0.45308978607898576	0.03640170143472657	0.03640159266324758
Parameter 1537	0.4873753159694285	0.4873753159694285	0.42342545125872344	0.4674837297240944	0.03691230867153725	0.036912266268000996
Parameter 1538	0.49058603011596635	0.49058603011596635	0.4430848898198524	0.443576859413436	0.02759945894875039	0.02760201500419686
Parameter 1539	0.49357950903462156	0.49357950903462156	0.4093686669975378	0.43218848564117773	0.047169998705264046	0.0471699081423656
Parameter 1540	0.49475411561612015	0.49475411561612015	0.47281501978936274	0.3992738890497444	0.02468683006786483	0.024686830066452364
Parameter 1541	0.4978654938137491	0.4978654938137491	0.4505745433204848	0.4579334930480151	0.016857114895470718	0.016857060121863138
Parameter 1542	0.4975424794866741	0.4975424794866741	0.4370377019181101	0.4541542375638548	0.019643256462649195	0.01974625658160327
Parameter 1543	0.4971762802142735	0.4971762802142735	0.45525093476536943	0.4812178625336648	0.1765244404645135	0.1765244400697889
Parameter 1544	0.4967604212219111	0.4967604212219111	0.49054405713425436	0.49089957134580636	0.050908106145442264	0.05091228376085255
Parameter 1545	0.49650442975806075	0.49650442975806075	0.4423643360246297	0.4701636221909694	0.042668533429441755	0.04267162468036029
Parameter 1546	0.5507584017655307	0.5464168235239257	0.4583986312992397	0.4970093739488471	0.05008843162328136	0.05008843350039166
Parameter 1547	0.4971384072493198	0.4841902404934846	0.47067611170054957	0.35193230082546006	0.016620983375634085	0.01662098337536451
Parameter 1548	0.5998174392043486	0.6219020241309432	0.47258757301526233	0.47662449027221027	0.040670559150726454	0.040435684266825755
Parameter 1549	0.49289331269124664	0.49289331269124664	0.44494801256607464	0.48199684494856787	0.032654319738291956	0.032298000042469105
Parameter 1550	0.598300710984449	0.5939906363184986	0.4592048570355913	0.4597811162366017	0.08754461699060527	0.08799022412919098
Parameter 1551	0.49686222571998995	0.49686222571998995	0.4454610920343679	0.33221808756114174	0.03257897675228402	0.03265975609117634
Parameter 1552	0.5564592476938152	0.5769572826451341	0.47496638741219266	0.46899118022507846	0.05180976968334651	0.05184926201304514
Parameter 1553	0.4902146649906945	0.4902146649906945	0.46312880479979923	0.4818572090834874	0.04021489009929116	0.04021886658822113
Parameter 1554	0.49785928568985033	0.49785928568985033	0.49365345544425104	0.41136292259686247	0.03989447139736847	0.03989437954313432
Parameter 1555	0.4849306025011969	0.4849306025011969	0.41929804965605083	0.41156192771285127	0.02499580063251304	0.024995688181832537
Parameter 1556	0.4967031425423661	0.4967031425423661	0.42907472104358885	0.4514140589799243	0.0515391579847521	0.05153912211045619
Parameter 1557	0.4923688352167529	0.4923688352167529	0.47808449362086775	0.46343365385773977	0.054269421376983984	0.0542694213735883
Parameter 1558	0.4898397100258792	0.4859136069538482	0.33382222524605815	0.46289106684703435	0.04343337106729575	0.04343654683079569
Parameter 1559	0.47509343896961653	0.47509343896961653	0.42091545850506573	0.4605639199681437	0.016638015042953216	0.016637956412808755
Parameter 1560	0.48368527703684777	0.48368527703684777	0.33985261932648436	0.46880983944401866	0.03378038589212583	0.033780298891484525
Parameter 1561	0.49584587137674596	0.49584587137674596	0.49584587137674646	0.3979810443956893	0.03248959312923366	0.03248954138331997
Parameter 1562	0.4952911934443007	0.4952911934443007	0.481096035162762	0.4719864864155241	0.05551273421109591	0.055512734207107034
Parameter 1563	0.49182884052071085	0.48592892995807674	0.4535249883080284	0.4721877692561448	0.08941116695831249	0.08941108182882418
Parameter 1564	0.5790963504666233	0.5768366407206997	0.47797276808548195	0.4279872003813264	0.04985519067610557	0.049840157654128
Parameter 1565	0.5980990968495827	0.5857825461992625	0.479890392423709	0.4540529084031371	0.09620044024233339	0.09586091486758398
Parameter 1566	0.657942739692749	0.6449057147791006	0.4355136760709624	0.4889648937930224	0.07513661212669911	0.0749999759976989
Parameter 1567	0.5931047529973259	0.5478243311135461	0.4285738519310799	0.4399653457831746	0.06756470409732171	0.06756533407604581
Parameter 1568	0.5386803181559281	0.5183583471707818	0.48403963425737323	0.4100059797956746	0.10991837729430025	0.10995960897733724
Parameter 1569	0.620693857198164	0.6197885237905241	0.46582735555292537	0.48805139224583854	0.06610928417183908	0.06610741522936264
Parameter 1570	0.6498501868511017	0.6470488169996248	0.42403601310767697	0.317377547709704	0.0191133416946625	0.019768287446384675
Parameter 1571	0.6011018429176048	0.5995290655855805	0.47864941053285	0.3926862930970661	0.02738798366593767	0.02738797195138984
Parameter 1572	0.6273386208982179	0.5623323561263176	0.4272894465993357	0.47276564938880383	0.028673916998557272	0.028688368138324177
Parameter 1573	0.5072480732797443	0.50675726050631	0.4353747935309638	0.372122127688667	0.03506047914546365	0.03506712106458647
Parameter 1574	0.6236202853784163	0.6214641273821043	0.4891925104951028	0.44595024776386066	0.02745750044238522	0.028935055331632806
Parameter 1575	0.5542649623296686	0.5234824078185569	0.4337741194570143	0.41445612718584973	0.04624931647053296	0.046228758522803406
Parameter 1576	0.5632960017884808	0.5504423802508182	0.4127170118795616	0.4618178732844039	0.03456619782886913	0.03456289387171073
Parameter 1577	0.5573781375423615	0.5634628108485462	0.44016957976569515	0.47365782507858756	0.033728562427633696	0.03236177198499923
Parameter 1578	0.626519905618667	0.5606627363398324	0.4038765156711241	0.4044931841842337	0.06323681468442882	0.06314484445384115
Parameter 1579	0.5527518301109698	0.5337964005810303	0.4348130865779951	0.4634155718984571	0.1328326755372673	0.13277838617740795
Parameter 1580	0.5050189493933264	0.5213216246101363	0.4510720390857496	0.47000945842491565	0.10288962786500565	0.10235578414268011
Parameter 1581	0.5149233488642209	0.5154921799783427	0.46430761591892533	0.4486495867977701	0.03153047090629295	0.031594867130622706
Parameter 1582	0.7724545281177957	0.7487565935966914	0.42654380914947254	0.475504880494181	0.037693820786728116	0.037688896372330624
Parameter 1583	0.5965548366585518	0.5256204912598232	0.42619373342201294	0.44399339076565536	0.035275836451954964	0.035275733594057626
Parameter 1584	0.5584645242889997	0.5383382634288598	0.4838650948770098	0.463141966874009	0.03253437223175282	0.032550179372117266
Parameter 1585	0.4871349102676085	0.4871349102637442	0.4692753156415264	0.40263955395580475	0.029252794242239852	0.0292362375733123
Parameter 1586	0.5644625249772962	0.5230945353218106	0.4396987516693586	0.46084524199499294	0.054200726138738026	0.05420072661076461
Parameter 1587	0.639373625230554	0.6195949862628758	0.42067753854741075	0.48886852021035415	0.030295105993540114	0.029199017867884966
Parameter 1588	0.5223885273581457	0.5123708560885489	0.46130594626917254	0.47033453533322384	0.04113079541955404	0.04107512294868822
Parameter 1589	0.6257847018083214	0.6078261056887774	0.44218818747954775	0.4914929098239926	0.03650680830272078	0.03650675415481888
Parameter 1590	0.5433802320621175	0.5441626325060591	0.4793350196422326	0.3930356411623622	0.03400646598540519	0.035985719026460056
Parameter 1591	0.5878723299246684	0.5656693036961156	0.46335089222598574	0.43059250915229097	0.031017720834957643	0.03115380693874828
Parameter 1592	0.5427228357057512	0.5294858484758826	0.4796806221871208	0.4065503151347799	0.025741331246748378	0.0257581174026065
Parameter 1593	0.5553008339045218	0.5521291921297431	0.464906514727382	0.46945897211004467	0.08813044524716346	0.08813018124951262
Parameter 1594	0.6001126959069482	0.5831216421117158	0.42934167116216054	0.4375314884410737	0.03905934230961895	0.038966051263031334
Parameter 1595	0.49400190500836755	0.4755984250617823	0.4154787052837693	0.47184369678515053	0.03577543651477817	0.03577539169755789
Parameter 1596	0.49395194678939347	0.49395194678939347	0.4707316893002169	0.487257463125686	0.033962575307849505	0.03396689356655276
Parameter 1597	0.495219955488045	0.495219955488045	0.40105677945337914	0.47657936886479935	0.07100580638495643	0.0710627805441942
Parameter 1598	0.47106305048492253	0.47106305048492253	0.426694021578276	0.4663144240966131	0.08261142309013934	0.0826113795176197
Parameter 1599	0.48997527964679966	0.48997527964679966	0.4683157194789311	0.3978933599800042	0.017851186931546095	0.01785268572999099
Parameter 1600	0.49009967152013273	0.4864207638462901	0.37892879143972485	0.4724634239946513	0.03536257609486952	0.03536248539267177
Parameter 1601	0.49376031977714957	0.49026775640473164	0.4504179825767125	0.46817673474020804	0.04402725201218524	0.04403049588767262
Parameter 1602	0.48821291658280036	0.48821291658280036	0.48821291658280036	0.4040158763019014	0.03930428775606282	0.03930428775405495
Parameter 1603	0.4821753168904484	0.4821753168904484	0.34824826653116925	0.4332591607186782	0.055315896844603515	0.05531582798327585
Parameter 1604	0.4965795245719594	0.4929735809400779	0.47791375514238094	0.47282841015186294	0.03317836665015955	0.03326465475240678
Parameter 1605	0.49101326907319576	0.49101326907319576	0.44909439360045494	0.43478525873565865	0.04630146560360354	0.04630138891565813
Parameter 1606	0.4875724862974952	0.4875724862974952	0.4223925772856779	0.41456667069830067	0.03967394987512328	0.03967394987292963
Parameter 1607	0.49812221129534323	0.49812221129534323	0.44689416536922777	0.45751927417295113	0.03828862437665813	0.0382922874966483
Parameter 1608	0.5234348263893686	0.504190328579877	0.43938444408962485	0.4694521962062845	0.02515706952705961	0.02579292718913337
Parameter 1609	0.4955362300340477	0.4876477357310965	0.347113155411372	0.4659123907881344	0.04076962539653782	0.040769625394367404
Parameter 1610	0.6080589613488527	0.5952829220643809	0.42861139418177596	0.4708110580429878	0.042885314092781596	0.042885332154989686
Parameter 1611	0.4880287074068173	0.4725040728850678	0.4323741365663302	0.46230508921678853	0.03503986926656007	0.035167977488812965
Parameter 1612	0.5345030317804311	0.5206477205131526	0.4342144611218729	0.4315299773773027	0.14311905822728377	0.14324410223447176
Parameter 1613	0.4906504975796	0.4777588351493067	0.3618123973083919	0.40249911813762007	0.135213409260862	0.13521331714903054
Parameter 1614	0.5079327429302883	0.4783876164923454	0.4822915317868177	0.44330122186969784	0.09407637674458161	0.09411952792334917
Parameter 1615	0.4861142649615533	0.47158910996642656	0.4330703287010806	0.4171798351589951	0.057022806686974126	0.05702280659761594
Parameter 1616	0.4864633851652681	0.4864633851652681	0.45211488755704016	0.4659866571204695	0.06563284325755535	0.0656328076002666
Parameter 1617	0.4905431304665054	0.47788666288910814	0.47619880247291113	0.42763882306579853	0.08882200817084239	0.08882200801289342
Parameter 1618	0.49673644420117596	0.49673644420117596	0.4088227001740988	0.4668134012932656	0.026902622652935027	0.026902622650931185
Parameter 1619	0.4976930965826776	0.4976930965826776	0.4897528729196435	0.4526319019257545	0.02705346375941596	0.027053463759204782
Parameter 1620	0.49368432584999666	0.4738451222355037	0.471632975235758	0.3860050028142315	0.033840396331573014	0.033914371358953144
Parameter 1621	0.48354694274403964	0.48354694274403964	0.42161026465955864	0.44811035960933854	0.04149501693320613	0.04149801197986229
Parameter 1622	0.48895044829462875	0.4862671609854412	0.38645520159358754	0.4353148432357254	0.03465057490657235	0.034650483053647374
Parameter 1623	0.48278972031350625	0.48278972031350625	0.4106505810793773	0.43938770765031704	0.02577095521237878	0.025752811247688814
Parameter 1624	0.4889434930334812	0.4889434930334812	0.45404499495323725	0.44846744492316165	0.052913736511453036	0.052913582100551845
Parameter 1625	0.4754112851235716	0.47421192844790544	0.4593160728054209	0.34036869914348444	0.027754503162154276	0.027754422512193233
Parameter 1626	0.5453733579805927	0.5671076659173713	0.44887839013610364	0.4616719857380145	0.049290941924291454	0.048587256864545264
Parameter 1627	0.6044967113193969	0.5892860130028126	0.4584188660744356	0.4913725509213425	0.30277662755738605	0.3293438167962896
Parameter 1628	0.5288927649411195	0.5207393046443836	0.4646612926275877	0.477428421195931	0.39898978844821587	0.40109331511359764
Parameter 1629	0.6179051163009266	0.5813365807606757	0.425051554735955	0.4344508222997099	0.09007620076446275	0.09215512663830995
Parameter 1630	0.5782746662375489	0.5617879211863329	0.4046079795654276	0.386265519914785	0.10276819223185844	0.10584210040916728
Parameter 1631	0.6557750977336525	0.6137680833962936	0.3949157267254315	0.45850496768113025	0.04305104533185321	0.04561908103453251
Parameter 1632	0.5290782015602318	0.5230690129551088	0.4346790103217736	0.42727581541904797	0.035228313545009576	0.034565299337387764
Parameter 1633	0.6494928153290679	0.6337268632521841	0.5514752232765613	0.460923270631007	0.11871854939224853	0.12087387673193843
Parameter 1634	0.599939091135806	0.5997415000909879	0.4655012179637048	0.44374614003432045	0.09249409728637599	0.09672771939440444
Parameter 1635	0.5931949846684095	0.6067256785345712	0.49311722073230835	0.405172694999619	0.028253167319317152	0.0282531077003743
Parameter 1636	0.5635195333060559	0.5583126304055753	0.3983036241051362	0.46919520123010755	0.07039975414024231	0.07041296834897191
Parameter 1637	0.6140596243037609	0.5559307420450704	0.4709621449597056	0.42086410183762374	0.03577043118210767	0.035770431091705565
Parameter 1638	0.5892589979532212	0.5052856240954203	0.45835947313158887	0.4625010103892128	0.06423759056321626	0.06420981069991832
Parameter 1639	0.7346816399053868	0.6354371399324923	0.48899360827830624	0.4158813663159879	0.017245981850105563	0.017209988879962557
Parameter 1640	0.7038606675773809	0.5791615051018331	0.416519273695632	0.49388863820323237	0.06088141887339485	0.060882946407636696
Parameter 1641	0.6210408919729995	0.6260783500020861	0.49243662449322384	0.47034942219614073	0.033479450350724235	0.03348087241694671
Parameter 1642	0.5698266649095626	0.5881374585767702	0.4948428141987211	0.46838758806462216	0.04369320473775104	0.043665157014373485
Parameter 1643	0.5046651212593207	0.5368990519813345	0.41576728908211213	0.4569931338410583	0.039524375012225194	0.03952198085025936
Parameter 1644	0.5314482619850222	0.4938665525116282	0.3913648564454082	0.45905188427617344	0.01775538088666502	0.01779266066601677
Parameter 1645	0.5885101157508945	0.5522342279892716	0.424277940271705	0.4189227635561623	0.0348074054873546	0.034805595765917866
Parameter 1646	0.6463452913511794	0.6612519223695247	0.4219775146312853	0.4862676733331327	0.06464825509804731	0.06462571165439666
Parameter 1647	0.5415611558605355	0.48768404699060885	0.38725579657222065	0.4660456088378519	0.036455616775592475	0.036028976918594635
Parameter 1648	0.6532211391263685	0.5965373162106504	0.3827794173118969	0.45807653339178384	0.03197074928096107	0.031960569277128245
Parameter 1649	0.6237407583246782	0.6163065086844699	0.42929803684301565	0.399210064507679	0.06100480106608923	0.06100480089870705
Parameter 1650	0.7791330476521074	0.599516953679716	0.43228245397953846	0.4566611462033459	0.0452621456850843	0.045275345719199944
Parameter 1651	0.598916123945453	0.543653218818493	0.413023329305796	0.4248551539325843	0.0903560522360616	0.09052315305514828
Parameter 1652	0.5982090127104123	0.5240146564322389	0.40793451298995764	0.44982353801853797	0.11600811144873426	0.12380879530733492
Parameter 1653	0.6168566234783468	0.5943004800038215	0.47647673849507544	0.4742842358480846	0.16261695688911804	0.1802687277677302
Parameter 1654	0.7425912953677929	0.741248324847455	0.5065485610292629	0.42309516554071414	0.12055165380983308	0.12040156247548847
Parameter 1655	0.589079326231256	0.5992467506580277	0.46324893381071014	0.46998332441492213	0.016468289739403577	0.041068882700104364
Parameter 1656	0.7979415774829233	0.7576430319977288	0.42337328844432476	0.458268489334745	0.05476076900711385	0.0562940026790429
Parameter 1657	0.7233041807337681	0.6690558825885956	0.42583560029081924	0.43715244194342984	0.09936004411321471	0.10000281446342864
Parameter 1658	0.6628130540089308	0.6720674604675495	0.46041697928394	0.4027057854618695	0.060641187362131255	0.06064116629635949
Parameter 1659	0.6519231946882278	0.6491532762377739	0.4609997603348994	0.4444109849582163	0.019317896982847846	0.016763347115909294
Parameter 1660	0.6306403169287603	0.6237101174558843	0.4663519122192209	0.45393333075963804	0.038890033975408064	0.038890037793029686
Parameter 1661	0.5363303759509117	0.5020350745668061	0.45679120540053214	0.41426548186929213	0.07846086575873314	0.07845499342723772
Parameter 1662	0.5601126314275563	0.5206535506697552	0.4495151183860006	0.4830004757102728	0.15349576169178497	0.15349924072074195
Parameter 1663	0.6037275798403708	0.5393668557961113	0.4400349440006882	0.44097541552543573	0.17468190145951393	0.1746816885433926
Parameter 1664	0.5955343425694029	0.6035001925532186	0.418699165675752	0.47982668789842664	0.11891693248086935	0.12066319300729478
Parameter 1665	0.6479615749370787	0.6367107443432782	0.3357225376267278	0.28811403330937535	0.06904247344450112	0.0792800891052221
Parameter 1666	0.5988319179941082	0.5095854540101732	0.3983949156725474	0.32985396236117365	0.2160001492318846	0.25177588946629365
Parameter 1667	0.923538668076488	0.7601238896905802	0.45963474585296493	0.3952369694366278	0.0888084127812925	0.09742715005002348
Parameter 1668	0.5432097312837052	0.5434771996531911	0.4111842382213816	0.40011276970109544	0.04654377209975964	0.07791682553258995
Parameter 1669	0.6662551936902039	0.6217090362214437	0.44627606200650327	0.4732422970202936	0.0588927232632238	0.055646738819021505
Parameter 1670	0.5864180156631229	0.5130733678232167	0.4853201780537877	0.4631569509430704	0.04552368846977811	0.04559498084316192
Parameter 1671	0.6461511855393698	0.5863162422651338	0.3833351331280288	0.458360215580377	0.03692738937940175	0.03615262012252912
Parameter 1672	0.6155261439420802	0.5929469759198944	0.41585491055591395	0.43173165291095483	0.018491395497096247	0.01858926144092983
Parameter 1673	0.5936817447332511	0.5705203236679922	0.4230250562891368	0.4541634424429494	0.4609235562653482	0.46332485159090303
Parameter 1674	0.6390369484994549	0.6034839949289201	0.45541520205885666	0.47923148080798694	0.05734340146167616	0.0573367337858046
Parameter 1675	0.6207743795499523	0.589165868783893	0.3812686924997944	0.4796951606948343	0.03995713546983744	0.03987833228266119
Parameter 1676	0.6534861642560392	0.6414736096201246	0.47133019629549133	0.46065589038659727	0.11222603921984046	0.1122670168190267
Parameter 1677	0.566455302621699	0.5808872643754328	0.43282101001190854	0.46630294221428187	0.021739775109982915	0.052939886880703876
Parameter 1678	0.7571533101734258	0.7315072471926973	0.36396096288293733	0.44948573059389724	0.045836061484297	0.04584020371301742
Parameter 1679	0.8031668022191605	0.7805702603047475	0.37897936283468436	0.44025712068081607	0.0989909925566748	0.10108445734906907
Parameter 1680	0.7600048586595972	0.7041166973392576	0.4039379427326335	0.4438684844378299	0.033801180027802594	0.0341100722290667
Parameter 1681	0.7325406232817401	0.7716349925114763	0.4539302520146007	0.4746886148631056	0.08104933703581628	0.08872876196361895
Parameter 1682	0.8105936056459009	0.8056383915132639	0.43046746949275505	0.43426082741332667	0.044952121426843836	0.0597182432536949
Parameter 1683	0.754690017442324	0.7335761724625274	0.4646211527815046	0.4630825033908231	0.059134785679869226	0.06362289576124946
Parameter 1684	0.7116985117348646	0.709508301642743	0.48559310683516177	0.43157959681211105	0.03132692337607708	0.031499076973921306
Parameter 1685	0.750460037127675	0.7583425418706965	0.42781658096429964	0.4224247135052717	0.08818221898530003	0.08809855566639231
Parameter 1686	0.5922656130006838	0.5955692840430492	0.4219036198538778	0.4602700222609832	0.06789968102803015	0.07674145924676776
Parameter 1687	0.6194004233733124	0.5865304490117674	0.4227857095864914	0.48112460427093023	0.05309529529598425	0.05320711659731123
Parameter 1688	0.7497337471571262	0.7193545564456671	0.39883159470434126	0.35570822493361204	0.01683458331078691	0.029823488903798975
Parameter 1689	0.7200463291176349	0.6584744239838509	0.48201270378425376	0.4348344491499355	0.03863280554582303	0.03898081933212412
Parameter 1690	0.7723848983827744	0.808545860749533	0.36405894496753755	0.481583081867021	0.03093330146612472	0.03289886498826047
Parameter 1691	0.8244147025945177	0.7661253463292013	0.39801871577721704	0.42373088170429735	0.08110419644975703	0.08108486175871003
Parameter 1692	0.5984622462717978	0.5256440944055096	0.4527220247497229	0.46606507066546365	0.058980245113103	0.058916832489860085
Parameter 1693	0.7024151492135489	0.7014960529421781	0.48815390030292455	0.44068093503015004	0.04597230125194425	0.046418214782488504
Parameter 1694	0.7465047653413175	0.7195249474788907	0.4948855057729648	0.397986618279586	0.04518437534376199	0.04434732599247486
Parameter 1695	0.6649233852981585	0.6497593196673163	0.4189125013676164	0.4388889525619504	0.03682037022648209	0.03677163318373132
Parameter 1696	0.8991797800111626	0.8979001497402321	0.3665689838054149	0.4134348126897939	0.024869364885744996	0.02489952006014802
Parameter 1697	0.6884910555624257	0.656084330150893	0.4234387988913376	0.49069889487166646	0.03790519826230185	0.037921076769964854
Parameter 1698	0.6440762301448272	0.5678149013074146	0.46061973283104085	0.45031622347477834	0.04409794005966783	0.04334839527133408
Parameter 1699	0.7912404683019942	0.7492044428402578	0.5100670707960812	0.45940202244465633	0.027423021873368272	0.02748286535070607
Parameter 1700	0.6727500806127185	0.6162941085572957	0.40909499864206544	0.46408036311961753	0.0563932416596937	0.06322141630837741
Parameter 1701	0.7836929535463033	0.7557338694526714	0.4048656428129739	0.39732299300826684	0.029319535196145413	0.030559353344046122
Parameter 1702	0.8051237646684538	0.791580830815138	0.4449258249003477	0.4468584058214503	0.03905153009637122	0.04710905957411174
Parameter 1703	0.7218323551847694	0.6952183218416215	0.4725160725324526	0.3900782574500758	0.03547146204691071	0.035799955618763826
Parameter 1704	0.9285947170577955	0.8399827424388286	0.5051738067802932	0.3874618369289405	0.0392286795919064	0.03922867865774746
Parameter 1705	0.8475377532633062	0.7947873751399803	0.4540198297860022	0.42107104601956613	0.03740527597896329	0.03743337606041386
Parameter 1706	0.7406601192517291	0.7279054691100939	0.4260979421784656	0.41265532256398924	0.02059425096650387	0.020732174470691866
Parameter 1707	0.8322526279094209	0.8467220735980494	0.4708711841180948	0.42574809372316	0.024788002228847694	0.024787771567700054
Parameter 1708	0.6727886853029141	0.657603257053559	0.43117489716095225	0.487352427365328	0.0586056212702383	0.058605673422061674
Parameter 1709	0.6649670358784384	0.6291519396663225	0.45829473722151204	0.358992745295546	0.03933741514227332	0.04526333896622005
Parameter 1710	0.7348292857678496	0.7139102523101137	0.4770353686879933	0.4101497682039499	0.05066283679644938	0.0506627238457595
Parameter 1711	0.6763834057606626	0.6692026857098917	0.4864550262898907	0.4844992991381973	0.0461832920666112	0.04541982137314521
Parameter 1712	0.7079457320195581	0.6619750094458647	0.4684973187717273	0.47799557526659614	0.04556243161337224	0.04572462039806825
Parameter 1713	0.8924565326403628	0.8594064409399962	0.49004748457187264	0.4879135877263022	0.10959110950713624	0.12353917057361852
Parameter 1714	0.5787122205195593	0.5422004654095598	0.32434889822177626	0.40122045028365205	0.06573206656473726	0.06581037295155556
Parameter 1715	0.7746186098672323	0.7217512911187693	0.46136153470871666	0.4329327435810218	0.033733778644630105	0.03365837831694986
Parameter 1716	0.711228608863947	0.5592464331100864	0.44917137501106813	0.48361760472779164	0.03674358663950694	0.036740771552035145
Parameter 1717	0.7261530244968619	0.7446715129056602	0.4709236636458157	0.37729256149255197	0.0365554490016113	0.03785929179406479
Parameter 1718	0.6054961442382021	0.6334753931039263	0.45043910800801235	0.39720305962968044	0.03432686043679144	0.02977395208239944
Parameter 1719	0.7356484648782113	0.6757559555192716	0.47907950868861526	0.45449634648361414	0.03353747711545693	0.03478846235620857
Parameter 1720	0.7829216521155817	0.760940101716121	0.4679771291448275	0.44737794024830346	0.09700965433540273	0.10446176910896943
Parameter 1721	0.6430333509993102	0.6234943134491284	0.3880369611306919	0.4873051637021629	0.03165385129260562	0.04056790519004516
Parameter 1722	0.7033665500341186	0.7433986332267758	0.4659137206867561	0.4828896772455876	0.09489827682988634	0.09943058595813078
Parameter 1723	0.8472723247090909	0.7126993016092437	0.4509488766691058	0.45013958785559155	0.04101749181915748	0.036248113675441215
Parameter 1724	0.7780012366717475	0.7200848109629379	0.44094787501531774	0.4532605537702897	0.1007592378781969	0.10172459369785435
Parameter 1725	0.7111943124621066	0.7163952532234312	0.41211111797576794	0.42228069359807424	0.04950203446160349	0.04950203653930986
Parameter 1726	0.6114816875459081	0.5523847824340602	0.4967478674859287	0.3180448138500297	0.14461066775402215	0.1446660376411692
Parameter 1727	0.6709233381179658	0.6497426817171217	0.4760002007189188	0.4686624662626967	0.022712245937391545	0.022710651008333513
Parameter 1728	0.648249759905995	0.6401938705336442	0.4838063972436958	0.45041137011486515	0.04667555222360108	0.044609439495841716
Parameter 1729	0.7452653840937908	0.7371497849600341	0.48831037353079965	0.42175991515606615	0.10300577744848619	0.1027765010971453
Parameter 1730	0.6922552254719789	0.6230041266373968	0.4772754599952739	0.4601942221381033	0.06121671126887025	0.06121671346129895
Parameter 1731	0.603599636562494	0.536680497976103	0.4420043343301653	0.47570710882521483	0.0683091411300547	0.06624302691381674
Parameter 1732	0.6399333318925252	0.6100069442015501	0.4620417825731071	0.4154795458450961	0.02619396534159045	0.026193882589510817
Parameter 1733	0.6489314596733127	0.6079001166164943	0.511760730889075	0.4392269624390764	0.06151665088627048	0.06174704598887401
Parameter 1734	0.8581555967587187	0.7848336518002312	0.40923343389105116	0.47528313651521825	0.03475289392897907	0.06480815508965711
Parameter 1735	0.7471889137239548	0.711751659654188	0.4262801175451266	0.4382021702726367	0.03425418277785837	0.03425013208129524
Parameter 1736	0.6531727397582889	0.5753382426716425	0.4333186506466204	0.45591001336104964	0.05156181574923106	0.05156181479607169
Parameter 1737	0.6128720901620666	0.6289177190514502	0.48456227425785403	0.46387992086230445	0.06560783425626235	0.06560783596389719
Parameter 1738	0.7601374000865707	0.6654714900317649	0.4814560286263266	0.48031318105251064	0.05607068668751976	0.0550473786955146
Parameter 1739	0.6535167969428202	0.6503997355372073	0.4250577234911229	0.4341464211230796	0.13734618900873552	0.1370127516675212
Parameter 1740	0.6777252235987214	0.6777252235987214	0.491348205740905	0.46560069294399076	0.11114564186017076	0.11784517571032323
Parameter 1741	0.7391455717766873	0.6132533378600566	0.43244487031366463	0.4690143233504924	0.02137310662711904	0.02239621245161265
Parameter 1742	0.584901626773302	0.5532043613284422	0.42526335860318315	0.43287282768183233	0.02340201247287471	0.02309121763258877
Parameter 1743	0.5933935595319704	0.5049477887057903	0.3949270755822607	0.45284806989398657	0.04782874233661724	0.047828779041974426
Parameter 1744	0.8025362880388254	0.7056602046679089	0.360837813343696	0.436130011441791	0.045767921217733196	0.0450991514771243
Parameter 1745	0.648357679039628	0.6441822711457892	0.3902623256647878	0.4520320274097913	0.03665646361668812	0.03667003266193623
Parameter 1746	0.7030551786725531	0.5335114393728448	0.3777151169133967	0.4641616349734808	0.027471305613744612	0.027487421533934436
Parameter 1747	0.6522614215508961	0.6462918511049962	0.48236611072895086	0.46527649565715257	0.05767060421560542	0.05767066841314458
Parameter 1748	0.6500124846885373	0.6147891468670116	0.4334089936084612	0.41694621218786576	0.02105247231990877	0.020917223235938934
Parameter 1749	0.6976862104420507	0.6306834195222139	0.4610507139230343	0.49292797088075113	0.044664117811625104	0.04456090973781396
Parameter 1750	0.7064099410710831	0.7131221870735824	0.38693491987097883	0.4792755131076355	0.027851857419520648	0.02785384641262209
Parameter 1751	0.6109134457462639	0.5908015216205023	0.4126458631903158	0.4725981177423119	0.127635121094599	0.12778732297061074
Parameter 1752	0.6943740160615395	0.6412402335771515	0.3753379303703978	0.40216483937211384	0.017525249506406798	0.018233500537343725
Parameter 1753	0.78024080524718	0.7748440814759173	0.43106719371344177	0.40011582149593766	0.039426978556004424	0.039426957741972954
Parameter 1754	0.7819189103199062	0.7718018545292437	0.4768016767236969	0.44720062090528906	0.03920848445946826	0.0522062832687854
Parameter 1755	0.8244729475260772	0.7377372614071039	0.4709660762977056	0.4680471845938492	0.1008424689049647	0.09457338241482138
Parameter 1756	0.6196822756341198	0.6277599041960753	0.4284499736497907	0.44797599725798437	0.052791051589957824	0.05661236162687765
Parameter 1757	0.7942391336121113	0.780049824205044	0.3897813165555195	0.36589560561954126	0.03261511385187911	0.03461547780666559
Parameter 1758	0.6011510928407973	0.5593281631919513	0.2847599715002373	0.47442339130970895	0.07217017715799384	0.07217074200522736
Parameter 1759	0.673879413287672	0.6742978618830041	0.44343485483104383	0.48446985894320954	0.05820731495642477	0.05821590244770686
Parameter 1760	0.7221631845622892	0.6815573527129433	0.45901407857656185	0.4533836517773676	0.03743527519818447	0.03743526433329071
Parameter 1761	0.7686525519115552	0.7547578231089362	0.42525569904937743	0.432545093980145	0.03241740490993131	0.03264936002293159
Parameter 1762	0.8187115807878589	0.7399705182489126	0.4760607216286148	0.46797833490164226	0.0253149709663764	0.028320252927097597
Parameter 1763	0.664111764300729	0.6312792498227047	0.39194970613402963	0.46671698846265947	0.07768725983702122	0.08259829043081168
Parameter 1764	0.7629922209966138	0.7177579731648472	0.33555994186538973	0.3909127105404258	0.0283680409087433	0.029462080569378754
Parameter 1765	0.6385158678850461	0.5951424437784079	0.5042391386639201	0.4819012500863808	0.06381343930882247	0.06316659996349343
Parameter 1766	0.759532602803521	0.7056144400828569	0.4811142179831258	0.47159549908920256	0.04767012627650773	0.047516595003986764
Parameter 1767	0.7158854525690105	0.6332116935894672	0.44494541373257956	0.46029047213730834	0.08461599778034494	0.08465147172750764
Parameter 1768	0.6739516488961231	0.594467639653091	0.4540322509748139	0.46405802738660024	0.014936266673849466	0.01654149131809024
Parameter 1769	0.6699118804302465	0.5989670577375767	0.3891788806506137	0.48252810830316445	0.11304369371550572	0.11290844281137274
Parameter 1770	0.6847457353771947	0.6647514763774378	0.4169756757207238	0.42990635914792585	0.11560686348408615	0.11470337227795933
Parameter 1771	0.5987825162125993	0.5826441738057955	0.4496306814131431	0.36805031719208203	0.04918145578522884	0.04965333326409409
Parameter 1772	0.6907378414838286	0.6797635193813779	0.45269409748287814	0.3671812021184558	0.04248531927370129	0.042485355937241315
Parameter 1773	0.7181122239695567	0.7089309568284339	0.48291317534627554	0.486491347348671	0.14513620983591838	0.14513629261214708
Parameter 1774	0.7765371473704203	0.7643212158695387	0.4121304221852933	0.43227008046181753	0.06151534266313735	0.06151534380516206
Parameter 1775	0.6783525299735642	0.6627047627946312	0.4433570094811272	0.491497543614935	0.0601638871279665	0.06011009796403359
Parameter 1776	0.7381844226358375	0.7265386230960638	0.46751777596807165	0.4129923788170686	0.012594866656966158	0.012833364647127019
Parameter 1777	0.6025624717030532	0.6035939206432793	0.3710614376623222	0.4427874484379579	0.04999199341025572	0.05010542156506996
Parameter 1778	0.6907479112560246	0.6839447988009784	0.42935667266941646	0.452498305605291	0.06844494242474146	0.08219340269963313
Parameter 1779	0.9233404216658585	0.9007222930314377	0.41249806876372974	0.47226774979329655	0.09141588512012527	0.0919018463273969
Parameter 1780	0.7447204213794012	0.6533699367685157	0.46022446486048163	0.4899981952894056	0.04632800356706278	0.045821373167630006
Parameter 1781	0.7273279136812685	0.6054060074295444	0.454972006668493	0.4186470087580234	0.04212671730650383	0.04211195742237567
Parameter 1782	0.5523959415459041	0.5679489380222362	0.4369117327283122	0.43698013731538365	0.05112572643613125	0.050637812298173435
Parameter 1783	0.7333532790860121	0.7075132315255617	0.3188279881986571	0.45550357189781876	0.0428406169209528	0.04284077409994333
Parameter 1784	0.7129647362311043	0.7105805337088452	0.45604153138149117	0.4896944364059759	0.019075344208640405	0.018338813466343862
Parameter 1785	0.7420253320680481	0.6742663765792529	0.47172791863630636	0.4426544700627438	0.02751246366955508	0.02753644740148853
Parameter 1786	0.7916215396560122	0.7749610930213444	0.4514306250060653	0.4140403338563993	0.07414066859242978	0.07380675147773633
Parameter 1787	0.6685141719976105	0.6597114271859109	0.43670495772709406	0.4209013544276201	0.13504428645145988	0.13504409105384577
Parameter 1788	0.6430613812935733	0.6188302676065162	0.4520680010077914	0.41903697424263014	0.03684726360519261	0.036971885368363086
Parameter 1789	0.8109536999292531	0.7465665777731076	0.3414429184253625	0.42922155735369	0.05683252565078373	0.062401879260067586
Parameter 1790	0.7714466855503419	0.7445557713181659	0.49293119961069637	0.47773433461801085	0.16379832365509014	0.17425118077225465
Parameter 1791	0.5019812479951983	0.49949575962353165	0.4125991851322799	0.4731337034492124	0.07107235851411188	0.06185411349064612
Parameter 1792	0.6356885760953576	0.6268558323804896	0.48627593711316164	0.47826161753723817	0.026025903032122946	0.02394913230054993
Parameter 1793	0.6386227227530715	0.5882645706192589	0.42988951821118104	0.491121696730398	0.03450280543077759	0.04254705805375371
Parameter 1794	0.6170110690110059	0.6214117177386411	0.4826682682420249	0.42726742125167655	0.03641727591467307	0.03675631596137016
Parameter 1795	0.5692616700891606	0.5879748145174769	0.45225018132327865	0.4881450376439363	0.03631445870302033	0.03692976675889792
Parameter 1796	0.6760666604877031	0.6414967381794136	0.46796059807465895	0.40612581238413614	0.09459498808697764	0.09467378933110829
Parameter 1797	0.7671056910351475	0.7222832630946778	0.480378555172019	0.36476915810791677	0.01670436329612969	0.015511547957971203
Parameter 1798	0.5931321612454495	0.5957272410134353	0.4492156967449583	0.47105312617181755	0.07042520919501136	0.057833771746119894
Parameter 1799	0.6174080701252344	0.6144340290529514	0.48793338546219833	0.3938241711688847	0.037136885604670725	0.035736705251759524
Parameter 1800	0.6623740683440205	0.6232925381128276	0.4380523556346153	0.45839938515994033	0.04236973411450126	0.04202731481914833
Parameter 1801	0.6371233226574181	0.6312495779551037	0.48066176010837225	0.4874018094249527	0.03525845527093771	0.03523864188596726
Parameter 1802	0.5806654600906872	0.5746862404696031	0.46525384472598785	0.4914139319503308	0.03912465435975987	0.039124657854288175
Parameter 1803	0.5853836652015374	0.5836903382887078	0.4081845992570722	0.45124390743141024	0.024990344256904967	0.02497739172530268
Parameter 1804	0.5840906967168504	0.5931719911354723	0.4092707235102281	0.414575049030536	0.055632525196953164	0.05564537126727509
Parameter 1805	0.618302463709313	0.5979292430708231	0.33897467488318034	0.4687215408950155	0.11446441120777844	0.11510679149484915
Parameter 1806	0.6648087235745559	0.5754285203996168	0.42338287995123813	0.4605654851412282	0.05323009474319991	0.053230180599784474
Parameter 1807	0.7714162517318579	0.6830769577606405	0.450573764743449	0.4131975388637191	0.037944758373881574	0.03794265939345269
Parameter 1808	0.6785039493680753	0.6543280370759615	0.5047968012452169	0.4901088916846943	0.04330532683550463	0.05633211149711441
Parameter 1809	0.5673518400558838	0.533991769039585	0.48742272009007515	0.4838574658783239	0.08560858317726856	0.08989318771065959
Parameter 1810	0.6135341166365699	0.6005964089547415	0.4457284109826008	0.4803655873764144	0.05298255542373559	0.05287522395017065
Parameter 1811	0.6301533026521036	0.6214137360812357	0.47181421056104833	0.406834680127206	0.023515714215130254	0.023356063010632075
Parameter 1812	0.7396654843382787	0.7043229970783497	0.4320768564143875	0.4146672942162426	0.0706138378549078	0.07108387089376085
Parameter 1813	0.6571104408793036	0.6135223073547804	0.46637422842161813	0.47980396409933856	0.054875670738935636	0.05411333894836967
Parameter 1814	0.5509260820828367	0.5251327572667909	0.4421918350300187	0.44869465939198083	0.13214536215001646	0.13214804082259488
Parameter 1815	0.654114302475455	0.5736735871724312	0.4265229500932184	0.37642522176830945	0.024357965140649585	0.024388044074826934
Parameter 1816	0.5940269680871193	0.5760499403843208	0.4317022245506408	0.46748840824090615	0.04680486874940451	0.04688732492370373
Parameter 1817	0.5972707151032773	0.5707187923092841	0.46403583397848824	0.4492610089248923	0.055336034097128256	0.05578542111793004
Parameter 1818	0.6588944114954693	0.6341263486551683	0.47317432369813095	0.42555909610988846	0.03546628882915753	0.03597402208457631
Parameter 1819	0.6931240301808093	0.6116193124225575	0.45320653680851763	0.48878976508809246	0.03827842430739521	0.03797146305323382
Parameter 1820	0.6999449252178118	0.5681315256659591	0.46751135862586957	0.43504087270607655	0.12175888935613563	0.13281100253849254
Parameter 1821	0.6107798624931273	0.522515546556249	0.3897008562642562	0.43607783657372584	0.034613956838828244	0.033923940918289
Parameter 1822	0.7837489376759602	0.7472408407212388	0.4602293299780069	0.46906494121840486	0.12048288805943785	0.1214323144326693
Parameter 1823	0.7066987317557487	0.6957464384420056	0.4700253886630599	0.4318654835261177	0.01785571101491712	0.017862311970203437
Parameter 1824	0.6384132512274616	0.6411850613039207	0.4786610406604921	0.4269382496362416	0.09568343621630195	0.09568338406003549
Parameter 1825	0.6405751341931019	0.548714603380583	0.47347451351664027	0.4109047221015681	0.033681643666322564	0.03382488963459758
Parameter 1826	0.7411420343042827	0.7542474162168773	0.427682325416634	0.4531792571379943	0.06564678250372805	0.06559112831000952
Parameter 1827	0.6992928606574793	0.7012427436043562	0.49548674808852977	0.46915276192293004	0.053810257466741715	0.05911643871533677
Parameter 1828	0.7408653642381238	0.7283275884765258	0.4262405539761551	0.46623129334705726	0.032825548419560105	0.03378275654456289
Parameter 1829	0.6000083171912114	0.6038951906595229	0.4479819335978745	0.4677897067477914	0.029959853561909874	0.039965605741390575
Parameter 1830	0.6903887897161844	0.6582954404342103	0.4632856079867025	0.4809470645545775	0.1377618655637185	0.13774766437325836
Parameter 1831	0.5564112442946185	0.5609686465545134	0.433559054440841	0.3749569665245079	0.0356509685964531	0.035613712094153566
Parameter 1832	0.5345930497013024	0.534300331356439	0.4894923990230539	0.4474685838156637	0.04688042320647948	0.046895583266383406
Parameter 1833	0.6211074489643204	0.5848026373169001	0.46464387824837955	0.3807142245511755	0.11711011829401251	0.11707323563029123
Parameter 1834	0.7418961272585416	0.6922284760133697	0.4432544837720003	0.4419031310830509	0.031783910283472896	0.031783620804335305
Parameter 1835	0.8493728267710849	0.8250868014605828	0.4933682986137275	0.4497381784213371	0.026951457284298833	0.02653353841760199
Parameter 1836	0.758895289755523	0.7159529817512132	0.3838748015514317	0.4464303647430043	0.02606641345424704	0.02575050349834848
Parameter 1837	0.6566056663901789	0.6346106392763937	0.46560065446875465	0.4767438308255328	0.06338696362709155	0.06338725310112063
Parameter 1838	0.8389756055327002	0.8132635616359274	0.5104709352710325	0.4407564350952651	0.031758249846549375	0.03257758197498564
Parameter 1839	0.6787868501086313	0.6434718995816007	0.42096344836339944	0.4462266499830293	0.029830283577767694	0.030302118966191283
Parameter 1840	0.7680410444879082	0.7492266466713495	0.4738894424601665	0.475199210931796	0.06840627405983904	0.06883905232073152
Parameter 1841	0.8205429038181768	0.8233683569478529	0.4052041811567184	0.46455810393555064	0.08436587412376345	0.08426178115809162
Parameter 1842	0.9084893531277973	0.8393956697806237	0.45764996413293113	0.47311236544541024	0.13532398017897856	0.13533141176807909
Parameter 1843	0.7399027944269523	0.6395418127954632	0.4237253569841719	0.4475178974019183	0.03973133104511027	0.03973133300609341
Parameter 1844	0.7098589947361024	0.6662337524842756	0.48172115957215356	0.4151300910209528	0.03320448384849768	0.033215046708845036
Parameter 1845	0.6376081175539021	0.6255078517427197	0.41290463822506546	0.4694054227155282	0.061009974258110694	0.06101055621528556
Parameter 1846	0.5984930797096497	0.6045772011281958	0.4898430484410029	0.4801332369868322	0.06544410219024807	0.06550321997068242
Parameter 1847	0.693910126569381	0.6874873554649056	0.4890162329616682	0.45278933609469224	0.053850144591437415	0.053834384454566245
Parameter 1848	0.7581755511409991	0.7471275352549763	0.47289965105619214	0.4806585154701992	0.06354228803622566	0.0635236918115256
Parameter 1849	0.6877856380756608	0.6858655608305724	0.4172362933459884	0.4579702860758319	0.05095695794956619	0.05095606447427148
Parameter 1850	0.6745170841122601	0.6364636605476814	0.46511235564629944	0.48585621183500055	0.17302002223705618	0.1755210131289481
Parameter 1851	0.6519974712529537	0.6277198037217779	0.4394891414857852	0.44227453004823514	0.039121962483988054	0.04063602736316553
Parameter 1852	0.7082713958724958	0.7077206460556089	0.510690141459986	0.4795549726408937	0.05529905852146945	0.05460673242807225
Parameter 1853	0.8012805043279216	0.7557517542081839	0.4566765408332165	0.44873999063669456	0.08891860388671065	0.09264557837614673
Parameter 1854	0.6995199691434865	0.6989694025492703	0.46762298144217407	0.3736759306797967	0.033108504249601156	0.035778432990659886
Parameter 1855	0.7925100810905483	0.7486099672368223	0.434895231686548	0.3390903794797836	0.028326869019195344	0.02610928243370768
Parameter 1856	0.7078729024288886	0.6459143322171151	0.45170536604782174	0.3871535167696708	0.05488203486148553	0.05485215975714067
Parameter 1857	0.7650726183717886	0.617417911547899	0.4980630015867563	0.3396024606889398	0.05573241757720204	0.05572856116026009
Parameter 1858	0.6324103041949318	0.6290793524486804	0.4211129367637555	0.41271421956854043	0.029179951218910316	0.030127884501108843
Parameter 1859	0.6804074797722901	0.6503914532971073	0.4503359060401869	0.4368616235177043	0.029348899626716135	0.0287218157563133
Parameter 1860	0.6823768079703121	0.6372484476275017	0.4292717322032893	0.4350906608785344	0.04326054057279116	0.04476686642380141
Parameter 1861	0.825066380674125	0.6981070523779986	0.4175902345040964	0.4545114425782384	0.03322817391599421	0.03333005631953875
Parameter 1862	0.6408507485143571	0.6457654148405558	0.47408976870491953	0.46881508438463343	0.03779399691786438	0.0378542832287682
Parameter 1863	0.6733032432627575	0.6270826541164407	0.4055214231686701	0.40226844214696256	0.048080597441741965	0.047996932901437764
Parameter 1864	0.752929600676106	0.6567279243089541	0.46877696011307335	0.48355353653475436	0.04340080803548346	0.043402841374196616
Parameter 1865	0.6221233530944438	0.5963444453734315	0.4862899795619849	0.3024545177901012	0.048267070796227704	0.0383730184480576
Parameter 1866	0.6487723669769248	0.6563620457452863	0.44250721442284846	0.4633414498602118	0.04103771694131658	0.03803244718125026
Parameter 1867	0.5910869191154943	0.6011091172596673	0.48756814250610514	0.36535185143951354	0.03156484784141873	0.0251163684967559
Parameter 1868	0.6044976002949236	0.5740451311904857	0.4525663481282176	0.3972452432208683	0.026929656389468787	0.026866059770935466
Parameter 1869	0.6107649843474192	0.5723633065645257	0.48290149288806916	0.41158185924093577	0.03284711868703144	0.03305695176835356
Parameter 1870	0.6333848377694956	0.6328987961675068	0.4147642016615677	0.39106157821541615	0.029996082080637657	0.029983924186145317
Parameter 1871	0.6122241844360077	0.5608052190846768	0.4199771406548245	0.4238937049764307	0.05713066257433033	0.05713905562491062
Parameter 1872	0.7094788742957867	0.6696683654691793	0.4740403806776955	0.4724433247861782	0.10548309692760281	0.10572477199482562
Parameter 1873	0.5286401779635906	0.5380350190212881	0.489211096885782	0.35702145253804585	0.027148550803830288	0.02714662728992699
Parameter 1874	0.5974330616753192	0.5988082697122967	0.48818196882937537	0.45847075366191203	0.03128337306145214	0.03136098724727446
Parameter 1875	0.6089011976039276	0.5985917391917355	0.2758981340810266	0.4130344595742407	0.06919470294168927	0.06930380490037248
Parameter 1876	0.7145234369162266	0.6562514752323212	0.32182266927895137	0.43110800967251284	0.10274744708363513	0.10273745157475603
Parameter 1877	0.7230648182192994	0.6988238159711373	0.452612801702726	0.42583164014356506	0.03026043239104627	0.03094179811151153
Parameter 1878	0.8452408331722796	0.7475120245446885	0.4053763445973321	0.4563349089144164	0.039076303555195493	0.04020985069546183
Parameter 1879	0.6428648192058883	0.5660921603702568	0.46837086699170516	0.48037058952937145	0.05074546473523442	0.050754024122269564
Parameter 1880	0.5068059838523367	0.48993950833101274	0.4587886907375015	0.48753270158770784	0.027603204390821798	0.02763982050442626
Parameter 1881	0.49283813779596714	0.4901414485973563	0.41856034271286024	0.406399980399231	0.030371515726192802	0.030371510614283767
Parameter 1882	0.5561421862856968	0.5160870792719408	0.4559275585392265	0.46899288459405275	0.10376733863395365	0.10369397622215452
Parameter 1883	0.5069891042277533	0.5000897450036811	0.4180821118475435	0.4793656048772601	0.07046355464690993	0.0704574092400996
Parameter 1884	0.6605588711657031	0.6611515559607017	0.4604720864165952	0.3983984221881256	0.05302634938404591	0.05301321278185382
Parameter 1885	0.4898429454533814	0.4881792701966906	0.4030949373705589	0.48185962523501175	0.13129759247936063	0.13117229990162949
Parameter 1886	0.5664477585603689	0.536608552388264	0.46062852762337814	0.4785015617240639	0.05540905660210342	0.05540905910436132
Parameter 1887	0.47479227733129414	0.4746801784752653	0.41626173260240945	0.4699898310073081	0.052678338472684064	0.05270786832529277
Parameter 1888	0.5310749270090084	0.46796833697786966	0.37049839116104055	0.43470794181501443	0.034151299548173086	0.03415299173922379
Parameter 1889	0.6149733059643235	0.5175149765692	0.4237492126117647	0.4956528004434116	0.037608458309774495	0.03792037303717875
Parameter 1890	0.7325959861328235	0.6347771292370826	0.4542559677757093	0.4665435175068954	0.058628022906466196	0.058401783939976484
Parameter 1891	0.5750079844248892	0.574682997798952	0.4341099275940855	0.46917908298609245	0.04212649041026266	0.04135247344132098
Parameter 1892	0.5679753415923168	0.5849510117977729	0.43964962701755983	0.41514089603757015	0.02679823237831888	0.027379234796710353
Parameter 1893	0.6237660420438568	0.6282215585259221	0.4511160975723531	0.38988958908666815	0.04345164501424624	0.04369501583537584
Parameter 1894	0.5708184312034873	0.5819530230609606	0.4837216321413004	0.4825810960863399	0.03665507585580259	0.0366550746676679
Parameter 1895	0.6686816072354597	0.6361985527453802	0.405142953866771	0.44640364713976827	0.12351373599974196	0.12154619745426798
Parameter 1896	0.5981812614658689	0.5669480963614161	0.45847264480007943	0.36786958021710914	0.05164038724735201	0.0505169259065929
Parameter 1897	0.6911422141630763	0.6042582519063253	0.46812495912205	0.455154901790463	0.18150969622019175	0.20773565919287584
Parameter 1898	0.6598216651573254	0.6803518633891459	0.39829314966773083	0.4449719341827621	0.04844837316614661	0.05029396972664413
Parameter 1899	0.645564763924615	0.6251040264091876	0.3690362300637561	0.3985407442079491	0.031114065651658085	0.04786685484903204
Parameter 1900	0.9098502985544504	0.9249723617526598	0.47284199199601135	0.3867235731211756	0.01283545952696813	0.02341504579148962
Parameter 1901	0.5886642307179517	0.547004817093384	0.46090258336798706	0.36441123898835415	0.02614189862175746	0.026509009969141517
Parameter 1902	0.6874437060796089	0.6281937930030199	0.4865651289177989	0.4756529890486292	0.044770075127118975	0.044469721641764784
Parameter 1903	0.6983429465229134	0.6527063484271316	0.42608554189033065	0.4767489995940934	0.07462575860372829	0.07443371738413358
Parameter 1904	0.7158645752494909	0.7025586452892019	0.4590295858285844	0.46675428756084625	0.05054174956395968	0.0549594015489835
Parameter 1905	0.8363431915869892	0.7653910815170356	0.478502047903302	0.42916684826040863	0.057758998928900004	0.057750703749675364
Parameter 1906	0.6239526230102368	0.5826467266064388	0.43140261601655416	0.4377028034469021	0.027241842177561967	0.0282024272266293
Parameter 1907	0.7007715992127684	0.6499205607303343	0.49772775254633467	0.48962481814699377	0.06305863581179856	0.1264557707574227
Parameter 1908	0.652887120255179	0.6385066822329352	0.4643033186119295	0.4830087272326947	0.05540558080195537	0.0745787866841124
Parameter 1909	0.8030325445095003	0.7671108135709592	0.4428150989448431	0.4445564695543568	0.040519820160079684	0.08955721490277598
Parameter 1910	0.6551283961737067	0.6547685804071817	0.4905934763328617	0.4448165219079242	0.06089592733492252	0.060228298473003775
Parameter 1911	0.6668627145953072	0.614298221994159	0.48662732836193534	0.4320223766128208	0.0331617532834107	0.03262547740086755
Parameter 1912	0.6445904602819559	0.6391517224657431	0.3848555923040641	0.4466801295952781	0.025146008605878248	0.025146014182107518
Parameter 1913	0.6897210399724741	0.7087441307624966	0.4607520146248301	0.4042123279277525	0.07626398216164854	0.07557142028801478
Parameter 1914	0.681967488956976	0.7053260138521826	0.4619060624243375	0.4172927236633571	0.061693071756730736	0.06239082654368218
Parameter 1915	0.5792456273345469	0.5825335395799088	0.4760880775982885	0.48147969789145123	0.03924800895063099	0.043543523096612344
Parameter 1916	0.7425542510752341	0.7151725606309663	0.46836880805471137	0.4184995322896169	0.09996622058070334	0.10071074210728401
Parameter 1917	0.5701131933780568	0.570041974540575	0.4342854846977955	0.41575863387537493	0.03789166746162766	0.03903308277708224
Parameter 1918	0.6089260240885788	0.5708631913618711	0.36198179925906004	0.42661449982149763	0.034009095690570645	0.033058035853121656
Parameter 1919	0.5952705107843977	0.5877054371193562	0.45781835757564604	0.4049905755248611	0.03238181286590357	0.033194791936513826
Parameter 1920	0.4986818317102846	0.5163618540445423	0.3609439929891114	0.46963759990918985	0.036667658840875875	0.036975233751570025
Parameter 1921	0.5230695621591857	0.5157741357494634	0.368613574755968	0.4836167212825735	0.039857798521875695	0.03981716988236361
Parameter 1922	0.6208950174546446	0.6209901695415809	0.4483430856054338	0.4396287520042901	0.09184285430710566	0.09204614475095463
Parameter 1923	0.6521248529876393	0.6317543381350772	0.44673602880644714	0.4610322660767071	0.04349449354824818	0.04378156240302408
Parameter 1924	0.5857318858623222	0.5583001327610697	0.389808281186636	0.4824461896780832	0.028048135587538006	0.02818140633806518
Parameter 1925	0.719329772781868	0.6772953830838384	0.4256175943420678	0.4849961501885552	0.019274825089942285	0.019867536775695513
Parameter 1926	0.5185344435216912	0.51368873915854	0.43808088665737166	0.4233513273314352	0.047378153784422464	0.0476329795106686
Parameter 1927	0.4958168721316386	0.4956275207870227	0.31997202804352537	0.45182248158282196	0.11212614880550163	0.11212021985252088
Parameter 1928	0.5598588126000292	0.5269509517498094	0.4510485310109129	0.4952766492308652	0.05058066136167551	0.050538685465168195
Parameter 1929	0.5938196602644149	0.5625843506824783	0.4648773238405998	0.46427017332966536	0.03293558989550484	0.03293559519294498
Parameter 1930	0.5001302511703934	0.4888366842486126	0.4230493718316351	0.47555720529517376	0.059918000564885554	0.06002431655352715
Parameter 1931	0.684422363129188	0.6620829464910616	0.40095722356879526	0.43554662254314247	0.03037204512820288	0.030393264340285886
Parameter 1932	0.780121150246092	0.725150688961228	0.46173939673126024	0.4813241052659248	0.06032174738278302	0.06032175179571446
Parameter 1933	0.5997082764843567	0.5651870093012655	0.47654351995197197	0.48227263851049296	0.10140535279482127	0.10127250958405688
Parameter 1934	0.6010572890744844	0.560484846166645	0.4960752200809966	0.4554883980190563	0.11581481763555157	0.1175022398699757
Parameter 1935	0.6912809336195529	0.6529186213438578	0.4340247869180899	0.42685096889463836	0.0617165263722424	0.06179512830905852
Parameter 1936	0.6486802517548946	0.5646315366986632	0.4957845654851484	0.4232101052478491	0.05737535760829489	0.05737535783131324
Parameter 1937	0.6188051277875123	0.5938623480237184	0.42382915928451603	0.4416479572894955	0.030699322131719206	0.030293854538431197
Parameter 1938	0.552865838960152	0.5402127893422204	0.41470224471862255	0.4352375268001605	0.021618286826523378	0.021605145784806615
Parameter 1939	0.7107606161592552	0.6930908024933615	0.4803732988823615	0.4022770537407926	0.03874619435573204	0.03924191171000542
Parameter 1940	0.6683198657064375	0.6296481717660574	0.45761043692775727	0.4670840691227944	0.023126285074520206	0.023045552948677953
Parameter 1941	0.5448093643362792	0.518091730819648	0.4571430109850395	0.4047543677791479	0.042038771240537384	0.04213049066032351
Parameter 1942	0.6312808052562275	0.5879589576712234	0.3797709739738501	0.4316071267175383	0.03455717075698428	0.034554858019195195
Parameter 1943	0.6289715058917125	0.6141419190777679	0.47796738586137466	0.47892443019884673	0.055600780286341814	0.05579436077231441
Parameter 1944	0.5976733966078842	0.5077522226399585	0.45649174640168694	0.4356420094611679	0.08540946987524177	0.08524428367934626
Parameter 1945	0.6573972426047753	0.6204902916330018	0.39561207925248026	0.43431985869894996	0.030147008345126666	0.030147140614862122
Parameter 1946	0.6239766086907257	0.5229915299311737	0.4536917891929678	0.4838328144772631	0.04728077957475732	0.047250018097016774
Parameter 1947	0.5700524030066214	0.5846429339983551	0.43205961444460017	0.4421062582077262	0.10124924687500518	0.10116082100396491
Parameter 1948	0.831440339964592	0.803137339817527	0.46897455651875886	0.3560900269246619	0.01730383707520823	0.016610946963063103
Parameter 1949	0.679150082806657	0.6707946574111412	0.4600843473522068	0.48403666382659966	0.046120558682435	0.04612126601811699
Parameter 1950	0.8104323941499101	0.810432394126083	0.4412452065449028	0.48431547022819454	0.1067536265616117	0.10675108540870103
Parameter 1951	0.5011645810938721	0.4945035089453056	0.4467894677600942	0.3955862854493669	0.029032523072008945	0.029200352412678182
Parameter 1952	0.7173437629900112	0.6357366214892102	0.485527204128937	0.48955531782474426	0.17403122650834885	0.1731990356854642
Parameter 1953	0.5440132300505938	0.5052438802987955	0.4600516457823315	0.4427282436910226	0.04864138960964974	0.04864470130130952
Parameter 1954	0.5684862322608326	0.5465773339290692	0.40139345562479933	0.4563870480815087	0.04120255616716062	0.0413462468947111
Parameter 1955	0.5629798689510512	0.5629798689509578	0.3589895234940836	0.4621361513132367	0.03822663726391831	0.03836563162880116
Parameter 1956	0.5433147280107431	0.5118707605097639	0.461141215007666	0.44493173645951706	0.04015288632408166	0.04011743762559063
Parameter 1957	0.5370326998819424	0.5071267425260854	0.212023901941614	0.4610731541146712	0.11179061234962982	0.11177968549492412
Parameter 1958	0.5545079015216914	0.5459384250599323	0.40203999978022664	0.4728326622467888	0.03194626265186472	0.03194606990834463
Parameter 1959	0.6006338615962332	0.6077391746959081	0.4011652111707566	0.47537467266729927	0.08804410287636757	0.08802421067830916
Parameter 1960	0.48902138629610215	0.48355524143026735	0.44580557788387565	0.48357541097923296	0.03720480037863666	0.037182100962490264
Parameter 1961	0.492008380590194	0.4920083803319032	0.3960527828366994	0.46228781588191353	0.055714761593617795	0.055714770120100954
Parameter 1962	0.48637991702429306	0.5013450050404638	0.4447442075500928	0.46672309854063937	0.061736057773796454	0.061726982647857406
Parameter 1963	0.4987374391468335	0.49633401649615677	0.4352360606588842	0.3672330695034412	0.055651229320467094	0.05565122984954468
Parameter 1964	0.6456508779962418	0.5795332106650367	0.4936138250014747	0.49570851764198837	0.09448288033104267	0.0947495093883751
Parameter 1965	0.5128554449254017	0.5128554452830963	0.4707731811391296	0.494020583096446	0.03518146596011987	0.03461925535936826
Parameter 1966	0.5092162588335819	0.502802923792488	0.4522911821012122	0.46838848969790914	0.057098082976772685	0.05712125761520487
Parameter 1967	0.6015899003935526	0.6073592249886274	0.44373871466195924	0.44845626001265404	0.04609991596363386	0.046544411143084094
Parameter 1968	0.5317111946697565	0.5335005970397846	0.4297373224932751	0.47070010958445707	0.03690152421366473	0.037285242516770734
Parameter 1969	0.5296296571089706	0.5270874612654644	0.4115860485594647	0.4183433234935978	0.08534090654370238	0.08532246861277058
Parameter 1970	0.654602346226894	0.6258123045831026	0.4602622845252081	0.4377336758554452	0.09915625979024456	0.09929681407657368
Parameter 1971	0.8641046015809968	0.87441838168405	0.4261852248954101	0.44657861544984223	0.03377805600535487	0.03378825290642222
Parameter 1972	0.7604863567886402	0.7475391751279505	0.4320097087671313	0.470722513543529	0.15357526621852707	0.15351930929023855
Parameter 1973	0.6376578653382821	0.6391465538199719	0.4595100677468366	0.4063326089544445	0.05301384535934921	0.05300051816872371
Parameter 1974	0.5009078903728029	0.511529672631839	0.4780126135743227	0.46597844451274434	0.039035918288049865	0.03904931145617767
Parameter 1975	0.5769732135824743	0.5670009798241173	0.4426098166892001	0.4302287704217389	0.033547136508029374	0.03356161724299593
Parameter 1976	0.577018150296223	0.4958901745740453	0.3541308232931357	0.3848909325420503	0.030560184339136293	0.030586308560087955
Parameter 1977	0.6201281887063332	0.6047138248304582	0.36621701884741986	0.46619555548560226	0.02768114557403155	0.02768114982060718
Parameter 1978	0.6397423741781127	0.6360934959057913	0.5473294913836599	0.4520186324888657	0.12256300698521456	0.12259395695294491
Parameter 1979	0.6816718907456085	0.6202381927886764	0.44975265529383646	0.4123803465137924	0.07307293254953341	0.07306426543355951
Parameter 1980	0.5389404299331522	0.5387988594142294	0.4104851401156667	0.48400832393390314	0.03964377456375261	0.039725717474419234
Parameter 1981	0.6353045459015523	0.6119460267270072	0.4430387576157734	0.47002653114701687	0.029349849147543808	0.02934814758195249
Parameter 1982	0.5597085711812173	0.5134943450457826	0.4396701629485207	0.47813797357729715	0.04504830414660392	0.045047959951127384
Parameter 1983	0.6827320678280147	0.666461024241784	0.45455925813008446	0.43104121311058907	0.03277932798647254	0.030968830227083244
Parameter 1984	0.594413379097025	0.5883538992318199	0.4742682331144811	0.4756769209991934	0.03359541246143102	0.033578887786743436
Parameter 1985	0.6210350383868023	0.6142952255038608	0.4940124268519722	0.40370595541256404	0.01986945534288488	0.04754260992196381
Parameter 1986	0.5111068870298052	0.5215727310053033	0.4742549754581879	0.374546694790611	0.03541469970758951	0.038370736662048724
Parameter 1987	0.5071383166458279	0.4552647165527225	0.4501546191088174	0.43278059940607155	0.07463487386816622	0.0746348738873437
Parameter 1988	0.7040683750072971	0.6083593457677685	0.415689705423583	0.4438688949884832	0.05929552862104835	0.05929560135138558
Parameter 1989	0.5516459493459187	0.5522084019163824	0.4397526297113241	0.44452260154859113	0.03751606387500875	0.037544048556223536
Parameter 1990	0.5010809491313546	0.5009874875591686	0.4612222813036392	0.4929183770777297	0.040260314923698665	0.03971398856475912
Parameter 1991	0.641233677044304	0.6378571421497333	0.45132433049358456	0.4695263185802275	0.03443273744105356	0.0347394703669507
Parameter 1992	0.5875122997282473	0.5518684886141751	0.43304564931967493	0.4105933859610097	0.027807535850182183	0.027807550178477844
Parameter 1993	0.8453894191563802	0.8751107776335193	0.45879782894679294	0.44064354273084455	0.0807101932208015	0.08070883046009272
Parameter 1994	0.5368481148341024	0.5355155045727717	0.4796594043951248	0.4324269932837501	0.058225686222803344	0.05822592694552019
Parameter 1995	0.49080522249395353	0.49080515578592343	0.43604629336580547	0.46202427077758684	0.04531886199360985	0.045300667028825445
Parameter 1996	0.6262875533456718	0.6201918080098908	0.4180956068085558	0.4423073688249066	0.028650642755461433	0.02865062454864792
Parameter 1997	0.4921950135708336	0.4634903880893359	0.38235334718886516	0.33486877043546237	0.027265448121830224	0.027263283994087437
Parameter 1998	0.5473386716302904	0.5439621330873126	0.4520553456737312	0.48208342662712034	0.02514386479838368	0.024770270223250138
[truncated: 2,233 more rows]
