# Supplementary material for: Mini-batch optimization enables training of ODE models on large-scale datasets
Source: Nat Commun. 2022 Jan 10;13:34. doi: 10.1038/s41467-021-27374-6 (PMC8748893; doi:10.1038/s41467-021-27374-6)
Supplement: Supplementary file 4 — Source data [file 41467_2021_27374_MOESM4_ESM.zip › source_data/source_data_Figure_7c.tsv]

	log10( Singular value )
Singular Value 0	1.18172357226869
Singular Value 1	0.753365910494376
Singular Value 2	0.4888614983315208
Singular Value 3	0.3375530640882639
Singular Value 4	0.27563327220454403
Singular Value 5	0.2171751563062256
Singular Value 6	0.1378027009942631
Singular Value 7	0.07968024988044303
Singular Value 8	0.007421373775855499
Singular Value 9	-0.07766653650722569
Singular Value 10	-0.18176341205158902
Singular Value 11	-0.25282603521669467
Singular Value 12	-0.27067856649406
Singular Value 13	-0.3090335671464156
Singular Value 14	-0.3129088236134257
Singular Value 15	-0.33597716018599816
Singular Value 16	-0.40372387792867115
Singular Value 17	-0.4278206948452039
Singular Value 18	-0.45036504183789794
Singular Value 19	-0.4754269556280903
Singular Value 20	-0.5048470630449717
Singular Value 21	-0.5202542061534331
Singular Value 22	-0.5271551527124501
Singular Value 23	-0.5551803354036928
Singular Value 24	-0.5683641130139248
Singular Value 25	-0.5787426228007351
Singular Value 26	-0.596450417656505
Singular Value 27	-0.6257322198830981
Singular Value 28	-0.6459886850233224
Singular Value 29	-0.6521955954029143
Singular Value 30	-0.6646280630328765
Singular Value 31	-0.6780959410246536
Singular Value 32	-0.6957262714443037
Singular Value 33	-0.7173514173970161
Singular Value 34	-0.7367358979604142
Singular Value 35	-0.7577477557137577
Singular Value 36	-0.7638254850943433
Singular Value 37	-0.7750441266473063
Singular Value 38	-0.7953140919804814
Singular Value 39	-0.8162654846692382
Singular Value 40	-0.8171981983199565
Singular Value 41	-0.8391307531476105
Singular Value 42	-0.8444613721614138
Singular Value 43	-0.8610077293337484
Singular Value 44	-0.8646500024816643
Singular Value 45	-0.8840594622791443
Singular Value 46	-0.8904610541829685
Singular Value 47	-0.8974142865470314
Singular Value 48	-0.9060093446462527
Singular Value 49	-0.9169134287266433
Singular Value 50	-0.9240808373989485
Singular Value 51	-0.9338510233943587
Singular Value 52	-0.9493774007838163
Singular Value 53	-0.9550181095912427
Singular Value 54	-0.9585763083267443
Singular Value 55	-0.9689579171659958
Singular Value 56	-0.9734054423773296
Singular Value 57	-0.9785196553695349
Singular Value 58	-0.9947607897539654
Singular Value 59	-0.9992045338511173
Singular Value 60	-1.0026653170909252
Singular Value 61	-1.0156694474121593
Singular Value 62	-1.0167441577465852
Singular Value 63	-1.0330036376890168
Singular Value 64	-1.0383281195035368
Singular Value 65	-1.0484012733577672
Singular Value 66	-1.0544102580355326
Singular Value 67	-1.0599327209761753
Singular Value 68	-1.0691661179577143
Singular Value 69	-1.0722194179727136
Singular Value 70	-1.0772524763024234
Singular Value 71	-1.0865692635079265
Singular Value 72	-1.0962827537569129
Singular Value 73	-1.1058136339048197
Singular Value 74	-1.1160060398979479
Singular Value 75	-1.1209609634813278
Singular Value 76	-1.1284724767515548
Singular Value 77	-1.1346974703978825
Singular Value 78	-1.1383110634555602
Singular Value 79	-1.1439256422333055
Singular Value 80	-1.1474457951952821
Singular Value 81	-1.159722164341968
Singular Value 82	-1.1670723920304922
Singular Value 83	-1.1723349035500221
Singular Value 84	-1.1810156209144167
Singular Value 85	-1.188428015413717
Singular Value 86	-1.1936876856070828
Singular Value 87	-1.1958651913384362
Singular Value 88	-1.2106094277652188
Singular Value 89	-1.2139030071930983
Singular Value 90	-1.2150701774871158
Singular Value 91	-1.2168013708949355
Singular Value 92	-1.22522933635376
Singular Value 93	-1.2299075075447423
Singular Value 94	-1.237842975907714
Singular Value 95	-1.2420409439251343
Singular Value 96	-1.2491371417633408
Singular Value 97	-1.2576815624153561
Singular Value 98	-1.2611324350064208
Singular Value 99	-1.267050336420462
Singular Value 100	-1.26841294630225
Singular Value 101	-1.2816499558994412
Singular Value 102	-1.2901396104208527
Singular Value 103	-1.2950582201944592
Singular Value 104	-1.3010466860863719
Singular Value 105	-1.313671934071463
Singular Value 106	-1.3165411786956835
Singular Value 107	-1.3187070699283154
Singular Value 108	-1.3285174748030084
Singular Value 109	-1.3299326274935468
Singular Value 110	-1.33461247013999
Singular Value 111	-1.3404123355909605
Singular Value 112	-1.3501415613022756
Singular Value 113	-1.358877880067392
Singular Value 114	-1.3631901742502308
Singular Value 115	-1.3646906842175865
Singular Value 116	-1.3676218438624437
Singular Value 117	-1.372602525272597
Singular Value 118	-1.3768291883618888
Singular Value 119	-1.379184001669175
Singular Value 120	-1.3875876133569325
Singular Value 121	-1.3893001409278356
Singular Value 122	-1.3954041212771469
Singular Value 123	-1.402097134504183
Singular Value 124	-1.4073313744242257
Singular Value 125	-1.4102871318600485
Singular Value 126	-1.41786814101783
Singular Value 127	-1.418366696418128
Singular Value 128	-1.4273406885924427
Singular Value 129	-1.4348955746967402
Singular Value 130	-1.4371865891618947
Singular Value 131	-1.4429026322835283
Singular Value 132	-1.4457009411775399
Singular Value 133	-1.4512094777280782
Singular Value 134	-1.4541012366563453
Singular Value 135	-1.4613348826098242
Singular Value 136	-1.4628786982213104
Singular Value 137	-1.4665684647100157
Singular Value 138	-1.472260960707535
Singular Value 139	-1.4783711013850536
Singular Value 140	-1.4823701198889525
Singular Value 141	-1.4860864526944582
Singular Value 142	-1.4882027281154135
Singular Value 143	-1.490717621816358
Singular Value 144	-1.4954179498146891
Singular Value 145	-1.5033711518902226
Singular Value 146	-1.5073349704242678
Singular Value 147	-1.5111916715320441
Singular Value 148	-1.515113870108256
Singular Value 149	-1.5190406797362335
Singular Value 150	-1.5203854245807804
Singular Value 151	-1.5233091556971332
Singular Value 152	-1.5304026934132002
Singular Value 153	-1.5314736605849941
Singular Value 154	-1.5416942852843387
Singular Value 155	-1.5469908727793484
Singular Value 156	-1.5507871372813118
Singular Value 157	-1.5561779925694812
Singular Value 158	-1.5612781534338824
Singular Value 159	-1.563021367756077
Singular Value 160	-1.573326901374019
Singular Value 161	-1.5769502315094368
Singular Value 162	-1.5798407419051914
Singular Value 163	-1.5820485356167993
Singular Value 164	-1.5860708293580372
Singular Value 165	-1.586633121171083
Singular Value 166	-1.5996332629619152
Singular Value 167	-1.6006311926887629
Singular Value 168	-1.6048559831883762
Singular Value 169	-1.6062386112871305
Singular Value 170	-1.6083438090877114
Singular Value 171	-1.6113863528692134
Singular Value 172	-1.6142088656612392
Singular Value 173	-1.6187635414420574
Singular Value 174	-1.62139540436212
Singular Value 175	-1.6278753116468305
Singular Value 176	-1.6314142374404879
Singular Value 177	-1.635214066150275
Singular Value 178	-1.6410253864543716
Singular Value 179	-1.6436467998508983
Singular Value 180	-1.6473094838002813
Singular Value 181	-1.6478144397158845
Singular Value 182	-1.6507561527867014
Singular Value 183	-1.6534556410767856
Singular Value 184	-1.6584587756694373
Singular Value 185	-1.665066004983529
Singular Value 186	-1.665623800166323
Singular Value 187	-1.6687603211573294
Singular Value 188	-1.6727946273229537
Singular Value 189	-1.6736425066034826
Singular Value 190	-1.6802837782550852
Singular Value 191	-1.6821779856169758
Singular Value 192	-1.6867433412444974
Singular Value 193	-1.690618739761693
Singular Value 194	-1.6964849410552532
Singular Value 195	-1.698493994918332
Singular Value 196	-1.7025790089929032
Singular Value 197	-1.7052426512002246
Singular Value 198	-1.707390566319697
Singular Value 199	-1.7112575882191918
Singular Value 200	-1.7120599570316328
Singular Value 201	-1.714023238007984
Singular Value 202	-1.7195674630616302
Singular Value 203	-1.7234691503560469
Singular Value 204	-1.7278314102871084
Singular Value 205	-1.7331475687153008
Singular Value 206	-1.734466068503949
Singular Value 207	-1.7388372353128205
Singular Value 208	-1.7399692931686408
Singular Value 209	-1.7421036574107671
Singular Value 210	-1.7469442900506966
Singular Value 211	-1.7492840363284774
Singular Value 212	-1.7553127824409882
Singular Value 213	-1.7574069233957572
Singular Value 214	-1.7619573317184287
Singular Value 215	-1.7648479040200165
Singular Value 216	-1.7661526397535523
Singular Value 217	-1.7709269723382879
Singular Value 218	-1.773435400211092
Singular Value 219	-1.7796225665952239
Singular Value 220	-1.7845460138103075
Singular Value 221	-1.7864259801036355
Singular Value 222	-1.7881741231851833
Singular Value 223	-1.7918393928162606
Singular Value 224	-1.7956671901607129
Singular Value 225	-1.7970378388889015
Singular Value 226	-1.7987205209969195
Singular Value 227	-1.8020765094875904
Singular Value 228	-1.802467620569728
Singular Value 229	-1.8091875662971526
Singular Value 230	-1.8130209404577475
Singular Value 231	-1.815614722160692
Singular Value 232	-1.817773862177681
Singular Value 233	-1.8232333129443463
Singular Value 234	-1.825205916956281
Singular Value 235	-1.8278807005281283
Singular Value 236	-1.8309924319344675
Singular Value 237	-1.8355617031995848
Singular Value 238	-1.8379231053738603
Singular Value 239	-1.8410953533970718
Singular Value 240	-1.8425606341024334
Singular Value 241	-1.844979400971683
Singular Value 242	-1.8521201312101063
Singular Value 243	-1.8544946820263242
Singular Value 244	-1.8568983003818755
Singular Value 245	-1.8598760640466052
Singular Value 246	-1.8610370325136654
Singular Value 247	-1.8672078416582631
Singular Value 248	-1.8682076159614849
Singular Value 249	-1.8714596632700375
Singular Value 250	-1.8753231145412788
Singular Value 251	-1.8788409764511929
Singular Value 252	-1.8829355377509578
Singular Value 253	-1.88765026398152
Singular Value 254	-1.8884538856467723
Singular Value 255	-1.8901804573966567
Singular Value 256	-1.8932779358237504
Singular Value 257	-1.8969948269500332
Singular Value 258	-1.900558921999135
Singular Value 259	-1.9017795304518796
Singular Value 260	-1.904392897519093
Singular Value 261	-1.9061345414238544
Singular Value 262	-1.9079777846406203
Singular Value 263	-1.9103657265658165
Singular Value 264	-1.9147856644778498
Singular Value 265	-1.9179422378751454
Singular Value 266	-1.9202574462367268
Singular Value 267	-1.9222794760301145
Singular Value 268	-1.9242886772929302
Singular Value 269	-1.9284659922657232
Singular Value 270	-1.9302878064775484
Singular Value 271	-1.9319491255031216
Singular Value 272	-1.9352493867135658
Singular Value 273	-1.9390212052571105
Singular Value 274	-1.943378355948719
Singular Value 275	-1.9452194944094363
Singular Value 276	-1.9464111813840042
Singular Value 277	-1.946615195810042
Singular Value 278	-1.9474427032370154
Singular Value 279	-1.953830025748436
Singular Value 280	-1.9554239356502119
Singular Value 281	-1.9593409502498942
Singular Value 282	-1.9612365085388814
Singular Value 283	-1.9639031888888434
Singular Value 284	-1.9660520897811806
Singular Value 285	-1.9688884626758878
Singular Value 286	-1.9711422805143672
Singular Value 287	-1.9737021479043946
Singular Value 288	-1.9750542075961794
Singular Value 289	-1.980291639568867
Singular Value 290	-1.9815669025339255
Singular Value 291	-1.9840285634916748
Singular Value 292	-1.9858248120421842
Singular Value 293	-1.988391237678445
Singular Value 294	-1.9932037119127517
Singular Value 295	-1.9945346648590798
Singular Value 296	-1.9970448266568865
Singular Value 297	-2.000057703081308
Singular Value 298	-2.0012638887535243
Singular Value 299	-2.0076716920219044
Singular Value 300	-2.009047098929713
Singular Value 301	-2.0127922781110983
Singular Value 302	-2.016669401366559
Singular Value 303	-2.0176215468538294
Singular Value 304	-2.0206731273370955
Singular Value 305	-2.02242988276662
Singular Value 306	-2.0229911434550174
Singular Value 307	-2.026026570525297
Singular Value 308	-2.027091153484369
Singular Value 309	-2.03339668739294
Singular Value 310	-2.0339498377672767
Singular Value 311	-2.0356809060159375
Singular Value 312	-2.0372594099522687
Singular Value 313	-2.0391719153178482
Singular Value 314	-2.0412425644699708
Singular Value 315	-2.0450243990468633
Singular Value 316	-2.0467863286339387
Singular Value 317	-2.0500378374478645
Singular Value 318	-2.051422606524534
Singular Value 319	-2.0526114258553387
Singular Value 320	-2.052997647251523
Singular Value 321	-2.0585116550137594
Singular Value 322	-2.0611022979412756
Singular Value 323	-2.0644086425380297
Singular Value 324	-2.0668893658560874
Singular Value 325	-2.069182329640633
Singular Value 326	-2.0714968395346234
Singular Value 327	-2.073448489972791
Singular Value 328	-2.076659580189313
Singular Value 329	-2.081570863753089
Singular Value 330	-2.081797714016387
Singular Value 331	-2.0835093565810934
Singular Value 332	-2.085008211574712
Singular Value 333	-2.0882238994203135
Singular Value 334	-2.089115006126373
Singular Value 335	-2.09368463605551
Singular Value 336	-2.0953992467754845
Singular Value 337	-2.0978769350706363
Singular Value 338	-2.1006830750457164
Singular Value 339	-2.1017473920354646
Singular Value 340	-2.103139871315841
Singular Value 341	-2.105969855014929
Singular Value 342	-2.107905825493744
Singular Value 343	-2.110216706332938
Singular Value 344	-2.1120328683273666
Singular Value 345	-2.1134576409219843
Singular Value 346	-2.118418387151429
Singular Value 347	-2.1203496174685683
Singular Value 348	-2.121466098776119
Singular Value 349	-2.1249833023854845
Singular Value 350	-2.1282269121914426
Singular Value 351	-2.1288031978384416
Singular Value 352	-2.131693340424973
Singular Value 353	-2.1341453402616155
Singular Value 354	-2.134625533624527
Singular Value 355	-2.1384389750399313
Singular Value 356	-2.1414321829128156
Singular Value 357	-2.142424570527797
Singular Value 358	-2.14588775387547
Singular Value 359	-2.1488200910005566
Singular Value 360	-2.1520140450855534
Singular Value 361	-2.152514391037557
Singular Value 362	-2.1552912220202196
Singular Value 363	-2.1568803912326255
Singular Value 364	-2.157991149051138
Singular Value 365	-2.1614357944870286
Singular Value 366	-2.1654233047355786
Singular Value 367	-2.1661181399157403
Singular Value 368	-2.168413033470892
Singular Value 369	-2.1711542318597385
Singular Value 370	-2.1733141999040213
Singular Value 371	-2.1768038100170872
Singular Value 372	-2.1788429615339844
Singular Value 373	-2.1811026488302536
Singular Value 374	-2.1823184945011054
Singular Value 375	-2.186267831053678
Singular Value 376	-2.187030050717658
Singular Value 377	-2.189132834631855
Singular Value 378	-2.1893828418889645
Singular Value 379	-2.19161516611359
Singular Value 380	-2.1939720038341552
Singular Value 381	-2.194974243400143
Singular Value 382	-2.1970803300017794
Singular Value 383	-2.201458694273607
Singular Value 384	-2.2025029692238167
Singular Value 385	-2.2043088750251454
Singular Value 386	-2.2060715206828023
Singular Value 387	-2.210960201220128
Singular Value 388	-2.2134400684677127
Singular Value 389	-2.215625883105621
Singular Value 390	-2.2179709021128318
Singular Value 391	-2.218399634246548
Singular Value 392	-2.2212131678225044
Singular Value 393	-2.222708773966065
Singular Value 394	-2.225207445193037
Singular Value 395	-2.2274167775835947
Singular Value 396	-2.229472740866159
Singular Value 397	-2.229650478349798
Singular Value 398	-2.2342051158139857
Singular Value 399	-2.2349002544586787
Singular Value 400	-2.2398028921080395
Singular Value 401	-2.2417244129428187
Singular Value 402	-2.242304318267569
Singular Value 403	-2.2441961371482373
Singular Value 404	-2.2450971245252234
Singular Value 405	-2.2462498620139577
Singular Value 406	-2.2510412294532083
Singular Value 407	-2.2520344127139613
Singular Value 408	-2.255105014058605
Singular Value 409	-2.2575386526433667
Singular Value 410	-2.257693993298475
Singular Value 411	-2.2631297094482217
Singular Value 412	-2.263325520338321
Singular Value 413	-2.2651967831783844
Singular Value 414	-2.267263218285516
Singular Value 415	-2.27064889297608
Singular Value 416	-2.2713609480906944
Singular Value 417	-2.276342219412457
Singular Value 418	-2.2777988943790355
Singular Value 419	-2.2792133498439986
Singular Value 420	-2.2802117111218254
Singular Value 421	-2.281575011489102
Singular Value 422	-2.2851689574722616
Singular Value 423	-2.2865994366022044
Singular Value 424	-2.2899060277157544
Singular Value 425	-2.291183655105379
Singular Value 426	-2.2938051759723064
Singular Value 427	-2.2952312916357958
Singular Value 428	-2.2958198239128005
Singular Value 429	-2.2969919602926288
Singular Value 430	-2.2997823067899428
Singular Value 431	-2.302592747040048
Singular Value 432	-2.303823010043406
Singular Value 433	-2.3069206513977116
Singular Value 434	-2.308276516279147
Singular Value 435	-2.312953293824709
Singular Value 436	-2.314316306893258
Singular Value 437	-2.318434456737145
Singular Value 438	-2.3191543793298055
Singular Value 439	-2.321823735198124
Singular Value 440	-2.3235124404148015
Singular Value 441	-2.324951829426536
Singular Value 442	-2.325851423039586
Singular Value 443	-2.3278248296230695
Singular Value 444	-2.3297984566950474
Singular Value 445	-2.3302787831366243
Singular Value 446	-2.3323822684337276
Singular Value 447	-2.3352933168468777
Singular Value 448	-2.339276832675063
Singular Value 449	-2.3425673756519743
Singular Value 450	-2.344205044754304
Singular Value 451	-2.347028927016386
Singular Value 452	-2.348823296604432
Singular Value 453	-2.3500613065321905
Singular Value 454	-2.3514398950402797
Singular Value 455	-2.352142522940158
Singular Value 456	-2.3533583582974975
Singular Value 457	-2.3561990692800667
Singular Value 458	-2.359072729126648
Singular Value 459	-2.3610254011980123
Singular Value 460	-2.361828782527539
Singular Value 461	-2.364230753537736
Singular Value 462	-2.366207873347458
Singular Value 463	-2.3687634094286354
Singular Value 464	-2.37084820141353
Singular Value 465	-2.3732209003320053
Singular Value 466	-2.375220081831838
Singular Value 467	-2.37762848294788
Singular Value 468	-2.3780561241890563
Singular Value 469	-2.379770168709854
Singular Value 470	-2.382728277362406
Singular Value 471	-2.385355968816847
Singular Value 472	-2.388532227236645
Singular Value 473	-2.3895534131056504
Singular Value 474	-2.3911558935089627
Singular Value 475	-2.3921478716953226
Singular Value 476	-2.393348784702546
Singular Value 477	-2.3958848519493614
Singular Value 478	-2.398741484907104
Singular Value 479	-2.401117313460127
Singular Value 480	-2.4024993876600047
Singular Value 481	-2.404034449836323
Singular Value 482	-2.4071673653205017
Singular Value 483	-2.409518879590092
Singular Value 484	-2.410031142743852
Singular Value 485	-2.412832988207115
Singular Value 486	-2.4143244056785207
Singular Value 487	-2.416209151296583
Singular Value 488	-2.4180536940359953
Singular Value 489	-2.4226338240926455
Singular Value 490	-2.4236993385312595
Singular Value 491	-2.423981232785447
Singular Value 492	-2.4260264542176855
Singular Value 493	-2.4274158689131977
Singular Value 494	-2.428983787348645
Singular Value 495	-2.429814159266098
Singular Value 496	-2.4322063666796665
Singular Value 497	-2.4340910112941954
Singular Value 498	-2.4364906840260367
Singular Value 499	-2.438482546707312
Singular Value 500	-2.4395162652874607
Singular Value 501	-2.442066379435952
Singular Value 502	-2.443438515724762
Singular Value 503	-2.446101971902395
Singular Value 504	-2.4468036728841627
Singular Value 505	-2.4509817723241953
Singular Value 506	-2.4519606281147768
Singular Value 507	-2.453892370489976
Singular Value 508	-2.454295338148935
Singular Value 509	-2.4558336272941785
Singular Value 510	-2.456974857921384
Singular Value 511	-2.4585943730518824
Singular Value 512	-2.4604285900451766
Singular Value 513	-2.462468887222046
Singular Value 514	-2.464356696112824
Singular Value 515	-2.467456589985718
Singular Value 516	-2.468285705328658
Singular Value 517	-2.4706000486109527
Singular Value 518	-2.4717483943169007
Singular Value 519	-2.4740856458311193
Singular Value 520	-2.4766502441514096
Singular Value 521	-2.477896252266435
Singular Value 522	-2.4798111309259836
Singular Value 523	-2.481244852356752
Singular Value 524	-2.4834040830540216
Singular Value 525	-2.485981619242611
Singular Value 526	-2.486931262342567
Singular Value 527	-2.48974551210395
Singular Value 528	-2.490558505176634
Singular Value 529	-2.491893668949724
Singular Value 530	-2.4942655470978434
Singular Value 531	-2.498320814807218
Singular Value 532	-2.499343898397396
Singular Value 533	-2.5013092392566794
Singular Value 534	-2.5018304996351013
Singular Value 535	-2.502601592956023
Singular Value 536	-2.50545677495346
Singular Value 537	-2.5080631031886726
Singular Value 538	-2.5092355958656754
Singular Value 539	-2.509839429269451
Singular Value 540	-2.5107900063893136
Singular Value 541	-2.513843045967839
Singular Value 542	-2.5142492310366475
Singular Value 543	-2.5154678331083384
Singular Value 544	-2.5186894079962343
Singular Value 545	-2.52046184141975
Singular Value 546	-2.521346198034259
Singular Value 547	-2.525719025254485
Singular Value 548	-2.527752471800552
Singular Value 549	-2.5284779412434983
Singular Value 550	-2.5313843972439716
Singular Value 551	-2.5328573323979735
Singular Value 552	-2.5352616877155842
Singular Value 553	-2.5361349500630705
Singular Value 554	-2.538199198709526
Singular Value 555	-2.538618550685518
Singular Value 556	-2.5411955354567906
Singular Value 557	-2.542425092818147
Singular Value 558	-2.5457918437750804
Singular Value 559	-2.547422805483757
Singular Value 560	-2.5480641405484636
Singular Value 561	-2.5500587370089356
Singular Value 562	-2.553223261808955
Singular Value 563	-2.5557343501059906
Singular Value 564	-2.5583271362706563
Singular Value 565	-2.5596715271401806
Singular Value 566	-2.5603115282485387
Singular Value 567	-2.562976267742339
Singular Value 568	-2.563174630249604
Singular Value 569	-2.566661377673106
Singular Value 570	-2.5674331543384934
Singular Value 571	-2.569241298638654
Singular Value 572	-2.571070151979523
Singular Value 573	-2.572970794388589
Singular Value 574	-2.5737189278334993
Singular Value 575	-2.5756572768025516
Singular Value 576	-2.5793925540263665
Singular Value 577	-2.5811025276740462
Singular Value 578	-2.5823686955513105
Singular Value 579	-2.584449507567549
Singular Value 580	-2.5848011598493734
Singular Value 581	-2.5863572060547315
Singular Value 582	-2.5881292008827526
Singular Value 583	-2.58874583764699
Singular Value 584	-2.590151579864368
Singular Value 585	-2.5943114511542404
Singular Value 586	-2.596672765035273
Singular Value 587	-2.598208975070312
Singular Value 588	-2.6028291168266198
Singular Value 589	-2.603129611546038
Singular Value 590	-2.60614387771476
Singular Value 591	-2.6077975709629464
Singular Value 592	-2.6117934536644296
Singular Value 593	-2.6127080540993246
Singular Value 594	-2.613942834586445
Singular Value 595	-2.616553068088386
Singular Value 596	-2.6180399232977165
Singular Value 597	-2.621061563960893
Singular Value 598	-2.6213063684717084
Singular Value 599	-2.6227188324171737
Singular Value 600	-2.6249382078332864
Singular Value 601	-2.6253601595628275
Singular Value 602	-2.626811243297328
Singular Value 603	-2.6285596618817704
Singular Value 604	-2.63241247840037
Singular Value 605	-2.6334595108299714
Singular Value 606	-2.635975166879762
Singular Value 607	-2.6381317144874767
Singular Value 608	-2.638984089913131
Singular Value 609	-2.6437175572319083
Singular Value 610	-2.644573196386058
Singular Value 611	-2.6476005728588845
Singular Value 612	-2.6479945834874776
Singular Value 613	-2.6491044806660256
Singular Value 614	-2.6522953870393606
Singular Value 615	-2.6532370089017494
Singular Value 616	-2.65448258207342
Singular Value 617	-2.6568442843033777
Singular Value 618	-2.6593584444682414
Singular Value 619	-2.6602916968689856
Singular Value 620	-2.662426645467955
Singular Value 621	-2.6632974911146947
Singular Value 622	-2.6662074928207593
Singular Value 623	-2.668505285771195
Singular Value 624	-2.670519199981209
Singular Value 625	-2.671392606425988
Singular Value 626	-2.6721921842116996
Singular Value 627	-2.6759811578933093
Singular Value 628	-2.678198309520051
Singular Value 629	-2.6802099493927023
Singular Value 630	-2.680477745366446
Singular Value 631	-2.68238211137283
Singular Value 632	-2.6843909785989726
Singular Value 633	-2.6881320552198975
Singular Value 634	-2.6904737642697047
Singular Value 635	-2.6912349862832556
Singular Value 636	-2.6927601742920713
Singular Value 637	-2.69310207165597
Singular Value 638	-2.694526723231855
Singular Value 639	-2.697697873130929
Singular Value 640	-2.7011671875341268
Singular Value 641	-2.7012698174500693
Singular Value 642	-2.7022230919184422
Singular Value 643	-2.70391886556628
Singular Value 644	-2.7074077962232135
Singular Value 645	-2.7080602141126566
Singular Value 646	-2.709166373906703
Singular Value 647	-2.7103334876203724
Singular Value 648	-2.7111636024387575
Singular Value 649	-2.7137429943139293
Singular Value 650	-2.716077593804291
Singular Value 651	-2.719684736808885
Singular Value 652	-2.7206905733066793
Singular Value 653	-2.722349239609283
Singular Value 654	-2.7238022123179735
Singular Value 655	-2.726260752435219
Singular Value 656	-2.728159849008879
Singular Value 657	-2.7294343056039305
Singular Value 658	-2.73092791751088
Singular Value 659	-2.7336100447007308
Singular Value 660	-2.73534400695532
Singular Value 661	-2.738108513413797
Singular Value 662	-2.7391540797242735
Singular Value 663	-2.740326541265411
Singular Value 664	-2.742202755255233
Singular Value 665	-2.743051741837403
Singular Value 666	-2.7472400772197263
Singular Value 667	-2.7487564633981068
Singular Value 668	-2.751918821772881
Singular Value 669	-2.75229284498165
Singular Value 670	-2.7543947530127753
Singular Value 671	-2.756222432090052
Singular Value 672	-2.759384194795078
Singular Value 673	-2.760168054702744
Singular Value 674	-2.7618635148899533
Singular Value 675	-2.7632823030259948
Singular Value 676	-2.763949693362629
Singular Value 677	-2.766590157954756
Singular Value 678	-2.7691013724521625
Singular Value 679	-2.770060941477186
Singular Value 680	-2.771084334456648
Singular Value 681	-2.772763674567283
Singular Value 682	-2.7750584748335445
Singular Value 683	-2.7770641418916595
Singular Value 684	-2.7801381454267657
Singular Value 685	-2.780722349258923
Singular Value 686	-2.78287173106496
Singular Value 687	-2.7835464075815177
Singular Value 688	-2.784749694903052
Singular Value 689	-2.7853840800880265
Singular Value 690	-2.787512654844555
Singular Value 691	-2.7902407592779648
Singular Value 692	-2.7923092825459284
Singular Value 693	-2.7931605900773495
Singular Value 694	-2.7966548784650094
Singular Value 695	-2.798310836070108
Singular Value 696	-2.7988948386397143
Singular Value 697	-2.7997570753041963
Singular Value 698	-2.804465364603198
Singular Value 699	-2.805570398391031
Singular Value 700	-2.8085176938904346
Singular Value 701	-2.8103877419730043
Singular Value 702	-2.812327890864917
Singular Value 703	-2.814853718099448
Singular Value 704	-2.816617506166426
Singular Value 705	-2.8173400071428127
Singular Value 706	-2.8182766734149722
Singular Value 707	-2.8220707410208656
Singular Value 708	-2.822620987265206
Singular Value 709	-2.8251432014379896
Singular Value 710	-2.828201525782991
Singular Value 711	-2.8296383862243197
Singular Value 712	-2.8326547712865078
Singular Value 713	-2.833352536553097
Singular Value 714	-2.834363302484764
Singular Value 715	-2.837045101236276
Singular Value 716	-2.837918879645966
Singular Value 717	-2.8418828231520097
Singular Value 718	-2.84238944235224
Singular Value 719	-2.843868779252921
Singular Value 720	-2.846541801254934
Singular Value 721	-2.849223143289233
Singular Value 722	-2.849615397020987
Singular Value 723	-2.8497525455358077
Singular Value 724	-2.8532102553865624
Singular Value 725	-2.854216394077744
Singular Value 726	-2.8568030281562105
Singular Value 727	-2.8581247726713506
Singular Value 728	-2.8588397163331702
Singular Value 729	-2.861028055216248
Singular Value 730	-2.862494877561006
Singular Value 731	-2.8631184325835752
Singular Value 732	-2.8656817929491365
Singular Value 733	-2.869166451507002
Singular Value 734	-2.869801924140887
Singular Value 735	-2.8715655477957673
Singular Value 736	-2.8728089792535636
Singular Value 737	-2.8756982996614737
Singular Value 738	-2.877584063463776
Singular Value 739	-2.8781524827037663
Singular Value 740	-2.88137044840001
Singular Value 741	-2.8836712498039274
Singular Value 742	-2.884526322237235
Singular Value 743	-2.8883609059533866
Singular Value 744	-2.8888502407816046
Singular Value 745	-2.8912923470372536
Singular Value 746	-2.892246828679314
Singular Value 747	-2.8953435044138804
Singular Value 748	-2.8970916868639294
Singular Value 749	-2.899547236289529
Singular Value 750	-2.9015166208221714
Singular Value 751	-2.902464682524222
Singular Value 752	-2.9060032054806824
Singular Value 753	-2.9069479492181496
Singular Value 754	-2.9075700095523183
Singular Value 755	-2.9094106163281954
Singular Value 756	-2.910616148334361
Singular Value 757	-2.911666440078708
Singular Value 758	-2.9160448501492953
Singular Value 759	-2.9175491258533817
Singular Value 760	-2.9184992974105946
Singular Value 761	-2.9226177535415494
Singular Value 762	-2.9247126189893975
Singular Value 763	-2.926756765169894
Singular Value 764	-2.9279735232116115
Singular Value 765	-2.930210424603465
Singular Value 766	-2.9315250191387836
Singular Value 767	-2.9327602693892905
Singular Value 768	-2.935490123035151
Singular Value 769	-2.936899476748114
Singular Value 770	-2.938302714012656
Singular Value 771	-2.940166585509346
Singular Value 772	-2.9424032555015773
Singular Value 773	-2.943536523734203
Singular Value 774	-2.947324698756699
Singular Value 775	-2.94953226910368
Singular Value 776	-2.9525601682758884
Singular Value 777	-2.9536006131424206
Singular Value 778	-2.955519942650638
Singular Value 779	-2.9574927882757702
Singular Value 780	-2.960328407998596
Singular Value 781	-2.9613622076537474
Singular Value 782	-2.9639010948273867
Singular Value 783	-2.9657484708553783
Singular Value 784	-2.9691663899045784
Singular Value 785	-2.9713902023302103
Singular Value 786	-2.9720364347387505
Singular Value 787	-2.974789285452363
Singular Value 788	-2.9779974991218254
Singular Value 789	-2.9783628095993975
Singular Value 790	-2.9821585586076402
Singular Value 791	-2.984432781821654
Singular Value 792	-2.985439014482471
Singular Value 793	-2.9870005009461145
Singular Value 794	-2.9896537195299557
Singular Value 795	-2.99424297645243
Singular Value 796	-2.9948383336001174
Singular Value 797	-2.9954423149333405
Singular Value 798	-2.99662201526589
Singular Value 799	-2.9995214163755475
Singular Value 800	-3.0003216853771173
Singular Value 801	-3.0029800547233845
Singular Value 802	-3.0042679360649878
Singular Value 803	-3.0056814203795943
Singular Value 804	-3.007324058112103
Singular Value 805	-3.0085434748837727
Singular Value 806	-3.012775998507996
Singular Value 807	-3.0133675199330585
Singular Value 808	-3.014973246988347
Singular Value 809	-3.0181634681832388
Singular Value 810	-3.0199982983490252
Singular Value 811	-3.0227928715665473
Singular Value 812	-3.0246103991297972
Singular Value 813	-3.0256067351259195
Singular Value 814	-3.0274891176383205
Singular Value 815	-3.029682906336704
Singular Value 816	-3.030355286737151
Singular Value 817	-3.0360219967100956
Singular Value 818	-3.038294639746117
Singular Value 819	-3.0396468471354856
Singular Value 820	-3.0413634241293437
Singular Value 821	-3.043020369717455
Singular Value 822	-3.043778132962986
Singular Value 823	-3.045390305291034
Singular Value 824	-3.0471312536578408
Singular Value 825	-3.050412040348288
Singular Value 826	-3.0521098622513416
Singular Value 827	-3.0540001671198933
Singular Value 828	-3.055466464976355
Singular Value 829	-3.0584066605459803
Singular Value 830	-3.0637106073134506
Singular Value 831	-3.0652252763936385
Singular Value 832	-3.0656031411478337
Singular Value 833	-3.069205726808163
Singular Value 834	-3.0708399767559076
Singular Value 835	-3.0725588180867893
Singular Value 836	-3.0736246938539216
Singular Value 837	-3.0757241674925435
Singular Value 838	-3.0787367284588663
Singular Value 839	-3.0807119104977865
Singular Value 840	-3.081327809065847
Singular Value 841	-3.0847064475575006
Singular Value 842	-3.0870811827016618
Singular Value 843	-3.0878570667543337
Singular Value 844	-3.0895514909331108
Singular Value 845	-3.093248346083631
Singular Value 846	-3.094846160693
Singular Value 847	-3.0970567182898403
Singular Value 848	-3.09845694022218
Singular Value 849	-3.102298008000491
Singular Value 850	-3.1038671729450695
Singular Value 851	-3.105828719214592
Singular Value 852	-3.1072993782007865
Singular Value 853	-3.108265159274395
Singular Value 854	-3.1088642434736107
Singular Value 855	-3.110965711156704
Singular Value 856	-3.1117849692634816
Singular Value 857	-3.114157570718849
Singular Value 858	-3.115520476966545
Singular Value 859	-3.1171094350025665
Singular Value 860	-3.119567254545467
Singular Value 861	-3.1222575024670265
Singular Value 862	-3.1251096699922236
Singular Value 863	-3.129645543698622
Singular Value 864	-3.1308295450087846
Singular Value 865	-3.1322368828791696
Singular Value 866	-3.132981942680909
Singular Value 867	-3.136277568604993
Singular Value 868	-3.137757083874696
Singular Value 869	-3.1388497388513943
Singular Value 870	-3.141781784946388
Singular Value 871	-3.144305826797661
Singular Value 872	-3.1462425724508556
Singular Value 873	-3.148094876887571
Singular Value 874	-3.1501410924192896
Singular Value 875	-3.150290376570888
Singular Value 876	-3.153662849067056
Singular Value 877	-3.1556183934889974
Singular Value 878	-3.1561502283547114
Singular Value 879	-3.1572754723288066
Singular Value 880	-3.15952664826384
Singular Value 881	-3.16062552970307
Singular Value 882	-3.16297354118456
Singular Value 883	-3.167083339826921
Singular Value 884	-3.168963230696246
Singular Value 885	-3.1703343932118915
Singular Value 886	-3.172788864460529
Singular Value 887	-3.1735350900693775
Singular Value 888	-3.175227670116053
Singular Value 889	-3.1761444106147887
Singular Value 890	-3.176775185849946
Singular Value 891	-3.17917855714221
Singular Value 892	-3.181316335494994
Singular Value 893	-3.1845949124846173
Singular Value 894	-3.1856013882687386
Singular Value 895	-3.1864730630979263
Singular Value 896	-3.191831970928127
Singular Value 897	-3.1925170562311305
Singular Value 898	-3.1952082982727283
Singular Value 899	-3.1962350643945525
Singular Value 900	-3.196643761905183
Singular Value 901	-3.1990709336143546
Singular Value 902	-3.2004483933549133
Singular Value 903	-3.2026645163422995
Singular Value 904	-3.2056446640256415
Singular Value 905	-3.207717674914062
Singular Value 906	-3.2088893184059573
Singular Value 907	-3.211614657205951
Singular Value 908	-3.214682350932951
Singular Value 909	-3.216485127029866
Singular Value 910	-3.2176584753723083
Singular Value 911	-3.219080939939616
Singular Value 912	-3.219919097549975
Singular Value 913	-3.220417655486187
Singular Value 914	-3.2230856483725008
Singular Value 915	-3.22797036694796
Singular Value 916	-3.229419437413053
Singular Value 917	-3.2320195935561915
Singular Value 918	-3.233916635473887
Singular Value 919	-3.2362363155962695
Singular Value 920	-3.236929947312669
Singular Value 921	-3.2388981496513867
Singular Value 922	-3.24069999375961
Singular Value 923	-3.244360202699786
Singular Value 924	-3.2472845223185742
Singular Value 925	-3.247625622367491
Singular Value 926	-3.249577453105732
Singular Value 927	-3.2512282404120523
Singular Value 928	-3.2544737584622947
Singular Value 929	-3.255539315092482
Singular Value 930	-3.2606974822481196
Singular Value 931	-3.262228285243598
Singular Value 932	-3.2633787118061304
Singular Value 933	-3.2651124401524694
Singular Value 934	-3.2661321238602934
Singular Value 935	-3.2676913893810813
Singular Value 936	-3.2699475551808117
Singular Value 937	-3.2709751277670125
Singular Value 938	-3.274642859708421
Singular Value 939	-3.2752487738382077
Singular Value 940	-3.2768856958626538
Singular Value 941	-3.280337624664119
Singular Value 942	-3.282124929913335
Singular Value 943	-3.284000388997101
Singular Value 944	-3.28526187511721
Singular Value 945	-3.287716967447185
Singular Value 946	-3.292447010096568
Singular Value 947	-3.292864577686842
Singular Value 948	-3.295100040106359
Singular Value 949	-3.2960922182300227
Singular Value 950	-3.2987420032598287
Singular Value 951	-3.300276039306814
Singular Value 952	-3.3048658889223765
Singular Value 953	-3.3062775410094174
Singular Value 954	-3.309484910368117
Singular Value 955	-3.3109709378756884
Singular Value 956	-3.314070276325473
Singular Value 957	-3.314253971641763
Singular Value 958	-3.3162696066225266
Singular Value 959	-3.3166706470134426
Singular Value 960	-3.3219177131872146
Singular Value 961	-3.323683698157252
Singular Value 962	-3.324706412232865
Singular Value 963	-3.3272593586234556
Singular Value 964	-3.329996496756761
Singular Value 965	-3.332214482835554
Singular Value 966	-3.3345253560695016
Singular Value 967	-3.335301499198529
Singular Value 968	-3.3394937807839686
Singular Value 969	-3.3405841643053282
Singular Value 970	-3.3428670024980893
Singular Value 971	-3.346173319375314
Singular Value 972	-3.347288096845588
Singular Value 973	-3.3486009656441267
Singular Value 974	-3.351279931765042
Singular Value 975	-3.3534197677638082
Singular Value 976	-3.3583752700887377
Singular Value 977	-3.3596723815732945
Singular Value 978	-3.360841075465378
Singular Value 979	-3.363762091751395
Singular Value 980	-3.3649398954955076
Singular Value 981	-3.3662923967316396
Singular Value 982	-3.3685838040353087
Singular Value 983	-3.371166195649136
Singular Value 984	-3.3745538028298783
Singular Value 985	-3.375872678834333
Singular Value 986	-3.378799140255197
Singular Value 987	-3.3812755372855148
Singular Value 988	-3.3815877652538404
Singular Value 989	-3.3847156882861382
Singular Value 990	-3.3869407028650445
Singular Value 991	-3.3893412703956467
Singular Value 992	-3.3906664295927276
Singular Value 993	-3.3911184461572352
Singular Value 994	-3.394359196992603
Singular Value 995	-3.3972691794598124
Singular Value 996	-3.3983488766483703
Singular Value 997	-3.40089802033613
Singular Value 998	-3.402408878516161
Singular Value 999	-3.4024946349273084
Singular Value 1000	-3.4079044506765954
Singular Value 1001	-3.4094989060352954
Singular Value 1002	-3.4102440097845963
Singular Value 1003	-3.4142830219316824
Singular Value 1004	-3.41643980913077
Singular Value 1005	-3.4198019314175307
Singular Value 1006	-3.420192184066567
Singular Value 1007	-3.42326318543292
Singular Value 1008	-3.4254149571410974
Singular Value 1009	-3.427865007106853
Singular Value 1010	-3.430472535317387
Singular Value 1011	-3.4333153550119726
Singular Value 1012	-3.434084524509468
Singular Value 1013	-3.4351391276734287
Singular Value 1014	-3.4368706794315402
Singular Value 1015	-3.439453478526902
Singular Value 1016	-3.4403513567030855
Singular Value 1017	-3.442293818726277
Singular Value 1018	-3.445345049926244
Singular Value 1019	-3.4481407986417754
Singular Value 1020	-3.4492699213138986
Singular Value 1021	-3.4534848118089823
Singular Value 1022	-3.4543863107919517
Singular Value 1023	-3.456172868810194
Singular Value 1024	-3.4586366363815193
Singular Value 1025	-3.4598507958344507
Singular Value 1026	-3.4619038273456586
Singular Value 1027	-3.4624684873442635
Singular Value 1028	-3.4658792881471094
Singular Value 1029	-3.4689489935525293
Singular Value 1030	-3.471404780586368
Singular Value 1031	-3.4728577109256165
Singular Value 1032	-3.4759054477403173
Singular Value 1033	-3.477180373003082
Singular Value 1034	-3.480930942744549
Singular Value 1035	-3.4830114699102377
Singular Value 1036	-3.484759173466305
Singular Value 1037	-3.4860546653696076
Singular Value 1038	-3.4892427943494813
Singular Value 1039	-3.4898579322950383
Singular Value 1040	-3.4914992600278563
Singular Value 1041	-3.495388340514297
Singular Value 1042	-3.496328572921391
Singular Value 1043	-3.4995997818191444
Singular Value 1044	-3.5010134532287696
Singular Value 1045	-3.5057358920448065
Singular Value 1046	-3.5067606556153454
Singular Value 1047	-3.5076784537788193
Singular Value 1048	-3.5094200904200137
Singular Value 1049	-3.5135370504968733
Singular Value 1050	-3.5153953698273117
Singular Value 1051	-3.516605663480659
Singular Value 1052	-3.517966551964145
Singular Value 1053	-3.5205973166302815
Singular Value 1054	-3.5236936270164687
Singular Value 1055	-3.5244242237816628
Singular Value 1056	-3.5266535617049986
Singular Value 1057	-3.529002831822787
Singular Value 1058	-3.5329611235512606
Singular Value 1059	-3.5331642731314865
Singular Value 1060	-3.534613906516782
Singular Value 1061	-3.5362979776207655
Singular Value 1062	-3.5389560056775555
Singular Value 1063	-3.543380114654618
Singular Value 1064	-3.5448325852606106
Singular Value 1065	-3.5478283156344776
Singular Value 1066	-3.5507717249157844
Singular Value 1067	-3.5512096624167846
Singular Value 1068	-3.553735587123714
Singular Value 1069	-3.5556117834589736
Singular Value 1070	-3.556736605980951
Singular Value 1071	-3.5587565237367516
Singular Value 1072	-3.5644048483829156
Singular Value 1073	-3.5650096919231937
Singular Value 1074	-3.5689543337271354
Singular Value 1075	-3.570401659867793
Singular Value 1076	-3.5732181287468046
Singular Value 1077	-3.575188311062468
Singular Value 1078	-3.5776910536954967
Singular Value 1079	-3.5792489856333205
Singular Value 1080	-3.5830681557503987
Singular Value 1081	-3.5843603697047577
Singular Value 1082	-3.586878283428423
Singular Value 1083	-3.587276471371668
Singular Value 1084	-3.590557431747003
Singular Value 1085	-3.5926433599599985
Singular Value 1086	-3.594780822697993
Singular Value 1087	-3.59680410679862
Singular Value 1088	-3.5994839147063042
Singular Value 1089	-3.602410966667473
Singular Value 1090	-3.604281365387045
Singular Value 1091	-3.6074434338814703
Singular Value 1092	-3.6077723827128083
Singular Value 1093	-3.609607451214533
Singular Value 1094	-3.612862503614764
Singular Value 1095	-3.613227197377635
Singular Value 1096	-3.6142564145119693
Singular Value 1097	-3.6193627338383467
Singular Value 1098	-3.62087741140968
Singular Value 1099	-3.6225244048760317
Singular Value 1100	-3.6229719472483572
Singular Value 1101	-3.624832791449212
Singular Value 1102	-3.6293701863499117
Singular Value 1103	-3.6313952253449586
Singular Value 1104	-3.6326947096824944
Singular Value 1105	-3.635880188944342
Singular Value 1106	-3.6388056892907326
Singular Value 1107	-3.6405914682448137
Singular Value 1108	-3.6423971502621186
Singular Value 1109	-3.643843993062478
Singular Value 1110	-3.6465720762995852
Singular Value 1111	-3.650832495394038
Singular Value 1112	-3.6512040741002316
Singular Value 1113	-3.6547675155994157
Singular Value 1114	-3.656280021572717
Singular Value 1115	-3.6579631003838267
Singular Value 1116	-3.658992985630642
Singular Value 1117	-3.6623720740955785
Singular Value 1118	-3.6633588266027632
Singular Value 1119	-3.6641344177823383
Singular Value 1120	-3.66853020832678
Singular Value 1121	-3.670469952263072
Singular Value 1122	-3.6716918943350025
Singular Value 1123	-3.6770640605463654
Singular Value 1124	-3.6794854862382462
Singular Value 1125	-3.6806485857936067
Singular Value 1126	-3.6825455224550163
Singular Value 1127	-3.6852722446951103
Singular Value 1128	-3.6897064753875997
Singular Value 1129	-3.692992264634528
Singular Value 1130	-3.694652265661003
Singular Value 1131	-3.6962403705097397
Singular Value 1132	-3.6980956327072834
Singular Value 1133	-3.7012067503101833
Singular Value 1134	-3.7015877394268037
Singular Value 1135	-3.703973440463713
Singular Value 1136	-3.705694174568037
Singular Value 1137	-3.708384429147916
Singular Value 1138	-3.7106021604760064
Singular Value 1139	-3.7141503564929077
Singular Value 1140	-3.7149036096853982
Singular Value 1141	-3.718056523346662
Singular Value 1142	-3.7210549939543593
Singular Value 1143	-3.7243812621908607
Singular Value 1144	-3.727020030632471
Singular Value 1145	-3.727554979795342
Singular Value 1146	-3.728935306201559
Singular Value 1147	-3.730479976333413
Singular Value 1148	-3.731049352336012
Singular Value 1149	-3.733339419058268
Singular Value 1150	-3.735675451604477
Singular Value 1151	-3.740559732937646
Singular Value 1152	-3.742923355223001
Singular Value 1153	-3.746203460188454
Singular Value 1154	-3.7469605857365598
Singular Value 1155	-3.7485014395519443
Singular Value 1156	-3.749861364551148
Singular Value 1157	-3.7524212855733974
Singular Value 1158	-3.7544475362951917
Singular Value 1159	-3.75927960569486
Singular Value 1160	-3.7595798836791317
Singular Value 1161	-3.7603975893019226
Singular Value 1162	-3.7634814126806324
Singular Value 1163	-3.764890568926311
Singular Value 1164	-3.7693546792977544
Singular Value 1165	-3.7737327361340824
Singular Value 1166	-3.775145885583768
Singular Value 1167	-3.7780211261210566
Singular Value 1168	-3.7804367936392755
Singular Value 1169	-3.7830326070017306
Singular Value 1170	-3.7875510967301387
Singular Value 1171	-3.7880045967871157
Singular Value 1172	-3.7904819634128626
Singular Value 1173	-3.7914365930281724
Singular Value 1174	-3.7932609241697928
Singular Value 1175	-3.796415248280363
Singular Value 1176	-3.7970750125082984
Singular Value 1177	-3.7989415118631364
Singular Value 1178	-3.803865814888254
Singular Value 1179	-3.805992030719612
Singular Value 1180	-3.8068574530544925
Singular Value 1181	-3.8120153238962184
Singular Value 1182	-3.8127611821007723
Singular Value 1183	-3.8142898103515734
Singular Value 1184	-3.8190431471183772
Singular Value 1185	-3.8195877242809018
Singular Value 1186	-3.8221133360133037
Singular Value 1187	-3.8231056377044492
Singular Value 1188	-3.8270956475993048
Singular Value 1189	-3.8286277021114885
Singular Value 1190	-3.831877556570198
Singular Value 1191	-3.8324867794401167
Singular Value 1192	-3.8356426243886377
Singular Value 1193	-3.838801735071349
Singular Value 1194	-3.83968920024327
Singular Value 1195	-3.847225605795764
Singular Value 1196	-3.851074674052624
Singular Value 1197	-3.8520654979056634
Singular Value 1198	-3.852988277705197
Singular Value 1199	-3.856202385835034
Singular Value 1200	-3.8578382925378953
Singular Value 1201	-3.859236560096423
Singular Value 1202	-3.860647789617266
Singular Value 1203	-3.8624648295237467
Singular Value 1204	-3.8666412789558455
Singular Value 1205	-3.8709641046906973
Singular Value 1206	-3.8714322886719206
Singular Value 1207	-3.8741151108157643
Singular Value 1208	-3.875507001247423
Singular Value 1209	-3.8824544642016074
Singular Value 1210	-3.8843785877386483
Singular Value 1211	-3.8872593858690476
Singular Value 1212	-3.88916957013287
Singular Value 1213	-3.891334530357795
Singular Value 1214	-3.895048449579784
Singular Value 1215	-3.896225758281272
Singular Value 1216	-3.898868068638885
Singular Value 1217	-3.902397525572797
Singular Value 1218	-3.906076502133218
Singular Value 1219	-3.907937909159246
Singular Value 1220	-3.9093266971968164
Singular Value 1221	-3.9136554873935516
Singular Value 1222	-3.916072025575433
Singular Value 1223	-3.9181681424128265
Singular Value 1224	-3.9186094767292015
Singular Value 1225	-3.9240447921679324
Singular Value 1226	-3.92575418898522
Singular Value 1227	-3.931141486381676
Singular Value 1228	-3.933463439242883
Singular Value 1229	-3.935960404943981
Singular Value 1230	-3.938524340979415
Singular Value 1231	-3.945818074175853
Singular Value 1232	-3.9482946938906114
Singular Value 1233	-3.949194006348158
Singular Value 1234	-3.9503944122893224
Singular Value 1235	-3.953240768801531
Singular Value 1236	-3.956990115357786
Singular Value 1237	-3.9586990707078322
Singular Value 1238	-3.9610468850447607
Singular Value 1239	-3.9651829554666875
Singular Value 1240	-3.9673766527291625
Singular Value 1241	-3.9694563698113607
Singular Value 1242	-3.9704137958820125
Singular Value 1243	-3.9741765799348423
Singular Value 1244	-3.9767044224014096
Singular Value 1245	-3.9787634333957187
Singular Value 1246	-3.983402483342699
Singular Value 1247	-3.985802865830407
Singular Value 1248	-3.98670233093446
Singular Value 1249	-3.9899323946990672
Singular Value 1250	-3.9929040852511757
Singular Value 1251	-3.9947151132571705
Singular Value 1252	-4.00055916652896
Singular Value 1253	-4.001104704339071
Singular Value 1254	-4.002970706491411
Singular Value 1255	-4.007893881349175
Singular Value 1256	-4.013567073644614
Singular Value 1257	-4.0151029376154455
Singular Value 1258	-4.016926713755676
Singular Value 1259	-4.021663637542228
Singular Value 1260	-4.024741146113274
Singular Value 1261	-4.026489851653395
Singular Value 1262	-4.029171335345481
Singular Value 1263	-4.034478229780353
Singular Value 1264	-4.035377142452511
Singular Value 1265	-4.039021608917687
Singular Value 1266	-4.041515017023257
Singular Value 1267	-4.045141316641903
Singular Value 1268	-4.046405344211012
Singular Value 1269	-4.0503434814451085
Singular Value 1270	-4.051466594093767
Singular Value 1271	-4.0540248682375
Singular Value 1272	-4.055824611151852
Singular Value 1273	-4.0585627206464885
Singular Value 1274	-4.061049664734923
Singular Value 1275	-4.0643747042864105
Singular Value 1276	-4.067377743760841
Singular Value 1277	-4.069199340772395
Singular Value 1278	-4.073434035855694
Singular Value 1279	-4.074599659116325
Singular Value 1280	-4.076405614688123
Singular Value 1281	-4.08114408899339
Singular Value 1282	-4.082501398494579
Singular Value 1283	-4.085313891590524
Singular Value 1284	-4.088981844958565
Singular Value 1285	-4.090138282015393
Singular Value 1286	-4.093803916170959
Singular Value 1287	-4.094871639437578
Singular Value 1288	-4.1014915499868385
Singular Value 1289	-4.10313841469231
Singular Value 1290	-4.104807066206725
Singular Value 1291	-4.108053049441777
Singular Value 1292	-4.109230273139174
Singular Value 1293	-4.110277269161565
Singular Value 1294	-4.115044922703055
Singular Value 1295	-4.1179326535161165
Singular Value 1296	-4.119364962844001
Singular Value 1297	-4.124943763215085
Singular Value 1298	-4.125144689526887
Singular Value 1299	-4.131646175173012
Singular Value 1300	-4.132706315639446
Singular Value 1301	-4.134810651498232
Singular Value 1302	-4.1376047500481405
Singular Value 1303	-4.1407690807511655
Singular Value 1304	-4.142497765379963
Singular Value 1305	-4.144531017996945
Singular Value 1306	-4.147527288172724
Singular Value 1307	-4.14970861951131
Singular Value 1308	-4.152651157099519
Singular Value 1309	-4.156789694226979
Singular Value 1310	-4.159497532386507
Singular Value 1311	-4.1614158417342475
Singular Value 1312	-4.162583847316511
Singular Value 1313	-4.166459714262376
Singular Value 1314	-4.1707762761506
Singular Value 1315	-4.170969126013379
Singular Value 1316	-4.174711016942235
Singular Value 1317	-4.1769202884725365
Singular Value 1318	-4.180109076203046
Singular Value 1319	-4.1832200839304425
Singular Value 1320	-4.185137913578581
Singular Value 1321	-4.188078422352476
Singular Value 1322	-4.1912692924851225
Singular Value 1323	-4.191742481389546
Singular Value 1324	-4.1975646099960215
Singular Value 1325	-4.200899123540698
Singular Value 1326	-4.201793289616642
Singular Value 1327	-4.204520464504133
Singular Value 1328	-4.2063700954764105
Singular Value 1329	-4.209242604145537
Singular Value 1330	-4.211870203785683
Singular Value 1331	-4.21263087846063
Singular Value 1332	-4.214625682799293
Singular Value 1333	-4.218438074239603
Singular Value 1334	-4.220336006385227
Singular Value 1335	-4.221392912992437
Singular Value 1336	-4.222616955817538
Singular Value 1337	-4.2253674521020885
Singular Value 1338	-4.231230258820062
Singular Value 1339	-4.234743379543328
Singular Value 1340	-4.2368470191245775
Singular Value 1341	-4.241315059420087
Singular Value 1342	-4.242247829404706
Singular Value 1343	-4.244700822446707
Singular Value 1344	-4.247902761204398
Singular Value 1345	-4.249961843146059
Singular Value 1346	-4.253985468044465
Singular Value 1347	-4.259801654541056
Singular Value 1348	-4.261587970222025
Singular Value 1349	-4.265247799907969
Singular Value 1350	-4.267832990276826
Singular Value 1351	-4.270354341670893
Singular Value 1352	-4.272951089281706
Singular Value 1353	-4.27574551364825
Singular Value 1354	-4.278259245173086
Singular Value 1355	-4.281413188351335
Singular Value 1356	-4.282696868376689
Singular Value 1357	-4.286899314397843
Singular Value 1358	-4.288352283041746
Singular Value 1359	-4.292241816601135
Singular Value 1360	-4.29493665345298
Singular Value 1361	-4.297041698248028
Singular Value 1362	-4.298419640953295
Singular Value 1363	-4.301144318305896
Singular Value 1364	-4.3052555696987085
Singular Value 1365	-4.308018654162726
Singular Value 1366	-4.312017715780282
Singular Value 1367	-4.314093686511329
Singular Value 1368	-4.3180925217436705
Singular Value 1369	-4.31993840198093
Singular Value 1370	-4.321621909854823
Singular Value 1371	-4.325078282207333
Singular Value 1372	-4.330024009658303
Singular Value 1373	-4.33261382798925
Singular Value 1374	-4.33301318962289
Singular Value 1375	-4.335676428960617
Singular Value 1376	-4.338336331184006
Singular Value 1377	-4.3415552961223085
Singular Value 1378	-4.343448886528576
Singular Value 1379	-4.345058280080548
Singular Value 1380	-4.346718648171979
Singular Value 1381	-4.350844375650563
Singular Value 1382	-4.355543852802504
Singular Value 1383	-4.356772337146239
Singular Value 1384	-4.358143663701474
Singular Value 1385	-4.362138623987845
Singular Value 1386	-4.3681804872738885
Singular Value 1387	-4.370234856432786
Singular Value 1388	-4.371270961039638
Singular Value 1389	-4.376710261082885
Singular Value 1390	-4.378311078283724
Singular Value 1391	-4.380180315729526
Singular Value 1392	-4.384622972313055
Singular Value 1393	-4.388238664691788
Singular Value 1394	-4.3901134048489
Singular Value 1395	-4.392812546369561
Singular Value 1396	-4.397479008902163
Singular Value 1397	-4.399115312909661
Singular Value 1398	-4.400333537790065
Singular Value 1399	-4.403541996092143
Singular Value 1400	-4.40555897850189
Singular Value 1401	-4.409172676818722
Singular Value 1402	-4.4118272570654815
Singular Value 1403	-4.41393703098237
Singular Value 1404	-4.415910223196297
Singular Value 1405	-4.422964752408115
Singular Value 1406	-4.4248833366370395
Singular Value 1407	-4.4262231994024654
Singular Value 1408	-4.429724799589358
Singular Value 1409	-4.435031692599131
Singular Value 1410	-4.435409315602134
Singular Value 1411	-4.440366876498406
Singular Value 1412	-4.443303649331623
Singular Value 1413	-4.445055635541369
Singular Value 1414	-4.448365731116788
Singular Value 1415	-4.451543537615666
Singular Value 1416	-4.455303743653741
Singular Value 1417	-4.4579552985763575
Singular Value 1418	-4.462133610340334
Singular Value 1419	-4.463994503138666
Singular Value 1420	-4.465714877203972
Singular Value 1421	-4.469086680550863
Singular Value 1422	-4.4710678846200125
Singular Value 1423	-4.471966545320259
Singular Value 1424	-4.4748988892350035
Singular Value 1425	-4.481450026446833
Singular Value 1426	-4.485614297036204
Singular Value 1427	-4.487567503506158
Singular Value 1428	-4.4909814154996255
Singular Value 1429	-4.494434468169801
Singular Value 1430	-4.49589650365426
Singular Value 1431	-4.501661329798706
Singular Value 1432	-4.503187585417337
Singular Value 1433	-4.504394495131347
Singular Value 1434	-4.5067960416741615
Singular Value 1435	-4.508882343910229
Singular Value 1436	-4.510903362728892
Singular Value 1437	-4.513430003316862
Singular Value 1438	-4.514982418956808
Singular Value 1439	-4.51633307919615
Singular Value 1440	-4.521496554940775
Singular Value 1441	-4.523834169002401
Singular Value 1442	-4.526816412450931
Singular Value 1443	-4.528860877191941
Singular Value 1444	-4.5308907789560475
Singular Value 1445	-4.534462144781351
Singular Value 1446	-4.538653264357629
Singular Value 1447	-4.540584738166979
Singular Value 1448	-4.545913182333183
Singular Value 1449	-4.54863254355389
Singular Value 1450	-4.551071854610671
Singular Value 1451	-4.5525114617281695
Singular Value 1452	-4.554523640109233
Singular Value 1453	-4.558364584888916
Singular Value 1454	-4.558838707576797
Singular Value 1455	-4.561445658246546
Singular Value 1456	-4.563196359844084
Singular Value 1457	-4.565378588466211
Singular Value 1458	-4.568979216823762
Singular Value 1459	-4.572856556569181
Singular Value 1460	-4.5760770060776945
Singular Value 1461	-4.579088201725253
Singular Value 1462	-4.58049884472091
Singular Value 1463	-4.583136746374488
Singular Value 1464	-4.5852336599782815
Singular Value 1465	-4.587674077295208
Singular Value 1466	-4.593494354125184
Singular Value 1467	-4.595773768958836
Singular Value 1468	-4.596127405536215
Singular Value 1469	-4.600076963656393
Singular Value 1470	-4.600642862790742
Singular Value 1471	-4.604453189234599
Singular Value 1472	-4.606462456790147
Singular Value 1473	-4.608996025351366
Singular Value 1474	-4.610004960626557
Singular Value 1475	-4.614241549718918
Singular Value 1476	-4.615789637046649
Singular Value 1477	-4.617260611088141
Singular Value 1478	-4.622011584951072
Singular Value 1479	-4.624587739826501
Singular Value 1480	-4.628879026393418
Singular Value 1481	-4.631931919800212
Singular Value 1482	-4.6356021408783645
Singular Value 1483	-4.639354751808887
Singular Value 1484	-4.64051644967161
Singular Value 1485	-4.644426715464559
Singular Value 1486	-4.64505958901631
Singular Value 1487	-4.647978496591644
Singular Value 1488	-4.655954570196215
Singular Value 1489	-4.657226380016054
Singular Value 1490	-4.662160294024158
Singular Value 1491	-4.668264224951064
Singular Value 1492	-4.671102364242843
Singular Value 1493	-4.674570811485379
Singular Value 1494	-4.674783831194884
Singular Value 1495	-4.678696811969302
Singular Value 1496	-4.681424389877821
Singular Value 1497	-4.682906510793128
Singular Value 1498	-4.6892670910087455
Singular Value 1499	-4.691976416384931
Singular Value 1500	-4.694863006707901
Singular Value 1501	-4.6970587154568175
Singular Value 1502	-4.703911694884441
Singular Value 1503	-4.706838544907904
Singular Value 1504	-4.707184278601178
Singular Value 1505	-4.710567979383583
Singular Value 1506	-4.713253954109727
Singular Value 1507	-4.715130170091325
Singular Value 1508	-4.716500458985531
Singular Value 1509	-4.718708826038754
Singular Value 1510	-4.7228671729649765
Singular Value 1511	-4.724376351040078
Singular Value 1512	-4.726439053615204
Singular Value 1513	-4.729832492689594
Singular Value 1514	-4.732027413693676
Singular Value 1515	-4.735777642667889
Singular Value 1516	-4.737705234568746
Singular Value 1517	-4.742108428503503
Singular Value 1518	-4.742362434777248
Singular Value 1519	-4.746605590198984
Singular Value 1520	-4.747538840953053
Singular Value 1521	-4.751029824089955
Singular Value 1522	-4.751947725367224
Singular Value 1523	-4.752949361299662
Singular Value 1524	-4.756671741993099
Singular Value 1525	-4.7586629795987685
Singular Value 1526	-4.7602104128914675
Singular Value 1527	-4.766038360675428
Singular Value 1528	-4.770397546285479
Singular Value 1529	-4.771243054480693
Singular Value 1530	-4.776366516074327
Singular Value 1531	-4.777867367543118
Singular Value 1532	-4.779801814692748
Singular Value 1533	-4.784319348508448
Singular Value 1534	-4.7847369313161465
Singular Value 1535	-4.788615236541936
Singular Value 1536	-4.7896276082620535
Singular Value 1537	-4.794256615785803
Singular Value 1538	-4.794893280580041
Singular Value 1539	-4.798430396741211
Singular Value 1540	-4.800984492134446
Singular Value 1541	-4.80494994059058
Singular Value 1542	-4.807729130275646
Singular Value 1543	-4.81015470936294
Singular Value 1544	-4.814833502302257
Singular Value 1545	-4.819087802812779
Singular Value 1546	-4.8214393253977805
Singular Value 1547	-4.823159753673063
Singular Value 1548	-4.827485358726188
Singular Value 1549	-4.828243387695062
Singular Value 1550	-4.831170269535399
Singular Value 1551	-4.835000011745714
Singular Value 1552	-4.838718686550294
Singular Value 1553	-4.84106616173077
Singular Value 1554	-4.843163316853693
Singular Value 1555	-4.846153589554174
Singular Value 1556	-4.847772020403586
Singular Value 1557	-4.849330619405438
Singular Value 1558	-4.85092501137332
Singular Value 1559	-4.854347753980942
Singular Value 1560	-4.858086159303958
Singular Value 1561	-4.861162609628795
Singular Value 1562	-4.864327959565838
Singular Value 1563	-4.870473116999195
Singular Value 1564	-4.87261246619602
Singular Value 1565	-4.875570786556786
Singular Value 1566	-4.876572017776208
Singular Value 1567	-4.878128274674181
Singular Value 1568	-4.880645386224241
Singular Value 1569	-4.883845766126138
Singular Value 1570	-4.886797390083357
Singular Value 1571	-4.888449839277699
Singular Value 1572	-4.89089233609673
Singular Value 1573	-4.89168679453834
Singular Value 1574	-4.896037808514025
Singular Value 1575	-4.902842675461221
Singular Value 1576	-4.904571406484559
Singular Value 1577	-4.912391859612018
Singular Value 1578	-4.91341858054354
Singular Value 1579	-4.915706399584879
Singular Value 1580	-4.921164057351614
Singular Value 1581	-4.922687510758883
Singular Value 1582	-4.9274283168561395
Singular Value 1583	-4.931829898509863
Singular Value 1584	-4.936018823373969
Singular Value 1585	-4.939258213369043
Singular Value 1586	-4.9415412881324725
Singular Value 1587	-4.9453173728556346
Singular Value 1588	-4.949691734981211
Singular Value 1589	-4.952846805615013
Singular Value 1590	-4.9592585283238435
Singular Value 1591	-4.960534376235541
Singular Value 1592	-4.963343841480983
Singular Value 1593	-4.968531141796124
Singular Value 1594	-4.969031456236804
Singular Value 1595	-4.9726132133587
Singular Value 1596	-4.97554672102066
Singular Value 1597	-4.9789550372543925
Singular Value 1598	-4.981077371449909
Singular Value 1599	-4.987522580566332
Singular Value 1600	-4.990193523366737
Singular Value 1601	-4.994339771474086
Singular Value 1602	-5.0003047687201425
Singular Value 1603	-5.003070971832464
Singular Value 1604	-5.005366905184848
Singular Value 1605	-5.007537820262331
Singular Value 1606	-5.01198377486558
Singular Value 1607	-5.013832507327603
Singular Value 1608	-5.016073136316402
Singular Value 1609	-5.0181775901245835
Singular Value 1610	-5.022487592746598
Singular Value 1611	-5.024431439738695
Singular Value 1612	-5.02999720620967
Singular Value 1613	-5.030174949979738
Singular Value 1614	-5.031613795299788
Singular Value 1615	-5.036286527678425
Singular Value 1616	-5.041502093147855
Singular Value 1617	-5.042217361695384
Singular Value 1618	-5.044145650452984
Singular Value 1619	-5.0470798351061354
Singular Value 1620	-5.055461302396014
Singular Value 1621	-5.057507404591514
Singular Value 1622	-5.063376993985628
Singular Value 1623	-5.067449935317478
Singular Value 1624	-5.069537894318108
Singular Value 1625	-5.076988380026577
Singular Value 1626	-5.081605633614368
Singular Value 1627	-5.083411694557827
Singular Value 1628	-5.087882783629312
Singular Value 1629	-5.092840648427252
Singular Value 1630	-5.094468051425847
Singular Value 1631	-5.096569695932004
Singular Value 1632	-5.10008949506203
Singular Value 1633	-5.103302718824929
Singular Value 1634	-5.106415513058078
Singular Value 1635	-5.109368895739862
Singular Value 1636	-5.110657144825649
Singular Value 1637	-5.113322230011844
Singular Value 1638	-5.115772501661436
Singular Value 1639	-5.120903917632498
Singular Value 1640	-5.121479812283772
Singular Value 1641	-5.126746722139427
Singular Value 1642	-5.132338252731818
Singular Value 1643	-5.134100702628011
Singular Value 1644	-5.138550029957692
Singular Value 1645	-5.141649909359929
Singular Value 1646	-5.1443832807935
Singular Value 1647	-5.1453638012841765
Singular Value 1648	-5.150561016561502
Singular Value 1649	-5.155537523990823
Singular Value 1650	-5.155954873101565
Singular Value 1651	-5.157001451796164
Singular Value 1652	-5.1598213612614
Singular Value 1653	-5.163204222291142
Singular Value 1654	-5.165363413413317
Singular Value 1655	-5.174065703596947
Singular Value 1656	-5.17453331857448
Singular Value 1657	-5.177572703037101
Singular Value 1658	-5.180352067051483
Singular Value 1659	-5.182945314824582
Singular Value 1660	-5.190157963307872
Singular Value 1661	-5.192328909698687
Singular Value 1662	-5.194077210699304
Singular Value 1663	-5.195200317235668
Singular Value 1664	-5.200283557379746
Singular Value 1665	-5.203874092229436
Singular Value 1666	-5.2103339066826315
Singular Value 1667	-5.212535027999607
Singular Value 1668	-5.217367258201558
Singular Value 1669	-5.219933318073373
Singular Value 1670	-5.223007530877051
Singular Value 1671	-5.226057201327564
Singular Value 1672	-5.229102680711951
Singular Value 1673	-5.234028020298463
Singular Value 1674	-5.241874392588186
Singular Value 1675	-5.243101179121387
Singular Value 1676	-5.248415069839474
Singular Value 1677	-5.250319036454166
Singular Value 1678	-5.253386199446797
Singular Value 1679	-5.254282307143978
Singular Value 1680	-5.260541971604586
Singular Value 1681	-5.2627410975647555
Singular Value 1682	-5.2661703405055205
Singular Value 1683	-5.2694940671777095
Singular Value 1684	-5.272528747399354
Singular Value 1685	-5.27889975640769
Singular Value 1686	-5.2829835155207014
Singular Value 1687	-5.285255200794045
Singular Value 1688	-5.287601731276791
Singular Value 1689	-5.289282702580145
Singular Value 1690	-5.29414888669625
Singular Value 1691	-5.297434657272118
Singular Value 1692	-5.301578941647716
Singular Value 1693	-5.304440904635928
Singular Value 1694	-5.306065023439082
Singular Value 1695	-5.308296820295985
Singular Value 1696	-5.31352363831849
Singular Value 1697	-5.314529138485431
Singular Value 1698	-5.318054078374767
Singular Value 1699	-5.323434130383151
Singular Value 1700	-5.325174479092834
Singular Value 1701	-5.329714285737558
Singular Value 1702	-5.332377813946943
Singular Value 1703	-5.33358977739159
Singular Value 1704	-5.336332731024554
Singular Value 1705	-5.3400978102275865
Singular Value 1706	-5.34229260344607
Singular Value 1707	-5.345800181478356
Singular Value 1708	-5.348239434504602
Singular Value 1709	-5.351419098063281
Singular Value 1710	-5.352982600275665
Singular Value 1711	-5.355715591225771
Singular Value 1712	-5.358572586773178
Singular Value 1713	-5.362331482469113
Singular Value 1714	-5.363991180180243
Singular Value 1715	-5.3690448065557
Singular Value 1716	-5.371240829683595
Singular Value 1717	-5.374047787653774
Singular Value 1718	-5.379370137630478
Singular Value 1719	-5.381596075485583
Singular Value 1720	-5.386146593195403
Singular Value 1721	-5.390358222843861
Singular Value 1722	-5.395140254507831
Singular Value 1723	-5.397978243877026
Singular Value 1724	-5.400560061679094
Singular Value 1725	-5.40549127800215
Singular Value 1726	-5.408765395012379
Singular Value 1727	-5.418812392919952
Singular Value 1728	-5.4217758219287955
Singular Value 1729	-5.423517123772776
Singular Value 1730	-5.424008875033198
Singular Value 1731	-5.433098443398431
Singular Value 1732	-5.437275781700227
Singular Value 1733	-5.439092131539377
Singular Value 1734	-5.443019853937446
Singular Value 1735	-5.446414092096042
Singular Value 1736	-5.452618647635156
Singular Value 1737	-5.4553087060546765
Singular Value 1738	-5.458093607841195
Singular Value 1739	-5.462861801725856
Singular Value 1740	-5.467228007819415
Singular Value 1741	-5.4726935199465
Singular Value 1742	-5.474274712244739
Singular Value 1743	-5.478633267427577
Singular Value 1744	-5.482355618537948
Singular Value 1745	-5.4862565159168
Singular Value 1746	-5.488176845302974
Singular Value 1747	-5.496186331928409
Singular Value 1748	-5.496989501128858
Singular Value 1749	-5.49846629863638
Singular Value 1750	-5.50393299777089
Singular Value 1751	-5.510038903362629
Singular Value 1752	-5.513719870119244
Singular Value 1753	-5.515408208717975
Singular Value 1754	-5.520757834308098
Singular Value 1755	-5.525288729431743
Singular Value 1756	-5.5284869487848525
Singular Value 1757	-5.5297900544271545
Singular Value 1758	-5.534250990689284
Singular Value 1759	-5.540571485743127
Singular Value 1760	-5.543909675858897
Singular Value 1761	-5.5492567539066275
Singular Value 1762	-5.552642353855854
Singular Value 1763	-5.5585849631726045
Singular Value 1764	-5.560483911480421
Singular Value 1765	-5.561840189520779
Singular Value 1766	-5.56721140564833
Singular Value 1767	-5.571025083954187
Singular Value 1768	-5.574290938446982
Singular Value 1769	-5.576404973775945
Singular Value 1770	-5.582701741938468
Singular Value 1771	-5.583972782907759
Singular Value 1772	-5.58706763127701
Singular Value 1773	-5.588876240701116
Singular Value 1774	-5.592166397345476
Singular Value 1775	-5.601100970804017
Singular Value 1776	-5.604078491819564
Singular Value 1777	-5.606694092231567
Singular Value 1778	-5.6085982835489885
Singular Value 1779	-5.614270684665885
Singular Value 1780	-5.623125603862822
Singular Value 1781	-5.62476051300587
Singular Value 1782	-5.628166015901185
Singular Value 1783	-5.632576357355031
Singular Value 1784	-5.637445833016745
Singular Value 1785	-5.639369598708763
Singular Value 1786	-5.6450855814979075
Singular Value 1787	-5.6472010946412645
Singular Value 1788	-5.651125328556794
Singular Value 1789	-5.656127660383458
Singular Value 1790	-5.664134012607918
Singular Value 1791	-5.665395600520388
Singular Value 1792	-5.671082317100322
Singular Value 1793	-5.675810125932932
Singular Value 1794	-5.679927616777748
Singular Value 1795	-5.682430145298345
Singular Value 1796	-5.687037243907272
Singular Value 1797	-5.692095301187302
Singular Value 1798	-5.696485403805277
Singular Value 1799	-5.699312548204797
Singular Value 1800	-5.701008275068081
Singular Value 1801	-5.705213446130398
Singular Value 1802	-5.706080455311676
Singular Value 1803	-5.710230184418805
Singular Value 1804	-5.7114920671090035
Singular Value 1805	-5.719929180563186
Singular Value 1806	-5.721869664244241
Singular Value 1807	-5.726130638949988
Singular Value 1808	-5.727577718686096
Singular Value 1809	-5.731101625483436
Singular Value 1810	-5.7336282129204506
Singular Value 1811	-5.738108378330897
Singular Value 1812	-5.741592320264513
Singular Value 1813	-5.7425900642253085
Singular Value 1814	-5.748272326935365
Singular Value 1815	-5.751401376473657
Singular Value 1816	-5.759452845898569
Singular Value 1817	-5.761440812491751
Singular Value 1818	-5.766059889918723
Singular Value 1819	-5.767801652622545
Singular Value 1820	-5.770620514196759
Singular Value 1821	-5.771856315808294
Singular Value 1822	-5.7767045823117185
Singular Value 1823	-5.783854580656898
Singular Value 1824	-5.7917306897584115
Singular Value 1825	-5.799393140807679
Singular Value 1826	-5.800948467696863
Singular Value 1827	-5.808567273026707
Singular Value 1828	-5.810197302261152
Singular Value 1829	-5.819069076135014
Singular Value 1830	-5.820987730170658
Singular Value 1831	-5.830003681022079
Singular Value 1832	-5.83331462299597
Singular Value 1833	-5.834977074992132
Singular Value 1834	-5.837882118887965
Singular Value 1835	-5.842511350593364
Singular Value 1836	-5.846945881832202
Singular Value 1837	-5.849089660190606
Singular Value 1838	-5.851535467826639
Singular Value 1839	-5.855570136106892
Singular Value 1840	-5.864324504115238
Singular Value 1841	-5.866474382256205
Singular Value 1842	-5.867905767288271
Singular Value 1843	-5.87374987268386
Singular Value 1844	-5.878723974092374
Singular Value 1845	-5.882913098393452
Singular Value 1846	-5.884181170395928
Singular Value 1847	-5.88562640565698
Singular Value 1848	-5.892816435573965
Singular Value 1849	-5.89719579554272
Singular Value 1850	-5.899837413966623
Singular Value 1851	-5.905310896234962
Singular Value 1852	-5.907399371505297
Singular Value 1853	-5.911090500610599
Singular Value 1854	-5.913279984465524
Singular Value 1855	-5.917914124880315
Singular Value 1856	-5.921938272902875
Singular Value 1857	-5.924675699614389
Singular Value 1858	-5.927630191561089
Singular Value 1859	-5.935795212445242
Singular Value 1860	-5.942719711311862
Singular Value 1861	-5.94773362732089
Singular Value 1862	-5.9579750456815725
Singular Value 1863	-5.9612396822118106
Singular Value 1864	-5.9676378075261285
Singular Value 1865	-5.975418391790516
Singular Value 1866	-5.977251154744757
Singular Value 1867	-5.981476137351238
Singular Value 1868	-5.982703991809432
Singular Value 1869	-5.984972263207787
Singular Value 1870	-5.987218847332014
Singular Value 1871	-5.990191969861932
Singular Value 1872	-5.997951205416605
Singular Value 1873	-6.004142971751725
Singular Value 1874	-6.008195315176316
Singular Value 1875	-6.010446847152739
Singular Value 1876	-6.017681710567557
Singular Value 1877	-6.021357011261419
Singular Value 1878	-6.024017542936011
Singular Value 1879	-6.031709786739864
Singular Value 1880	-6.0328972606796
Singular Value 1881	-6.035905746678978
Singular Value 1882	-6.039844599364881
Singular Value 1883	-6.043893564909477
Singular Value 1884	-6.049790718447085
Singular Value 1885	-6.05083347993231
Singular Value 1886	-6.056348781473073
Singular Value 1887	-6.0591761551835885
Singular Value 1888	-6.064963103733132
Singular Value 1889	-6.065661379655918
Singular Value 1890	-6.0718633636699595
Singular Value 1891	-6.073049433222078
Singular Value 1892	-6.083473047773676
Singular Value 1893	-6.0853294178056565
Singular Value 1894	-6.0887378140732045
Singular Value 1895	-6.095445166388024
Singular Value 1896	-6.10011346783084
Singular Value 1897	-6.102643127440267
Singular Value 1898	-6.1083338804328
Singular Value 1899	-6.115526223628536
Singular Value 1900	-6.1164824983079
Singular Value 1901	-6.1193192307162345
Singular Value 1902	-6.124569521586375
Singular Value 1903	-6.126883231436858
Singular Value 1904	-6.132352851525674
Singular Value 1905	-6.136068924003954
Singular Value 1906	-6.140604635987646
Singular Value 1907	-6.147529855531145
Singular Value 1908	-6.151997168250085
Singular Value 1909	-6.157676610811238
Singular Value 1910	-6.161790955680989
Singular Value 1911	-6.163794593140044
Singular Value 1912	-6.16915478217712
Singular Value 1913	-6.171182404607578
Singular Value 1914	-6.17631372631998
Singular Value 1915	-6.178404755781912
Singular Value 1916	-6.182735875525353
Singular Value 1917	-6.186235773001451
Singular Value 1918	-6.192532675226013
Singular Value 1919	-6.200327359973723
Singular Value 1920	-6.204684555489662
Singular Value 1921	-6.20730686069965
Singular Value 1922	-6.210611559965579
Singular Value 1923	-6.21126978084549
Singular Value 1924	-6.22031810853994
Singular Value 1925	-6.2208660386928765
Singular Value 1926	-6.228674942075427
Singular Value 1927	-6.230144723238263
Singular Value 1928	-6.234187369512603
Singular Value 1929	-6.235905951106466
Singular Value 1930	-6.246056287588433
Singular Value 1931	-6.248287705902755
Singular Value 1932	-6.250336247467713
Singular Value 1933	-6.25535444441519
Singular Value 1934	-6.262616076042211
Singular Value 1935	-6.265761338775789
Singular Value 1936	-6.2712616432004955
Singular Value 1937	-6.278017828085977
Singular Value 1938	-6.292419539881468
Singular Value 1939	-6.297961323772632
Singular Value 1940	-6.303237872942207
Singular Value 1941	-6.309282044984986
Singular Value 1942	-6.3136125437770225
Singular Value 1943	-6.319148995061487
Singular Value 1944	-6.3252630892043005
Singular Value 1945	-6.3362292731754675
Singular Value 1946	-6.343807374420751
Singular Value 1947	-6.354096195817558
Singular Value 1948	-6.357455282585392
Singular Value 1949	-6.360168598676265
Singular Value 1950	-6.367089082391297
Singular Value 1951	-6.371568701872828
Singular Value 1952	-6.373997826566458
Singular Value 1953	-6.375890629919271
Singular Value 1954	-6.377083786481879
Singular Value 1955	-6.38249557598003
Singular Value 1956	-6.386752104170493
Singular Value 1957	-6.392065178109828
Singular Value 1958	-6.393411859127305
Singular Value 1959	-6.396100289221557
Singular Value 1960	-6.402569359099384
Singular Value 1961	-6.405995334402721
Singular Value 1962	-6.409287764579446
Singular Value 1963	-6.410960024899293
Singular Value 1964	-6.41335977028031
Singular Value 1965	-6.418634406783003
Singular Value 1966	-6.4217017315179765
Singular Value 1967	-6.4229404297593575
Singular Value 1968	-6.425298507159329
Singular Value 1969	-6.426152078531339
Singular Value 1970	-6.4334724710062074
Singular Value 1971	-6.43843224159881
Singular Value 1972	-6.439937972114029
Singular Value 1973	-6.444969425986798
Singular Value 1974	-6.446552120137851
Singular Value 1975	-6.44836888679564
Singular Value 1976	-6.453116721202807
Singular Value 1977	-6.455200099864558
Singular Value 1978	-6.4576738939092415
Singular Value 1979	-6.464046042581675
Singular Value 1980	-6.4678858675736395
Singular Value 1981	-6.473488282273709
Singular Value 1982	-6.480586443081674
Singular Value 1983	-6.487309536240426
Singular Value 1984	-6.489058908691718
Singular Value 1985	-6.494138294301571
Singular Value 1986	-6.497668111357117
Singular Value 1987	-6.498498531112024
Singular Value 1988	-6.50237129427816
Singular Value 1989	-6.510764892686572
Singular Value 1990	-6.519732899840438
Singular Value 1991	-6.525270690379836
Singular Value 1992	-6.525793735434675
Singular Value 1993	-6.533189861428499
Singular Value 1994	-6.539378789519552
Singular Value 1995	-6.549212592612869
Singular Value 1996	-6.550676607198197
Singular Value 1997	-6.55353887138906
Singular Value 1998	-6.558682536150977
[truncated: 2,233 more rows]
