# Supplementary material for: Mini-batch optimization enables training of ODE models on large-scale datasets
Source: Nat Commun. 2022 Jan 10;13:34. doi: 10.1038/s41467-021-27374-6 (PMC8748893; doi:10.1038/s41467-021-27374-6)
Supplement: Supplementary file 4 — Source data [file 41467_2021_27374_MOESM4_ESM.zip › source_data/source_data_Figure_7d.tsv]

	Explained variance	Cumulated explained variance
Principal component 0	3.407669065737745	3.407669065737745
Principal component 1	3.176835941431455	6.5845050071691995
Principal component 2	3.0616358487145385	9.64614085588374
Principal component 3	3.0161617452152694	12.662302601099007
Principal component 4	3.0049770244001888	15.667279625499196
Principal component 5	2.934393093453989	18.601672718953186
Principal component 6	2.8892353943930362	21.490908113346222
Principal component 7	2.8353651632316414	24.326273276577865
Principal component 8	2.7758021192524747	27.10207539583034
Principal component 9	2.7347798074773855	29.836855203307728
Principal component 10	2.698491760156407	32.535346963464136
Principal component 11	2.6417504004748618	35.177097363939
Principal component 12	2.630649835435312	37.807747199374305
Principal component 13	2.5465506588465727	40.35429785822088
Principal component 14	2.5301177616863915	42.88441561990728
Principal component 15	2.494477479262903	45.37889309917018
Principal component 16	2.4078082396088676	47.78670133877905
Principal component 17	2.346298226574432	50.13299956535347
Principal component 18	2.276198754471394	52.40919831982487
Principal component 19	2.2608461732010667	54.67004449302594
Principal component 20	2.225661209608898	56.895705702634835
Principal component 21	2.2014724997657784	59.09717820240061
Principal component 22	2.145025700588886	61.2422039029895
Principal component 23	2.116197864753547	63.35840176774304
Principal component 24	2.082983685118684	65.44138545286172
Principal component 25	2.042098772823912	67.48348422568563
Principal component 26	2.001965591603774	69.48544981728942
Principal component 27	1.9807894138071436	71.46623923109655
Principal component 28	1.9302426373026496	73.3964818683992
Principal component 29	1.8836640886568143	75.28014595705602
Principal component 30	1.8640930688534503	77.14423902590947
Principal component 31	1.8540195779795021	78.99825860388897
Principal component 32	1.81800023437723	80.8162588382662
Principal component 33	1.7580768622231706	82.57433570048937
Principal component 34	1.6366211305301477	84.21095683101952
Principal component 35	1.6235524740665248	85.83450930508603
Principal component 36	1.5768018992582562	87.41131120434429
Principal component 37	1.5247208430895134	88.93603204743381
Principal component 38	1.442447577485501	90.3784796249193
Principal component 39	1.3072003353496962	91.685679960269
Principal component 40	1.2344239845988736	92.92010394486788
Principal component 41	1.1583808341793969	94.07848477904729
Principal component 42	1.1311673134469287	95.20965209249421
Principal component 43	1.0745543533883573	96.28420644588256
Principal component 44	1.037438910161227	97.3216453560438
Principal component 45	1.0206583644286953	98.34230372047249
Principal component 46	0.6822473061884872	99.02455102666097
Principal component 47	0.629138049162119	99.65368907582311
Principal component 48	0.16760444273977668	99.82129351856288
Principal component 49	0.12867423367122946	99.9499677522341
Principal component 50	0.01214682681334122	99.96211457904745
Principal component 51	0.00332682335862317	99.96544140240607
Principal component 52	0.0023849083125098178	99.96782631071858
Principal component 53	0.002121449741098438	99.96994776045969
Principal component 54	0.0018431691014471933	99.97179092956112
Principal component 55	0.0017151305173443124	99.97350606007848
Principal component 56	0.0015663831883303378	99.97507244326682
Principal component 57	0.0014322890861503592	99.97650473235295
Principal component 58	0.001306027820511687	99.97781076017347
Principal component 59	0.0012767379148789402	99.97908749808833
Principal component 60	0.0012030131383577722	99.9802905112267
Principal component 61	0.0011011791713592528	99.98139169039807
Principal component 62	0.0010021525988374242	99.98239384299688
Principal component 63	0.0009710949735079223	99.9833649379704
Principal component 64	0.0008981181169415507	99.98426305608736
Principal component 65	0.000824645089061941	99.98508770117643
Principal component 66	0.0007895323150692333	99.9858772334915
Principal component 67	0.0007644158246823184	99.98664164931617
Principal component 68	0.0007444271429872456	99.98738607645916
Principal component 69	0.0007178660791877438	99.98810394253834
Principal component 70	0.0006728759210443957	99.9887768184594
Principal component 71	0.000639892780454252	99.98941671123984
Principal component 72	0.0005993298870517367	99.99001604112689
Principal component 73	0.0004780559509601533	99.99049409707786
Principal component 74	0.0004524137894027814	99.99094651086726
Principal component 75	0.00043520599107464946	99.99138171685834
Principal component 76	0.00043076198390090215	99.99181247884222
Principal component 77	0.0003969141468561233	99.9922093929891
Principal component 78	0.00037533220286493023	99.99258472519195
Principal component 79	0.00036516225326442455	99.9929498874452
Principal component 80	0.0003140804344565381	99.99326396787966
Principal component 81	0.0002975399441615688	99.99356150782383
Principal component 82	0.000267550809549662	99.99382905863337
Principal component 83	0.00024778469166964877	99.99407684332503
Principal component 84	0.00022549962586652784	99.99430234295089
Principal component 85	0.000214367312279277	99.99451671026318
Principal component 86	0.00019700151948258394	99.99471371178268
Principal component 87	0.00018673925848121563	99.99490045104118
Principal component 88	0.0001536610758433766	99.995054112117
Principal component 89	0.00014753446098255261	99.995201646578
Principal component 90	0.00012984187767775107	99.99533148845568
Principal component 91	0.00010846121212023096	99.9954399496678
Principal component 92	0.00010473233659380431	99.99554468200438
Principal component 93	8.952066309743401e-05	99.99563420266747
Principal component 94	8.503579057011164e-05	99.99571923845805
Principal component 95	7.899111794541704e-05	99.99579822957597
Principal component 96	7.201319230942745e-05	99.99587024276829
Principal component 97	7.076555893495011e-05	99.99594100832722
Principal component 98	7.027176874318102e-05	99.99601128009596
Principal component 99	6.661174754618532e-05	99.9960778918435
Principal component 100	6.404925354498698e-05	99.99614194109705
Principal component 101	5.827346816816872e-05	99.9962002145652
Principal component 102	5.562346714881912e-05	99.99625583803235
Principal component 103	5.491406428483807e-05	99.99631075209668
Principal component 104	5.0672918002754236e-05	99.99636142501465
Principal component 105	4.913935388139439e-05	99.99641056436855
Principal component 106	4.810737230778473e-05	99.99645867174084
Principal component 107	4.610985703449484e-05	99.99650478159788
Principal component 108	4.492174735721967e-05	99.99654970334524
Principal component 109	4.117953559563852e-05	99.99659088288084
Principal component 110	4.097953373461818e-05	99.99663186241457
Principal component 111	4.0265948535870185e-05	99.9966721283631
Principal component 112	3.802940031989074e-05	99.99671015776342
Principal component 113	3.7841947763936945e-05	99.99674799971118
Principal component 114	3.711675740233824e-05	99.99678511646857
Principal component 115	3.488665964066558e-05	99.99682000312824
Principal component 116	3.426220482303982e-05	99.99685426533304
Principal component 117	3.314451935311805e-05	99.9968874098524
Principal component 118	3.284349015528321e-05	99.99692025334255
Principal component 119	3.2327646131399866e-05	99.99695258098872
Principal component 120	3.141855596004126e-05	99.99698399954467
Principal component 121	3.108655167606285e-05	99.99701508609634
Principal component 122	3.0438227754707992e-05	99.9970455243241
Principal component 123	2.8780824002318214e-05	99.9970743051481
Principal component 124	2.860932963968902e-05	99.99710291447775
Principal component 125	2.8336885653173725e-05	99.9971312513634
Principal component 126	2.8136558292903152e-05	99.9971593879217
Principal component 127	2.693414350056313e-05	99.99718632206519
Principal component 128	2.6747441709337323e-05	99.9972130695069
Principal component 129	2.633135646043196e-05	99.99723940086336
Principal component 130	2.5419443296310702e-05	99.99726482030667
Principal component 131	2.5222351299960527e-05	99.99729004265797
Principal component 132	2.4666426284949394e-05	99.99731470908425
Principal component 133	2.4420447201764867e-05	99.99733912953145
Principal component 134	2.3542696270397992e-05	99.99736267222771
Principal component 135	2.34873856144194e-05	99.99738615961334
Principal component 136	2.284457285240914e-05	99.99740900418618
Principal component 137	2.2432464832614987e-05	99.99743143665103
Principal component 138	2.2196133928222196e-05	99.99745363278495
Principal component 139	2.1572043350373668e-05	99.99747520482829
Principal component 140	2.1259956491137732e-05	99.99749646478479
Principal component 141	2.087341635804788e-05	99.99751733820115
Principal component 142	2.0652331844579425e-05	99.99753799053299
Principal component 143	2.017303456630095e-05	99.99755816356756
Principal component 144	1.9722022378878483e-05	99.99757788558993
Principal component 145	1.9557066399980433e-05	99.99759744265633
Principal component 146	1.916072648248459e-05	99.99761660338282
Principal component 147	1.908830644991923e-05	99.99763569168927
Principal component 148	1.864918709351343e-05	99.99765434087635
Principal component 149	1.8483134949629514e-05	99.99767282401132
Principal component 150	1.8265231653847135e-05	99.99769108924296
Principal component 151	1.8082596984053253e-05	99.99770917183996
Principal component 152	1.7817663543153443e-05	99.99772698950349
Principal component 153	1.758818917101495e-05	99.99774457769266
Principal component 154	1.7213374456285267e-05	99.99776179106713
Principal component 155	1.705058509118138e-05	99.99777884165222
Principal component 156	1.6637637482850518e-05	99.99779547928969
Principal component 157	1.6397553361337162e-05	99.99781187684304
Principal component 158	1.6262504671356955e-05	99.99782813934772
Principal component 159	1.598764954871394e-05	99.99784412699725
Principal component 160	1.585091039489623e-05	99.99785997790767
Principal component 161	1.5748439192636732e-05	99.99787572634685
Principal component 162	1.5417638337793866e-05	99.99789114398519
Principal component 163	1.5240360035811853e-05	99.99790638434521
Principal component 164	1.4963960354881331e-05	99.99792134830558
Principal component 165	1.4882965950256067e-05	99.99793623127154
Principal component 166	1.4635418152311392e-05	99.99795086668968
Principal component 167	1.4456142870279746e-05	99.99796532283253
Principal component 168	1.4315026016947224e-05	99.99797963785856
Principal component 169	1.4128034289760998e-05	99.99799376589284
Principal component 170	1.401652006060201e-05	99.99800778241291
Principal component 171	1.3848542456714156e-05	99.99802163095536
Principal component 172	1.3650606326577465e-05	99.9980352815617
Principal component 173	1.3486077918975553e-05	99.9980487676396
Principal component 174	1.3202002232081956e-05	99.99806196964184
Principal component 175	1.3073584749652306e-05	99.99807504322659
Principal component 176	1.3027414312758085e-05	99.99808807064093
Principal component 177	1.2918859953001008e-05	99.99810098950087
Principal component 178	1.2593760078395659e-05	99.99811358326095
Principal component 179	1.250424097642871e-05	99.99812608750193
Principal component 180	1.2380239657512626e-05	99.99813846774158
Principal component 181	1.2264761183663121e-05	99.99815073250276
Principal component 182	1.2111732384959428e-05	99.99816284423515
Principal component 183	1.2024325144873218e-05	99.9981748685603
Principal component 184	1.1866241478511796e-05	99.99818673480178
Principal component 185	1.1716427298950117e-05	99.99819845122907
Principal component 186	1.1673784381737332e-05	99.99821012501346
Principal component 187	1.1611802530805106e-05	99.99822173681599
Principal component 188	1.1565069883928819e-05	99.99823330188588
Principal component 189	1.1404129658617008e-05	99.99824470601554
Principal component 190	1.1361687064633938e-05	99.9982560677026
Principal component 191	1.1257427352148458e-05	99.99826732512994
Principal component 192	1.0977541153984776e-05	99.9982783026711
Principal component 193	1.0911047912131593e-05	99.99828921371899
Principal component 194	1.0805634828344851e-05	99.99830001935383
Principal component 195	1.0659638557270905e-05	99.99831067899238
Principal component 196	1.0555945809774854e-05	99.9983212349382
Principal component 197	1.0488233364678456e-05	99.99833172317156
Principal component 198	1.0451190382901273e-05	99.99834217436195
Principal component 199	1.0301108745756529e-05	99.99835247547068
Principal component 200	1.0193866170123999e-05	99.99836266933687
Principal component 201	1.0143357379938154e-05	99.99837281269426
Principal component 202	1.0074392050256805e-05	99.99838288708628
Principal component 203	9.917721197377177e-06	99.99839280480748
Principal component 204	9.85987153421889e-06	99.99840266467902
Principal component 205	9.744610839097955e-06	99.99841240928987
Principal component 206	9.731454363807187e-06	99.99842214074422
Principal component 207	9.565694686678386e-06	99.99843170643892
Principal component 208	9.517821629094788e-06	99.99844122426055
Principal component 209	9.447442567364962e-06	99.99845067170313
Principal component 210	9.3523595975587e-06	99.99846002406271
Principal component 211	9.336184275433901e-06	99.99846936024699
Principal component 212	9.24856915380062e-06	99.99847860881614
Principal component 213	9.157077342873875e-06	99.99848776589349
Principal component 214	9.064838293003513e-06	99.99849683073178
Principal component 215	8.978336066098265e-06	99.99850580906785
Principal component 216	8.902860211352536e-06	99.99851471192807
Principal component 217	8.842677222561632e-06	99.99852355460528
Principal component 218	8.722171828844788e-06	99.99853227677711
Principal component 219	8.685919072766018e-06	99.99854096269618
Principal component 220	8.559664114949454e-06	99.9985495223603
Principal component 221	8.49727482513408e-06	99.99855801963511
Principal component 222	8.434854401651741e-06	99.99856645448952
Principal component 223	8.375116880694317e-06	99.99857482960638
Principal component 224	8.344055247466577e-06	99.99858317366164
Principal component 225	8.192082045852378e-06	99.99859136574369
Principal component 226	8.154678299420473e-06	99.99859952042199
Principal component 227	8.088716080716919e-06	99.99860760913806
Principal component 228	8.028436561779565e-06	99.99861563757463
Principal component 229	7.995633582464092e-06	99.99862363320823
Principal component 230	7.868197880993428e-06	99.9986315014061
Principal component 231	7.823638502968403e-06	99.99863932504459
Principal component 232	7.744004160303996e-06	99.99864706904876
Principal component 233	7.608527192576715e-06	99.99865467757596
Principal component 234	7.519180830487516e-06	99.9986621967568
Principal component 235	7.475808646334182e-06	99.99866967256543
Principal component 236	7.408308235356e-06	99.99867708087366
Principal component 237	7.31761126832318e-06	99.99868439848493
Principal component 238	7.260124066550417e-06	99.998691658609
Principal component 239	7.254150440662761e-06	99.99869891275945
Principal component 240	7.212717337340292e-06	99.99870612547679
Principal component 241	7.140630111373618e-06	99.9987132661069
Principal component 242	7.103633516569439e-06	99.99872036974041
Principal component 243	7.0166776408181714e-06	99.99872738641805
Principal component 244	7.000492998046661e-06	99.99873438691105
Principal component 245	6.9392163249208e-06	99.99874132612737
Principal component 246	6.894850155842083e-06	99.99874822097752
Principal component 247	6.798580298295982e-06	99.99875501955785
Principal component 248	6.776989954605788e-06	99.99876179654778
Principal component 249	6.730632842004142e-06	99.99876852718063
Principal component 250	6.66741824119829e-06	99.99877519459886
Principal component 251	6.572303420447604e-06	99.99878176690228
Principal component 252	6.50070352683362e-06	99.9987882676058
Principal component 253	6.476901701111135e-06	99.99879474450752
Principal component 254	6.415213397973957e-06	99.99880115972093
Principal component 255	6.374129788444396e-06	99.9988075338507
Principal component 256	6.326768089935383e-06	99.9988138606188
Principal component 257	6.307945736033585e-06	99.99882016856452
Principal component 258	6.2280899310987265e-06	99.99882639665447
Principal component 259	6.209020160786118e-06	99.99883260567462
Principal component 260	6.185823674072168e-06	99.9988387914983
Principal component 261	6.12785324233817e-06	99.99884491935154
Principal component 262	6.069843620013608e-06	99.99885098919516
Principal component 263	6.049364710605115e-06	99.99885703855986
Principal component 264	6.003268017801423e-06	99.99886304182787
Principal component 265	5.982285375133533e-06	99.99886902411326
Principal component 266	5.9459317275364324e-06	99.998874970045
Principal component 267	5.882982741562269e-06	99.99888085302773
Principal component 268	5.799874089102172e-06	99.99888665290182
Principal component 269	5.761852311363795e-06	99.99889241475414
Principal component 270	5.7263101599792495e-06	99.99889814106429
Principal component 271	5.684765348959966e-06	99.99890382582964
Principal component 272	5.6439219398021355e-06	99.9989094697516
Principal component 273	5.611389602294862e-06	99.9989150811412
Principal component 274	5.5684135292664005e-06	99.99892064955472
Principal component 275	5.561994658373458e-06	99.99892621154939
Principal component 276	5.536282233936506e-06	99.9989317478316
Principal component 277	5.4353710066975525e-06	99.99893718320263
Principal component 278	5.394473381270392e-06	99.99894257767599
Principal component 279	5.350437398937168e-06	99.99894792811341
Principal component 280	5.3150170649189825e-06	99.99895324313047
Principal component 281	5.248696199761359e-06	99.99895849182668
Principal component 282	5.209330162341365e-06	99.99896370115684
Principal component 283	5.1742678097523094e-06	99.99896887542464
Principal component 284	5.1429574803774545e-06	99.99897401838211
Principal component 285	5.124498502734703e-06	99.99897914288064
Principal component 286	5.0746105196776215e-06	99.99898421749114
Principal component 287	5.056454949810574e-06	99.99898927394611
Principal component 288	5.032127472861421e-06	99.99899430607356
Principal component 289	5.022427393574154e-06	99.99899932850096
Principal component 290	4.983208545035335e-06	99.9990043117095
Principal component 291	4.932803230425847e-06	99.99900924451273
Principal component 292	4.910572666946645e-06	99.9990141550854
Principal component 293	4.866037492215607e-06	99.99901902112289
Principal component 294	4.8444691391157e-06	99.99902386559202
Principal component 295	4.8189451283899316e-06	99.99902868453717
Principal component 296	4.769063588314472e-06	99.99903345360076
Principal component 297	4.7170374377849e-06	99.99903817063819
Principal component 298	4.7023562949622465e-06	99.99904287299448
Principal component 299	4.67154111306921e-06	99.9990475445356
Principal component 300	4.622213737309357e-06	99.99905216674934
Principal component 301	4.588239093000806e-06	99.99905675498843
Principal component 302	4.566522495121638e-06	99.99906132151091
Principal component 303	4.537409340613469e-06	99.99906585892026
Principal component 304	4.533754485978334e-06	99.99907039267474
Principal component 305	4.496080243205931e-06	99.99907488875499
Principal component 306	4.44953068781598e-06	99.99907933828568
Principal component 307	4.429493533512215e-06	99.99908376777921
Principal component 308	4.391471582230231e-06	99.99908815925079
Principal component 309	4.345867863619951e-06	99.99909250511865
Principal component 310	4.307654134019093e-06	99.99909681277279
Principal component 311	4.289173486489054e-06	99.99910110194628
Principal component 312	4.281021337426113e-06	99.99910538296761
Principal component 313	4.271232571019319e-06	99.99910965420018
Principal component 314	4.212548864943112e-06	99.99911386674906
Principal component 315	4.185681189472459e-06	99.99911805243025
Principal component 316	4.164578847816106e-06	99.99912221700909
Principal component 317	4.117895061773492e-06	99.99912633490415
Principal component 318	4.091695842871689e-06	99.99913042659999
Principal component 319	4.082512267927524e-06	99.99913450911224
Principal component 320	4.045717702773225e-06	99.99913855482994
Principal component 321	4.023094836397727e-06	99.99914257792477
Principal component 322	3.995574950307004e-06	99.99914657349973
Principal component 323	3.9848388508384225e-06	99.99915055833857
Principal component 324	3.954690538697536e-06	99.99915451302911
Principal component 325	3.9492970262703615e-06	99.99915846232614
Principal component 326	3.938392024890106e-06	99.99916240071816
Principal component 327	3.890024255841136e-06	99.99916629074241
Principal component 328	3.8461172933606085e-06	99.99917013685972
Principal component 329	3.8262454517287835e-06	99.99917396310516
Principal component 330	3.822847225365119e-06	99.99917778595238
Principal component 331	3.789202728437174e-06	99.9991815751551
Principal component 332	3.7701065341986677e-06	99.99918534526165
Principal component 333	3.7366281886218667e-06	99.99918908188984
Principal component 334	3.7285878049191646e-06	99.99919281047765
Principal component 335	3.706232283723391e-06	99.99919651670993
Principal component 336	3.688132810019698e-06	99.99920020484274
Principal component 337	3.6415950089188322e-06	99.99920384643775
Principal component 338	3.619813751879082e-06	99.9992074662515
Principal component 339	3.5975517739649255e-06	99.99921106380327
Principal component 340	3.5739309611512904e-06	99.99921463773423
Principal component 341	3.554149786034619e-06	99.99921819188403
Principal component 342	3.532478584435687e-06	99.99922172436261
Principal component 343	3.524924659484753e-06	99.99922524928726
Principal component 344	3.512052717643871e-06	99.99922876133998
Principal component 345	3.466328367580764e-06	99.99923222766834
Principal component 346	3.453062928391027e-06	99.99923568073129
Principal component 347	3.43569861243257e-06	99.99923911642989
Principal component 348	3.434798127003597e-06	99.99924255122802
Principal component 349	3.3990185045209636e-06	99.99924595024652
Principal component 350	3.382757200778704e-06	99.99924933300372
Principal component 351	3.3691663520186857e-06	99.99925270217008
Principal component 352	3.3516662336671073e-06	99.99925605383632
Principal component 353	3.325136317277207e-06	99.99925937897265
Principal component 354	3.3072016453534857e-06	99.99926268617429
Principal component 355	3.2918155377029047e-06	99.99926597798982
Principal component 356	3.2601768476760895e-06	99.99926923816668
Principal component 357	3.2439583723406317e-06	99.99927248212504
Principal component 358	3.233529477400301e-06	99.99927571565453
Principal component 359	3.178254141310662e-06	99.99927889390867
Principal component 360	3.1701826565031324e-06	99.99928206409132
Principal component 361	3.1668057612197834e-06	99.99928523089709
Principal component 362	3.1439360055959683e-06	99.9992883748331
Principal component 363	3.1304169039527907e-06	99.99929150524999
Principal component 364	3.1036316652986547e-06	99.99929460888167
Principal component 365	3.0987067546523867e-06	99.99929770758841
Principal component 366	3.0788409472360296e-06	99.99930078642936
Principal component 367	3.0647682648950482e-06	99.99930385119764
Principal component 368	3.051850861608008e-06	99.99930690304849
Principal component 369	3.028019470284873e-06	99.99930993106796
Principal component 370	3.0230091585730467e-06	99.99931295407711
Principal component 371	3.007134268248565e-06	99.99931596121138
Principal component 372	2.9902092855902717e-06	99.99931895142068
Principal component 373	2.973156285181208e-06	99.99932192457696
Principal component 374	2.9397915440710098e-06	99.99932486436849
Principal component 375	2.9150973726393697e-06	99.99932777946586
Principal component 376	2.890790492715662e-06	99.99933067025637
Principal component 377	2.87597898758372e-06	99.99933354623535
Principal component 378	2.8703470687254163e-06	99.99933641658242
Principal component 379	2.8582771422811837e-06	99.99933927485957
Principal component 380	2.8326089671222915e-06	99.99934210746852
Principal component 381	2.8170433485041434e-06	99.99934492451187
Principal component 382	2.8010909545223773e-06	99.99934772560285
Principal component 383	2.7937877412173056e-06	99.99935051939056
Principal component 384	2.76987046880243e-06	99.99935328926105
Principal component 385	2.750595443457063e-06	99.9993560398565
Principal component 386	2.7314748152456627e-06	99.99935877133129
Principal component 387	2.7258863900876387e-06	99.99936149721768
Principal component 388	2.7031450414187496e-06	99.99936420036273
Principal component 389	2.676938646461992e-06	99.99936687730138
Principal component 390	2.673362882211626e-06	99.99936955066426
Principal component 391	2.6603126291253534e-06	99.99937221097689
Principal component 392	2.629358521871743e-06	99.9993748403354
Principal component 393	2.6278062476796524e-06	99.99937746814166
Principal component 394	2.6228102225001185e-06	99.99938009095187
Principal component 395	2.593871594141264e-06	99.99938268482347
Principal component 396	2.5864044155947187e-06	99.9993852712279
Principal component 397	2.5667539047076526e-06	99.9993878379818
Principal component 398	2.561584782485934e-06	99.99939039956658
Principal component 399	2.551223808851374e-06	99.99939295079038
Principal component 400	2.5310857353648317e-06	99.9993954818761
Principal component 401	2.5216229327472596e-06	99.99939800349905
Principal component 402	2.5168054882714027e-06	99.99940052030453
Principal component 403	2.5057532542462183e-06	99.99940302605778
Principal component 404	2.487654067790771e-06	99.99940551371186
Principal component 405	2.4853223187156785e-06	99.99940799903419
Principal component 406	2.4822744052576142e-06	99.99941048130859
Principal component 407	2.4561206740670777e-06	99.99941293742924
Principal component 408	2.445191508085667e-06	99.99941538262075
Principal component 409	2.426966458863602e-06	99.99941780958721
Principal component 410	2.4239798676957168e-06	99.99942023356708
Principal component 411	2.3936111057362633e-06	99.99942262717819
Principal component 412	2.3813799686565534e-06	99.99942500855818
Principal component 413	2.358623180498693e-06	99.99942736718134
Principal component 414	2.3520702964031743e-06	99.99942971925164
Principal component 415	2.3421578139734907e-06	99.99943206140946
Principal component 416	2.326288508941395e-06	99.99943438769797
Principal component 417	2.3010151661132778e-06	99.99943668871315
Principal component 418	2.294324056325339e-06	99.99943898303718
Principal component 419	2.288663175544037e-06	99.99944127170036
Principal component 420	2.278753880356383e-06	99.99944355045426
Principal component 421	2.2608757106618766e-06	99.99944581132998
Principal component 422	2.241361437442526e-06	99.99944805269139
Principal component 423	2.237584385332479e-06	99.99945029027579
Principal component 424	2.230415376938454e-06	99.99945252069115
Principal component 425	2.213362687813677e-06	99.99945473405384
Principal component 426	2.208091371060731e-06	99.99945694214522
Principal component 427	2.2034679526722697e-06	99.99945914561316
Principal component 428	2.1950049485664777e-06	99.99946134061811
Principal component 429	2.1792435860848826e-06	99.9994635198617
Principal component 430	2.166718317371812e-06	99.99946568658002
Principal component 431	2.163796003080339e-06	99.99946785037604
Principal component 432	2.1527574892020773e-06	99.99947000313351
Principal component 433	2.1356440119001945e-06	99.99947213877752
Principal component 434	2.11477739033307e-06	99.99947425355492
Principal component 435	2.1040761472565217e-06	99.99947635763108
Principal component 436	2.0962662039150697e-06	99.99947845389728
Principal component 437	2.081598470310613e-06	99.99948053549575
Principal component 438	2.0684766796259035e-06	99.99948260397242
Principal component 439	2.0599723016878144e-06	99.99948466394473
Principal component 440	2.0553963482820333e-06	99.99948671934108
Principal component 441	2.0512263024363857e-06	99.99948877056738
Principal component 442	2.0394973606835872e-06	99.99949081006473
Principal component 443	2.0310384416471655e-06	99.99949284110319
Principal component 444	2.024423711663565e-06	99.99949486552688
Principal component 445	2.0207554211577736e-06	99.99949688628232
Principal component 446	2.001474974944522e-06	99.99949888775728
Principal component 447	1.994180619884391e-06	99.99950088193789
Principal component 448	1.9777353297752108e-06	99.99950285967323
Principal component 449	1.9722346769234658e-06	99.9995048319079
Principal component 450	1.9465808176750284e-06	99.99950677848872
Principal component 451	1.931101435212815e-06	99.99950870959016
Principal component 452	1.9274864157174595e-06	99.99951063707655
Principal component 453	1.9139805450398345e-06	99.99951255105712
Principal component 454	1.912468615189445e-06	99.99951446352573
Principal component 455	1.9074404731613914e-06	99.9995163709662
Principal component 456	1.9018407320646143e-06	99.99951827280692
Principal component 457	1.8869889834379902e-06	99.9995201597959
Principal component 458	1.8798195306671326e-06	99.99952203961544
Principal component 459	1.8747884482453825e-06	99.99952391440391
Principal component 460	1.8682602404096691e-06	99.99952578266414
Principal component 461	1.8532062441869824e-06	99.99952763587038
Principal component 462	1.8436965455776617e-06	99.99952947956692
Principal component 463	1.8348925074422052e-06	99.99953131445943
Principal component 464	1.829409136039319e-06	99.99953314386858
Principal component 465	1.8219734987053636e-06	99.99953496584207
Principal component 466	1.8173443809917689e-06	99.99953678318646
Principal component 467	1.8064837113010326e-06	99.99953858967017
Principal component 468	1.7979478606446778e-06	99.99954038761803
Principal component 469	1.7908926752885836e-06	99.9995421785107
Principal component 470	1.7801063159376846e-06	99.99954395861701
Principal component 471	1.769183977272257e-06	99.999545727801
Principal component 472	1.7567987138169656e-06	99.9995474845997
Principal component 473	1.7512876898825823e-06	99.99954923588739
Principal component 474	1.7430057000224699e-06	99.9995509788931
Principal component 475	1.7329320403439186e-06	99.99955271182513
Principal component 476	1.7314508254422995e-06	99.99955444327595
Principal component 477	1.728351118865005e-06	99.99955617162708
Principal component 478	1.7226057157067807e-06	99.9995578942328
Principal component 479	1.7026970680973526e-06	99.99955959692987
Principal component 480	1.6970450932541004e-06	99.99956129397495
Principal component 481	1.6891459314525215e-06	99.9995629831209
Principal component 482	1.685314740893119e-06	99.99956466843562
Principal component 483	1.6747089415421595e-06	99.99956634314456
Principal component 484	1.6646871486334196e-06	99.99956800783171
Principal component 485	1.6575046583254525e-06	99.99956966533638
Principal component 486	1.6425504735174346e-06	99.99957130788685
Principal component 487	1.637153309011528e-06	99.99957294504017
Principal component 488	1.6338944106144474e-06	99.99957457893457
Principal component 489	1.6237387832768857e-06	99.99957620267335
Principal component 490	1.6186797810351346e-06	99.99957782135313
Principal component 491	1.614677226931573e-06	99.99957943603036
Principal component 492	1.607821751839586e-06	99.99958104385212
Principal component 493	1.5963532137380758e-06	99.99958264020533
Principal component 494	1.588920895179611e-06	99.99958422912623
Principal component 495	1.5785262934177782e-06	99.99958580765252
Principal component 496	1.5713785012136551e-06	99.99958737903104
Principal component 497	1.5640493413851458e-06	99.99958894308037
Principal component 498	1.5570213115443252e-06	99.99959050010169
Principal component 499	1.5492835948485904e-06	99.99959204938529
Principal component 500	1.5446264230077193e-06	99.9995935940117
Principal component 501	1.5290360397493915e-06	99.99959512304775
Principal component 502	1.5228804174033e-06	99.99959664592816
Principal component 503	1.5188424379994007e-06	99.99959816477059
Principal component 504	1.5124246367318796e-06	99.99959967719525
Principal component 505	1.5083098707699555e-06	99.9996011855051
Principal component 506	1.5066908384521198e-06	99.99960269219594
Principal component 507	1.498870439663271e-06	99.99960419106638
Principal component 508	1.4950659697784364e-06	99.99960568613236
Principal component 509	1.4820295601281955e-06	99.9996071681619
Principal component 510	1.4792649591347994e-06	99.99960864742688
Principal component 511	1.4682376255918719e-06	99.99961011566448
Principal component 512	1.4655983558078389e-06	99.99961158126283
Principal component 513	1.4627415024432415e-06	99.99961304400433
Principal component 514	1.4461942539094602e-06	99.9996144901986
Principal component 515	1.440007225577381e-06	99.99961593020582
Principal component 516	1.4312424000232113e-06	99.99961736144822
Principal component 517	1.4284143645326604e-06	99.99961878986258
Principal component 518	1.4226337339173716e-06	99.99962021249632
Principal component 519	1.415674835153165e-06	99.99962162817116
Principal component 520	1.4090702125873398e-06	99.99962303724136
Principal component 521	1.4020857991370808e-06	99.99962443932716
Principal component 522	1.3953850886005158e-06	99.99962583471226
Principal component 523	1.393277096910901e-06	99.99962722798935
Principal component 524	1.3801783369549775e-06	99.99962860816768
Principal component 525	1.375841852887913e-06	99.99962998400954
Principal component 526	1.371111337702492e-06	99.99963135512088
Principal component 527	1.3641956193146421e-06	99.99963271931651
Principal component 528	1.3529028233933674e-06	99.99963407221934
Principal component 529	1.3499078928973738e-06	99.99963542212721
Principal component 530	1.3422341725960295e-06	99.99963676436138
Principal component 531	1.3388359536154902e-06	99.99963810319736
Principal component 532	1.334601242060529e-06	99.99963943779859
Principal component 533	1.3205189990382013e-06	99.99964075831758
Principal component 534	1.3192097113879531e-06	99.99964207752728
Principal component 535	1.314689412032596e-06	99.9996433922167
Principal component 536	1.3087106795917372e-06	99.9996447009274
Principal component 537	1.300375103447673e-06	99.9996460013025
Principal component 538	1.2967791347943874e-06	99.99964729808163
Principal component 539	1.2919565797044358e-06	99.9996485900382
Principal component 540	1.2817554997955854e-06	99.99964987179372
Principal component 541	1.2788634304290248e-06	99.99965115065714
Principal component 542	1.2729561335521504e-06	99.99965242361328
Principal component 543	1.2657871517427423e-06	99.99965368940045
Principal component 544	1.2580845055994982e-06	99.99965494748496
Principal component 545	1.2567474365566968e-06	99.99965620423238
Principal component 546	1.2501625332149472e-06	99.99965745439492
Principal component 547	1.2454490016804027e-06	99.99965869984392
Principal component 548	1.2400653320620712e-06	99.99965993990925
Principal component 549	1.237358604343748e-06	99.99966117726785
Principal component 550	1.2309368151361624e-06	99.99966240820468
Principal component 551	1.227796687285059e-06	99.99966363600136
Principal component 552	1.224434032769024e-06	99.9996648604354
Principal component 553	1.2126775143381415e-06	99.9996660731129
Principal component 554	1.2093592027715427e-06	99.99966728247212
Principal component 555	1.2053089606512756e-06	99.99966848778108
Principal component 556	1.1996560446055607e-06	99.99966968743712
Principal component 557	1.1959113635778007e-06	99.99967088334847
Principal component 558	1.1905322462249666e-06	99.99967207388073
Principal component 559	1.1847576022462736e-06	99.99967325863831
Principal component 560	1.1839467313499684e-06	99.99967444258505
Principal component 561	1.1772989996448534e-06	99.99967561988404
Principal component 562	1.172158713975127e-06	99.99967679204276
Principal component 563	1.1673567310837712e-06	99.99967795939949
Principal component 564	1.163222627683942e-06	99.99967912262213
Principal component 565	1.1560842334624149e-06	99.99968027870635
Principal component 566	1.1541904480692356e-06	99.9996814328968
Principal component 567	1.1459347911915351e-06	99.9996825788316
Principal component 568	1.137816491445863e-06	99.9996837166481
Principal component 569	1.1360757659710342e-06	99.99968485272385
Principal component 570	1.1307530415526975e-06	99.9996859834769
Principal component 571	1.1237443496383312e-06	99.99968710722123
Principal component 572	1.114730583355549e-06	99.99968822195183
Principal component 573	1.1121334557388787e-06	99.99968933408529
Principal component 574	1.1101109826397405e-06	99.99969044419626
Principal component 575	1.1033540745968081e-06	99.99969154755036
Principal component 576	1.097483808342076e-06	99.99969264503417
Principal component 577	1.0918875869060582e-06	99.99969373692176
Principal component 578	1.0898897924821728e-06	99.99969482681155
Principal component 579	1.084039198324149e-06	99.99969591085075
Principal component 580	1.0795516045478147e-06	99.99969699040236
Principal component 581	1.074774000848484e-06	99.99969806517633
Principal component 582	1.0734353813699644e-06	99.99969913861173
Principal component 583	1.0689273647676111e-06	99.99970020753909
Principal component 584	1.0647734574997303e-06	99.99970127231255
Principal component 585	1.0580187499703669e-06	99.9997023303313
Principal component 586	1.0554252484021985e-06	99.99970338575653
Principal component 587	1.0490261495826936e-06	99.99970443478271
Principal component 588	1.0446044295573024e-06	99.99970547938712
Principal component 589	1.0386374356650022e-06	99.99970651802457
Principal component 590	1.03252859574912e-06	99.99970755055314
Principal component 591	1.0297101979866965e-06	99.99970858026334
Principal component 592	1.0248119114349673e-06	99.99970960507524
Principal component 593	1.023138541953214e-06	99.99971062821379
Principal component 594	1.0197647162748104e-06	99.9997116479785
Principal component 595	1.006186117148242e-06	99.99971265416463
Principal component 596	1.004363042830002e-06	99.99971365852768
Principal component 597	1.001205086935293e-06	99.99971465973276
Principal component 598	9.98261808571598e-07	99.99971565799456
Principal component 599	9.969514360456896e-07	99.999716654946
Principal component 600	9.920946402095467e-07	99.99971764704064
Principal component 601	9.851891172908746e-07	99.99971863222976
Principal component 602	9.835972138320177e-07	99.99971961582698
Principal component 603	9.772806875805935e-07	99.99972059310767
Principal component 604	9.766568326713467e-07	99.99972156976449
Principal component 605	9.699241530819395e-07	99.99972253968865
Principal component 606	9.677209651703942e-07	99.99972350740961
Principal component 607	9.598522422750903e-07	99.99972446726186
Principal component 608	9.57269168303306e-07	99.99972542453104
Principal component 609	9.53945316996322e-07	99.99972637847635
Principal component 610	9.502030880290594e-07	99.99972732867943
Principal component 611	9.487852469986661e-07	99.99972827746468
Principal component 612	9.435592013665384e-07	99.99972922102388
Principal component 613	9.381153646681691e-07	99.99973015913925
Principal component 614	9.354588030508622e-07	99.99973109459805
Principal component 615	9.329676900072019e-07	99.99973202756576
Principal component 616	9.3044212068497e-07	99.99973295800787
Principal component 617	9.230244765018445e-07	99.99973388103233
Principal component 618	9.174775067150757e-07	99.99973479850985
Principal component 619	9.133298289540214e-07	99.99973571183969
Principal component 620	9.111786431196537e-07	99.99973662301832
Principal component 621	9.075911716936916e-07	99.9997375306095
Principal component 622	9.037320323482212e-07	99.99973843434152
Principal component 623	9.002790434882026e-07	99.99973933462056
Principal component 624	8.946696859552406e-07	99.99974022929025
Principal component 625	8.914929251788618e-07	99.99974112078317
Principal component 626	8.88400357002835e-07	99.99974200918354
Principal component 627	8.85388703753702e-07	99.99974289457224
Principal component 628	8.782345518631159e-07	99.99974377280678
Principal component 629	8.777189198237541e-07	99.99974465052571
Principal component 630	8.699112855936666e-07	99.999745520437
Principal component 631	8.687371224555908e-07	99.9997463891741
Principal component 632	8.664086302892634e-07	99.99974725558273
Principal component 633	8.65254712771006e-07	99.99974812083745
Principal component 634	8.597986541848223e-07	99.9997489806361
Principal component 635	8.551180217446546e-07	99.99974983575413
Principal component 636	8.539555090743363e-07	99.99975068970963
Principal component 637	8.480074390943379e-07	99.99975153771707
Principal component 638	8.444168326145813e-07	99.9997523821339
Principal component 639	8.397493745892819e-07	99.99975322188325
Principal component 640	8.393349643374715e-07	99.99975406121824
Principal component 641	8.362912544463743e-07	99.99975489750949
Principal component 642	8.343919161836503e-07	99.9997557319014
Principal component 643	8.295265797778018e-07	99.99975656142797
Principal component 644	8.27053341849894e-07	99.99975738848131
Principal component 645	8.265528685813472e-07	99.99975821503418
Principal component 646	8.224877737097652e-07	99.99975903752197
Principal component 647	8.207115076474741e-07	99.99975985823347
Principal component 648	8.125399458147898e-07	99.99976067077341
Principal component 649	8.116617237868902e-07	99.99976148243515
Principal component 650	8.080709135093209e-07	99.99976229050607
Principal component 651	8.045980457279628e-07	99.9997630951041
Principal component 652	8.025714351311712e-07	99.99976389767554
Principal component 653	7.980397189588886e-07	99.99976469571526
Principal component 654	7.959789107088137e-07	99.99976549169418
Principal component 655	7.936316025382526e-07	99.99976628532575
Principal component 656	7.886385057207724e-07	99.99976707396426
Principal component 657	7.852388546223211e-07	99.99976785920312
Principal component 658	7.842836324903209e-07	99.99976864348675
Principal component 659	7.807064757719557e-07	99.99976942419322
Principal component 660	7.787375115711558e-07	99.99977020293075
Principal component 661	7.754279427053751e-07	99.99977097835868
Principal component 662	7.732427785245006e-07	99.99977175160146
Principal component 663	7.697451358465705e-07	99.9997725213466
Principal component 664	7.63866593364341e-07	99.99977328521318
Principal component 665	7.610922298049177e-07	99.9997740463054
Principal component 666	7.58232909488926e-07	99.99977480453833
Principal component 667	7.571779520750536e-07	99.99977556171628
Principal component 668	7.545364439680964e-07	99.99977631625272
Principal component 669	7.509671962410304e-07	99.99977706721991
Principal component 670	7.450111586071443e-07	99.99977781223107
Principal component 671	7.435935619633655e-07	99.99977855582465
Principal component 672	7.393071628498946e-07	99.99977929513179
Principal component 673	7.358073926871787e-07	99.9997800309392
Principal component 674	7.332251971887783e-07	99.9997807641644
Principal component 675	7.315376801884083e-07	99.99978149570208
Principal component 676	7.291842113265624e-07	99.99978222488629
Principal component 677	7.26241232909103e-07	99.99978295112751
Principal component 678	7.235316950361631e-07	99.99978367465921
Principal component 679	7.200171700738366e-07	99.99978439467638
Principal component 680	7.158940581270804e-07	99.99978511057043
Principal component 681	7.136525375092235e-07	99.99978582422298
Principal component 682	7.101596811767143e-07	99.99978653438266
Principal component 683	7.07206388545225e-07	99.99978724158905
Principal component 684	7.045854145039529e-07	99.99978794617448
Principal component 685	7.037819777075643e-07	99.99978864995643
Principal component 686	7.008047330732207e-07	99.99978935076118
Principal component 687	6.993289423110962e-07	99.99979005009011
Principal component 688	6.960064393755715e-07	99.99979074609655
Principal component 689	6.946297920952457e-07	99.99979144072634
Principal component 690	6.918674976919788e-07	99.99979213259385
Principal component 691	6.857730979411778e-07	99.99979281836696
Principal component 692	6.845662165713267e-07	99.99979350293317
Principal component 693	6.82739136714176e-07	99.99979418567229
Principal component 694	6.771523688844304e-07	99.99979486282466
Principal component 695	6.752871913469435e-07	99.99979553811187
Principal component 696	6.732120806188101e-07	99.99979621132394
Principal component 697	6.716450450191998e-07	99.99979688296898
Principal component 698	6.701483015076652e-07	99.99979755311728
Principal component 699	6.677828738933896e-07	99.99979822090015
Principal component 700	6.611841506048166e-07	99.99979888208432
Principal component 701	6.600831578039447e-07	99.99979954216745
Principal component 702	6.575523699385393e-07	99.99980019971984
Principal component 703	6.526521483634048e-07	99.99980085237202
Principal component 704	6.510952162546081e-07	99.99980150346722
Principal component 705	6.494445705514342e-07	99.99980215291178
Principal component 706	6.48692778112079e-07	99.99980280160456
Principal component 707	6.449555689835516e-07	99.99980344656014
Principal component 708	6.421419840878515e-07	99.99980408870213
Principal component 709	6.405584020267177e-07	99.99980472926052
Principal component 710	6.388326980688504e-07	99.99980536809323
Principal component 711	6.356130075041988e-07	99.99980600370623
Principal component 712	6.335906989936166e-07	99.99980663729693
Principal component 713	6.321884134328593e-07	99.99980726948536
Principal component 714	6.305145216849882e-07	99.99980789999985
Principal component 715	6.249523628333001e-07	99.99980852495221
Principal component 716	6.220959989073495e-07	99.99980914704823
Principal component 717	6.203423814372927e-07	99.99980976739062
Principal component 718	6.175814402948031e-07	99.99981038497205
Principal component 719	6.148871156615248e-07	99.99981099985916
Principal component 720	6.140554826250359e-07	99.99981161391466
Principal component 721	6.114532327436514e-07	99.99981222536788
Principal component 722	6.071422439113298e-07	99.99981283251013
Principal component 723	6.056383526389206e-07	99.99981343814848
Principal component 724	6.039042318570949e-07	99.9998140420527
Principal component 725	6.025536944447451e-07	99.9998146446064
Principal component 726	6.005881516588425e-07	99.99981524519455
Principal component 727	5.980858995009519e-07	99.99981584328046
Principal component 728	5.946585276794078e-07	99.99981643793899
Principal component 729	5.926567780819147e-07	99.99981703059576
Principal component 730	5.906264161333346e-07	99.99981762122218
Principal component 731	5.893426986775375e-07	99.99981821056487
Principal component 732	5.856125288396547e-07	99.99981879617741
Principal component 733	5.82906272861019e-07	99.99981937908368
Principal component 734	5.821393713025668e-07	99.99981996122304
Principal component 735	5.795809228862769e-07	99.99982054080397
Principal component 736	5.765440800675519e-07	99.99982111734806
Principal component 737	5.76144303955866e-07	99.99982169349236
Principal component 738	5.736865434271592e-07	99.9998222671789
Principal component 739	5.730669710673186e-07	99.99982284024587
Principal component 740	5.720297658303526e-07	99.99982341227563
Principal component 741	5.683006906876737e-07	99.99982398057634
Principal component 742	5.663699672481731e-07	99.9998245469463
Principal component 743	5.639049587548694e-07	99.99982511085126
Principal component 744	5.609375188509948e-07	99.99982567178877
Principal component 745	5.586299260136348e-07	99.99982623041869
Principal component 746	5.574585589580338e-07	99.99982678787727
Principal component 747	5.55608533569737e-07	99.9998273434858
Principal component 748	5.550612917333681e-07	99.99982789854708
Principal component 749	5.51437371540893e-07	99.99982844998445
Principal component 750	5.492561836744042e-07	99.99982899924065
Principal component 751	5.488317296802018e-07	99.99982954807237
Principal component 752	5.465244775690752e-07	99.99983009459686
Principal component 753	5.458110078652954e-07	99.99983064040786
Principal component 754	5.429535106722137e-07	99.99983118336137
Principal component 755	5.412597253527761e-07	99.99983172462107
Principal component 756	5.392124449645572e-07	99.99983226383354
Principal component 757	5.373587529555278e-07	99.99983280119227
Principal component 758	5.37037522470406e-07	99.9998333382298
Principal component 759	5.328521000752308e-07	99.99983387108192
Principal component 760	5.298610622124383e-07	99.99983440094297
Principal component 761	5.286371316413522e-07	99.9998349295801
Principal component 762	5.25643780765049e-07	99.99983545522389
Principal component 763	5.253707404947785e-07	99.99983598059463
Principal component 764	5.222734253268072e-07	99.99983650286806
Principal component 765	5.204894686981081e-07	99.99983702335753
Principal component 766	5.189838717948004e-07	99.9998375423414
Principal component 767	5.168788867096943e-07	99.99983805922027
Principal component 768	5.143434721609376e-07	99.99983857356374
Principal component 769	5.130822190420254e-07	99.99983908664595
Principal component 770	5.116173281317935e-07	99.99983959826328
Principal component 771	5.100898251243071e-07	99.99984010835313
Principal component 772	5.074095681419227e-07	99.99984061576268
Principal component 773	5.043540131427655e-07	99.9998411201167
Principal component 774	5.036373212663104e-07	99.99984162375402
Principal component 775	5.012313997342294e-07	99.9998421249854
Principal component 776	5.004020900211544e-07	99.9998426253875
Principal component 777	4.993821917507716e-07	99.99984312476968
Principal component 778	4.963805719982157e-07	99.99984362115026
Principal component 779	4.941558051728814e-07	99.99984411530608
Principal component 780	4.931716438576614e-07	99.99984460847772
Principal component 781	4.909568581613289e-07	99.99984509943458
Principal component 782	4.886700194615005e-07	99.99984558810459
Principal component 783	4.877247664504589e-07	99.99984607582937
Principal component 784	4.868574109052959e-07	99.99984656268677
Principal component 785	4.840313429684651e-07	99.9998470467181
Principal component 786	4.819842427540008e-07	99.99984752870235
Principal component 787	4.807188310544234e-07	99.9998480094212
Principal component 788	4.792170807707875e-07	99.99984848863828
Principal component 789	4.778329886708293e-07	99.99984896647128
Principal component 790	4.768566556921019e-07	99.99984944332792
Principal component 791	4.7585532030411833e-07	99.99984991918323
Principal component 792	4.7308996039413684e-07	99.9998503922732
Principal component 793	4.7099555132425827e-07	99.99985086326876
Principal component 794	4.7086674832021455e-07	99.9998513341355
Principal component 795	4.685506366480871e-07	99.99985180268614
Principal component 796	4.6672920129743653e-07	99.99985226941533
Principal component 797	4.63219479922722e-07	99.9998527326348
Principal component 798	4.6281623094618805e-07	99.99985319545105
Principal component 799	4.6090581089914105e-07	99.99985365635685
Principal component 800	4.592048482340201e-07	99.9998541155617
Principal component 801	4.573557303048667e-07	99.99985457291743
Principal component 802	4.569942630576597e-07	99.99985502991169
Principal component 803	4.543593996914458e-07	99.99985548427108
Principal component 804	4.5171942317775595e-07	99.99985593599051
Principal component 805	4.5000937491215707e-07	99.99985638599989
Principal component 806	4.4902156154842385e-07	99.99985683502145
Principal component 807	4.4844260003291593e-07	99.99985728346407
Principal component 808	4.4683493605584626e-07	99.999857730299
Principal component 809	4.453703936824789e-07	99.99985817566939
Principal component 810	4.4373624237348796e-07	99.99985861940561
Principal component 811	4.41765629519947e-07	99.99985906117125
Principal component 812	4.402739411106181e-07	99.9998595014452
Principal component 813	4.386004793931951e-07	99.99985994004567
Principal component 814	4.364224454834274e-07	99.99986037646813
Principal component 815	4.3486955675710325e-07	99.99986081133768
Principal component 816	4.331896141726425e-07	99.9998612445273
Principal component 817	4.3198651144054707e-07	99.99986167651379
Principal component 818	4.3015312517249136e-07	99.99986210666692
Principal component 819	4.298023434263812e-07	99.99986253646927
Principal component 820	4.291383824202988e-07	99.99986296560765
Principal component 821	4.262178693875347e-07	99.99986339182551
Principal component 822	4.249316276647933e-07	99.99986381675716
Principal component 823	4.2214245207385857e-07	99.9998642388996
Principal component 824	4.205506879602092e-07	99.99986465945028
Principal component 825	4.199408659824718e-07	99.99986507939117
Principal component 826	4.189474052493837e-07	99.99986549833856
Principal component 827	4.162878441955717e-07	99.9998659146264
Principal component 828	4.1561512627636706e-07	99.99986633024153
Principal component 829	4.131946053058921e-07	99.99986674343613
Principal component 830	4.1158717688222925e-07	99.99986715502331
Principal component 831	4.107530676504046e-07	99.9998675657764
Principal component 832	4.0853759612835005e-07	99.99986797431397
Principal component 833	4.080364337013913e-07	99.99986838235041
Principal component 834	4.0723971104715697e-07	99.99986878959012
Principal component 835	4.068726320938009e-07	99.99986919646277
Principal component 836	4.040747007901957e-07	99.99986960053747
Principal component 837	4.015135015924182e-07	99.99987000205098
Principal component 838	3.994434208947169e-07	99.99987040149439
Principal component 839	3.983475996813473e-07	99.999870799842
Principal component 840	3.973679117326012e-07	99.99987119720991
Principal component 841	3.9535582350273216e-07	99.99987159256571
Principal component 842	3.9374569777032035e-07	99.99987198631142
Principal component 843	3.931939080173844e-07	99.99987237950532
Principal component 844	3.9175940371790766e-07	99.99987277126473
Principal component 845	3.911137288815169e-07	99.99987316237846
Principal component 846	3.89829673741747e-07	99.99987355220813
Principal component 847	3.8804817243804174e-07	99.99987394025631
Principal component 848	3.86464835274665e-07	99.99987432672114
Principal component 849	3.850870700757679e-07	99.9998747118082
Principal component 850	3.838431325362245e-07	99.99987509565135
Principal component 851	3.828589108613938e-07	99.99987547851026
Principal component 852	3.819618228311088e-07	99.99987586047207
Principal component 853	3.811515828835304e-07	99.99987624162367
Principal component 854	3.8024118489770206e-07	99.99987662186486
Principal component 855	3.794624267585428e-07	99.99987700132729
Principal component 856	3.7761778498307435e-07	99.99987737894506
Principal component 857	3.765321866158374e-07	99.99987775547726
Principal component 858	3.762912071239229e-07	99.99987813176847
Principal component 859	3.737641972070581e-07	99.99987850553265
Principal component 860	3.723286198762961e-07	99.99987887786128
Principal component 861	3.7131115908835393e-07	99.99987924917244
Principal component 862	3.700610767107944e-07	99.99987961923352
Principal component 863	3.67980247680546e-07	99.99987998721376
Principal component 864	3.666526798183611e-07	99.99988035386643
Principal component 865	3.661381753718914e-07	99.99988072000461
Principal component 866	3.64865006502901e-07	99.99988108486961
Principal component 867	3.6308775503549556e-07	99.99988144795736
Principal component 868	3.6184276865990717e-07	99.99988180980014
Principal component 869	3.6082658888438905e-07	99.99988217062673
Principal component 870	3.591229511789447e-07	99.9998825297497
Principal component 871	3.577663340915491e-07	99.99988288751602
Principal component 872	3.564156507265826e-07	99.99988324393166
Principal component 873	3.553039592261465e-07	99.99988359923563
Principal component 874	3.5507163269888753e-07	99.99988395430728
Principal component 875	3.5386618740415475e-07	99.99988430817343
Principal component 876	3.529904566628354e-07	99.9998846611639
Principal component 877	3.519219256618346e-07	99.99988501308584
Principal component 878	3.50620671505616e-07	99.9998853637065
Principal component 879	3.497013481533106e-07	99.99988571340785
Principal component 880	3.475157699678474e-07	99.99988606092363
Principal component 881	3.4683502542121986e-07	99.99988640775864
Principal component 882	3.4482584699064507e-07	99.99988675258447
Principal component 883	3.443464725201328e-07	99.99988709693096
Principal component 884	3.4338063609472033e-07	99.9998874403116
Principal component 885	3.425326471544613e-07	99.99988778284425
Principal component 886	3.4168769515190036e-07	99.99988812453195
Principal component 887	3.4032892608399295e-07	99.99988846486087
Principal component 888	3.39424773718889e-07	99.99988880428565
Principal component 889	3.3838341065274654e-07	99.99988914266906
Principal component 890	3.3744383086495215e-07	99.99988948011287
Principal component 891	3.364550454630372e-07	99.99988981656792
Principal component 892	3.3392956727186676e-07	99.99989015049749
Principal component 893	3.330203976551755e-07	99.99989048351789
Principal component 894	3.318078020312195e-07	99.9998908153257
Principal component 895	3.313063511528188e-07	99.99989114663202
Principal component 896	3.304821777178382e-07	99.9998914771142
Principal component 897	3.297327044182121e-07	99.99989180684689
Principal component 898	3.279033294420997e-07	99.99989213475024
Principal component 899	3.2676653599115786e-07	99.99989246151677
Principal component 900	3.2517281670443113e-07	99.99989278668959
Principal component 901	3.243822017885762e-07	99.99989311107178
Principal component 902	3.224243958403268e-07	99.99989343349618
Principal component 903	3.2208299575390463e-07	99.99989375557918
Principal component 904	3.215384066090666e-07	99.99989407711759
Principal component 905	3.2059588351676315e-07	99.99989439771348
Principal component 906	3.197172744597627e-07	99.99989471743075
Principal component 907	3.1855287900637415e-07	99.99989503598361
Principal component 908	3.1701634342793924e-07	99.99989535299997
Principal component 909	3.163209661546846e-07	99.99989566932095
Principal component 910	3.1500965574296365e-07	99.99989598433059
Principal component 911	3.144593445382702e-07	99.99989629878995
Principal component 912	3.1328236699601145e-07	99.99989661207229
Principal component 913	3.119561845855543e-07	99.99989692402849
Principal component 914	3.107442396799842e-07	99.99989723477273
Principal component 915	3.1051443522125717e-07	99.99989754528718
Principal component 916	3.095676361841272e-07	99.99989785485481
Principal component 917	3.0848799783314517e-07	99.99989816334279
Principal component 918	3.068351655537792e-07	99.99989847017795
Principal component 919	3.0562178116530706e-07	99.99989877579975
Principal component 920	3.047362348529195e-07	99.99989908053597
Principal component 921	3.034348484425428e-07	99.99989938397083
Principal component 922	3.030833985675116e-07	99.99989968705424
Principal component 923	3.0259436922306134e-07	99.9998999896486
Principal component 924	3.021562084772469e-07	99.99990029180482
Principal component 925	3.002352876935685e-07	99.99990059204009
Principal component 926	2.990202213660457e-07	99.99990089106032
Principal component 927	2.9657188769411224e-07	99.99990118763219
Principal component 928	2.9501813875523324e-07	99.99990148265034
Principal component 929	2.947259843687341e-07	99.99990177737634
Principal component 930	2.943366971428518e-07	99.99990207171302
Principal component 931	2.933706266026686e-07	99.99990236508364
Principal component 932	2.9238132007521827e-07	99.99990265746497
Principal component 933	2.908437852732928e-07	99.99990294830876
Principal component 934	2.903685354412688e-07	99.99990323867729
Principal component 935	2.8932000115570006e-07	99.99990352799729
Principal component 936	2.8717122864292755e-07	99.99990381516852
Principal component 937	2.865796602032949e-07	99.99990410174817
Principal component 938	2.86137723947632e-07	99.9999043878859
Principal component 939	2.856415717187314e-07	99.99990467352747
Principal component 940	2.8542780765454124e-07	99.9999049589553
Principal component 941	2.8498592024759126e-07	99.99990524394121
Principal component 942	2.822871118925467e-07	99.99990552622832
Principal component 943	2.820672310844423e-07	99.99990580829557
Principal component 944	2.8170028755592924e-07	99.99990608999585
Principal component 945	2.807949711214014e-07	99.99990637079081
Principal component 946	2.7979184741812455e-07	99.99990665058266
Principal component 947	2.788964357299305e-07	99.99990692947911
Principal component 948	2.780835628268557e-07	99.99990720756266
Principal component 949	2.778863791686029e-07	99.99990748544904
Principal component 950	2.7682411422154836e-07	99.99990776227314
Principal component 951	2.761830234026222e-07	99.99990803845618
Principal component 952	2.75009662320498e-07	99.99990831346584
Principal component 953	2.737174163027955e-07	99.99990858718326
Principal component 954	2.72974974212021e-07	99.99990886015823
Principal component 955	2.7148465730612416e-07	99.99990913164288
Principal component 956	2.705610977377076e-07	99.99990940220397
Principal component 957	2.6942650600882876e-07	99.99990967163048
Principal component 958	2.688115945471589e-07	99.99990994044208
Principal component 959	2.6745684357133174e-07	99.99991020789894
Principal component 960	2.667724034279699e-07	99.99991047467134
Principal component 961	2.661572214596014e-07	99.99991074082855
Principal component 962	2.6560346351576234e-07	99.99991100643203
Principal component 963	2.648895606149376e-07	99.99991127132158
Principal component 964	2.63594730316654e-07	99.99991153491632
Principal component 965	2.626517518324951e-07	99.99991179756807
Principal component 966	2.623622312397606e-07	99.9999120599303
Principal component 967	2.61317781079663e-07	99.99991232124806
Principal component 968	2.6077116625083183e-07	99.99991258201925
Principal component 969	2.597955499781552e-07	99.9999128418148
Principal component 970	2.584164658363507e-07	99.99991310023125
Principal component 971	2.5758642410901813e-07	99.99991335781768
Principal component 972	2.5705299324513255e-07	99.99991361487069
Principal component 973	2.5617235422818137e-07	99.99991387104302
Principal component 974	2.5552881716270027e-07	99.99991412657185
Principal component 975	2.54530124163728e-07	99.99991438110196
Principal component 976	2.5374646800537506e-07	99.99991463484844
Principal component 977	2.5276894451864943e-07	99.99991488761738
Principal component 978	2.5211253445199047e-07	99.99991513972992
Principal component 979	2.513352978244302e-07	99.99991539106522
Principal component 980	2.507478815296294e-07	99.99991564181308
Principal component 981	2.4941865284719425e-07	99.99991589123174
Principal component 982	2.488425596131151e-07	99.9999161400743
Principal component 983	2.476938618493875e-07	99.99991638776818
Principal component 984	2.469648449702665e-07	99.99991663473301
Principal component 985	2.459595149794445e-07	99.99991688069254
Principal component 986	2.45151089365625e-07	99.99991712584362
Principal component 987	2.442106347558696e-07	99.99991737005426
Principal component 988	2.428517357959147e-07	99.99991761290597
Principal component 989	2.423741323553557e-07	99.99991785528012
Principal component 990	2.4128172034871536e-07	99.99991809656183
Principal component 991	2.4060103315608786e-07	99.99991833716288
Principal component 992	2.401584000144298e-07	99.9999185773213
Principal component 993	2.400881002087233e-07	99.9999188174094
Principal component 994	2.390104611192164e-07	99.99991905641986
Principal component 995	2.3850960685678117e-07	99.99991929492946
Principal component 996	2.378292245496945e-07	99.99991953275867
Principal component 997	2.3713699117613532e-07	99.99991976989568
Principal component 998	2.3542102555720235e-07	99.9999200053167
Principal component 999	2.3426299601226368e-07	99.99992023957968
Principal component 1000	2.3394402787197257e-07	99.99992047352373
Principal component 1001	2.3379743868857517e-07	99.99992070732117
Principal component 1002	2.3305545883529494e-07	99.99992094037661
Principal component 1003	2.323336835942181e-07	99.9999211727103
Principal component 1004	2.319872574300584e-07	99.99992140469757
Principal component 1005	2.305930757109954e-07	99.99992163529063
Principal component 1006	2.3044403124507472e-07	99.99992186573468
Principal component 1007	2.2942789164178073e-07	99.99992209516255
Principal component 1008	2.2838078405952656e-07	99.99992232354334
Principal component 1009	2.273568595763868e-07	99.99992255090021
Principal component 1010	2.2696515940918157e-07	99.99992277786536
Principal component 1011	2.258279951238173e-07	99.99992300369335
Principal component 1012	2.248845918445107e-07	99.99992322857794
Principal component 1013	2.2450014790164985e-07	99.9999234530781
Principal component 1014	2.2412555614118418e-07	99.99992367720364
Principal component 1015	2.238172663575602e-07	99.99992390102092
Principal component 1016	2.226925751190292e-07	99.9999241237135
Principal component 1017	2.2220765708382582e-07	99.99992434592114
Principal component 1018	2.2153896075021893e-07	99.99992456746011
Principal component 1019	2.210263047740234e-07	99.9999247884864
Principal component 1020	2.2054347507547325e-07	99.9999250090299
Principal component 1021	2.196481852744928e-07	99.99992522867807
Principal component 1022	2.1877678979413267e-07	99.99992544745486
Principal component 1023	2.1829410748840912e-07	99.99992566574896
Principal component 1024	2.1785936799316747e-07	99.99992588360831
Principal component 1025	2.1712523054035505e-07	99.99992610073356
Principal component 1026	2.1671917064287493e-07	99.99992631745273
Principal component 1027	2.1535653959815887e-07	99.99992653280927
Principal component 1028	2.1411270111658684e-07	99.99992674692196
Principal component 1029	2.1370570874707262e-07	99.99992696062766
Principal component 1030	2.1335899214293183e-07	99.99992717398666
Principal component 1031	2.121578668323558e-07	99.99992738614455
Principal component 1032	2.1156359574639054e-07	99.99992759770814
Principal component 1033	2.1108549905232485e-07	99.99992780879363
Principal component 1034	2.1101690737882916e-07	99.99992801981053
Principal component 1035	2.1036501436973763e-07	99.99992823017554
Principal component 1036	2.0942494610811357e-07	99.99992843960051
Principal component 1037	2.0856317036059894e-07	99.99992864816367
Principal component 1038	2.076498584482109e-07	99.99992885581354
Principal component 1039	2.0727930437692302e-07	99.99992906309284
Principal component 1040	2.0689037336694068e-07	99.9999292699832
Principal component 1041	2.064547166848241e-07	99.99992947643793
Principal component 1042	2.0571809661659728e-07	99.99992968215602
Principal component 1043	2.0539256171024614e-07	99.99992988754857
Principal component 1044	2.0450465369810087e-07	99.99993009205325
Principal component 1045	2.0341573858270652e-07	99.99993029546897
Principal component 1046	2.030191978881375e-07	99.99993049848817
Principal component 1047	2.0274803791456001e-07	99.9999307012362
Principal component 1048	2.0209016091310925e-07	99.99993090332636
Principal component 1049	2.0149664802670606e-07	99.99993110482302
Principal component 1050	2.002732646473291e-07	99.99993130509628
Principal component 1051	2.0007440975283745e-07	99.99993150517068
Principal component 1052	1.9923243091398068e-07	99.99993170440311
Principal component 1053	1.9851137468967016e-07	99.99993190291451
Principal component 1054	1.9839697957086776e-07	99.99993210131147
Principal component 1055	1.9756319648681064e-07	99.99993229887467
Principal component 1056	1.9694384991084113e-07	99.99993249581851
Principal component 1057	1.963195010841335e-07	99.99993269213802
Principal component 1058	1.9601377555716734e-07	99.9999328881518
Principal component 1059	1.9501701302997875e-07	99.99993308316881
Principal component 1060	1.9390608002050425e-07	99.9999332770749
Principal component 1061	1.9356096398301225e-07	99.99993347063587
Principal component 1062	1.9328898651854902e-07	99.99993366392485
Principal component 1063	1.9227462187268642e-07	99.99993385619948
Principal component 1064	1.919658290283395e-07	99.9999340481653
Principal component 1065	1.9081051540709927e-07	99.99993423897581
Principal component 1066	1.901983830801134e-07	99.9999344291742
Principal component 1067	1.8969071918540759e-07	99.99993461886491
Principal component 1068	1.8872162076169595e-07	99.99993480758654
Principal component 1069	1.8851159831616083e-07	99.99993499609813
Principal component 1070	1.8785892581983473e-07	99.99993518395706
Principal component 1071	1.874746099517502e-07	99.99993537143166
Principal component 1072	1.8701196572262494e-07	99.99993555844364
Principal component 1073	1.86231994040803e-07	99.99993574467562
Principal component 1074	1.8606164074965855e-07	99.99993593073727
Principal component 1075	1.8539940003898355e-07	99.99993611613667
Principal component 1076	1.8521739888629358e-07	99.99993630135405
Principal component 1077	1.851486920980855e-07	99.99993648650276
Principal component 1078	1.837650309325297e-07	99.9999366702678
Principal component 1079	1.836027492108884e-07	99.99993685387052
Principal component 1080	1.8297904840733465e-07	99.9999370368496
Principal component 1081	1.8239383549777278e-07	99.99993721924342
Principal component 1082	1.8132899794032816e-07	99.99993740057243
Principal component 1083	1.810892526680202e-07	99.99993758166167
Principal component 1084	1.8077182630663527e-07	99.99993776243352
Principal component 1085	1.8043258978574601e-07	99.99993794286608
Principal component 1086	1.7940859070658735e-07	99.99993812227468
Principal component 1087	1.790437959298049e-07	99.9999383013185
Principal component 1088	1.782300633188296e-07	99.99993847954855
Principal component 1089	1.7775994170884643e-07	99.9999386573085
Principal component 1090	1.774505863074859e-07	99.99993883475909
Principal component 1091	1.7717793752480257e-07	99.99993901193703
Principal component 1092	1.763291702817768e-07	99.9999391882662
Principal component 1093	1.7530779568174333e-07	99.999939363574
Principal component 1094	1.7522173422645063e-07	99.99993953879572
Principal component 1095	1.7417406456637578e-07	99.99993971296979
Principal component 1096	1.737366369755105e-07	99.99993988670643
Principal component 1097	1.7310844321335834e-07	99.99994005981488
Principal component 1098	1.7249056707024187e-07	99.99994023230545
Principal component 1099	1.7208392758218564e-07	99.99994040438936
Principal component 1100	1.718356305936271e-07	99.999940576225
Principal component 1101	1.7120653270067423e-07	99.99994074743152
Principal component 1102	1.709258114882487e-07	99.99994091835734
Principal component 1103	1.7058866166305361e-07	99.999941088946
Principal component 1104	1.6990506090981462e-07	99.99994125885107
Principal component 1105	1.6914119788605482e-07	99.99994142799227
Principal component 1106	1.684387605697201e-07	99.99994159643103
Principal component 1107	1.680381320406289e-07	99.99994176446917
Principal component 1108	1.6794764499055833e-07	99.99994193241679
Principal component 1109	1.67507165135243e-07	99.99994209992397
Principal component 1110	1.6646986100685091e-07	99.99994226639383
Principal component 1111	1.6613369025351253e-07	99.99994243252752
Principal component 1112	1.6585763909354011e-07	99.99994259838515
Principal component 1113	1.654766772077992e-07	99.99994276386184
Principal component 1114	1.6517023355974122e-07	99.99994292903206
Principal component 1115	1.6455956158634298e-07	99.99994309359163
Principal component 1116	1.6389709367736473e-07	99.99994325748872
Principal component 1117	1.635512653506426e-07	99.99994342103999
Principal component 1118	1.63217957887032e-07	99.99994358425795
Principal component 1119	1.622996637302635e-07	99.9999437465576
Principal component 1120	1.616239191534889e-07	99.9999439081815
Principal component 1121	1.6134687728105292e-07	99.99994406952841
Principal component 1122	1.6069579318868674e-07	99.99994423022417
Principal component 1123	1.5996923437315512e-07	99.9999443901934
Principal component 1124	1.5982258575843943e-07	99.999944550016
Principal component 1125	1.5928976261175708e-07	99.99994470930575
Principal component 1126	1.5916957484276732e-07	99.99994486847534
Principal component 1127	1.5809081828713658e-07	99.99994502656617
Principal component 1128	1.5789175036679329e-07	99.9999451844579
Principal component 1129	1.5731901397373267e-07	99.99994534177692
Principal component 1130	1.570738192226932e-07	99.99994549885075
Principal component 1131	1.5615599912001333e-07	99.99994565500674
Principal component 1132	1.5542824229001586e-07	99.999945810435
Principal component 1133	1.5473827368585084e-07	99.99994596517327
Principal component 1134	1.5454840721752093e-07	99.99994611972167
Principal component 1135	1.543030546714444e-07	99.99994627402474
Principal component 1136	1.5388649054705026e-07	99.99994642791121
Principal component 1137	1.536601749642985e-07	99.99994658157138
Principal component 1138	1.5311548709596846e-07	99.99994673468687
Principal component 1139	1.520849559286628e-07	99.99994688677182
Principal component 1140	1.5163421317358074e-07	99.99994703840603
Principal component 1141	1.5126491620815907e-07	99.99994718967095
Principal component 1142	1.5072602541654127e-07	99.99994734039699
Principal component 1143	1.5019887132665107e-07	99.99994749059586
Principal component 1144	1.497519208628892e-07	99.99994764034777
Principal component 1145	1.4943729342601625e-07	99.99994778978505
Principal component 1146	1.490737991803063e-07	99.99994793885887
Principal component 1147	1.4851601306266964e-07	99.99994808737489
Principal component 1148	1.4819115356627173e-07	99.99994823556604
Principal component 1149	1.4737164212400033e-07	99.99994838293767
Principal component 1150	1.4710783593691617e-07	99.99994853004551
Principal component 1151	1.4694366171470171e-07	99.99994867698919
Principal component 1152	1.4633641448553796e-07	99.99994882332561
Principal component 1153	1.4604398408234682e-07	99.99994896936958
Principal component 1154	1.4571883464449902e-07	99.99994911508843
Principal component 1155	1.4518697622022402e-07	99.9999492602754
Principal component 1156	1.4497979377314564e-07	99.99994940525518
Principal component 1157	1.4466399051598946e-07	99.99994954991918
Principal component 1158	1.436061037877479e-07	99.99994969352528
Principal component 1159	1.4322348646107685e-07	99.99994983674877
Principal component 1160	1.4313069262667492e-07	99.99994997987947
Principal component 1161	1.4251190703330166e-07	99.99995012239137
Principal component 1162	1.419284199937378e-07	99.99995026431979
Principal component 1163	1.4153321901390354e-07	99.99995040585301
Principal component 1164	1.4130896195731828e-07	99.99995054716197
Principal component 1165	1.403937909400726e-07	99.99995068755578
Principal component 1166	1.402625407560215e-07	99.99995082781831
Principal component 1167	1.3999865568389753e-07	99.99995096781697
Principal component 1168	1.3959296337703707e-07	99.99995110740993
Principal component 1169	1.3930854533516454e-07	99.99995124671848
Principal component 1170	1.3851279353244952e-07	99.99995138523127
Principal component 1171	1.3844738109304766e-07	99.99995152367865
Principal component 1172	1.3769612062118265e-07	99.99995166137477
Principal component 1173	1.3738110125927395e-07	99.99995179875586
Principal component 1174	1.3681771745435774e-07	99.99995193557359
Principal component 1175	1.3636166794837324e-07	99.99995207193524
Principal component 1176	1.362386763402938e-07	99.99995220817394
Principal component 1177	1.3586487508114406e-07	99.9999523440388
Principal component 1178	1.3541905189447725e-07	99.99995247945786
Principal component 1179	1.3526174832824636e-07	99.99995261471962
Principal component 1180	1.350019107369721e-07	99.99995274972152
Principal component 1181	1.34132124988045e-07	99.99995288385365
Principal component 1182	1.3363853282199425e-07	99.99995301749217
Principal component 1183	1.3359527522264512e-07	99.99995315108742
Principal component 1184	1.3297973689779707e-07	99.99995328406717
Principal component 1185	1.3244782435794632e-07	99.999953416515
Principal component 1186	1.3233382548974294e-07	99.99995354884881
Principal component 1187	1.320226121237633e-07	99.99995368087144
Principal component 1188	1.3135181789540443e-07	99.99995381222325
Principal component 1189	1.310966017347683e-07	99.99995394331985
Principal component 1190	1.3085996757526254e-07	99.99995407417983
Principal component 1191	1.303945119870883e-07	99.99995420457434
Principal component 1192	1.3011528722017148e-07	99.99995433468963
Principal component 1193	1.2959947249004492e-07	99.99995446428909
Principal component 1194	1.2945238208270702e-07	99.99995459374148
Principal component 1195	1.286830632251587e-07	99.99995472242455
Principal component 1196	1.2833188705831155e-07	99.99995485075641
Principal component 1197	1.2776280784624885e-07	99.99995497851923
Principal component 1198	1.2768587551066586e-07	99.9999551062051
Principal component 1199	1.2726221842294813e-07	99.99995523346732
Principal component 1200	1.267230072557392e-07	99.99995536019036
Principal component 1201	1.263948274985174e-07	99.99995548658516
Principal component 1202	1.2610903394226597e-07	99.99995561269421
Principal component 1203	1.256059823033997e-07	99.99995573830019
Principal component 1204	1.252026915064552e-07	99.99995586350288
Principal component 1205	1.24820354309563e-07	99.99995598832324
Principal component 1206	1.2437955356756697e-07	99.99995611270278
Principal component 1207	1.2412856003312172e-07	99.99995623683135
Principal component 1208	1.2405217082261086e-07	99.9999563608835
Principal component 1209	1.237251201268233e-07	99.99995648460862
Principal component 1210	1.2331928417715444e-07	99.99995660792791
Principal component 1211	1.2269808724946576e-07	99.99995673062601
Principal component 1212	1.224927942365491e-07	99.9999568531188
Principal component 1213	1.2228929780376265e-07	99.9999569754081
Principal component 1214	1.221003155616787e-07	99.99995709750841
Principal component 1215	1.2151993983708818e-07	99.99995721902836
Principal component 1216	1.213049472207074e-07	99.99995734033331
Principal component 1217	1.2067208953548006e-07	99.9999574610054
Principal component 1218	1.2043723465310026e-07	99.99995758144263
Principal component 1219	1.2029405713755423e-07	99.99995770173669
Principal component 1220	1.1999544967657847e-07	99.99995782173212
Principal component 1221	1.1947663732202389e-07	99.99995794120876
Principal component 1222	1.1918181678352711e-07	99.99995806039057
Principal component 1223	1.1909977619455153e-07	99.99995817949036
Principal component 1224	1.1841640174078502e-07	99.99995829790677
Principal component 1225	1.1820461568623747e-07	99.9999584161114
Principal component 1226	1.1811521110523564e-07	99.9999585342266
Principal component 1227	1.17726654982897e-07	99.99995865195325
Principal component 1228	1.173149932647192e-07	99.99995876926825
Principal component 1229	1.1683502582015757e-07	99.99995888610326
Principal component 1230	1.1670859721246262e-07	99.99995900281186
Principal component 1231	1.1638075697569641e-07	99.99995911919264
Principal component 1232	1.1609861588311813e-07	99.99995923529124
Principal component 1233	1.1579239139125852e-07	99.99995935108363
Principal component 1234	1.1516903824417236e-07	99.99995946625268
Principal component 1235	1.1491034344718371e-07	99.99995958116303
Principal component 1236	1.145359607078737e-07	99.99995969569899
Principal component 1237	1.1426359171187751e-07	99.99995980996258
Principal component 1238	1.1368049776428299e-07	99.99995992364306
Principal component 1239	1.131143142097441e-07	99.99996003675739
Principal component 1240	1.1282809618951923e-07	99.99996014958549
Principal component 1241	1.1262185341936933e-07	99.99996026220732
Principal component 1242	1.1247474442674214e-07	99.99996037468208
Principal component 1243	1.1218503110865858e-07	99.9999604868671
Principal component 1244	1.1170026483718405e-07	99.99996059856737
Principal component 1245	1.1141420643941178e-07	99.9999607099816
Principal component 1246	1.1053707307531914e-07	99.99996082051865
Principal component 1247	1.104300201175941e-07	99.99996093094866
Principal component 1248	1.1012596317106299e-07	99.99996104107463
Principal component 1249	1.0990732732387912e-07	99.99996115098195
Principal component 1250	1.0976427732225166e-07	99.99996126074623
Principal component 1251	1.0956790913283758e-07	99.99996137031415
Principal component 1252	1.0937947592482413e-07	99.99996147969361
Principal component 1253	1.0877284459236591e-07	99.99996158846646
Principal component 1254	1.0842229173504595e-07	99.99996169688875
Principal component 1255	1.0800655309038509e-07	99.99996180489529
Principal component 1256	1.079023967336035e-07	99.99996191279772
Principal component 1257	1.078192524792087e-07	99.99996202061695
Principal component 1258	1.0759536928895082e-07	99.99996212821232
Principal component 1259	1.0712011463280738e-07	99.99996223533243
Principal component 1260	1.0666382098378852e-07	99.99996234199627
Principal component 1261	1.0653485270195441e-07	99.99996244853112
Principal component 1262	1.0622288808048756e-07	99.999962554754
Principal component 1263	1.0564091598131109e-07	99.99996266039491
Principal component 1264	1.0543202738205753e-07	99.99996276582695
Principal component 1265	1.0513162570005723e-07	99.99996287095857
Principal component 1266	1.0474918500075662e-07	99.99996297570776
Principal component 1267	1.044536731113297e-07	99.99996308016142
Principal component 1268	1.0403416878265216e-07	99.99996318419561
Principal component 1269	1.0384355708306195e-07	99.99996328803917
Principal component 1270	1.0366531372137726e-07	99.99996339170447
Principal component 1271	1.0336144028695913e-07	99.99996349506591
Principal component 1272	1.0279304235957695e-07	99.99996359785895
Principal component 1273	1.0264225238701806e-07	99.9999637005012
Principal component 1274	1.0249017547996145e-07	99.99996380299137
Principal component 1275	1.0207279649791182e-07	99.99996390506418
Principal component 1276	1.0190150500850621e-07	99.99996400696568
Principal component 1277	1.0146862279440052e-07	99.9999641084343
Principal component 1278	1.0135596732741183e-07	99.99996420979026
Principal component 1279	1.0082691782487095e-07	99.99996431061716
Principal component 1280	1.0069104453969046e-07	99.9999644113082
Principal component 1281	1.0058176497432062e-07	99.99996451188997
Principal component 1282	1.0008066979200802e-07	99.99996461197064
Principal component 1283	9.982884956861574e-08	99.99996471179948
Principal component 1284	9.949193924943723e-08	99.99996481129143
Principal component 1285	9.917996281856717e-08	99.99996491047139
Principal component 1286	9.905152969339522e-08	99.99996500952292
Principal component 1287	9.883906086197218e-08	99.99996510836199
Principal component 1288	9.848740745936694e-08	99.9999652068494
Principal component 1289	9.814485377067537e-08	99.99996530499425
Principal component 1290	9.802424363255761e-08	99.99996540301848
Principal component 1291	9.77238610229955e-08	99.99996550074235
Principal component 1292	9.727429550053935e-08	99.99996559801663
Principal component 1293	9.706702449298726e-08	99.99996569508366
Principal component 1294	9.696837016051044e-08	99.99996579205204
Principal component 1295	9.65482293755521e-08	99.99996588860027
Principal component 1296	9.619729696210789e-08	99.99996598479757
Principal component 1297	9.596083432837636e-08	99.9999660807584
Principal component 1298	9.568638425754764e-08	99.99996617644479
Principal component 1299	9.549325152983503e-08	99.99996627193804
Principal component 1300	9.511981094730446e-08	99.99996636705784
Principal component 1301	9.490862808530316e-08	99.99996646196647
Principal component 1302	9.435211814293684e-08	99.99996655631858
Principal component 1303	9.42841450571473e-08	99.99996665060274
Principal component 1304	9.411949828723948e-08	99.99996674472223
Principal component 1305	9.354307891120889e-08	99.99996683826531
Principal component 1306	9.332968660880641e-08	99.999966931595
Principal component 1307	9.309183856946534e-08	99.99996702468682
Principal component 1308	9.263602525910672e-08	99.99996711732287
Principal component 1309	9.252265151248154e-08	99.99996720984552
Principal component 1310	9.207602236295107e-08	99.99996730192156
Principal component 1311	9.17941198561278e-08	99.99996739371565
Principal component 1312	9.169080441504334e-08	99.99996748540646
Principal component 1313	9.146072311104164e-08	99.99996757686718
Principal component 1314	9.129137577416312e-08	99.99996766815856
Principal component 1315	9.110912341983626e-08	99.99996775926768
Principal component 1316	9.09615374353397e-08	99.99996785022923
Principal component 1317	9.065685039538692e-08	99.99996794088607
Principal component 1318	9.056829008762107e-08	99.99996803145436
Principal component 1319	9.043885503328107e-08	99.9999681218932
Principal component 1320	9.01442718044244e-08	99.99996821203749
Principal component 1321	8.976550886673382e-08	99.999968301803
Principal component 1322	8.967506226660533e-08	99.99996839147805
Principal component 1323	8.957463464275249e-08	99.9999684810527
Principal component 1324	8.890782251904318e-08	99.99996856996052
Principal component 1325	8.886796096807908e-08	99.99996865882846
Principal component 1326	8.831455033303022e-08	99.99996874714303
Principal component 1327	8.802816628294236e-08	99.99996883517119
Principal component 1328	8.788982492351125e-08	99.999968923061
Principal component 1329	8.771648822433685e-08	99.9999690107775
Principal component 1330	8.747960218891295e-08	99.99996909825711
Principal component 1331	8.74381900789271e-08	99.99996918569529
Principal component 1332	8.726680839656354e-08	99.99996927296209
Principal component 1333	8.667928935745416e-08	99.9999693596414
Principal component 1334	8.663153073019197e-08	99.99996944627293
Principal component 1335	8.655935387308281e-08	99.99996953283228
Principal component 1336	8.597716102722764e-08	99.99996961880943
Principal component 1337	8.572979041918227e-08	99.99996970453923
Principal component 1338	8.549568365300842e-08	99.99996979003492
Principal component 1339	8.52429980859793e-08	99.99996987527791
Principal component 1340	8.499650297819176e-08	99.99996996027443
Principal component 1341	8.44962659834369e-08	99.99997004477069
Principal component 1342	8.436043796214596e-08	99.99997012913113
Principal component 1343	8.408768195241584e-08	99.9999702132188
Principal component 1344	8.382528459523134e-08	99.9999702970441
Principal component 1345	8.361984021437837e-08	99.99997038066392
Principal component 1346	8.338837500511281e-08	99.99997046405231
Principal component 1347	8.322638280581564e-08	99.99997054727869
Principal component 1348	8.288212613004535e-08	99.99997063016082
Principal component 1349	8.268289940613547e-08	99.99997071284372
Principal component 1350	8.257939899586757e-08	99.99997079542311
Principal component 1351	8.22109567851743e-08	99.99997087763407
Principal component 1352	8.192164273352099e-08	99.99997095955571
Principal component 1353	8.161963262860341e-08	99.99997104117534
Principal component 1354	8.142054401916139e-08	99.9999711225959
Principal component 1355	8.132741743723301e-08	99.99997120392331
Principal component 1356	8.098514901491641e-08	99.99997128490845
Principal component 1357	8.092391460199346e-08	99.99997136583235
Principal component 1358	8.072165518523673e-08	99.99997144655403
Principal component 1359	8.046936227755509e-08	99.99997152702338
Principal component 1360	8.010767925301677e-08	99.99997160713106
Principal component 1361	8.001694964636032e-08	99.999971687148
Principal component 1362	7.980174354130289e-08	99.99997176694974
Principal component 1363	7.943168576448096e-08	99.99997184638143
Principal component 1364	7.925118275623502e-08	99.99997192563262
Principal component 1365	7.906806214626782e-08	99.99997200470068
Principal component 1366	7.89305363494145e-08	99.99997208363123
Principal component 1367	7.849639834286539e-08	99.99997216212762
Principal component 1368	7.838529670919942e-08	99.9999722405129
Principal component 1369	7.82748897959438e-08	99.9999723187878
Principal component 1370	7.811775884006453e-08	99.99997239690556
Principal component 1371	7.808445314615104e-08	99.99997247499003
Principal component 1372	7.765984384280283e-08	99.99997255264987
Principal component 1373	7.726402528099309e-08	99.9999726299139
Principal component 1374	7.722264985501176e-08	99.99997270713654
Principal component 1375	7.701804643280155e-08	99.99997278415458
Principal component 1376	7.657711708564508e-08	99.99997286073169
Principal component 1377	7.654063052598151e-08	99.99997293727232
Principal component 1378	7.643870274286026e-08	99.99997301371103
Principal component 1379	7.629412777642941e-08	99.99997309000514
Principal component 1380	7.60524138069718e-08	99.99997316605757
Principal component 1381	7.587758311483866e-08	99.99997324193515
Principal component 1382	7.566383322716236e-08	99.99997331759899
Principal component 1383	7.529275428725083e-08	99.99997339289175
Principal component 1384	7.51575460104266e-08	99.99997346804929
Principal component 1385	7.468800800835048e-08	99.9999735427373
Principal component 1386	7.448003244159536e-08	99.99997361721732
Principal component 1387	7.440873287923159e-08	99.99997369162605
Principal component 1388	7.427196906497599e-08	99.99997376589803
Principal component 1389	7.407351367591516e-08	99.99997383997153
Principal component 1390	7.397488894615594e-08	99.99997391394643
Principal component 1391	7.361525692314573e-08	99.99997398756169
Principal component 1392	7.349697150500937e-08	99.99997406105868
Principal component 1393	7.334228191000552e-08	99.99997413440094
Principal component 1394	7.32929510478301e-08	99.99997420769391
Principal component 1395	7.304770620923115e-08	99.99997428074163
Principal component 1396	7.287294345047073e-08	99.99997435361453
Principal component 1397	7.257853378405219e-08	99.99997442619308
Principal component 1398	7.252174309699837e-08	99.99997449871482
Principal component 1399	7.215938397172544e-08	99.9999745708742
Principal component 1400	7.200170745843019e-08	99.99997464287593
Principal component 1401	7.168350417679168e-08	99.99997471455943
Principal component 1402	7.140034209944445e-08	99.99997478595976
Principal component 1403	7.135286412391699e-08	99.99997485731262
Principal component 1404	7.102692691627742e-08	99.99997492833955
Principal component 1405	7.089118368157955e-08	99.99997499923074
Principal component 1406	7.056267948697923e-08	99.99997506979342
Principal component 1407	7.052251048067684e-08	99.99997514031594
Principal component 1408	7.022958465532615e-08	99.99997521054554
Principal component 1409	7.015713711997747e-08	99.99997528070267
Principal component 1410	7.002847983391758e-08	99.99997535073113
Principal component 1411	6.984728133337908e-08	99.99997542057842
Principal component 1412	6.955857797207933e-08	99.999975490137
Principal component 1413	6.951905844296963e-08	99.99997555965606
Principal component 1414	6.921983112021923e-08	99.9999756288759
Principal component 1415	6.91158447110872e-08	99.99997569799173
Principal component 1416	6.883369224247798e-08	99.99997576682544
Principal component 1417	6.875048103068086e-08	99.99997583557591
Principal component 1418	6.857190179607367e-08	99.99997590414782
Principal component 1419	6.820353524659028e-08	99.99997597235136
Principal component 1420	6.804797635565812e-08	99.99997604039933
Principal component 1421	6.776563668955147e-08	99.99997610816496
Principal component 1422	6.765246084783956e-08	99.99997617581744
Principal component 1423	6.755215237513398e-08	99.99997624336956
Principal component 1424	6.737889742084453e-08	99.99997631074847
Principal component 1425	6.733987124962764e-08	99.99997637808833
Principal component 1426	6.713288822241972e-08	99.99997644522122
Principal component 1427	6.70058469588506e-08	99.99997651222708
Principal component 1428	6.673948888921286e-08	99.99997657896657
Principal component 1429	6.659705653243178e-08	99.99997664556362
Principal component 1430	6.64024658776276e-08	99.99997671196608
Principal component 1431	6.615598636187822e-08	99.99997677812208
Principal component 1432	6.5847786233806e-08	99.99997684396986
Principal component 1433	6.563301785742937e-08	99.99997690960288
Principal component 1434	6.542951157273542e-08	99.9999769750324
Principal component 1435	6.523329491119937e-08	99.99997704026569
Principal component 1436	6.496652841215536e-08	99.99997710523222
Principal component 1437	6.479441002162717e-08	99.99997717002661
Principal component 1438	6.462964768087443e-08	99.99997723465627
Principal component 1439	6.428534680184868e-08	99.99997729894162
Principal component 1440	6.407114705529898e-08	99.99997736301277
Principal component 1441	6.396101293669601e-08	99.99997742697377
Principal component 1442	6.378849231078346e-08	99.99997749076229
Principal component 1443	6.369174198844886e-08	99.99997755445402
Principal component 1444	6.353488817847208e-08	99.9999776179889
Principal component 1445	6.33553712083255e-08	99.99997768134428
Principal component 1446	6.324697769503125e-08	99.99997774459126
Principal component 1447	6.31345914213811e-08	99.99997780772584
Principal component 1448	6.279053870169094e-08	99.99997787051637
Principal component 1449	6.27468408522048e-08	99.99997793326322
Principal component 1450	6.248494461344428e-08	99.99997799574818
Principal component 1451	6.241121776508408e-08	99.99997805815939
Principal component 1452	6.230350528865847e-08	99.99997812046288
Principal component 1453	6.209891114219726e-08	99.99997818256179
Principal component 1454	6.198996530704156e-08	99.99997824455176
Principal component 1455	6.16957127763944e-08	99.99997830624748
Principal component 1456	6.154720651048653e-08	99.9999783677947
Principal component 1457	6.143238768267357e-08	99.99997842922708
Principal component 1458	6.136521664357653e-08	99.9999784905923
Principal component 1459	6.117333315418903e-08	99.99997855176564
Principal component 1460	6.068550042845674e-08	99.99997861245114
Principal component 1461	6.034785750626225e-08	99.99997867279899
Principal component 1462	6.025668411588369e-08	99.99997873305567
Principal component 1463	6.009271610425601e-08	99.99997879314839
Principal component 1464	6.004946788131054e-08	99.99997885319786
Principal component 1465	5.975948708770597e-08	99.99997891295736
Principal component 1466	5.968292683870303e-08	99.99997897264028
Principal component 1467	5.958650075965619e-08	99.99997903222678
Principal component 1468	5.9530629142769894e-08	99.99997909175741
Principal component 1469	5.9287369506043875e-08	99.99997915104478
Principal component 1470	5.8927660165077014e-08	99.99997920997244
Principal component 1471	5.884761852203088e-08	99.99997926882006
Principal component 1472	5.8715593716392006e-08	99.99997932753564
Principal component 1473	5.851012309202375e-08	99.99997938604577
Principal component 1474	5.847267814195737e-08	99.99997944451846
Principal component 1475	5.8336346897674286e-08	99.9999795028548
Principal component 1476	5.8042120002172914e-08	99.99997956089692
Principal component 1477	5.801404568740195e-08	99.99997961891096
Principal component 1478	5.7780651491943446e-08	99.99997967669162
Principal component 1479	5.764132961480914e-08	99.99997973433294
Principal component 1480	5.7400886046139296e-08	99.99997979173382
Principal component 1481	5.7298777667627135e-08	99.99997984903261
Principal component 1482	5.7122724159775566e-08	99.99997990615533
Principal component 1483	5.6845692274071016e-08	99.99997996300102
Principal component 1484	5.6676047794299914e-08	99.99998001967708
Principal component 1485	5.646928527845696e-08	99.99998007614634
Principal component 1486	5.64163751811364e-08	99.99998013256273
Principal component 1487	5.6335407182329144e-08	99.99998018889812
Principal component 1488	5.6206265464973504e-08	99.9999802451044
Principal component 1489	5.6100002365785216e-08	99.99998030120439
Principal component 1490	5.5890588227382436e-08	99.999980357095
Principal component 1491	5.575704033576751e-08	99.99998041285204
Principal component 1492	5.5665032077554065e-08	99.99998046851707
Principal component 1493	5.538533289368516e-08	99.99998052390238
Principal component 1494	5.5254682544101386e-08	99.99998057915708
Principal component 1495	5.51615945237932e-08	99.99998063431867
Principal component 1496	5.49043749026041e-08	99.99998068922307
Principal component 1497	5.469853499868417e-08	99.99998074392158
Principal component 1498	5.465869739661519e-08	99.99998079858027
Principal component 1499	5.432875914320003e-08	99.99998085290905
Principal component 1500	5.418813233114029e-08	99.99998090709717
Principal component 1501	5.410552177739042e-08	99.99998096120268
Principal component 1502	5.3955198900861943e-08	99.99998101515789
Principal component 1503	5.376546772974406e-08	99.99998106892335
Principal component 1504	5.356520449638817e-08	99.99998112248856
Principal component 1505	5.346689228440306e-08	99.99998117595545
Principal component 1506	5.3318479120039734e-08	99.99998122927393
Principal component 1507	5.327680974640659e-08	99.99998128255073
Principal component 1508	5.3082439569896806e-08	99.9999813356332
Principal component 1509	5.292181386881e-08	99.999981388555
Principal component 1510	5.2837159506348824e-08	99.99998144139215
Principal component 1511	5.2647867412568675e-08	99.99998149404001
Principal component 1512	5.2402771383089185e-08	99.9999815464428
Principal component 1513	5.234860700307663e-08	99.99998159879141
Principal component 1514	5.214729093859386e-08	99.99998165093868
Principal component 1515	5.200143732555934e-08	99.99998170294013
Principal component 1516	5.181815348901179e-08	99.99998175475828
Principal component 1517	5.17484572693953e-08	99.99998180650675
Principal component 1518	5.155242640623973e-08	99.99998185805919
Principal component 1519	5.143701926932537e-08	99.99998190949619
Principal component 1520	5.125064084922657e-08	99.99998196074684
Principal component 1521	5.113374337286088e-08	99.99998201188058
Principal component 1522	5.088399808926755e-08	99.99998206276457
Principal component 1523	5.066731620646027e-08	99.99998211343188
Principal component 1524	5.0590732683559625e-08	99.99998216402261
Principal component 1525	5.050997166469677e-08	99.99998221453261
Principal component 1526	5.046918076584057e-08	99.99998226500178
Principal component 1527	5.028880214779437e-08	99.99998231529058
Principal component 1528	5.0170593048803046e-08	99.99998236546118
Principal component 1529	5.011415232860141e-08	99.99998241557532
Principal component 1530	4.982609799298877e-08	99.99998246540142
Principal component 1531	4.970074686046204e-08	99.99998251510215
Principal component 1532	4.9618995903514154e-08	99.99998256472117
Principal component 1533	4.9480017583552714e-08	99.99998261420116
Principal component 1534	4.9340972199585536e-08	99.99998266354217
Principal component 1535	4.92224065427631e-08	99.99998271276455
Principal component 1536	4.907201076051256e-08	99.99998276183656
Principal component 1537	4.894204608428125e-08	99.9999828107786
Principal component 1538	4.8774274786576234e-08	99.99998285955289
Principal component 1539	4.868400103196227e-08	99.99998290823689
Principal component 1540	4.8499355266454986e-08	99.99998295673622
Principal component 1541	4.8305349115354985e-08	99.9999830050416
Principal component 1542	4.8253073537143034e-08	99.99998305329467
Principal component 1543	4.818241433565325e-08	99.99998310147707
Principal component 1544	4.8069477116985396e-08	99.99998314954655
Principal component 1545	4.7927261033293083e-08	99.99998319747381
Principal component 1546	4.7728471324288864e-08	99.99998324520229
Principal component 1547	4.757900912709318e-08	99.99998329278128
Principal component 1548	4.749161199817564e-08	99.99998334027289
Principal component 1549	4.7227701713081256e-08	99.99998338750059
Principal component 1550	4.717957864996777e-08	99.99998343468019
Principal component 1551	4.698711496242024e-08	99.9999834816673
Principal component 1552	4.690540324171859e-08	99.9999835285727
Principal component 1553	4.683024015439232e-08	99.99998357540294
Principal component 1554	4.674605567324866e-08	99.99998362214899
Principal component 1555	4.654879642709227e-08	99.99998366869778
Principal component 1556	4.651923200057326e-08	99.99998371521703
Principal component 1557	4.638194579512326e-08	99.99998376159897
Principal component 1558	4.6110012120971424e-08	99.99998380770897
Principal component 1559	4.6074121254773364e-08	99.9999838537831
Principal component 1560	4.6032302275310585e-08	99.9999838998154
Principal component 1561	4.5911363948375264e-08	99.99998394572675
Principal component 1562	4.5754776079091705e-08	99.99998399148154
Principal component 1563	4.568927841463511e-08	99.9999840371708
Principal component 1564	4.5539403973535896e-08	99.99998408271023
Principal component 1565	4.5352174742965934e-08	99.9999841280624
Principal component 1566	4.5311661828090276e-08	99.99998417337407
Principal component 1567	4.510564535640908e-08	99.99998421847971
Principal component 1568	4.498938988278108e-08	99.99998426346909
Principal component 1569	4.494934047573578e-08	99.99998430841843
Principal component 1570	4.470014595454452e-08	99.99998435311858
Principal component 1571	4.451749987449689e-08	99.99998439763608
Principal component 1572	4.429930556131406e-08	99.9999844419354
Principal component 1573	4.426570099078215e-08	99.99998448620109
Principal component 1574	4.419685270003156e-08	99.99998453039792
Principal component 1575	4.404801980917982e-08	99.99998457444596
Principal component 1576	4.377247149059751e-08	99.99998461821843
Principal component 1577	4.364896118326388e-08	99.9999846618674
Principal component 1578	4.3610750685637105e-08	99.99998470547814
Principal component 1579	4.350403057918129e-08	99.99998474898219
Principal component 1580	4.334079632161742e-08	99.99998479232298
Principal component 1581	4.329148389347967e-08	99.99998483561446
Principal component 1582	4.3218037415981585e-08	99.99998487883249
Principal component 1583	4.309435789106421e-08	99.99998492192684
Principal component 1584	4.293419559807085e-08	99.99998496486104
Principal component 1585	4.274910763684251e-08	99.99998500761016
Principal component 1586	4.272176993052193e-08	99.99998505033193
Principal component 1587	4.261391277016285e-08	99.99998509294585
Principal component 1588	4.2492658933727423e-08	99.99998513543851
Principal component 1589	4.247143722963524e-08	99.99998517790995
Principal component 1590	4.231760298772041e-08	99.99998522022754
Principal component 1591	4.225706302804237e-08	99.9999852624846
Principal component 1592	4.213151120843423e-08	99.99998530461612
Principal component 1593	4.2028242135486555e-08	99.99998534664435
Principal component 1594	4.180622697789118e-08	99.99998538845058
Principal component 1595	4.163242540614151e-08	99.999985430083
Principal component 1596	4.1587891978620035e-08	99.9999854716709
Principal component 1597	4.143066648693012e-08	99.99998551310158
Principal component 1598	4.1295416032128126e-08	99.99998555439697
Principal component 1599	4.116418521779785e-08	99.99998559556117
Principal component 1600	4.105668839790866e-08	99.99998563661786
Principal component 1601	4.096189419581985e-08	99.99998567757976
Principal component 1602	4.0883115791774883e-08	99.99998571846285
Principal component 1603	4.0770213873815486e-08	99.99998575923307
Principal component 1604	4.06378431390047e-08	99.99998579987093
Principal component 1605	4.047605133982316e-08	99.99998584034697
Principal component 1606	4.041581732206293e-08	99.99998588076281
Principal component 1607	4.03529946122957e-08	99.9999859211158
Principal component 1608	4.019993228139729e-08	99.99998596131572
Principal component 1609	4.000785913808754e-08	99.99998600132358
Principal component 1610	3.997014020011097e-08	99.99998604129372
Principal component 1611	3.990867799395518e-08	99.9999860812024
Principal component 1612	3.975877279957529e-08	99.99998612096117
Principal component 1613	3.969237429035763e-08	99.99998616065356
Principal component 1614	3.961792623612816e-08	99.99998620027147
Principal component 1615	3.9542472822669675e-08	99.99998623981395
Principal component 1616	3.91729875359612e-08	99.99998627898694
Principal component 1617	3.9155695107004735e-08	99.99998631814262
Principal component 1618	3.912247564757677e-08	99.99998635726512
Principal component 1619	3.9012451157347534e-08	99.99998639627755
Principal component 1620	3.8891013625142755e-08	99.99998643516857
Principal component 1621	3.8839706997627055e-08	99.99998647400828
Principal component 1622	3.869574937953277e-08	99.99998651270404
Principal component 1623	3.859537848057013e-08	99.9999865512994
Principal component 1624	3.850651584076869e-08	99.99998658980593
Principal component 1625	3.84029034578599e-08	99.99998662820883
Principal component 1626	3.831385687574448e-08	99.99998666652269
Principal component 1627	3.816523229730766e-08	99.99998670468791
Principal component 1628	3.8090231901850474e-08	99.99998674277813
Principal component 1629	3.7980254215115056e-08	99.9999867807584
Principal component 1630	3.791842860926901e-08	99.99998681867682
Principal component 1631	3.786286598912252e-08	99.99998685653968
Principal component 1632	3.779840431163059e-08	99.9999868943381
Principal component 1633	3.755651357686274e-08	99.9999869318946
Principal component 1634	3.752439597931793e-08	99.999986969419
Principal component 1635	3.745447541316006e-08	99.99998700687348
Principal component 1636	3.7346025627877427e-08	99.99998704421951
Principal component 1637	3.731196155739658e-08	99.99998708153147
Principal component 1638	3.7146044383232667e-08	99.9999871186775
Principal component 1639	3.704243242335786e-08	99.99998715571994
Principal component 1640	3.69122282644331e-08	99.99998719263218
Principal component 1641	3.681573171783978e-08	99.9999872294479
Principal component 1642	3.6760924240153266e-08	99.9999872662088
Principal component 1643	3.6660769536300746e-08	99.9999873028696
Principal component 1644	3.657560570895132e-08	99.9999873394452
Principal component 1645	3.648402690210673e-08	99.99998737592922
Principal component 1646	3.6398084730093266e-08	99.99998741232731
Principal component 1647	3.626810048943193e-08	99.99998744859539
Principal component 1648	3.6222237432148756e-08	99.99998748481764
Principal component 1649	3.610148236849427e-08	99.99998752091912
Principal component 1650	3.6003381055127155e-08	99.99998755692249
Principal component 1651	3.596053216635045e-08	99.99998759288303
Principal component 1652	3.573291216170477e-08	99.99998762861595
Principal component 1653	3.563403827727739e-08	99.99998766425
Principal component 1654	3.5557586017774636e-08	99.99998769980756
Principal component 1655	3.5350143909749727e-08	99.99998773515772
Principal component 1656	3.5338648083227634e-08	99.99998777049636
Principal component 1657	3.517284912256783e-08	99.9999878056692
Principal component 1658	3.508770375026771e-08	99.99998784075693
Principal component 1659	3.498261919725074e-08	99.99998787573955
Principal component 1660	3.4789446673530786e-08	99.999987910529
Principal component 1661	3.4691074758113195e-08	99.99998794522006
Principal component 1662	3.465206697644138e-08	99.99998797987213
Principal component 1663	3.460379534810441e-08	99.99998801447595
Principal component 1664	3.450807734275708e-08	99.99998804898401
Principal component 1665	3.441038121391204e-08	99.9999880833944
Principal component 1666	3.434064272972574e-08	99.99998811773506
Principal component 1667	3.420324303649394e-08	99.99998815193828
Principal component 1668	3.41717390593054e-08	99.99998818611002
Principal component 1669	3.404979913843475e-08	99.99998822015982
Principal component 1670	3.39845204203211e-08	99.99998825414434
Principal component 1671	3.388945834250611e-08	99.99998828803379
Principal component 1672	3.377277991543508e-08	99.99998832180658
Principal component 1673	3.369546416536857e-08	99.99998835550204
Principal component 1674	3.3599321729571826e-08	99.99998838910136
Principal component 1675	3.346374327360246e-08	99.99998842256511
Principal component 1676	3.342500033910888e-08	99.99998845599012
Principal component 1677	3.3324360887366694e-08	99.99998848931448
Principal component 1678	3.3262540378577277e-08	99.99998852257701
Principal component 1679	3.318472614654148e-08	99.99998855576173
Principal component 1680	3.3115828233611947e-08	99.99998858887756
Principal component 1681	3.3024396579573307e-08	99.99998862190198
Principal component 1682	3.2814576636016913e-08	99.99998865471655
Principal component 1683	3.279323624751335e-08	99.99998868750977
Principal component 1684	3.268051784051308e-08	99.99998872019029
Principal component 1685	3.256298388823852e-08	99.99998875275327
Principal component 1686	3.254301580977299e-08	99.9999887852963
Principal component 1687	3.236482148969161e-08	99.99998881766112
Principal component 1688	3.2263261667166e-08	99.99998884992436
Principal component 1689	3.2194889265008226e-08	99.99998888211925
Principal component 1690	3.216239812808483e-08	99.99998891428166
Principal component 1691	3.201135437461731e-08	99.99998894629303
Principal component 1692	3.199216847982802e-08	99.99998897828517
Principal component 1693	3.190583139816409e-08	99.99998901019102
Principal component 1694	3.183993884262364e-08	99.99998904203095
Principal component 1695	3.1796147376421044e-08	99.99998907382711
Principal component 1696	3.17256585383962e-08	99.99998910555276
Principal component 1697	3.169393833540024e-08	99.99998913724671
Principal component 1698	3.139164955042718e-08	99.99998916863836
Principal component 1699	3.1325017083309005e-08	99.99998919996338
Principal component 1700	3.125196719401125e-08	99.99998923121534
Principal component 1701	3.116610887537176e-08	99.99998926238145
Principal component 1702	3.1107809707295876e-08	99.99998929348926
Principal component 1703	3.10632060352001e-08	99.99998932455246
Principal component 1704	3.098000211193168e-08	99.99998935553246
Principal component 1705	3.088720156359972e-08	99.99998938641966
Principal component 1706	3.083533387303752e-08	99.99998941725502
Principal component 1707	3.066801953313337e-08	99.99998944792303
Principal component 1708	3.055914971301849e-08	99.99998947848218
Principal component 1709	3.05328381935508e-08	99.99998950901501
Principal component 1710	3.0455411704103025e-08	99.99998953947042
Principal component 1711	3.0366058266829256e-08	99.99998956983647
Principal component 1712	3.0220278550649625e-08	99.99998960005676
Principal component 1713	3.019101269143875e-08	99.99998963024778
Principal component 1714	3.0103826963450896e-08	99.9999896603516
Principal component 1715	3.0062149120527196e-08	99.99998969041376
Principal component 1716	2.9900654888327094e-08	99.99998972031442
Principal component 1717	2.987795021161229e-08	99.99998975019236
Principal component 1718	2.9762889011558828e-08	99.99998977995524
Principal component 1719	2.9742169647294886e-08	99.99998980969742
Principal component 1720	2.9674149983124427e-08	99.99998983937155
Principal component 1721	2.954798283516235e-08	99.99998986891954
Principal component 1722	2.948582175813876e-08	99.99998989840536
Principal component 1723	2.944609820120947e-08	99.99998992785146
Principal component 1724	2.9230531399850613e-08	99.999989957082
Principal component 1725	2.919691773273708e-08	99.9999899862789
Principal component 1726	2.90556089183113e-08	99.99999001533453
Principal component 1727	2.90069090682656e-08	99.99999004434144
Principal component 1728	2.8930134918628537e-08	99.99999007327158
Principal component 1729	2.8854646590438003e-08	99.99999010212623
Principal component 1730	2.874587466572087e-08	99.99999013087209
Principal component 1731	2.8739248674052683e-08	99.99999015961134
Principal component 1732	2.8598224963713212e-08	99.99999018820957
Principal component 1733	2.8551270028618102e-08	99.99999021676084
Principal component 1734	2.8523517716770198e-08	99.99999024528435
Principal component 1735	2.8435485281459587e-08	99.99999027371983
Principal component 1736	2.8356775123798413e-08	99.99999030207661
Principal component 1737	2.8324613046803004e-08	99.99999033040122
Principal component 1738	2.829893685453426e-08	99.99999035870016
Principal component 1739	2.8189203769865907e-08	99.99999038688938
Principal component 1740	2.8111669896640286e-08	99.99999041500104
Principal component 1741	2.8042174442284113e-08	99.9999904430432
Principal component 1742	2.7963055878449328e-08	99.99999047100626
Principal component 1743	2.790398218643896e-08	99.99999049891025
Principal component 1744	2.77945375406562e-08	99.99999052670478
Principal component 1745	2.7748023418370277e-08	99.9999905544528
Principal component 1746	2.7680017629577837e-08	99.99999058213282
Principal component 1747	2.7613067505182413e-08	99.9999906097459
Principal component 1748	2.7494608041584877e-08	99.9999906372405
Principal component 1749	2.7441026292341715e-08	99.99999066468153
Principal component 1750	2.737985898933953e-08	99.99999069206139
Principal component 1751	2.719260851331927e-08	99.999990719254
Principal component 1752	2.7180573061980696e-08	99.99999074643456
Principal component 1753	2.707979710874766e-08	99.99999077351437
Principal component 1754	2.702114558754525e-08	99.9999908005355
Principal component 1755	2.693550798773001e-08	99.99999082747102
Principal component 1756	2.6885767476104493e-08	99.99999085435678
Principal component 1757	2.6809890275986738e-08	99.99999088116668
Principal component 1758	2.6801246411490348e-08	99.99999090796793
Principal component 1759	2.6753206940516166e-08	99.99999093472113
Principal component 1760	2.6593766442339648e-08	99.99999096131491
Principal component 1761	2.6530102214064158e-08	99.999990987845
Principal component 1762	2.639179264246321e-08	99.9999910142368
Principal component 1763	2.632394724184304e-08	99.99999104056073
Principal component 1764	2.6318903305425983e-08	99.99999106687964
Principal component 1765	2.625555661562149e-08	99.9999910931352
Principal component 1766	2.6131246330750113e-08	99.99999111926644
Principal component 1767	2.6043516142540136e-08	99.99999114530996
Principal component 1768	2.5988799464467708e-08	99.99999117129875
Principal component 1769	2.5933365188910518e-08	99.99999119723212
Principal component 1770	2.5850240244555548e-08	99.99999122308236
Principal component 1771	2.5790175610341846e-08	99.99999124887255
Principal component 1772	2.5726086846250784e-08	99.99999127459863
Principal component 1773	2.5653828717575665e-08	99.99999130025245
Principal component 1774	2.5613987039656745e-08	99.99999132586645
Principal component 1775	2.5546378210238482e-08	99.9999913514128
Principal component 1776	2.5470178638184212e-08	99.99999137688299
Principal component 1777	2.53608993444039e-08	99.9999914022439
Principal component 1778	2.5313773328879916e-08	99.99999142755766
Principal component 1779	2.5212516155184513e-08	99.99999145277017
Principal component 1780	2.517174037350446e-08	99.99999147794192
Principal component 1781	2.5073843853724874e-08	99.99999150301578
Principal component 1782	2.5050870459632415e-08	99.99999152806662
Principal component 1783	2.494462978116945e-08	99.99999155301126
Principal component 1784	2.4908764409729913e-08	99.99999157792001
Principal component 1785	2.487410510141886e-08	99.99999160279413
Principal component 1786	2.4759363113834035e-08	99.9999916275535
Principal component 1787	2.4745992168505154e-08	99.9999916522995
Principal component 1788	2.468183204859114e-08	99.99999167698131
Principal component 1789	2.4616500574452127e-08	99.99999170159782
Principal component 1790	2.455974054670767e-08	99.99999172615755
Principal component 1791	2.446534727296392e-08	99.9999917506229
Principal component 1792	2.436567655537958e-08	99.99999177498859
Principal component 1793	2.4350063186557908e-08	99.99999179933863
Principal component 1794	2.4258064302448928e-08	99.99999182359672
Principal component 1795	2.4166828104715787e-08	99.99999184776352
Principal component 1796	2.4058206422151773e-08	99.99999187182173
Principal component 1797	2.4044459161916046e-08	99.99999189586619
Principal component 1798	2.3942146299345914e-08	99.99999191980835
Principal component 1799	2.3882754892468133e-08	99.9999919436911
Principal component 1800	2.384854524795771e-08	99.99999196753963
Principal component 1801	2.3754974320136925e-08	99.99999199129462
Principal component 1802	2.368465323794185e-08	99.99999201497927
Principal component 1803	2.3599550836067472e-08	99.99999203857881
Principal component 1804	2.355306783735545e-08	99.99999206213188
Principal component 1805	2.3466795602723977e-08	99.99999208559868
Principal component 1806	2.3440012491338892e-08	99.9999921090387
Principal component 1807	2.3420390014658275e-08	99.99999213245907
Principal component 1808	2.332615300426848e-08	99.99999215578524
Principal component 1809	2.3276105973543197e-08	99.99999217906134
Principal component 1810	2.321211993134107e-08	99.99999220227346
Principal component 1811	2.3103594537312312e-08	99.99999222537707
Principal component 1812	2.3099519325149724e-08	99.99999224847657
Principal component 1813	2.304133303660381e-08	99.9999922715179
Principal component 1814	2.2933098131836667e-08	99.99999229445102
Principal component 1815	2.285559206918983e-08	99.9999923173066
Principal component 1816	2.2851151160852952e-08	99.99999234015776
Principal component 1817	2.282609392613001e-08	99.99999236298385
Principal component 1818	2.278852511036212e-08	99.99999238577239
Principal component 1819	2.2653126963062764e-08	99.99999240842551
Principal component 1820	2.258694664761954e-08	99.99999243101246
Principal component 1821	2.253968372442332e-08	99.99999245355212
Principal component 1822	2.2470937316978416e-08	99.99999247602307
Principal component 1823	2.243889979260341e-08	99.99999249846198
Principal component 1824	2.2360639654269532e-08	99.99999252082262
Principal component 1825	2.2308794037410856e-08	99.99999254313141
Principal component 1826	2.2261128986632998e-08	99.99999256539255
Principal component 1827	2.2179078098390326e-08	99.99999258757161
Principal component 1828	2.210630970950578e-08	99.99999260967792
Principal component 1829	2.208812370165493e-08	99.99999263176605
Principal component 1830	2.1960312111867072e-08	99.99999265372635
Principal component 1831	2.1888049806054413e-08	99.99999267561441
Principal component 1832	2.179087857372839e-08	99.99999269740529
Principal component 1833	2.171505380874749e-08	99.99999271912034
Principal component 1834	2.16107204841287e-08	99.99999274073106
Principal component 1835	2.1598146164621832e-08	99.9999927623292
Principal component 1836	2.1539325361927407e-08	99.99999278386855
Principal component 1837	2.1515580444156464e-08	99.99999280538411
Principal component 1838	2.1420963587866904e-08	99.99999282680507
Principal component 1839	2.1387222533949287e-08	99.99999284819228
Principal component 1840	2.1369104167276432e-08	99.9999928695614
Principal component 1841	2.1281658882871628e-08	99.99999289084306
Principal component 1842	2.1212961436520732e-08	99.99999291205602
Principal component 1843	2.119632762346349e-08	99.99999293325233
Principal component 1844	2.1114491228374324e-08	99.99999295436683
Principal component 1845	2.107936920919904e-08	99.9999929754462
Principal component 1846	2.092827040095721e-08	99.99999299637447
Principal component 1847	2.0918837122732958e-08	99.99999301729332
Principal component 1848	2.0891662531493717e-08	99.99999303818497
Principal component 1849	2.086411499504157e-08	99.99999305904909
Principal component 1850	2.0815778291488255e-08	99.99999307986486
Principal component 1851	2.0793143251253493e-08	99.99999310065802
Principal component 1852	2.069124213255306e-08	99.99999312134925
Principal component 1853	2.0678327782519116e-08	99.99999314202758
Principal component 1854	2.0621320495009647e-08	99.9999931626489
Principal component 1855	2.0583386764807194e-08	99.99999318323228
Principal component 1856	2.05605169077132e-08	99.9999932037928
Principal component 1857	2.048742602120686e-08	99.99999322428025
Principal component 1858	2.0415694615950045e-08	99.99999324469594
Principal component 1859	2.0353197599562524e-08	99.99999326504911
Principal component 1860	2.026292557542253e-08	99.99999328531204
Principal component 1861	2.0176293671606712e-08	99.99999330548835
Principal component 1862	2.0105862686578815e-08	99.99999332559422
Principal component 1863	2.0062973831825738e-08	99.9999933456572
Principal component 1864	2.0006330582930427e-08	99.9999933656635
Principal component 1865	1.9962305441031786e-08	99.99999338562583
Principal component 1866	1.9895345952831145e-08	99.99999340552117
Principal component 1867	1.9864747795275133e-08	99.99999342538591
Principal component 1868	1.9817100353095514e-08	99.99999344520302
Principal component 1869	1.9783622335757768e-08	99.99999346498663
Principal component 1870	1.9703121501671423e-08	99.99999348468975
Principal component 1871	1.9663416822371724e-08	99.99999350435317
Principal component 1872	1.9598613139927197e-08	99.99999352395179
Principal component 1873	1.9580641904876278e-08	99.99999354353243
Principal component 1874	1.9506038286020697e-08	99.99999356303846
Principal component 1875	1.9444851666831275e-08	99.99999358248331
Principal component 1876	1.9390320892674828e-08	99.99999360187363
Principal component 1877	1.9359002294677388e-08	99.99999362123265
Principal component 1878	1.929244772937342e-08	99.99999364052509
Principal component 1879	1.923235171882293e-08	99.99999365975745
Principal component 1880	1.919558636002213e-08	99.99999367895302
Principal component 1881	1.9141957941412038e-08	99.99999369809497
Principal component 1882	1.9088693348269254e-08	99.99999371718368
Principal component 1883	1.895498162824242e-08	99.99999373613866
Principal component 1884	1.8946871676399308e-08	99.99999375508553
Principal component 1885	1.8894849736047202e-08	99.99999377398039
Principal component 1886	1.8843376733154062e-08	99.99999379282376
Principal component 1887	1.8805405230090662e-08	99.99999381162915
Principal component 1888	1.8743739769326454e-08	99.9999938303729
Principal component 1889	1.8712935428360237e-08	99.99999384908584
Principal component 1890	1.863911087194644e-08	99.99999386772495
Principal component 1891	1.861226686884737e-08	99.99999388633722
Principal component 1892	1.857333011883332e-08	99.99999390491055
Principal component 1893	1.8515590045369126e-08	99.99999392342613
Principal component 1894	1.843584625688108e-08	99.999993941862
Principal component 1895	1.838148805706339e-08	99.99999396024347
Principal component 1896	1.8355342670631445e-08	99.99999397859882
Principal component 1897	1.832825239223545e-08	99.99999399692709
Principal component 1898	1.8278650816886444e-08	99.99999401520571
Principal component 1899	1.821399350239033e-08	99.99999403341972
Principal component 1900	1.8143494690721528e-08	99.99999405156319
Principal component 1901	1.8038276974525105e-08	99.9999940696015
Principal component 1902	1.7961411010961857e-08	99.9999940875629
Principal component 1903	1.794761665182355e-08	99.99999410551051
Principal component 1904	1.791919736522504e-08	99.99999412342972
Principal component 1905	1.7817132789936943e-08	99.99999414124684
Principal component 1906	1.7787087154135013e-08	99.99999415903395
Principal component 1907	1.773983774277205e-08	99.99999417677377
Principal component 1908	1.770382868280575e-08	99.99999419447761
Principal component 1909	1.7645179380152077e-08	99.99999421212277
Principal component 1910	1.759099904823022e-08	99.99999422971376
Principal component 1911	1.7505262492472494e-08	99.99999424721905
Principal component 1912	1.7439355308111585e-08	99.9999942646584
Principal component 1913	1.743490535958632e-08	99.99999428209331
Principal component 1914	1.7352507025938837e-08	99.9999942994458
Principal component 1915	1.734314736383397e-08	99.99999431678896
Principal component 1916	1.7308616038494064e-08	99.99999433409758
Principal component 1917	1.7212647115216955e-08	99.99999435131022
Principal component 1918	1.719414621900777e-08	99.99999436850436
Principal component 1919	1.7111040793363027e-08	99.99999438561542
Principal component 1920	1.7093104015659468e-08	99.99999440270851
Principal component 1921	1.7060787099297753e-08	99.99999441976932
Principal component 1922	1.703644629601195e-08	99.99999443680575
Principal component 1923	1.7002497272469623e-08	99.99999445380824
Principal component 1924	1.695587178540541e-08	99.99999447076412
Principal component 1925	1.6930251959781106e-08	99.99999448769438
Principal component 1926	1.682884677919159e-08	99.99999450452322
Principal component 1927	1.6782288505874837e-08	99.9999945213055
Principal component 1928	1.673508191584514e-08	99.99999453804058
Principal component 1929	1.67088740368727e-08	99.99999455474946
Principal component 1930	1.670288209086699e-08	99.99999457145235
Principal component 1931	1.6665888426662158e-08	99.99999458811824
Principal component 1932	1.655083193863733e-08	99.99999460466906
Principal component 1933	1.6538223839347295e-08	99.99999462120729
Principal component 1934	1.6478725059816682e-08	99.999994637686
Principal component 1935	1.6440544682727837e-08	99.99999465412655
Principal component 1936	1.6414767605326977e-08	99.99999467054131
Principal component 1937	1.635075739818729e-08	99.99999468689208
Principal component 1938	1.6332792660280626e-08	99.99999470322486
Principal component 1939	1.627780819930794e-08	99.99999471950267
Principal component 1940	1.619723821960889e-08	99.99999473569991
Principal component 1941	1.6131128046958648e-08	99.99999475183105
Principal component 1942	1.6085048244157757e-08	99.99999476791608
Principal component 1943	1.6012123043325356e-08	99.99999478392822
Principal component 1944	1.5987064565562397e-08	99.99999479991529
Principal component 1945	1.5953092016784226e-08	99.99999481586836
Principal component 1946	1.59193516298162e-08	99.99999483178772
Principal component 1947	1.590488006358357e-08	99.9999948476926
Principal component 1948	1.5879540684795373e-08	99.99999486357214
Principal component 1949	1.580616569939279e-08	99.9999948793783
Principal component 1950	1.577374610287291e-08	99.99999489515206
Principal component 1951	1.570626091495896e-08	99.99999491085832
Principal component 1952	1.570051708227232e-08	99.99999492655884
Principal component 1953	1.5645387528783296e-08	99.99999494220422
Principal component 1954	1.561624162242891e-08	99.99999495782046
Principal component 1955	1.5545931077403734e-08	99.9999949733664
Principal component 1956	1.5525290573733847e-08	99.9999949888917
Principal component 1957	1.5447915113415458e-08	99.99999500433961
Principal component 1958	1.5394253028692636e-08	99.99999501973384
Principal component 1959	1.536074560255339e-08	99.99999503509461
Principal component 1960	1.5309981851696962e-08	99.99999505040458
Principal component 1961	1.5280795997080546e-08	99.99999506568537
Principal component 1962	1.5238054295295754e-08	99.99999508092343
Principal component 1963	1.517485432329617e-08	99.99999509609829
Principal component 1964	1.5148309670579342e-08	99.9999951112466
Principal component 1965	1.513375161261284e-08	99.99999512638036
Principal component 1966	1.5089127860075568e-08	99.99999514146948
Principal component 1967	1.5051900024388493e-08	99.99999515652138
Principal component 1968	1.504480478717438e-08	99.9999951715662
Principal component 1969	1.4967926094654034e-08	99.99999518653411
Principal component 1970	1.4933176556322143e-08	99.99999520146729
Principal component 1971	1.4891958436267653e-08	99.99999521635924
Principal component 1972	1.4852720625015989e-08	99.99999523121195
Principal component 1973	1.4807829124316206e-08	99.99999524601981
Principal component 1974	1.4787169961888279e-08	99.99999526080697
Principal component 1975	1.4722359575650575e-08	99.99999527552933
Principal component 1976	1.470331686478814e-08	99.99999529023263
Principal component 1977	1.4687807584986666e-08	99.99999530492046
Principal component 1978	1.4631982622961258e-08	99.99999531955243
Principal component 1979	1.4608420657982455e-08	99.99999533416086
Principal component 1980	1.4557781158206954e-08	99.99999534871863
Principal component 1981	1.4517403113187772e-08	99.99999536323602
Principal component 1982	1.447814462819506e-08	99.99999537771417
Principal component 1983	1.4458474222967775e-08	99.99999539217266
Principal component 1984	1.4433629025674333e-08	99.99999540660627
Principal component 1985	1.4363202526893641e-08	99.99999542096948
Principal component 1986	1.4315595012199996e-08	99.9999954352851
Principal component 1987	1.4268619441511195e-08	99.9999954495537
Principal component 1988	1.4212915840830597e-08	99.99999546376662
Principal component 1989	1.4166302569209983e-08	99.99999547793293
Principal component 1990	1.4150399072913128e-08	99.99999549208334
Principal component 1991	1.4118615845973672e-08	99.99999550620196
Principal component 1992	1.4040885995473623e-08	99.99999552024283
Principal component 1993	1.4001300358460779e-08	99.99999553424412
Principal component 1994	1.394391302639103e-08	99.99999554818802
Principal component 1995	1.3919487450578988e-08	99.99999556210753
Principal component 1996	1.3892314129613396e-08	99.99999557599985
Principal component 1997	1.3856794652767082e-08	99.99999558985665
Principal component 1998	1.3854497571662542e-08	99.99999560371113
[truncated: 2,233 more rows]
