# Supplementary material for: Mini-batch optimization enables training of ODE models on large-scale datasets
Source: Nat Commun. 2022 Jan 10;13:34. doi: 10.1038/s41467-021-27374-6 (PMC8748893; doi:10.1038/s41467-021-27374-6)
Supplement: Supplementary file 4 — Source data [file 41467_2021_27374_MOESM4_ESM.zip › source_data/source_data_Figure_7e.tsv]

	log10( Eigenvalue )
Eigenvalue 0	2.325132304315311
Eigenvalue 1	2.2946696800028104
Eigenvalue 2	2.27862842689102
Eigenvalue 3	2.272129519861605
Eigenvalue 4	2.2705160482893585
Eigenvalue 5	2.2601931843000154
Eigenvalue 6	2.2534578190053858
Eigenvalue 7	2.2452838915770172
Eigenvalue 8	2.2360633954882814
Eigenvalue 9	2.229597257070542
Eigenvalue 10	2.2237959887730425
Eigenvalue 11	2.214566674419916
Eigenvalue 12	2.2127379356860186
Eigenvalue 13	2.1986272125596895
Eigenvalue 14	2.195815627916749
Eigenvalue 15	2.189654479866654
Eigenvalue 16	2.1742967887796336
Eigenvalue 17	2.1630581048385515
Eigenvalue 18	2.1498850738494744
Eigenvalue 19	2.146945906667497
Eigenvalue 20	2.140133949164302
Eigenvalue 21	2.1353881572211084
Eigenvalue 22	2.1241073925316774
Eigenvalue 23	2.1182311643354717
Eigenvalue 24	2.111360760855794
Eigenvalue 25	2.1027516368278234
Eigenvalue 26	2.0941315013428987
Eigenvalue 27	2.089513198777048
Eigenvalue 28	2.0782867970491354
Eigenvalue 29	2.0676783506847736
Eigenvalue 30	2.0631424841326464
Eigenvalue 31	2.0607892083607977
Eigenvalue 32	2.052268827363175
Eigenvalue 33	2.0377127507737485
Eigenvalue 34	2.0066230465706023
Eigenvalue 35	2.003141222301864
Eigenvalue 36	1.9904520268673322
Eigenvalue 37	1.9758652296765045
Eigenvalue 38	1.9517749311457688
Eigenvalue 39	1.9090170430902598
Eigenvalue 40	1.8841392438755056
Eigenvalue 41	1.856526255844534
Eigenvalue 42	1.846201739617162
Eigenvalue 43	1.8239032804675628
Eigenvalue 44	1.8086374250902635
Eigenvalue 45	1.8015552915071498
Eigenvalue 46	1.6266167220481034
Eigenvalue 47	1.5914208438331428
Eigenvalue 48	1.0169604189049768
Eigenvalue 49	0.902166482945316
Eigenvalue 50	-0.12286226805064317
Eigenvalue 51	-0.6852953653784931
Eigenvalue 52	-0.8298534202100296
Eigenvalue 53	-0.8806923600836689
Eigenvalue 54	-0.9417599261420271
Eigenvalue 55	-0.973027933100934
Eigenvalue 56	-1.012427094221745
Eigenvalue 57	-1.0512944248413176
Eigenvalue 58	-1.0913726792974514
Eigenvalue 59	-1.1012233518334158
Eigenvalue 60	-1.1270547371256765
Eigenvalue 61	-1.1654671193289232
Eigenvalue 62	-1.2063912504649148
Eigenvalue 63	-1.2200634013390919
Eigenvalue 64	-1.2539916503965824
Eigenvalue 65	-1.2910580305085793
Eigenvalue 66	-1.3099551973996033
Eigenvalue 67	-1.3239954384161283
Eigenvalue 68	-1.3355029077032636
Eigenvalue 69	-1.351281675100694
Eigenvalue 70	-1.3793901202180978
Eigenvalue 71	-1.4012178972126998
Eigenvalue 72	-1.4296591721183596
Eigenvalue 73	-1.5278463787426801
Eigenvalue 74	-1.5517892739239432
Eigenvalue 75	-1.5686302422541467
Eigenvalue 76	-1.5730877390482036
Eigenvalue 77	-1.6086285291591593
Eigenvalue 78	-1.63290927977227
Eigenvalue 79	-1.6448392292474532
Eigenvalue 80	-1.7102842245113803
Eigenvalue 81	-1.7337798303401595
Eigenvalue 82	-1.7799188381207232
Eigenvalue 83	-1.8132506356931297
Eigenvalue 84	-1.8541792818491365
Eigenvalue 85	-1.8761665446771896
Eigenvalue 86	-1.9128555316025784
Eigenvalue 87	-1.9360894775682513
Eigenvalue 88	-2.0207612379780358
Eigenvalue 89	-2.038431633187625
Eigenvalue 90	-2.093910320201164
Eigenvalue 91	-2.172050653879766
Eigenvalue 92	-2.187244314696602
Eigenvalue 93	-2.2554018170739853
Eigenvalue 94	-2.277723353849941
Eigenvalue 95	-2.3097468471604286
Eigenvalue 96	-2.349913044103575
Eigenvalue 97	-2.357503166259958
Eigenvalue 98	-2.360544222628206
Eigenvalue 99	-2.3837742800749577
Eigenvalue 100	-2.4008110348394665
Eigenvalue 101	-2.441854241447494
Eigenvalue 102	-2.4620670514869083
Eigenvalue 103	-2.467641519727811
Eigenvalue 104	-2.502549193629917
Eigenvalue 105	-2.5158956657382765
Eigenvalue 106	-2.5251134717361
Eigenvalue 107	-2.543531331838554
Eigenvalue 108	-2.5548684664935672
Eigenvalue 109	-2.592643662981226
Eigenvalue 110	-2.5947580948241193
Eigenvalue 111	-2.602387173386045
Eigenvalue 112	-2.627205630373423
Eigenvalue 113	-2.629351625623864
Eigenvalue 114	-2.6377550791836484
Eigenvalue 115	-2.6646657192929473
Eigenvalue 116	-2.672509800497701
Eigenvalue 117	-2.686913382055808
Eigenvalue 118	-2.690875805756586
Eigenvalue 119	-2.6977510239757976
Eigenvalue 120	-2.7101388871200465
Eigenvalue 121	-2.7147525575859266
Eigenvalue 122	-2.723905745180965
Eigenvalue 123	-2.748221883772011
Eigenvalue 124	-2.7508174257710425
Eigenvalue 125	-2.75497298982811
Eigenvalue 126	-2.7580541347337975
Eigenvalue 127	-2.7770219378731356
Eigenvalue 128	-2.780042857777362
Eigenvalue 129	-2.786851875139626
Eigenvalue 130	-2.8021590725446885
Eigenvalue 131	-2.8055395372101195
Eigenvalue 132	-2.815218874810133
Eigenvalue 133	-2.819571494771433
Eigenvalue 134	-2.8354689077856015
Eigenvalue 135	-2.836490429449784
Eigenvalue 136	-2.8485420654783393
Eigenvalue 137	-2.8564481119322735
Eigenvalue 138	-2.8610477708928252
Eigenvalue 139	-2.8734338231531815
Eigenvalue 140	-2.879762736115025
Eigenvalue 141	-2.8877315715266185
Eigenvalue 142	-2.8923560127759673
Eigenvalue 143	-2.9025538748288553
Eigenvalue 144	-2.912373660246079
Eigenvalue 145	-2.9160213972370035
Eigenvalue 146	-2.92491313610196
Eigenvalue 147	-2.926557708824185
Eigenvalue 148	-2.936665201581716
Eigenvalue 149	-2.9405494731033888
Eigenvalue 150	-2.9456999228695477
Eigenvalue 151	-2.9500643044452906
Eigenvalue 152	-2.956474353762104
Eigenvalue 153	-2.962103979454311
Eigenvalue 154	-2.9714590911016425
Eigenvalue 155	-2.975585821103794
Eigenvalue 156	-2.9862334502813352
Eigenvalue 157	-2.9925460546436016
Eigenvalue 158	-2.9961376731926928
Eigenvalue 159	-3.003540487609359
Eigenvalue 160	-3.0072708965971877
Eigenvalue 161	-3.0100875896160466
Eigenvalue 162	-3.0193072536036505
Eigenvalue 163	-3.0243298806844834
Eigenvalue 164	-3.0322785585927354
Eigenvalue 165	-3.0346356193485335
Eigenvalue 166	-3.0419199722253074
Eigenvalue 167	-3.0472726757991224
Eigenvalue 168	-3.051532965842203
Eigenvalue 169	-3.0572433672132853
Eigenvalue 170	-3.0606849045857447
Eigenvalue 171	-3.0659210407049513
Eigenvalue 172	-3.0721731654072952
Eigenvalue 173	-3.077439442926161
Eigenvalue 174	-3.0866853056697945
Eigenvalue 175	-3.090930420962023
Eigenvalue 176	-3.092466882216743
Eigenvalue 177	-3.0961009172251153
Eigenvalue 178	-3.1071696921384255
Eigenvalue 179	-3.1102677728813366
Eigenvalue 180	-3.114596055644888
Eigenvalue 181	-3.1186660113600726
Eigenvalue 182	-3.1241188412131287
Eigenvalue 183	-3.1272643961945454
Eigenvalue 184	-3.13301192550989
Eigenvalue 185	-3.138529905462653
Eigenvalue 186	-3.140113440011947
Eigenvalue 187	-3.1424254658598496
Eigenvalue 188	-3.1441768460983197
Eigenvalue 189	-3.150262961159758
Eigenvalue 190	-3.151882284195146
Eigenvalue 191	-3.1558859545121454
Eigenvalue 192	-3.166820033595007
Eigenvalue 193	-3.1694586446780733
Eigenvalue 194	-3.173674820851152
Eigenvalue 195	-3.1795826284542685
Eigenvalue 196	-3.1838279554617146
Eigenvalue 197	-3.186622765608884
Eigenvalue 198	-3.188159348425616
Eigenvalue 199	-3.194441135598364
Eigenvalue 200	-3.198986179844553
Eigenvalue 201	-3.201143380301333
Eigenvalue 202	-3.204106259863806
Eigenvalue 203	-3.210913212081234
Eigenvalue 204	-3.2134538510236315
Eigenvalue 205	-3.2185606077021554
Eigenvalue 206	-3.219147357174358
Eigenvalue 207	-3.226608592361016
Eigenvalue 208	-3.228787545967879
Eigenvalue 209	-3.23201084706626
Eigenvalue 210	-3.236403910445535
Eigenvalue 211	-3.237155692386784
Eigenvalue 212	-3.2412505592785936
Eigenvalue 213	-3.2455682251544316
Eigenvalue 214	-3.249965046359484
Eigenvalue 215	-3.254129250162239
Eigenvalue 216	-3.257795553176225
Eigenvalue 217	-3.2607413349248136
Eigenvalue 218	-3.2667004693866377
Eigenvalue 219	-3.2685093288151013
Eigenvalue 220	-3.274868384410492
Eigenvalue 221	-3.278045442759278
Eigenvalue 222	-3.281247517102142
Eigenvalue 223	-3.2843342308735743
Eigenvalue 224	-3.2859479365435513
Eigenvalue 225	-3.293930814285385
Eigenvalue 226	-3.2959182746364686
Eigenvalue 227	-3.2994455158518514
Eigenvalue 228	-3.3026941274514665
Eigenvalue 229	-3.30447222411214
Eigenvalue 230	-3.3114498338522096
Eigenvalue 231	-3.313916332168347
Eigenvalue 232	-3.318359529896163
Eigenvalue 233	-3.326024510405292
Eigenvalue 234	-3.3311545781143237
Eigenvalue 235	-3.3336669310312663
Eigenvalue 236	-3.337606063896428
Eigenvalue 237	-3.3429557726685415
Eigenvalue 238	-3.3463810651925425
Eigenvalue 239	-3.3467385495304827
Eigenvalue 240	-3.349226194764608
Eigenvalue 241	-3.353588570551384
Eigenvalue 242	-3.355844559842585
Eigenvalue 243	-3.3611935828188604
Eigenvalue 244	-3.362196481956198
Eigenvalue 245	-3.366014681002582
Eigenvalue 246	-3.3688002753176476
Eigenvalue 247	-3.37490687612777
Eigenvalue 248	-3.3762882656175393
Eigenvalue 249	-3.379269207200661
Eigenvalue 250	-3.383367408626696
Eigenvalue 251	-3.3896075024167898
Eigenvalue 252	-3.3943647475942456
Eigenvalue 253	-3.3959578016253285
Eigenvalue 254	-3.400114000032546
Eigenvalue 255	-3.402904205288274
Eigenvalue 256	-3.4061431919888965
Eigenvalue 257	-3.4074371588481034
Eigenvalue 258	-3.412970232534212
Eigenvalue 259	-3.4143020375028885
Eigenvalue 260	-3.415927571164264
Eigenvalue 261	-3.4200167518024314
Eigenvalue 262	-3.4241476052079256
Eigenvalue 263	-3.425615339002749
Eigenvalue 264	-3.428937374508817
Eigenvalue 265	-3.4304579810152007
Eigenvalue 266	-3.4331051892770295
Eigenvalue 267	-3.4377275331779775
Eigenvalue 268	-3.443906542052977
Eigenvalue 269	-3.4467629853244213
Eigenvalue 270	-3.449450240054422
Eigenvalue 271	-3.452612564566708
Eigenvalue 272	-3.455744109047091
Eigenvalue 273	-3.458254684423981
Eigenvalue 274	-3.461593627531485
Eigenvalue 275	-3.4620945400714205
Eigenvalue 276	-3.464106885616063
Eigenvalue 277	-3.472095914073797
Eigenvalue 278	-3.4753760530755264
Eigenvalue 279	-3.4789358204105785
Eigenvalue 280	-3.481820444261843
Eigenvalue 281	-3.4872736714530355
Eigenvalue 282	-3.4905432240401217
Eigenvalue 283	-3.4934762043362046
Eigenvalue 284	-3.496112173724582
Eigenvalue 285	-3.4976737369359507
Eigenvalue 286	-3.5019223920886615
Eigenvalue 287	-3.503478965239552
Eigenvalue 288	-3.5055734734733903
Eigenvalue 289	-3.506411440399109
Eigenvalue 290	-3.5098160449321485
Eigenvalue 291	-3.51423131571609
Eigenvalue 292	-3.516192965370391
Eigenvalue 293	-3.520149656719343
Eigenvalue 294	-3.522078913862062
Eigenvalue 295	-3.5243731263392375
Eigenvalue 296	-3.5288919943737618
Eigenvalue 297	-3.533655784380979
Eigenvalue 298	-3.5350095752213995
Eigenvalue 299	-3.5378649321941755
Eigenvalue 300	-3.542475083550429
Eigenvalue 301	-3.545679066620913
Eigenvalue 302	-3.547739506147291
Eigenvalue 303	-3.5505171467715084
Eigenvalue 304	-3.5508671092055315
Eigenvalue 305	-3.55449105386786
Eigenvalue 306	-3.5590109011245743
Eigenvalue 307	-3.5609710355047373
Eigenvalue 308	-3.5647150307896265
Eigenvalue 309	-3.5692485900773967
Eigenvalue 310	-3.5730842814370636
Eigenvalue 311	-3.5749514947771543
Eigenvalue 312	-3.575777715066016
Eigenvalue 313	-3.5767718878623533
Eigenvalue 314	-3.5827801558518733
Eigenvalue 315	-3.585558961131508
Eigenvalue 316	-3.587754018532269
Eigenvalue 317	-3.5926498324165146
Eigenvalue 318	-3.5954217646499465
Eigenvalue 319	-3.596397609048913
Eigenvalue 320	-3.6003295316985127
Eigenvalue 321	-3.602764837198243
Eigenvalue 322	-3.6057458257947075
Eigenvalue 323	-3.6069143445420906
Eigenvalue 324	-3.610212602635318
Eigenvalue 325	-3.6108053092987613
Eigenvalue 326	-3.612006164178139
Eigenvalue 327	-3.61737279818001
Eigenvalue 328	-3.62230258291847
Eigenvalue 329	-3.624552281153831
Eigenvalue 330	-3.624938165105666
Eigenvalue 331	-3.628777266162675
Eigenvalue 332	-3.6309714850090584
Eigenvalue 333	-3.6348452217747504
Eigenvalue 334	-3.63578073271716
Eigenvalue 335	-3.638392472783482
Eigenvalue 336	-3.640518555862639
Eigenvalue 337	-3.646033462366217
Eigenvalue 338	-3.6486388818994637
Eigenvalue 339	-3.6513180547338373
Eigenvalue 340	-3.654178948676804
Eigenvalue 341	-3.656589380757151
Eigenvalue 342	-3.659245569883185
Eigenvalue 343	-3.660175268544957
Eigenvalue 344	-3.6617640812547614
Eigenvalue 345	-3.667455406181748
Eigenvalue 346	-3.669120614536612
Eigenvalue 347	-3.671310048016041
Eigenvalue 348	-3.6714238901063316
Eigenvalue 349	-3.6759715785897593
Eigenvalue 350	-3.6780542803260747
Eigenvalue 351	-3.679802652785083
Eigenvalue 352	-3.6820643434052913
Eigenvalue 353	-3.685515653172978
Eigenvalue 354	-3.687864432164689
Eigenvalue 355	-3.6898896166956
Eigenvalue 356	-3.6940839485832795
Eigenvalue 357	-3.6962498349628077
Eigenvalue 358	-3.6976482831092183
Eigenvalue 359	-3.7051364859573943
Eigenvalue 360	-3.706240821816169
Eigenvalue 361	-3.706703681152393
Eigenvalue 362	-3.709851410061915
Eigenvalue 363	-3.7117229274644274
Eigenvalue 364	-3.7154549333345828
Eigenvalue 365	-3.7161446286792224
Eigenvalue 366	-3.71893785365994
Eigenvalue 367	-3.720927465552397
Eigenvalue 368	-3.7227618008909475
Eigenvalue 369	-3.7261664441444777
Eigenvalue 370	-3.7268856445845358
Eigenvalue 371	-3.729172287772942
Eigenvalue 372	-3.7316235217308353
Eigenvalue 373	-3.734107368839405
Eigenvalue 374	-3.7390085711372003
Eigenvalue 375	-3.742672041489635
Eigenvalue 376	-3.7463084897794467
Eigenvalue 377	-3.7485393988228104
Eigenvalue 378	-3.749390694778481
Eigenvalue 379	-3.7512207712559515
Eigenvalue 380	-3.7551384818594715
Eigenvalue 381	-3.7575315775759925
Eigenvalue 382	-3.7599978964373233
Eigenvalue 383	-3.761131700121906
Eigenvalue 384	-3.7648656474728797
Eigenvalue 385	-3.767898388294531
Eigenvalue 386	-3.7709279069267243
Eigenvalue 387	-3.771817356228566
Eigenvalue 388	-3.7754557584476154
Eigenvalue 389	-3.7796866899331416
Eigenvalue 390	-3.7802671936320125
Eigenvalue 391	-3.78239243136007
Eigenvalue 392	-3.787475299855918
Eigenvalue 393	-3.787731766664614
Eigenvalue 394	-3.7885582398355475
Eigenvalue 395	-3.793376634351691
Eigenvalue 396	-3.794628674466213
Eigenvalue 397	-3.797940876141449
Eigenvalue 398	-3.798816372926807
Eigenvalue 399	-3.800576548280829
Eigenvalue 400	-3.804018251265329
Eigenvalue 401	-3.8056449620198527
Eigenvalue 402	-3.806475455187752
Eigenvalue 403	-3.808386804459493
Eigenvalue 404	-3.8115351201167886
Eigenvalue 405	-3.8119423876169747
Eigenvalue 406	-3.8124753182213738
Eigenvalue 407	-3.817075406771887
Eigenvalue 408	-3.8190122286546724
Eigenvalue 409	-3.822261333170809
Eigenvalue 410	-3.8227960990249255
Eigenvalue 411	-3.828271516309096
Eigenvalue 412	-3.8304964113407562
Eigenvalue 413	-3.834666545050492
Eigenvalue 414	-3.835874810140482
Eigenvalue 415	-3.8377089531427067
Eigenvalue 416	-3.840661532084871
Eigenvalue 417	-3.845405626376081
Eigenvalue 418	-3.8466703487270033
Eigenvalue 419	-3.84774322561361
Eigenvalue 420	-3.8496276863139007
Eigenvalue 421	-3.8530484194071404
Eigenvalue 422	-3.856813211874121
Eigenvalue 423	-3.857545684801011
Eigenvalue 424	-3.8589393569692145
Eigenvalue 425	-3.862272523042602
Eigenvalue 426	-3.8633080669303537
Eigenvalue 427	-3.8642183690169536
Eigenvalue 428	-3.8658896038303023
Eigenvalue 429	-3.8690193310612133
Eigenvalue 430	-3.8715226526587365
Eigenvalue 431	-3.8721087932738723
Eigenvalue 432	-3.874329998744606
Eigenvalue 433	-3.877796245181877
Eigenvalue 434	-3.882060448916076
Eigenvalue 435	-3.8842636544758635
Eigenvalue 436	-3.8858786748348475
Eigenvalue 437	-3.8889281474414275
Eigenvalue 438	-3.8916744785662987
Eigenvalue 439	-3.8934637266114738
Eigenvalue 440	-3.8944295269086617
Eigenvalue 441	-3.895311530772444
Eigenvalue 442	-3.8978019598797995
Eigenvalue 443	-3.899606964098877
Eigenvalue 444	-3.9010236920426173
Eigenvalue 445	-3.9018113549416236
Eigenvalue 446	-3.905974943154212
Eigenvalue 447	-3.907560616191195
Eigenvalue 448	-3.911156935776315
Eigenvalue 449	-3.9123665169734285
Eigenvalue 450	-3.918052668149653
Eigenvalue 451	-3.9215200208916645
Eigenvalue 452	-3.922333781541313
Eigenvalue 453	-3.9253875885043628
Eigenvalue 454	-3.925730790673123
Eigenvalue 455	-3.926874114007627
Eigenvalue 456	-3.92815096298736
Eigenvalue 457	-3.9315557428247505
Eigenvalue 458	-3.933208950055688
Eigenvalue 459	-3.9343728386180996
Eigenvalue 460	-3.935887736098903
Eigenvalue 461	-3.9394013526682023
Eigenvalue 462	-3.9416356655375635
Eigenvalue 463	-3.943714480227655
Eigenvalue 464	-3.9450142638981918
Eigenvalue 465	-3.9467830518069884
Eigenvalue 466	-3.9478878749797772
Eigenvalue 467	-3.9504910575361554
Eigenvalue 468	-3.952548014198742
Eigenvalue 469	-3.9542555473061087
Eigenvalue 470	-3.9568791664132608
Eigenvalue 471	-3.959552110012525
Eigenvalue 472	-3.962603102696639
Eigenvalue 473	-3.9639676125620165
Eigenvalue 474	-3.9660263001587746
Eigenvalue 475	-3.9685435760056142
Eigenvalue 476	-3.9689149457545168
Eigenvalue 477	-3.9696931323928792
Eigenvalue 478	-3.9711392236150758
Eigenvalue 479	-3.976187719300766
Eigenvalue 480	-3.9776317251289486
Eigenvalue 481	-3.9796579360425315
Eigenvalue 482	-3.9806440880801723
Eigenvalue 483	-3.9833857684174547
Eigenvalue 484	-3.9859924807140548
Eigenvalue 485	-3.987870349872953
Eigenvalue 486	-3.9918063837501836
Eigenvalue 487	-3.993235757275444
Eigenvalue 488	-3.9941011204132058
Eigenvalue 489	-3.996808943509784
Eigenvalue 490	-3.998164165543474
Eigenvalue 491	-3.99923938739143
Eigenvalue 492	-4.001087207678969
Eigenvalue 493	-4.00419611660937
Eigenvalue 494	-4.006222831224967
Eigenvalue 495	-4.009073287206556
Eigenvalue 496	-4.011044300454697
Eigenvalue 497	-4.013074657795195
Eigenvalue 498	-4.015030550549218
Eigenvalue 499	-4.017194185295476
Eigenvalue 500	-4.018501647728263
Eigenvalue 501	-4.022907385553204
Eigenvalue 502	-4.024659305358574
Eigenvalue 503	-4.025812384246235
Eigenvalue 504	-4.027651364298031
Eigenvalue 505	-4.028834534320046
Eigenvalue 506	-4.029300959994238
Eigenvalue 507	-4.031561012870086
Eigenvalue 508	-4.032664751187084
Eigenvalue 509	-4.036468241471747
Eigenvalue 510	-4.037279137718036
Eigenvalue 511	-4.040528758245648
Eigenvalue 512	-4.041310138404545
Eigenvalue 513	-4.042157523684626
Eigenvalue 514	-4.047098475871204
Eigenvalue 515	-4.048960436236014
Eigenvalue 516	-4.051611913949954
Eigenvalue 517	-4.05247089858321
Eigenvalue 518	-4.05423200490736
Eigenvalue 519	-4.056361595341668
Eigenvalue 520	-4.058392473395357
Eigenvalue 521	-4.060550516883207
Eigenvalue 522	-4.062631029812947
Eigenvalue 523	-4.063287609399981
Eigenvalue 524	-4.0673899010012065
Eigenvalue 525	-4.068756591029348
Eigenvalue 526	-4.0702523854822825
Eigenvalue 527	-4.0724484569150015
Eigenvalue 528	-4.076058504395474
Eigenvalue 529	-4.077020970847599
Eigenvalue 530	-4.079496815975602
Eigenvalue 531	-4.0805977409588285
Eigenvalue 532	-4.081973582816556
Eigenvalue 533	-4.086580453489039
Eigenvalue 534	-4.087011267796668
Eigenvalue 535	-4.088501942193804
Eigenvalue 536	-4.090481461071975
Eigenvalue 537	-4.09325646146723
Eigenvalue 538	-4.094459093423537
Eigenvalue 539	-4.096077189450354
Eigenvalue 540	-4.099519917911733
Eigenvalue 541	-4.100500938778544
Eigenvalue 542	-4.102511669517976
Eigenvalue 543	-4.1049644244178785
Eigenvalue 544	-4.107615293840966
Eigenvalue 545	-4.108077099460812
Eigenvalue 546	-4.110358628352387
Eigenvalue 547	-4.111999158652289
Eigenvalue 548	-4.113880541215568
Eigenvalue 549	-4.11482952484533
Eigenvalue 550	-4.117089346653946
Eigenvalue 551	-4.118198650235089
Eigenvalue 552	-4.119389715336973
Eigenvalue 553	-4.123579782625764
Eigenvalue 554	-4.1247697937384045
Eigenvalue 555	-4.126226722255125
Eigenvalue 556	-4.128268360916198
Eigenvalue 557	-4.129626114929638
Eigenvalue 558	-4.1315839445055005
Eigenvalue 559	-4.133695603389933
Eigenvalue 560	-4.133992944653309
Eigenvalue 561	-4.136438332515042
Eigenvalue 562	-4.138338687010296
Eigenvalue 563	-4.140121515676813
Eigenvalue 564	-4.1416622657658735
Eigenvalue 565	-4.1443356291411755
Eigenvalue 566	-4.145047631689581
Eigenvalue 567	-4.148165202473678
Eigenvalue 568	-4.151252883395914
Eigenvalue 569	-4.1519178116601605
Eigenvalue 570	-4.15395734290693
Eigenvalue 571	-4.156657586465717
Eigenvalue 572	-4.160155191070015
Eigenvalue 573	-4.161168201908855
Eigenvalue 574	-4.161958708240286
Eigenvalue 575	-4.164610204348921
Eigenvalue 576	-4.16692698588691
Eigenvalue 577	-4.169147178758299
Eigenvalue 578	-4.169942522357474
Eigenvalue 579	-4.172280121151051
Eigenvalue 580	-4.174081700272502
Eigenvalue 581	-4.176007955356372
Eigenvalue 582	-4.176549201598891
Eigenvalue 583	-4.178376912268188
Eigenvalue 584	-4.180067890933119
Eigenvalue 585	-4.182831743275662
Eigenvalue 586	-4.183897628140472
Eigenvalue 587	-4.186538793314879
Eigenvalue 588	-4.18837324441804
Eigenvalue 589	-4.190861135671645
Eigenvalue 590	-4.1934230192863255
Eigenvalue 591	-4.1946100936075075
Eigenvalue 592	-4.1966809429219
Eigenvalue 593	-4.197390662527316
Eigenvalue 594	-4.1988251261527765
Eigenvalue 595	-4.204646786658706
Eigenvalue 596	-4.205434383748362
Eigenvalue 597	-4.2068020600015625
Eigenvalue 598	-4.208080651288272
Eigenvalue 599	-4.208651104236694
Eigenvalue 600	-4.210772004148042
Eigenvalue 601	-4.213805501672175
Eigenvalue 602	-4.214507817639776
Eigenvalue 603	-4.217305790917314
Eigenvalue 604	-4.2175831147836025
Eigenvalue 605	-4.220587333231373
Eigenvalue 606	-4.221574957596557
Eigenvalue 607	-4.225120723747046
Eigenvalue 608	-4.22629103611741
Eigenvalue 609	-4.227801627155466
Eigenvalue 610	-4.2295086700294915
Eigenvalue 611	-4.2301571844398
Eigenvalue 612	-4.23255595338726
Eigenvalue 613	-4.2350688585168985
Eigenvalue 614	-4.236300441279185
Eigenvalue 615	-4.237458503738402
Eigenvalue 616	-4.238635745036197
Eigenvalue 617	-4.242111889835402
Eigenvalue 618	-4.244729681813408
Eigenvalue 619	-4.246697465764205
Eigenvalue 620	-4.247721575637776
Eigenvalue 621	-4.249434844741058
Eigenvalue 622	-4.251285431599175
Eigenvalue 623	-4.2529479666682946
Eigenvalue 624	-4.255662385096111
Eigenvalue 625	-4.257207206515633
Eigenvalue 626	-4.25871638311488
Eigenvalue 627	-4.260191130787269
Eigenvalue 628	-4.263714588216469
Eigenvalue 629	-4.26396964754399
Eigenvalue 630	-4.267850142412682
Eigenvalue 631	-4.268436727540396
Eigenvalue 632	-4.269602337869591
Eigenvalue 633	-4.270181134073755
Eigenvalue 634	-4.272928346517838
Eigenvalue 635	-4.275299048158102
Eigenvalue 636	-4.275889862896755
Eigenvalue 637	-4.278925445416486
Eigenvalue 638	-4.2807682255592105
Eigenvalue 639	-4.28317541844298
Eigenvalue 640	-4.283389792533772
Eigenvalue 641	-4.284967552357829
Eigenvalue 642	-4.285955019636653
Eigenvalue 643	-4.288494801219439
Eigenvalue 644	-4.28979158668516
Eigenvalue 645	-4.290054470053806
Eigenvalue 646	-4.292195656634659
Eigenvalue 647	-4.293134584564425
Eigenvalue 648	-4.297480386697574
Eigenvalue 649	-4.297950041451551
Eigenvalue 650	-4.299875632883112
Eigenvalue 651	-4.301746134124797
Eigenvalue 652	-4.302841409111206
Eigenvalue 653	-4.305300600503049
Eigenvalue 654	-4.306423546161592
Eigenvalue 655	-4.307706154345499
Eigenvalue 656	-4.310447129583751
Eigenvalue 657	-4.312323326606389
Eigenvalue 658	-4.312851955862161
Eigenvalue 659	-4.314837325764546
Eigenvalue 660	-4.3159340124667445
Eigenvalue 661	-4.317783660668039
Eigenvalue 662	-4.319009234784718
Eigenvalue 663	-4.320978154310655
Eigenvalue 664	-4.324307590330118
Eigenvalue 665	-4.32588781937721
Eigenvalue 666	-4.327522477383151
Eigenvalue 667	-4.328127148062398
Eigenvalue 668	-4.329644886552313
Eigenvalue 669	-4.331704140950961
Eigenvalue 670	-4.335162329951511
Eigenvalue 671	-4.335989486519749
Eigenvalue 672	-4.338500193589628
Eigenvalue 673	-4.340560960620601
Eigenvalue 674	-4.342087726492022
Eigenvalue 675	-4.343088406748114
Eigenvalue 676	-4.344487850996028
Eigenvalue 677	-4.346244204829355
Eigenvalue 678	-4.347867546932294
Eigenvalue 679	-4.349982254442837
Eigenvalue 680	-4.352476349694606
Eigenvalue 681	-4.353838293175401
Eigenvalue 682	-4.355969095614624
Eigenvalue 683	-4.357778932292499
Eigenvalue 684	-4.3593914588259235
Eigenvalue 685	-4.359886966187157
Eigenvalue 686	-4.361728081217674
Eigenvalue 687	-4.362643605260925
Eigenvalue 688	-4.364711849837905
Eigenvalue 689	-4.365571701608114
Eigenvalue 690	-4.367302178562931
Eigenvalue 691	-4.371144663252436
Eigenvalue 692	-4.371909644668654
Eigenvalue 693	-4.3730703088470495
Eigenvalue 694	-4.37663870541457
Eigenvalue 695	-4.377836595286586
Eigenvalue 696	-4.3791732068349285
Eigenvalue 697	-4.380185292370085
Eigenvalue 698	-4.381154186304721
Eigenvalue 699	-4.382689830662903
Eigenvalue 700	-4.387002673059482
Eigenvalue 701	-4.387726455757597
Eigenvalue 702	-4.3893947601304655
Eigenvalue 703	-4.392643335575427
Eigenvalue 704	-4.393680603014393
Eigenvalue 705	-4.394783017123772
Eigenvalue 706	-4.395286044549625
Eigenvalue 707	-4.3977953104116505
Eigenvalue 708	-4.399694041922724
Eigenvalue 709	-4.40076637542733
Eigenvalue 710	-4.401937970509971
Eigenvalue 711	-4.404132331265232
Eigenvalue 712	-4.405516314254912
Eigenvalue 713	-4.406478575559841
Eigenvalue 714	-4.4076300140415645
Eigenvalue 715	-4.41147819312347
Eigenvalue 716	-4.413467699382891
Eigenvalue 717	-4.4146936545825906
Eigenvalue 718	-4.4166308715100575
Eigenvalue 719	-4.418529714574417
Eigenvalue 720	-4.419117494173481
Eigenvalue 721	-4.420961862064784
Eigenvalue 722	-4.424034656126101
Eigenvalue 723	-4.425111738028003
Eigenvalue 724	-4.426357034575914
Eigenvalue 725	-4.427329353921656
Eigenvalue 726	-4.4287483472814815
Eigenvalue 727	-4.430561543924871
Eigenvalue 728	-4.433057456263668
Eigenvalue 729	-4.434521851818596
Eigenvalue 730	-4.436012240358256
Eigenvalue 731	-4.4369572000531
Eigenvalue 732	-4.439714747884447
Eigenvalue 733	-4.441726378570722
Eigenvalue 734	-4.44229813499035
Eigenvalue 735	-4.444211025436247
Eigenvalue 736	-4.446492590333742
Eigenvalue 737	-4.4467938349175675
Eigenvalue 738	-4.448650444458861
Eigenvalue 739	-4.449119729060651
Eigenvalue 740	-4.449906479419271
Eigenvalue 741	-4.452746923644704
Eigenvalue 742	-4.454224891439579
Eigenvalue 743	-4.456119193894901
Eigenvalue 744	-4.458410618322742
Eigenvalue 745	-4.460200910206512
Eigenvalue 746	-4.4611125197108965
Eigenvalue 747	-4.46255620008341
Eigenvalue 748	-4.4629841654852225
Eigenvalue 749	-4.46582891211165
Eigenvalue 750	-4.467550152487575
Eigenvalue 751	-4.467885896164275
Eigenvalue 752	-4.469715489744076
Eigenvalue 753	-4.4702828172795295
Eigenvalue 754	-4.472562461943341
Eigenvalue 755	-4.473919394678975
Eigenvalue 756	-4.475565200399853
Eigenvalue 757	-4.477060780084352
Eigenvalue 758	-4.477320476873061
Eigenvalue 759	-4.480718425755022
Eigenvalue 760	-4.483163101731773
Eigenvalue 761	-4.484167442661659
Eigenvalue 762	-4.486633577153702
Eigenvalue 763	-4.486859225578124
Eigenvalue 764	-4.48942717918149
Eigenvalue 765	-4.490913160855954
Eigenvalue 766	-4.492171245808911
Eigenvalue 767	-4.493936314893228
Eigenvalue 768	-4.496071875196266
Eigenvalue 769	-4.497138143150566
Eigenvalue 770	-4.498379862197004
Eigenvalue 771	-4.499678446863637
Eigenvalue 772	-4.501966455126936
Eigenvalue 773	-4.504589626654791
Eigenvalue 774	-4.505207202161633
Eigenvalue 775	-4.507286837879283
Eigenvalue 776	-4.508005992576406
Eigenvalue 777	-4.508892056405677
Eigenvalue 778	-4.511510332346815
Eigenvalue 779	-4.513461205838686
Eigenvalue 780	-4.514327009722661
Eigenvalue 781	-4.516281776459787
Eigenvalue 782	-4.5183094121955545
Eigenvalue 783	-4.519150298076697
Eigenvalue 784	-4.519923322323021
Eigenvalue 785	-4.522451622649739
Eigenvalue 786	-4.524292267192097
Eigenvalue 787	-4.525433972562973
Eigenvalue 788	-4.526792818263857
Eigenvalue 789	-4.528048978207257
Eigenvalue 790	-4.528937258865762
Eigenvalue 791	-4.529850178204711
Eigenvalue 792	-4.5323813756794
Eigenvalue 793	-4.534308302388482
Eigenvalue 794	-4.534427085005173
Eigenvalue 795	-4.536568575194463
Eigenvalue 796	-4.538260133784498
Eigenvalue 797	-4.541538292878594
Eigenvalue 798	-4.541916526275765
Eigenvalue 799	-4.543712923958009
Eigenvalue 800	-4.545318642864926
Eigenvalue 801	-4.547070982691325
Eigenvalue 802	-4.547414359385519
Eigenvalue 803	-4.5499255904380425
Eigenvalue 804	-4.5524563426147955
Eigenvalue 805	-4.554103546114146
Eigenvalue 806	-4.555057911638758
Eigenvalue 807	-4.555618245604309
Eigenvalue 808	-4.557177986168153
Eigenvalue 809	-4.558603763892932
Eigenvalue 810	-4.560200206133868
Eigenvalue 811	-4.562133183868311
Eigenvalue 812	-4.563602126269724
Eigenvalue 813	-4.5652560054836995
Eigenvalue 814	-4.567418028980563
Eigenvalue 815	-4.568966101767218
Eigenvalue 816	-4.570647071750908
Eigenvalue 817	-4.571854921110214
Eigenvalue 818	-4.573702025003476
Eigenvalue 819	-4.574056328431269
Eigenvalue 820	-4.57472774765706
Eigenvalue 821	-4.577693453748923
Eigenvalue 822	-4.579006050677526
Eigenvalue 823	-4.5818660790385
Eigenvalue 824	-4.583506759756966
Eigenvalue 825	-4.584136968032363
Eigenvalue 826	-4.585165602549889
Eigenvalue 827	-4.58793137804712
Eigenvalue 828	-4.588633762229507
Eigenvalue 829	-4.591170464802968
Eigenvalue 830	-4.592863271781448
Eigenvalue 831	-4.593744291926881
Eigenvalue 832	-4.596093078370132
Eigenvalue 833	-4.596626164400162
Eigenvalue 834	-4.597474986887407
Eigenvalue 835	-4.597866629087682
Eigenvalue 836	-4.600863447495575
Eigenvalue 837	-4.603624953741821
Eigenvalue 838	-4.605869835084646
Eigenvalue 839	-4.607062902926081
Eigenvalue 840	-4.608132313485536
Eigenvalue 841	-4.610336967271091
Eigenvalue 842	-4.612109285971196
Eigenvalue 843	-4.6127183270777365
Eigenvalue 844	-4.614305677524627
Eigenvalue 845	-4.615022046679352
Eigenvalue 846	-4.616450213079975
Eigenvalue 847	-4.618439465099937
Eigenvalue 848	-4.620215124240879
Eigenvalue 849	-4.621766170787697
Eigenvalue 850	-4.623171332605266
Eigenvalue 851	-4.624286347964426
Eigenvalue 852	-4.625305150261069
Eigenvalue 853	-4.626227379821826
Eigenvalue 854	-4.627265952886182
Eigenvalue 855	-4.62815632770038
Eigenvalue 856	-4.630272667071214
Eigenvalue 857	-4.631523001152931
Eigenvalue 858	-4.631801037324588
Eigenvalue 859	-4.634727409453051
Eigenvalue 860	-4.636398686989117
Eigenvalue 861	-4.637587106151163
Eigenvalue 862	-4.639051699419723
Eigenvalue 863	-4.641500600125537
Eigenvalue 864	-4.643070243965153
Eigenvalue 865	-4.643680094585289
Eigenvalue 866	-4.645192894494059
Eigenvalue 867	-4.647313504730339
Eigenvalue 868	-4.6488052097334105
Eigenvalue 869	-4.650026574816598
Eigenvalue 870	-4.652081946184894
Eigenvalue 871	-4.653725636585915
Eigenvalue 872	-4.65536834122995
Eigenvalue 873	-4.656725060561862
Eigenvalue 874	-4.657009130379386
Eigenvalue 875	-4.658486040566505
Eigenvalue 876	-4.65956214341244
Eigenvalue 877	-4.660878782145264
Eigenvalue 878	-4.662487590346032
Eigenvalue 879	-4.66362780092665
Eigenvalue 880	-4.666350590227432
Eigenvalue 881	-4.6672021589067585
Eigenvalue 882	-4.669725295879515
Eigenvalue 883	-4.670329469073914
Eigenvalue 884	-4.671549306711518
Eigenvalue 885	-4.672623136637517
Eigenvalue 886	-4.673695768233025
Eigenvalue 887	-4.6754262442089685
Eigenvalue 888	-4.676581570365045
Eigenvalue 889	-4.677916044039317
Eigenvalue 890	-4.67912361471709
Eigenvalue 891	-4.6803980621663595
Eigenvalue 892	-4.68367023282884
Eigenvalue 893	-4.684854272450946
Eigenvalue 894	-4.686438513830857
Eigenvalue 895	-4.687095346111999
Eigenvalue 896	-4.6881770637434625
Eigenvalue 897	-4.689163082892639
Eigenvalue 898	-4.691579281111212
Eigenvalue 899	-4.693087533270303
Eigenvalue 900	-4.695210874552945
Eigenvalue 901	-4.696268090200741
Eigenvalue 902	-4.698897212784837
Eigenvalue 903	-4.699357310494982
Eigenvalue 904	-4.700092252235832
Eigenvalue 905	-4.7013671658428695
Eigenvalue 906	-4.702559005491736
Eigenvalue 907	-4.704143573024481
Eigenvalue 908	-4.706243455144249
Eigenvalue 909	-4.707197129053555
Eigenvalue 910	-4.709001241431723
Eigenvalue 911	-4.709760602672103
Eigenvalue 912	-4.711389156077131
Eigenvalue 913	-4.713231507496892
Eigenvalue 914	-4.7149220207162195
Eigenvalue 915	-4.715243313011767
Eigenvalue 916	-4.716569556539223
Eigenvalue 917	-4.718086835662311
Eigenvalue 918	-4.7204199760593095
Eigenvalue 919	-4.722140805046955
Eigenvalue 920	-4.723401010161659
Eigenvalue 921	-4.725259650978423
Eigenvalue 922	-4.725762959029671
Eigenvalue 923	-4.726464265246374
Eigenvalue 924	-4.7270935852814695
Eigenvalue 925	-4.72986337246986
Eigenvalue 926	-4.7316245488508235
Eigenvalue 927	-4.735195126018578
Eigenvalue 928	-4.737476388757295
Eigenvalue 929	-4.737906680618884
Eigenvalue 930	-4.738480695317131
Eigenvalue 931	-4.739908479064828
Eigenvalue 932	-4.7413754849425
Eigenvalue 933	-4.743665319248345
Eigenvalue 934	-4.744375553419981
Eigenvalue 935	-4.74594664935229
Eigenvalue 936	-4.749184181229984
Eigenvalue 937	-4.750079744112884
Eigenvalue 938	-4.750749989230608
Eigenvalue 939	-4.751503693433998
Eigenvalue 940	-4.751828825760108
Eigenvalue 941	-4.752501703327613
Eigenvalue 942	-4.756634057072379
Eigenvalue 943	-4.7569724722105144
Eigenvalue 944	-4.75753781720411
Eigenvalue 945	-4.758935781952493
Eigenvalue 946	-4.760490051655524
Eigenvalue 947	-4.761882143453061
Eigenvalue 948	-4.763149788495432
Eigenvalue 949	-4.763457847517414
Eigenvalue 950	-4.765121188572823
Eigenvalue 951	-4.766128127944281
Eigenvalue 952	-4.7679771547046155
Eigenvalue 953	-4.77002267559874
Eigenvalue 954	-4.771202273877327
Eigenvalue 955	-4.773579816628074
Eigenvalue 956	-4.775059755207717
Eigenvalue 957	-4.776884788407649
Eigenvalue 958	-4.777877110469473
Eigenvalue 959	-4.780071392597494
Eigenvalue 960	-4.78118420602641
Eigenvalue 961	-4.782186853432072
Eigenvalue 962	-4.783091373503032
Eigenvalue 963	-4.78426026456664
Eigenvalue 964	-4.786388383749818
Eigenvalue 965	-4.787944805709622
Eigenvalue 966	-4.7884237918418835
Eigenvalue 967	-4.790156145691283
Eigenvalue 968	-4.791065538207027
Eigenvalue 969	-4.79269339971467
Eigenvalue 970	-4.795004924837592
Eigenvalue 971	-4.796402137372179
Eigenvalue 972	-4.797302442151855
Eigenvalue 973	-4.798792848044112
Eigenvalue 974	-4.799885222888709
Eigenvalue 975	-4.8015859181523135
Eigenvalue 976	-4.802925101660664
Eigenvalue 977	-4.804601392540582
Eigenvalue 978	-4.805730669181987
Eigenvalue 979	-4.80707162180911
Eigenvalue 980	-4.808087834987729
Eigenvalue 981	-4.810396178314762
Eigenvalue 982	-4.811400447633157
Eigenvalue 983	-4.813409863130497
Eigenvalue 984	-4.814689970940905
Eigenvalue 985	-4.816461479546941
Eigenvalue 986	-4.817891280073039
Eigenvalue 987	-4.819560535064554
Eigenvalue 988	-4.821983895548731
Eigenvalue 989	-4.822838840098773
Eigenvalue 990	-4.824800686773711
Eigenvalue 991	-4.82602761961631
Eigenvalue 992	-4.826827325964158
Eigenvalue 993	-4.826954472410414
Eigenvalue 994	-4.828908197748454
Eigenvalue 995	-4.82981923096681
Eigenvalue 996	-4.831059887671748
Eigenvalue 997	-4.832325802329394
Eigenvalue 998	-4.835479860237977
Eigenvalue 999	-4.837621414292364
Eigenvalue 1000	-4.838213144521068
Eigenvalue 1001	-4.838485358468694
Eigenvalue 1002	-4.839865827687118
Eigenvalue 1003	-4.841212929401023
Eigenvalue 1004	-4.841860976844527
Eigenvalue 1005	-4.844478845427976
Eigenvalue 1006	-4.8447596436127025
Eigenvalue 1007	-4.846678893381171
Eigenvalue 1008	-4.848665547903303
Eigenvalue 1009	-4.850617045688744
Eigenvalue 1010	-4.8513659121588635
Eigenvalue 1011	-4.853547328585041
Eigenvalue 1012	-4.8553654071060794
Eigenvalue 1013	-4.856108476057691
Eigenvalue 1014	-4.856833727289965
Eigenvalue 1015	-4.857431520429044
Eigenvalue 1016	-4.859619370220345
Eigenvalue 1017	-4.860566087236954
Eigenvalue 1018	-4.861874993427602
Eigenvalue 1019	-4.8628811445131195
Eigenvalue 1020	-4.86383089409707
Eigenvalue 1021	-4.865597488021601
Eigenvalue 1022	-4.867323862058342
Eigenvalue 1023	-4.868283094752222
Eigenvalue 1024	-4.869148868095736
Eigenvalue 1025	-4.870614814929324
Eigenvalue 1026	-4.871427777474476
Eigenvalue 1027	-4.874167043262769
Eigenvalue 1028	-4.8766826772040055
Eigenvalue 1029	-4.87750898383085
Eigenvalue 1030	-4.878214156329216
Eigenvalue 1031	-4.880665967433396
Eigenvalue 1032	-4.881884167809844
Eigenvalue 1033	-4.882866707922513
Eigenvalue 1034	-4.88300785369715
Eigenvalue 1035	-4.884351593178549
Eigenvalue 1036	-4.886296695155894
Eigenvalue 1037	-4.888087487608285
Eigenvalue 1038	-4.889993468118201
Eigenvalue 1039	-4.890769165011108
Eigenvalue 1040	-4.8915848241489135
Eigenvalue 1041	-4.892500298253537
Eigenvalue 1042	-4.894052610105067
Eigenvalue 1043	-4.894740395936839
Eigenvalue 1044	-4.896621912271945
Eigenvalue 1045	-4.898940555605923
Eigenvalue 1046	-4.899787999930671
Eigenvalue 1047	-4.900368447474864
Eigenvalue 1048	-4.901779937812617
Eigenvalue 1049	-4.903057281628661
Eigenvalue 1050	-4.9057021302161266
Eigenvalue 1051	-4.906133563173038
Eigenvalue 1052	-4.907965073521961
Eigenvalue 1053	-4.909539710652715
Eigenvalue 1054	-4.909790051416244
Eigenvalue 1055	-4.9116190632695105
Eigenvalue 1056	-4.912982684141516
Eigenvalue 1057	-4.914361665820581
Eigenvalue 1058	-4.915038513511656
Eigenvalue 1059	-4.917252607212517
Eigenvalue 1060	-4.919733680702902
Eigenvalue 1061	-4.920507331172817
Eigenvalue 1062	-4.921117998597366
Eigenvalue 1063	-4.923403141567947
Eigenvalue 1064	-4.924101178731434
Eigenvalue 1065	-4.926722802880786
Eigenvalue 1066	-4.928118286931649
Eigenvalue 1067	-4.929279024410356
Eigenvalue 1068	-4.9315034498506245
Eigenvalue 1069	-4.931987031857632
Eigenvalue 1070	-4.9334932728069
Eigenvalue 1071	-4.934382648805792
Eigenvalue 1072	-4.935455712306937
Eigenvalue 1073	-4.937270814101208
Eigenvalue 1074	-4.937668261129939
Eigenvalue 1075	-4.939216783098413
Eigenvalue 1076	-4.939643326649036
Eigenvalue 1077	-4.939804458999198
Eigenvalue 1078	-4.943062235488853
Eigenvalue 1079	-4.943445927606758
Eigenvalue 1080	-4.944923742820001
Eigenvalue 1081	-4.946314951450382
Eigenvalue 1082	-4.9488578459514905
Eigenvalue 1083	-4.949432431054966
Eigenvalue 1084	-4.950194361865046
Eigenvalue 1085	-4.951010124828266
Eigenvalue 1086	-4.953481872777674
Eigenvalue 1087	-4.954365830698921
Eigenvalue 1088	-4.956344146126348
Eigenvalue 1089	-4.957491208329483
Eigenvalue 1090	-4.958247668890918
Eigenvalue 1091	-4.958915465625754
Eigenvalue 1092	-4.961000943570913
Eigenvalue 1093	-4.963523878547382
Eigenvalue 1094	-4.963737133139079
Eigenvalue 1095	-4.966341620757137
Eigenvalue 1096	-4.967433696903147
Eigenvalue 1097	-4.969006856785561
Eigenvalue 1098	-4.9705597575600216
Eigenvalue 1099	-4.971584797837296
Eigenvalue 1100	-4.972211886516472
Eigenvalue 1101	-4.973804775548807
Eigenvalue 1102	-4.974517457076521
Eigenvalue 1103	-4.975374945515437
Eigenvalue 1104	-4.977118792254247
Eigenvalue 1105	-4.979075705500388
Eigenvalue 1106	-4.980883070440221
Eigenvalue 1107	-4.9819172623596
Eigenvalue 1108	-4.982151189092015
Eigenvalue 1109	-4.983291718753377
Eigenvalue 1110	-4.985989490590125
Eigenvalue 1111	-4.986867395545223
Eigenvalue 1112	-4.987589628402115
Eigenvalue 1113	-4.988588315888203
Eigenvalue 1114	-4.989393324609816
Eigenvalue 1115	-4.991001985855682
Eigenvalue 1116	-4.992753855046459
Eigenvalue 1117	-4.993671199022583
Eigenvalue 1118	-4.994557167664247
Eigenvalue 1119	-4.997007487502593
Eigenvalue 1120	-4.998819473922224
Eigenvalue 1121	-4.999564543057227
Eigenvalue 1122	-5.001320599876731
Eigenvalue 1123	-5.00328864127331
Eigenvalue 1124	-5.003686954704767
Eigenvalue 1125	-5.005137242471188
Eigenvalue 1126	-5.0054650512756655
Eigenvalue 1127	-5.008418460116494
Eigenvalue 1128	-5.008965668218099
Eigenvalue 1129	-5.010543891787616
Eigenvalue 1130	-5.011221303851214
Eigenvalue 1131	-5.013766434125776
Eigenvalue 1132	-5.015795171835657
Eigenvalue 1133	-5.017727360104275
Eigenvalue 1134	-5.018260573947248
Eigenvalue 1135	-5.018950583822189
Eigenvalue 1136	-5.020124612036725
Eigenvalue 1137	-5.020763784152837
Eigenvalue 1138	-5.022305987224399
Eigenvalue 1139	-5.025238851252092
Eigenvalue 1140	-5.026527905450315
Eigenvalue 1141	-5.027586896369583
Eigenvalue 1142	-5.0291368603804525
Eigenvalue 1143	-5.030658438349012
Eigenvalue 1144	-5.031952705734278
Eigenvalue 1145	-5.032866114396972
Eigenvalue 1146	-5.033923787810461
Eigenvalue 1147	-5.035551825509921
Eigenvalue 1148	-5.036502828781317
Eigenvalue 1149	-5.038911184734771
Eigenvalue 1150	-5.039689300770194
Eigenvalue 1151	-5.040174249609131
Eigenvalue 1152	-5.041972697707394
Eigenvalue 1153	-5.042841435512096
Eigenvalue 1154	-5.0438094181064965
Eigenvalue 1155	-5.045397447135504
Eigenvalue 1156	-5.046017629858744
Eigenvalue 1157	-5.046964666693211
Eigenvalue 1158	-5.050152208100311
Eigenvalue 1159	-5.0513108660482
Eigenvalue 1160	-5.051592334625152
Eigenvalue 1161	-5.053473955849578
Eigenvalue 1162	-5.055255739464023
Eigenvalue 1163	-5.056466723190724
Eigenvalue 1164	-5.05715540139478
Eigenvalue 1165	-5.059977206414203
Eigenvalue 1166	-5.060383405942952
Eigenvalue 1167	-5.061201242061567
Eigenvalue 1168	-5.062461580654442
Eigenvalue 1169	-5.063347350183104
Eigenvalue 1170	-5.065835219281775
Eigenvalue 1171	-5.066040362581144
Eigenvalue 1172	-5.068403402669532
Eigenvalue 1173	-5.069398114114146
Eigenvalue 1174	-5.071182766747763
Eigenvalue 1175	-5.072632802720469
Eigenvalue 1176	-5.073024692029876
Eigenvalue 1177	-5.074217913694575
Eigenvalue 1178	-5.07564533865362
Eigenvalue 1179	-5.07615011090516
Eigenvalue 1180	-5.076985192227162
Eigenvalue 1181	-5.0797923025601195
Eigenvalue 1182	-5.081393408510833
Eigenvalue 1183	-5.081534008512003
Eigenvalue 1184	-5.083539638153442
Eigenvalue 1185	-5.085280278718856
Eigenvalue 1186	-5.085654240301855
Eigenvalue 1187	-5.086676786309805
Eigenvalue 1188	-5.088889019758342
Eigenvalue 1189	-5.089733673388577
Eigenvalue 1190	-5.090518299160149
Eigenvalue 1191	-5.09206579421351
Eigenvalue 1192	-5.092996782777396
Eigenvalue 1193	-5.094721873686928
Eigenvalue 1194	-5.09521506111628
Eigenvalue 1195	-5.097803717032716
Eigenvalue 1196	-5.098990527108795
Eigenvalue 1197	-5.10092065977677
Eigenvalue 1198	-5.101182248831719
Eigenvalue 1199	-5.102625617965674
Eigenvalue 1200	-5.104469636929348
Eigenvalue 1201	-5.105595805993149
Eigenvalue 1202	-5.106578908720658
Eigenvalue 1203	-5.10831478324249
Eigenvalue 1204	-5.109711442425006
Eigenvalue 1205	-5.111039696496363
Eigenvalue 1206	-5.112576113834237
Eigenvalue 1207	-5.11345339017334
Eigenvalue 1208	-5.113720739000423
Eigenvalue 1209	-5.114867223364877
Eigenvalue 1210	-5.1162941123692685
Eigenvalue 1211	-5.118487314984658
Eigenvalue 1212	-5.119214565875693
Eigenvalue 1213	-5.119936656266124
Eigenvalue 1214	-5.120608321155181
Eigenvalue 1215	-5.122677561670834
Eigenvalue 1216	-5.123446594305611
Eigenvalue 1217	-5.125718274551577
Eigenvalue 1218	-5.126564332347696
Eigenvalue 1219	-5.127080935002912
Eigenvalue 1220	-5.128160329946396
Eigenvalue 1221	-5.1300421166554155
Eigenvalue 1222	-5.13111510607564
Eigenvalue 1223	-5.131414162129839
Eigenvalue 1224	-5.133913247252123
Eigenvalue 1225	-5.134690672185845
Eigenvalue 1226	-5.135019277014019
Eigenvalue 1227	-5.136450303110621
Eigenvalue 1228	-5.137971587502188
Eigenvalue 1229	-5.1397520486393065
Eigenvalue 1230	-5.140222258455591
Eigenvalue 1231	-5.141443929862733
Eigenvalue 1232	-5.142498065361088
Eigenvalue 1233	-5.143645084263699
Eigenvalue 1234	-5.145989367374707
Eigenvalue 1235	-5.146965984830369
Eigenvalue 1236	-5.148383244547802
Eigenvalue 1237	-5.149417236149865
Eigenvalue 1238	-5.15163914097587
Eigenvalue 1239	-5.153807540703916
Eigenvalue 1240	-5.154907847397783
Eigenvalue 1241	-5.155702437258194
Eigenvalue 1242	-5.156270092508815
Eigenvalue 1243	-5.157390194804151
Eigenvalue 1244	-5.159270904699239
Eigenvalue 1245	-5.160384536199844
Eigenvalue 1246	-5.163817146850886
Eigenvalue 1247	-5.16423795622822
Eigenvalue 1248	-5.165435387698894
Eigenvalue 1249	-5.166298460491331
Eigenvalue 1250	-5.166864085122014
Eigenvalue 1251	-5.167641733357308
Eigenvalue 1252	-5.168389269324736
Eigenvalue 1253	-5.170804621301649
Eigenvalue 1254	-5.172206524735782
Eigenvalue 1255	-5.173875001241382
Eigenvalue 1256	-5.174294016150688
Eigenvalue 1257	-5.174628791012696
Eigenvalue 1258	-5.175531527032476
Eigenvalue 1259	-5.177454078754963
Eigenvalue 1260	-5.179307970294964
Eigenvalue 1261	-5.179833397766015
Eigenvalue 1262	-5.181107002291533
Eigenvalue 1263	-5.183492949321246
Eigenvalue 1264	-5.1843525497433545
Eigenvalue 1265	-5.185591727345471
Eigenvalue 1266	-5.1871744548814895
Eigenvalue 1267	-5.188401390970536
Eigenvalue 1268	-5.190149105938447
Eigenvalue 1269	-5.190945551369759
Eigenvalue 1270	-5.191691641184174
Eigenvalue 1271	-5.1929665551552775
Eigenvalue 1272	-5.195361387474538
Eigenvalue 1273	-5.195998933859642
Eigenvalue 1274	-5.196642870796833
Eigenvalue 1275	-5.198415094171874
Eigenvalue 1276	-5.199144509255868
Eigenvalue 1277	-5.200993341656706
Eigenvalue 1278	-5.201475784664936
Eigenvalue 1279	-5.203748616055554
Eigenvalue 1280	-5.204334261387034
Eigenvalue 1281	-5.204805855309759
Eigenvalue 1282	-5.206974904292042
Eigenvalue 1283	-5.208069041196037
Eigenvalue 1284	-5.209537211503123
Eigenvalue 1285	-5.210901166369083
Eigenvalue 1286	-5.2114639205980255
Eigenvalue 1287	-5.212396497293676
Eigenvalue 1288	-5.213944402095969
Eigenvalue 1289	-5.215457575227631
Eigenvalue 1290	-5.215991607598067
Eigenvalue 1291	-5.2173244901045965
Eigenvalue 1292	-5.21932701335982
Eigenvalue 1293	-5.220253390611681
Eigenvalue 1294	-5.220695011440489
Eigenvalue 1295	-5.222580793969297
Eigenvalue 1296	-5.22416223849862
Eigenvalue 1297	-5.225231092240613
Eigenvalue 1298	-5.226474963491945
Eigenvalue 1299	-5.227352426262581
Eigenvalue 1300	-5.2290541290704216
Eigenvalue 1301	-5.230019411844558
Eigenvalue 1302	-5.232573453276579
Eigenvalue 1303	-5.23288644015252
Eigenvalue 1304	-5.233645504049246
Eigenvalue 1305	-5.236313447176569
Eigenvalue 1306	-5.23730529999619
Eigenvalue 1307	-5.238413499781251
Eigenvalue 1308	-5.240545195035006
Eigenvalue 1309	-5.241077037231806
Eigenvalue 1310	-5.243178557784592
Eigenvalue 1311	-5.244510245437595
Eigenvalue 1312	-5.244999324645367
Eigenvalue 1313	-5.246090476814617
Eigenvalue 1314	-5.246895355504723
Eigenvalue 1315	-5.2477632392932945
Eigenvalue 1316	-5.248467315308733
Eigenvalue 1317	-5.249924480806982
Eigenvalue 1318	-5.250348939090611
Eigenvalue 1319	-5.25097005202412
Eigenvalue 1320	-5.252386972712977
Eigenvalue 1321	-5.254215610335715
Eigenvalue 1322	-5.254653420608177
Eigenvalue 1323	-5.255140062071851
Eigenvalue 1324	-5.258385133635362
Eigenvalue 1325	-5.258579891904169
Eigenvalue 1326	-5.261292845511506
Eigenvalue 1327	-5.262703452361498
Eigenvalue 1328	-5.263386508153494
Eigenvalue 1329	-5.264243871366262
Eigenvalue 1330	-5.265418308084307
Eigenvalue 1331	-5.265623948127594
Eigenvalue 1332	-5.26647601467949
Eigenvalue 1333	-5.2694097654250935
Eigenvalue 1334	-5.2696491193073
Eigenvalue 1335	-5.270011101551922
Eigenvalue 1336	-5.272942006933154
Eigenvalue 1337	-5.274193345489674
Eigenvalue 1338	-5.275380918082241
Eigenvalue 1339	-5.276666391607275
Eigenvalue 1340	-5.2779240496627855
Eigenvalue 1341	-5.280487590262127
Eigenvalue 1342	-5.281186281773678
Eigenvalue 1343	-5.282592727075876
Eigenvalue 1344	-5.283950070935579
Eigenvalue 1345	-5.285015774171972
Eigenvalue 1346	-5.28621959671889
Eigenvalue 1347	-5.287064087823497
Eigenvalue 1348	-5.288864224248286
Eigenvalue 1349	-5.289909410069656
Eigenvalue 1350	-5.290453389711298
Eigenvalue 1351	-5.292395404884163
Eigenvalue 1352	-5.29392645510417
Eigenvalue 1353	-5.295530471837596
Eigenvalue 1354	-5.296591107678932
Eigenvalue 1355	-5.29708812607108
Eigenvalue 1356	-5.298919721870645
Eigenvalue 1357	-5.299248224405449
Eigenvalue 1358	-5.30033504904986
Eigenvalue 1359	-5.301694547970186
Eigenvalue 1360	-5.30365095725374
Eigenvalue 1361	-5.304143116042852
Eigenvalue 1362	-5.30531272741339
Eigenvalue 1363	-5.307331327910751
Eigenvalue 1364	-5.308319355099694
Eigenvalue 1365	-5.309324012568167
Eigenvalue 1366	-5.310080053575431
Eigenvalue 1367	-5.312475377081615
Eigenvalue 1368	-5.313090500910842
Eigenvalue 1369	-5.313702642670647
Eigenvalue 1370	-5.314575332411911
Eigenvalue 1371	-5.314760534389755
Eigenvalue 1372	-5.317128594573807
Eigenvalue 1373	-5.319347777353578
Eigenvalue 1374	-5.319580407379488
Eigenvalue 1375	-5.320732608990386
Eigenvalue 1376	-5.32322609516574
Eigenvalue 1377	-5.3234330719802845
Eigenvalue 1378	-5.324011799568734
Eigenvalue 1379	-5.324833995146229
Eigenvalue 1380	-5.326212104949428
Eigenvalue 1381	-5.327211618408433
Eigenvalue 1382	-5.328436768080765
Eigenvalue 1383	-5.330571923137139
Eigenvalue 1384	-5.33135251612
Eigenvalue 1385	-5.334074230916102
Eigenvalue 1386	-5.335285250371289
Eigenvalue 1387	-5.335701198596758
Eigenvalue 1388	-5.336500169624344
Eigenvalue 1389	-5.337662161620289
Eigenvalue 1390	-5.338240785657981
Eigenvalue 1391	-5.340357275364087
Eigenvalue 1392	-5.341055663472342
Eigenvalue 1393	-5.341970689404545
Eigenvalue 1394	-5.342262899149862
Eigenvalue 1395	-5.343718524426172
Eigenvalue 1396	-5.3447587958098035
Eigenvalue 1397	-5.346516917082844
Eigenvalue 1398	-5.346856873474389
Eigenvalue 1399	-5.349032290556204
Eigenvalue 1400	-5.349982312039493
Eigenvalue 1401	-5.351905880285467
Eigenvalue 1402	-5.353624814902036
Eigenvalue 1403	-5.353913697009686
Eigenvalue 1404	-5.355902082818648
Eigenvalue 1405	-5.356732879614275
Eigenvalue 1406	-5.358750043547216
Eigenvalue 1407	-5.358997343469427
Eigenvalue 1408	-5.360805007548591
Eigenvalue 1409	-5.361253248909662
Eigenvalue 1410	-5.362050408651072
Eigenvalue 1411	-5.363175600782655
Eigenvalue 1412	-5.364974412634515
Eigenvalue 1413	-5.365221226059363
Eigenvalue 1414	-5.3670945721271135
Eigenvalue 1415	-5.367747487319288
Eigenvalue 1416	-5.369524041757267
Eigenvalue 1417	-5.370049366344572
Eigenvalue 1418	-5.37117891301126
Eigenvalue 1419	-5.373518221150499
Eigenvalue 1420	-5.374509893044663
Eigenvalue 1421	-5.376315584431628
Eigenvalue 1422	-5.377041508896348
Eigenvalue 1423	-5.377685916259949
Eigenvalue 1424	-5.378801207545033
Eigenvalue 1425	-5.379052825808036
Eigenvalue 1426	-5.380389775505615
Eigenvalue 1427	-5.381212406435658
Eigenvalue 1428	-5.38294223113653
Eigenvalue 1429	-5.383870072936049
Eigenvalue 1430	-5.385140900174849
Eigenvalue 1431	-5.386755958515507
Eigenvalue 1432	-5.388783928709488
Eigenvalue 1433	-5.390202733596617
Eigenvalue 1434	-5.391551429183207
Eigenvalue 1435	-5.392855792371368
Eigenvalue 1436	-5.394635447330253
Eigenvalue 1437	-5.395787567713804
Eigenvalue 1438	-5.396893319076259
Eigenvalue 1439	-5.3992131163659725
Eigenvalue 1440	-5.4006626083474165
Eigenvalue 1441	-5.401409774555955
Eigenvalue 1442	-5.402582770118655
Eigenvalue 1443	-5.403241980378358
Eigenvalue 1444	-5.404312837612615
Eigenvalue 1445	-5.405541667657313
Eigenvalue 1446	-5.406285330260859
Eigenvalue 1447	-5.407057733257513
Eigenvalue 1448	-5.409430898475674
Eigenvalue 1449	-5.409733242458586
Eigenvalue 1450	-5.411549718311208
Eigenvalue 1451	-5.412062450912759
Eigenvalue 1452	-5.412812626106668
Eigenvalue 1453	-5.414241122296643
Eigenvalue 1454	-5.415003714215362
Eigenvalue 1455	-5.417070121473183
Eigenvalue 1456	-5.418116761448944
Eigenvalue 1457	-5.418927712211205
Eigenvalue 1458	-5.419402835723479
Eigenvalue 1459	-5.420762962946463
Eigenvalue 1460	-5.424240169915198
Eigenvalue 1461	-5.426663251301253
Eigenvalue 1462	-5.427319878445607
Eigenvalue 1463	-5.428503273569956
Eigenvalue 1464	-5.4288159441868125
Eigenvalue 1465	-5.430918246213784
Eigenvalue 1466	-5.431474994811468
Eigenvalue 1467	-5.432177225450264
Eigenvalue 1468	-5.432584635143699
Eigenvalue 1469	-5.434362925751339
Eigenvalue 1470	-5.437005910563809
Eigenvalue 1471	-5.437596215246367
Eigenvalue 1472	-5.438571650802702
Eigenvalue 1473	-5.440094095743441
Eigenvalue 1474	-5.440372121839121
Eigenvalue 1475	-5.4413858779931035
Eigenvalue 1476	-5.443581840748016
Eigenvalue 1477	-5.443791954879456
Eigenvalue 1478	-5.445542673192627
Eigenvalue 1479	-5.446591117366846
Eigenvalue 1480	-5.44840651124697
Eigenvalue 1481	-5.449179750079981
Eigenvalue 1482	-5.450516196920748
Eigenvalue 1483	-5.452627547766935
Eigenvalue 1484	-5.453925549651842
Eigenvalue 1485	-5.455512816527316
Eigenvalue 1486	-5.455919928730803
Eigenvalue 1487	-5.456543669844249
Eigenvalue 1488	-5.457540377259891
Eigenvalue 1489	-5.458362227941442
Eigenvalue 1490	-5.459986427086429
Eigenvalue 1491	-5.461025394788764
Eigenvalue 1492	-5.461742643840923
Eigenvalue 1493	-5.463930337128373
Eigenvalue 1494	-5.464956019419398
Eigenvalue 1495	-5.465688295931571
Eigenvalue 1496	-5.467718156133852
Eigenvalue 1497	-5.469349412815081
Eigenvalue 1498	-5.469665829958003
Eigenvalue 1499	-5.47229532155475
Eigenvalue 1500	-5.473420924801275
Eigenvalue 1501	-5.47408351791248
Eigenvalue 1502	-5.475291809648499
Eigenvalue 1503	-5.476821679235222
Eigenvalue 1504	-5.478442340250393
Eigenvalue 1505	-5.479240165659044
Eigenvalue 1506	-5.4804473546022106
Eigenvalue 1507	-5.480786896436516
Eigenvalue 1508	-5.482374233496907
Eigenvalue 1509	-5.483690386514568
Eigenvalue 1510	-5.484385645350099
Eigenvalue 1511	-5.485944323438178
Eigenvalue 1512	-5.487970851739221
Eigenvalue 1513	-5.488419977923793
Eigenvalue 1514	-5.490093355842238
Eigenvalue 1515	-5.491309759763293
Eigenvalue 1516	-5.492843174428192
Eigenvalue 1517	-5.493427700424294
Eigenvalue 1518	-5.4950759965727265
Eigenvalue 1519	-5.49604931385556
Eigenvalue 1520	-5.497625807237207
Eigenvalue 1521	-5.498617520014113
Eigenvalue 1522	-5.500743879873968
Eigenvalue 1523	-5.502597206726407
Eigenvalue 1524	-5.503254138360125
Eigenvalue 1525	-5.503947982632161
Eigenvalue 1526	-5.5042988523477865
Eigenvalue 1527	-5.505853816428902
Eigenvalue 1528	-5.506875872812898
Eigenvalue 1529	-5.507364718765172
Eigenvalue 1530	-5.509868229702277
Eigenvalue 1531	-5.510962192522498
Eigenvalue 1532	-5.511677135926957
Eigenvalue 1533	-5.512895262221249
Eigenvalue 1534	-5.514117405067099
Eigenvalue 1535	-5.515162264445822
Eigenvalue 1536	-5.516491253641641
Eigenvalue 1537	-5.517642985885493
Eigenvalue 1538	-5.519134286821931
Eigenvalue 1539	-5.519938844554416
Eigenvalue 1540	-5.52158914223119
Eigenvalue 1541	-5.523329882295803
Eigenvalue 1542	-5.5238001260456535
Eigenvalue 1543	-5.524436549575438
Eigenvalue 1544	-5.525455709461809
Eigenvalue 1545	-5.526742497049821
Eigenvalue 1546	-5.528547582763732
Eigenvalue 1547	-5.5299097142648295
Eigenvalue 1548	-5.530708196510257
Eigenvalue 1549	-5.533128295909915
Eigenvalue 1550	-5.533571049530022
Eigenvalue 1551	-5.5353463276172565
Eigenvalue 1552	-5.536102233605193
Eigenvalue 1553	-5.536798722579551
Eigenvalue 1554	-5.537580135546642
Eigenvalue 1555	-5.539416651235197
Eigenvalue 1556	-5.53969257128952
Eigenvalue 1557	-5.540976143495692
Eigenvalue 1558	-5.543529871129455
Eigenvalue 1559	-5.543868046591053
Eigenvalue 1560	-5.544262411122242
Eigenvalue 1561	-5.545404912405619
Eigenvalue 1562	-5.546888673229212
Eigenvalue 1563	-5.547510808353752
Eigenvalue 1564	-5.5489377653063565
Eigenvalue 1565	-5.550726990179471
Eigenvalue 1566	-5.551115117071356
Eigenvalue 1567	-5.553094206572087
Eigenvalue 1568	-5.554215003929585
Eigenvalue 1569	-5.554601783630912
Eigenvalue 1570	-5.557016166323195
Eigenvalue 1571	-5.558794341364301
Eigenvalue 1572	-5.560928189263217
Eigenvalue 1573	-5.561257761423088
Eigenvalue 1574	-5.561933763585607
Eigenvalue 1575	-5.563398718152904
Eigenvalue 1576	-5.566124038979344
Eigenvalue 1577	-5.567351195272298
Eigenvalue 1578	-5.5677315451262075
Eigenvalue 1579	-5.568795612001073
Eigenvalue 1580	-5.570428220950454
Eigenvalue 1581	-5.570922635219345
Eigenvalue 1582	-5.571660066361575
Eigenvalue 1583	-5.572904693434383
Eigenvalue 1584	-5.57452177700951
Eigenvalue 1585	-5.576398054002136
Eigenvalue 1586	-5.576675870628002
Eigenvalue 1587	-5.577773694962168
Eigenvalue 1588	-5.579011200049022
Eigenvalue 1589	-5.579228149786421
Eigenvalue 1590	-5.5808040476979155
Eigenvalue 1591	-5.5814257983036715
Eigenvalue 1592	-5.582718070466663
Eigenvalue 1593	-5.583783881837536
Eigenvalue 1594	-5.586084133375342
Eigenvalue 1595	-5.587893394924208
Eigenvalue 1596	-5.588358200257491
Eigenvalue 1597	-5.590003187748328
Eigenvalue 1598	-5.5914232617260184
Eigenvalue 1599	-5.592805583875806
Eigenvalue 1600	-5.593941190936332
Eigenvalue 1601	-5.5949450760538895
Eigenvalue 1602	-5.595781120590773
Eigenvalue 1603	-5.596982117816842
Eigenvalue 1604	-5.598394457884101
Eigenvalue 1605	-5.600126969415882
Eigenvalue 1606	-5.600773741626826
Eigenvalue 1607	-5.601449338086369
Eigenvalue 1608	-5.60309978601577
Eigenvalue 1609	-5.605179795058221
Eigenvalue 1610	-5.605589435908868
Eigenvalue 1611	-5.606257765832877
Eigenvalue 1612	-5.607892136580608
Eigenvalue 1613	-5.608618029508007
Eigenvalue 1614	-5.609433368459497
Eigenvalue 1615	-5.610261282704987
Eigenvalue 1616	-5.614338413143138
Eigenvalue 1617	-5.614530169377077
Eigenvalue 1618	-5.614898778624032
Eigenvalue 1619	-5.616121869564712
Eigenvalue 1620	-5.617475845103478
Eigenvalue 1621	-5.618049162532483
Eigenvalue 1622	-5.619661845914452
Eigenvalue 1623	-5.620789803372791
Eigenvalue 1624	-5.621790883087908
Eigenvalue 1625	-5.622961046997289
Eigenvalue 1626	-5.623969234945902
Eigenvalue 1627	-5.625657197400563
Eigenvalue 1628	-5.626511490761246
Eigenvalue 1629	-5.6277672402167
Eigenvalue 1630	-5.62847477622125
Eigenvalue 1631	-5.629111623184121
Eigenvalue 1632	-5.629851641359637
Eigenvalue 1633	-5.632639838204776
Eigenvalue 1634	-5.633011397268697
Eigenvalue 1635	-5.633821388784769
Eigenvalue 1636	-5.635080716614353
Eigenvalue 1637	-5.635477026223688
Eigenvalue 1638	-5.6374125342069545
Eigenvalue 1639	-5.638625610243182
Eigenvalue 1640	-5.64015484465903
Eigenvalue 1641	-5.641291670949838
Eigenvalue 1642	-5.641938685664462
Eigenvalue 1643	-5.643123530632256
Eigenvalue 1644	-5.644133580537737
Eigenvalue 1645	-5.645222340222961
Eigenvalue 1646	-5.6462465758696
Eigenvalue 1647	-5.647800297136057
Eigenvalue 1648	-5.648349834520762
Eigenvalue 1649	-5.649800072608185
Eigenvalue 1650	-5.65098182050501
Eigenvalue 1651	-5.651498997443215
Eigenvalue 1652	-5.654256695725613
Eigenvalue 1653	-5.6554600653419556
Eigenvalue 1654	-5.656392838193357
Eigenvalue 1655	-5.6589339213712515
Eigenvalue 1656	-5.659075176411172
Eigenvalue 1657	-5.661117558413515
Eigenvalue 1658	-5.662170159964156
Eigenvalue 1659	-5.6634727849215825
Eigenvalue 1660	-5.665877586167382
Eigenvalue 1661	-5.667107352660384
Eigenvalue 1662	-5.667595962368411
Eigenvalue 1663	-5.668201372640134
Eigenvalue 1664	-5.669404344763493
Eigenvalue 1665	-5.67063562355206
Eigenvalue 1666	-5.671516688225976
Eigenvalue 1667	-5.673257821161291
Eigenvalue 1668	-5.673658026148549
Eigenvalue 1669	-5.675210553181923
Eigenvalue 1670	-5.676043961848208
Eigenvalue 1671	-5.677260479977263
Eigenvalue 1672	-5.678758297624635
Eigenvalue 1673	-5.679753664223364
Eigenvalue 1674	-5.680994597148444
Eigenvalue 1675	-5.682750587737518
Eigenvalue 1676	-5.683253687172075
Eigenvalue 1677	-5.684563278481089
Eigenvalue 1678	-5.685369692746938
Eigenvalue 1679	-5.6863868694888104
Eigenvalue 1680	-5.687289486199951
Eigenvalue 1681	-5.688490216564164
Eigenvalue 1682	-5.691258302022319
Eigenvalue 1683	-5.691540829754559
Eigenvalue 1684	-5.693036177965887
Eigenvalue 1685	-5.694600913173975
Eigenvalue 1686	-5.694867310329504
Eigenvalue 1687	-5.697251891531489
Eigenvalue 1688	-5.698616837067801
Eigenvalue 1689	-5.699538171846373
Eigenvalue 1690	-5.699976683885865
Eigenvalue 1691	-5.702021058329633
Eigenvalue 1692	-5.702281429262836
Eigenvalue 1693	-5.703455041615024
Eigenvalue 1694	-5.704352882627969
Eigenvalue 1695	-5.704950606223441
Eigenvalue 1696	-5.70591446187945
Eigenvalue 1697	-5.706348898897463
Eigenvalue 1698	-5.710510970154739
Eigenvalue 1699	-5.711433791000502
Eigenvalue 1700	-5.712447747764415
Eigenvalue 1701	-5.713642524017582
Eigenvalue 1702	-5.714455673887315
Eigenvalue 1703	-5.715078830249037
Eigenvalue 1704	-5.716243664482782
Eigenvalue 1705	-5.717546545294932
Eigenvalue 1706	-5.718276452352158
Eigenvalue 1707	-5.720639376316221
Eigenvalue 1708	-5.722183841380821
Eigenvalue 1709	-5.722557931300414
Eigenvalue 1710	-5.723660632730338
Eigenvalue 1711	-5.724936686488447
Eigenvalue 1712	-5.727026644449852
Eigenvalue 1713	-5.7274474267869415
Eigenvalue 1714	-5.728703398514292
Eigenvalue 1715	-5.729305082764185
Eigenvalue 1716	-5.731644407105067
Eigenvalue 1717	-5.731974308288553
Eigenvalue 1718	-5.7336500226785985
Eigenvalue 1719	-5.733952461030389
Eigenvalue 1720	-5.734946820085236
Eigenvalue 1721	-5.736797269450908
Eigenvalue 1722	-5.737711871615003
Eigenvalue 1723	-5.738297351409337
Eigenvalue 1724	-5.741488396775846
Eigenvalue 1725	-5.741988101348653
Eigenvalue 1726	-5.744095126133821
Eigenvalue 1727	-5.744823653997837
Eigenvalue 1728	-5.745974648482952
Eigenvalue 1729	-5.7471093480413815
Eigenvalue 1730	-5.748749579824427
Eigenvalue 1731	-5.748849697262268
Eigenvalue 1732	-5.7509860293617265
Eigenvalue 1733	-5.751699676045789
Eigenvalue 1734	-5.752122022840989
Eigenvalue 1735	-5.753464463168698
Eigenvalue 1736	-5.754668268362737
Eigenvalue 1737	-5.755161121996549
Eigenvalue 1738	-5.755554987425415
Eigenvalue 1739	-5.757242298516671
Eigenvalue 1740	-5.758438463066038
Eigenvalue 1741	-5.75951342091117
Eigenvalue 1742	-5.76074047696829
Eigenvalue 1743	-5.7616589215079
Eigenvalue 1744	-5.763365655085139
Eigenvalue 1745	-5.764093055155032
Eigenvalue 1746	-5.765158745122471
Eigenvalue 1747	-5.766210452898451
Eigenvalue 1748	-5.768077574677771
Eigenvalue 1749	-5.768924757592406
Eigenvalue 1750	-5.769893900394606
Eigenvalue 1751	-5.772874237232414
Eigenvalue 1752	-5.773066498565575
Eigenvalue 1753	-5.774679701372089
Eigenvalue 1754	-5.77562135010215
Eigenvalue 1755	-5.776999937016217
Eigenvalue 1756	-5.777802669232798
Eigenvalue 1757	-5.779030070949325
Eigenvalue 1758	-5.779170115832444
Eigenvalue 1759	-5.779949258609474
Eigenvalue 1760	-5.782545257232703
Eigenvalue 1761	-5.783586184295072
Eigenvalue 1762	-5.785856217167513
Eigenvalue 1763	-5.786974095791426
Eigenvalue 1764	-5.787057319011177
Eigenvalue 1765	-5.788103877784526
Eigenvalue 1766	-5.790164983599654
Eigenvalue 1767	-5.791625489435721
Eigenvalue 1768	-5.792538889496324
Eigenvalue 1769	-5.7934662317707
Eigenvalue 1770	-5.794860523857844
Eigenvalue 1771	-5.795870808168235
Eigenvalue 1772	-5.796951376114293
Eigenvalue 1773	-5.7981729167455205
Eigenvalue 1774	-5.79884792207187
Eigenvalue 1775	-5.799995769961282
Eigenvalue 1776	-5.801293116560903
Eigenvalue 1777	-5.803160457143705
Eigenvalue 1778	-5.803968220600936
Eigenvalue 1779	-5.805708918012513
Eigenvalue 1780	-5.806411863816031
Eigenvalue 1781	-5.808104190526534
Eigenvalue 1782	-5.808502286321003
Eigenvalue 1783	-5.810348044824801
Eigenvalue 1784	-5.810972922462426
Eigenvalue 1785	-5.811577642476595
Eigenvalue 1786	-5.813585638396117
Eigenvalue 1787	-5.81382023636566
Eigenvalue 1788	-5.814947714749681
Eigenvalue 1789	-5.81609879284151
Eigenvalue 1790	-5.817101332979866
Eigenvalue 1791	-5.818773722786684
Eigenvalue 1792	-5.820546632685945
Eigenvalue 1793	-5.820825014998983
Eigenvalue 1794	-5.822468964580341
Eigenvalue 1795	-5.824105454498648
Eigenvalue 1796	-5.826061860651211
Eigenvalue 1797	-5.826310094687796
Eigenvalue 1798	-5.828162027265472
Eigenvalue 1799	-5.829240685993297
Eigenvalue 1800	-5.8298632151236145
Eigenvalue 1801	-5.831570542242484
Eigenvalue 1802	-5.8328580768163985
Eigenvalue 1803	-5.834421370274004
Eigenvalue 1804	-5.835277624579714
Eigenvalue 1805	-5.8368713168938
Eigenvalue 1806	-5.837367268727635
Eigenvalue 1807	-5.837730984504113
Eigenvalue 1808	-5.839481987525988
Eigenvalue 1809	-5.840414781691425
Eigenvalue 1810	-5.841610301720618
Eigenvalue 1811	-5.8436455533224665
Eigenvalue 1812	-5.843722164702585
Eigenvalue 1813	-5.844817506298582
Eigenvalue 1814	-5.846862378090917
Eigenvalue 1815	-5.84833263143609
Eigenvalue 1816	-5.8484170243223526
Eigenvalue 1817	-5.848893507518429
Eigenvalue 1818	-5.849608889271627
Eigenvalue 1819	-5.852196948444981
Eigenvalue 1820	-5.853467581492898
Eigenvalue 1821	-5.854377289755122
Eigenvalue 1822	-5.855703919245185
Eigenvalue 1823	-5.856323548409112
Eigenvalue 1824	-5.857840884579266
Eigenvalue 1825	-5.858849013564229
Eigenvalue 1826	-5.859777921447384
Eigenvalue 1827	-5.8613816173267566
Eigenvalue 1828	-5.8628088573152315
Eigenvalue 1829	-5.863166281664574
Eigenvalue 1830	-5.865686599261517
Eigenvalue 1831	-5.867118039237961
Eigenvalue 1832	-5.8690503668469125
Eigenvalue 1833	-5.870564197653984
Eigenvalue 1834	-5.8726558613570505
Eigenvalue 1835	-5.872908631593959
Eigenvalue 1836	-5.874093010972709
Eigenvalue 1837	-5.874572040603066
Eigenvalue 1838	-5.876486104532634
Eigenvalue 1839	-5.877170719223983
Eigenvalue 1840	-5.87753879140161
Eigenvalue 1841	-5.879319629772734
Eigenvalue 1842	-5.880723805060687
Eigenvalue 1843	-5.8810644838956465
Eigenvalue 1844	-5.882744486320115
Eigenvalue 1845	-5.883467496847517
Eigenvalue 1846	-5.8865917695871826
Eigenvalue 1847	-5.886787569057725
Eigenvalue 1848	-5.887352105563273
Eigenvalue 1849	-5.887925139788264
Eigenvalue 1850	-5.888932453933403
Eigenvalue 1851	-5.889404961928172
Eigenvalue 1852	-5.891538544583455
Eigenvalue 1853	-5.891809692248312
Eigenvalue 1854	-5.893008635442754
Eigenvalue 1855	-5.893808272933454
Eigenvalue 1856	-5.894291078543725
Eigenvalue 1857	-5.895837709140557
Eigenvalue 1858	-5.897360946728928
Eigenvalue 1859	-5.898692458533077
Eigenvalue 1860	-5.900622958218627
Eigenvalue 1861	-5.902483716959313
Eigenvalue 1862	-5.904002395306626
Eigenvalue 1863	-5.904929800810343
Eigenvalue 1864	-5.906157666738042
Eigenvalue 1865	-5.907114411116947
Eigenvalue 1866	-5.908573612177579
Eigenvalue 1867	-5.909242051929785
Eigenvalue 1868	-5.910284998875345
Eigenvalue 1869	-5.911019294649327
Eigenvalue 1870	-5.912790072032826
Eigenvalue 1871	-5.91366612208481
Eigenvalue 1872	-5.915099767124413
Eigenvalue 1873	-5.915498182497756
Eigenvalue 1874	-5.91715603520796
Eigenvalue 1875	-5.918520472989476
Eigenvalue 1876	-5.919740111184124
Eigenvalue 1877	-5.920442136207229
Eigenvalue 1878	-5.9219377752586
Eigenvalue 1879	-5.923292714794186
Eigenvalue 1880	-5.924123724633505
Eigenvalue 1881	-5.925338749846592
Eigenvalue 1882	-5.92654890625618
Eigenvalue 1883	-5.929601739681233
Eigenvalue 1884	-5.929787593779681
Eigenvalue 1885	-5.930981665033421
Eigenvalue 1886	-5.932166376509152
Eigenvalue 1887	-5.9330424112163405
Eigenvalue 1888	-5.934468861454322
Eigenvalue 1889	-5.9351831885132915
Eigenvalue 1890	-5.936899915836335
Eigenvalue 1891	-5.937525836548167
Eigenvalue 1892	-5.938435329643572
Eigenvalue 1893	-5.939787551031397
Eigenvalue 1894	-5.94166202978168
Eigenvalue 1895	-5.942944441114303
Eigenvalue 1896	-5.943562610877279
Eigenvalue 1897	-5.944204050765555
Eigenvalue 1898	-5.945380971059961
Eigenvalue 1899	-5.946919930201335
Eigenvalue 1900	-5.948604165542265
Eigenvalue 1901	-5.951130056356906
Eigenvalue 1902	-5.952984656572643
Eigenvalue 1903	-5.953318322769684
Eigenvalue 1904	-5.954006554622475
Eigenvalue 1905	-5.956487290734778
Eigenvalue 1906	-5.957220274462662
Eigenvalue 1907	-5.958375464267933
Eigenvalue 1908	-5.9592579091727345
Eigenvalue 1909	-5.960699029774292
Eigenvalue 1910	-5.962034602403061
Eigenvalue 1911	-5.964156480090208
Eigenvalue 1912	-5.965794681462921
Eigenvalue 1913	-5.9659055132375745
Eigenvalue 1914	-5.96796287859419
Eigenvalue 1915	-5.968197193223772
Eigenvalue 1916	-5.969062763546301
Eigenvalue 1917	-5.971477442348639
Eigenvalue 1918	-5.971944491854255
Eigenvalue 1919	-5.974048680842663
Eigenvalue 1920	-5.974504172090133
Eigenvalue 1921	-5.975326044045478
Eigenvalue 1922	-5.975946098947015
Eigenvalue 1923	-5.976812393663211
Eigenvalue 1924	-5.978004983592251
Eigenvalue 1925	-5.9786616860879205
Eigenvalue 1926	-5.981270751167569
Eigenvalue 1927	-5.9824739246961975
Eigenvalue 1928	-5.983697265003473
Eigenvalue 1929	-5.984377922493037
Eigenvalue 1930	-5.984533692163095
Eigenvalue 1931	-5.985496637489667
Eigenvalue 1932	-5.988505278749158
Eigenvalue 1933	-5.988836241847693
Eigenvalue 1934	-5.990401499720578
Eigenvalue 1935	-5.991408905695947
Eigenvalue 1936	-5.992090368996226
Eigenvalue 1937	-5.993787232703343
Eigenvalue 1938	-5.99426465864474
Eigenvalue 1939	-5.9957291806094055
Eigenvalue 1940	-5.997884137922318
Eigenvalue 1941	-5.999660368924229
Eigenvalue 1942	-6.000902739685434
Eigenvalue 1943	-6.002876188780086
Eigenvalue 1944	-6.0035563786008375
Eigenvalue 1945	-6.0044802373174555
Eigenvalue 1946	-6.005399731882334
Eigenvalue 1947	-6.005794709008763
Eigenvalue 1948	-6.006487171193373
Eigenvalue 1949	-6.008498577083792
Eigenvalue 1950	-6.0093902614500045
Eigenvalue 1951	-6.011252299765428
Eigenvalue 1952	-6.011411151773031
Eigenvalue 1953	-6.012938782629657
Eigenvalue 1954	-6.013748587512575
Eigenvalue 1955	-6.015708369574945
Eigenvalue 1956	-6.016285370264957
Eigenvalue 1957	-6.018455233190639
Eigenvalue 1958	-6.019966486919097
Eigenvalue 1959	-6.020912810878159
Eigenvalue 1960	-6.022350431622048
Eigenvalue 1961	-6.023179129703418
Eigenvalue 1962	-6.024395590821098
Eigenvalue 1963	-6.026200576917584
Eigenvalue 1964	-6.0269609328716
Eigenvalue 1965	-6.0273785058148714
Eigenvalue 1966	-6.028660968896465
Eigenvalue 1967	-6.02973378246444
Eigenvalue 1968	-6.029938550557577
Eigenvalue 1969	-6.032163477379065
Eigenvalue 1970	-6.033172907681121
Eigenvalue 1971	-6.034373292088087
Eigenvalue 1972	-6.035519095326243
Eigenvalue 1973	-6.036833713301277
Eigenvalue 1974	-6.037440042882461
Eigenvalue 1975	-6.039347686874751
Eigenvalue 1976	-6.039909790887502
Eigenvalue 1977	-6.04036813301543
Eigenvalue 1978	-6.04202193081449
Eigenvalue 1979	-6.042721841379303
Eigenvalue 1980	-6.044229921009035
Eigenvalue 1981	-6.045436171208626
Eigenvalue 1982	-6.046612196850266
Eigenvalue 1983	-6.047202642458774
Eigenvalue 1984	-6.047949568679629
Eigenvalue 1985	-6.050073823268113
Eigenvalue 1986	-6.0515157037997005
Eigenvalue 1987	-6.052943152473092
Eigenvalue 1988	-6.054641923062744
Eigenvalue 1989	-6.056068594126114
Eigenvalue 1990	-6.056556419403096
Eigenvalue 1991	-6.057532985861648
Eigenvalue 1992	-6.059930594390409
Eigenvalue 1993	-6.061156735242622
Eigenvalue 1994	-6.06294044226539
Eigenvalue 1995	-6.063701863723514
Eigenvalue 1996	-6.06455051260169
Eigenvalue 1997	-6.065662326414547
Eigenvalue 1998	-6.0657343266404755
[truncated: 2,233 more rows]
