# Supplementary material for: Mini-batch optimization enables training of ODE models on large-scale datasets
Source: Nat Commun. 2022 Jan 10;13:34. doi: 10.1038/s41467-021-27374-6 (PMC8748893; doi:10.1038/s41467-021-27374-6)
Supplement: Supplementary file 4 — Source data [file 41467_2021_27374_MOESM4_ESM.zip › source_data/source_data_Figure_6a.tsv]

	Multistart 0	Multistart 1	Multistart 2	Multistart 3	Multistart 4	Multistart 5	Multistart 6	Multistart 7	Multistart 8	Multistart 9
Ipopt, 23 steps	323.83339994242124	327.9227857250153	344.82701997754157	373.17535433964804	399.3015084683175	434.8304893289387	617.1085704443194	769.0842749635103	848.6560041722314	4743.35265302265
Ipopt, 40 steps	265.35659889800263	283.8728398185867	289.6396751165412	291.34535556656556	312.58262957666193	330.1210310170118	355.47615149109333	375.08623389971945	460.6162564213573	4742.741357086155
Ipopt, 150 steps	180.30376723695008	191.47261287878428	192.81515586591922	192.9674383346919	198.3352778978824	204.8952599367385	204.91747079856214	230.40881205817277	282.7715217954119	378.41491380032494
Mini-batch, high learning rate	269.1967210783823	273.8288814305379	277.588352722114	311.8768159641768	326.00884776741805	332.8093501459898	338.01268967723445	342.3610543715404	345.3902653585701	349.2733019632851
Mini-batch, high learning rate with line-search	230.11066722789656	239.8059952189633	268.22850028734865	278.439807239467	325.3300475898159	334.4531692880828	341.7822103922226	342.3610518762853	342.36105421115826	342.3610545513711
Mini-batch, low learning rate	186.7402215552229	189.8951495177007	192.60256309054603	206.30163737932526	206.59775870026715	211.81125783593416	213.20923337599925	218.19892975611037	219.25993136820216	223.90260539835435
Mini-batch, low learning rate with line-search	181.17120818910007	187.83028942362034	191.74585804776325	206.44384357937997	208.8190471202961	209.93567812818947	214.08030153959953	217.0754316170769	217.12357672568396	217.44256747873442
