# Supplementary material for: Mini-batch optimization enables training of ODE models on large-scale datasets
Source: Nat Commun. 2022 Jan 10;13:34. doi: 10.1038/s41467-021-27374-6 (PMC8748893; doi:10.1038/s41467-021-27374-6)
Supplement: Supplementary file 4 — Source data [file 41467_2021_27374_MOESM4_ESM.zip › source_data/source_data_Figure_6b.tsv]

	Multistart 0	Multistart 1	Multistart 2	Multistart 3	Multistart 4	Multistart 5	Multistart 6	Multistart 7	Multistart 8	Multistart 9
Ipopt, 23 steps	0.4295946020469911	0.3983305402465219	0.33821287035300196	0.32857086374221195	0.2603183536038515	0.2472067813095087	0.15328759492786703	0.13988630146992764	0.13359225440328856	0.11830186498490704
Ipopt, 40 steps	0.5491667017096862	0.5043180151921544	0.5029450982336447	0.49555067527375385	0.43651684646298	0.4207755083417726	0.36020488826688346	0.2502694995929447	0.234615579320235	0.15335496449415573
Ipopt, 150 steps	0.7252658756031581	0.7041627055616632	0.702847713282676	0.7020672186752247	0.6923406387305076	0.6787060532731719	0.6786051248393039	0.6271602968014024	0.5055052816459434	0.4209444097305141
Mini-batch, high learning rate	0.5397228470471981	0.5283168086184644	0.5187645841760717	0.4243425855279969	0.38862575175365405	0.3882359608194647	0.3764177709816816	0.36657897487808183	0.3409545682821516	0.33260715808407426
Mini-batch, high learning rate with line-search	0.6465186404142296	0.6277812023930361	0.6073178214704743	0.5430211045872375	0.5223722429181559	0.5167752057338856	0.4244255179683424	0.379112031947221	0.34662543682143815	0.31634448571910057
Mini-batch, low learning rate	0.7130594329906575	0.7073767003908618	0.7021042835346579	0.6766144489104101	0.6754056892362584	0.6651813899981317	0.6632278537918829	0.6531170892421085	0.6501607453163817	0.6412439339363524
Mini-batch, low learning rate with line-search	0.7232382112760395	0.7111501916474491	0.7039523883274469	0.6764680740045358	0.6717823801536528	0.6695716739423905	0.6615115748610607	0.6547602065912884	0.654549798579614	0.6540693048764047
