# Supplementary material for: Mini-batch optimization enables training of ODE models on large-scale datasets
Source: Nat Commun. 2022 Jan 10;13:34. doi: 10.1038/s41467-021-27374-6 (PMC8748893; doi:10.1038/s41467-021-27374-6)
Supplement: Supplementary file 4 — Source data [file 41467_2021_27374_MOESM4_ESM.zip › source_data/source_data_Figure_6c.tsv]

	Multistart 0	Multistart 1	Multistart 2	Multistart 3	Multistart 4	Multistart 5	Multistart 6	Multistart 7	Multistart 8	Multistart 9
Ipopt, 23 steps	0.44979830999107095	0.4452665487922788	0.4359524163118406	0.43200888817524846	0.4224172935801683	0.40290394429450965	0.38985250914379715	0.3845285700339478	0.36162318466185284	0.34901893449015214
Ipopt, 40 steps	0.5364680647437798	0.5154449451433062	0.5150334300923618	0.5116577505717776	0.47857927029726177	0.42174592245564857	0.4105351206862797	0.3959502285852631	0.3898883002806077	0.34902072538685597
Ipopt, 150 steps	0.7088646341590011	0.7058731828314752	0.6911769263104406	0.6901157173651072	0.6780296674776236	0.6594364991143036	0.6286343574487981	0.6110637310141199	0.5052198915410051	0.3901199737118315
Mini-batch, high learning rate	0.5249617795257793	0.5236638692369516	0.5007675357324641	0.45095603140369284	0.44108589511855806	0.4284814746605175	0.3759515810153141	0.3460407630782818	0.3452586961151027	0.34077762492696
Mini-batch, high learning rate with line-search	0.6187942829904993	0.5997322846754344	0.5901586125790163	0.5381643763196671	0.5190634479290674	0.4772981725962165	0.3833375994724777	0.3720804841374408	0.310221910358611	0.3098554305707075
Mini-batch, low learning rate	0.7074219770851958	0.6766279297616377	0.6754111104802133	0.6676046222096549	0.666890802631135	0.6666648019648156	0.6402430554910453	0.6400366644399162	0.629950285755628	0.6128747536671624
Mini-batch, low learning rate with line-search	0.690608430150545	0.6798268782031268	0.678154046469576	0.6717689563861864	0.6549635677735008	0.6463338116708931	0.6365088058563549	0.6317112474271779	0.6216307627913575	0.6172947291682965
