# Supplementary material for: Mini-batch optimization enables training of ODE models on large-scale datasets
Source: Nat Commun. 2022 Jan 10;13:34. doi: 10.1038/s41467-021-27374-6 (PMC8748893; doi:10.1038/s41467-021-27374-6)
Supplement: Supplementary file 4 — Source data [file 41467_2021_27374_MOESM4_ESM.zip › source_data/source_data_Figure_6d.tsv]

	Cumulated cpu time [h]
Ipopt, 23 steps	8995.918470601331
Ipopt, 40 steps	15718.093267270719
Ipopt, 150 steps	64346.77852874021
Mini-batch, high learning rate	7875.100808480461
Mini-batch, high learning rate with line-search	8892.84619533685
Mini-batch, low learning rate	15648.940355418277
Mini-batch, low learning rate with line-search	16021.264728008768
