# Supplementary material for: Mini-batch optimization enables training of ODE models on large-scale datasets
Source: Nat Commun. 2022 Jan 10;13:34. doi: 10.1038/s41467-021-27374-6 (PMC8748893; doi:10.1038/s41467-021-27374-6)
Supplement: Supplementary file 4 — Source data [file 41467_2021_27374_MOESM4_ESM.zip › source_data/source_data_Figure_6e.tsv]

	Multistart 0	Multistart 1	Multistart 2	Multistart 3	Multistart 4	Multistart 5	Multistart 6	Multistart 7	Multistart 8	Multistart 9
Ipopt, 16 steps	363.80094215673125	385.27375311866126	638.0269482528729	816.0931404862986	841.7776325884661	1279.5830759232613	1417.9431054898942	1482.1872651273952	1629.940586921186	4743.604111553779
Ipopt, 40 steps	265.35659889800263	283.8728398185867	289.6396751165412	291.34535556656556	312.58262957666193	330.1210310170118	355.47615149109333	375.08623389971945	460.6162564213573	4742.741357086155
Ipopt, 81 steps	223.9637658203519	231.23310707062592	232.22096473444617	240.67470194219823	260.1952989254696	281.4214228054534	300.66143331390595	300.94260265382945	333.78109481083993	4741.263486698894
Ipopt, 150 steps	180.30376723695008	191.47261287878428	192.81515586591922	192.9674383346919	198.3352778978824	204.8952599367385	204.91747079856214	230.40881205817277	282.7715217954119	378.41491380032494
Mini-batch, batch size 10	169.19762518373864	175.00836347094628	175.69256572675476	176.7609475497702	176.85736472327153	179.76701268616853	184.1482895418776	184.74418470776618	185.4318567197497	206.12869838000552
Mini-batch, batch size 100	186.7402215552229	189.8951495177007	192.60256309054603	206.30163737932526	206.59775870026715	211.81125783593416	213.20923337599925	218.19892975611037	219.25993136820216	223.90260539835435
Mini-batch, batch size 1000	244.15488737769374	275.742521281516	279.741345663233	285.2373921272938	285.3734353237742	288.7317273833851	291.60692701580774	300.97812537436585	301.5217812798801	308.38899602762103
Mini-batch, batch size full	314.80501297129194	325.51207399854866	326.9788384678013	330.0598853863976	339.3628157850744	347.81193013698976	369.7312238912855	400.1326387269164	408.7406920120957	443.21330348018273
