# Supplementary material for: Mini-batch optimization enables training of ODE models on large-scale datasets
Source: Nat Commun. 2022 Jan 10;13:34. doi: 10.1038/s41467-021-27374-6 (PMC8748893; doi:10.1038/s41467-021-27374-6)
Supplement: Supplementary file 4 — Source data [file 41467_2021_27374_MOESM4_ESM.zip › source_data/source_data_Figure_6f.tsv]

	Multistart 0	Multistart 1	Multistart 2	Multistart 3	Multistart 4	Multistart 5	Multistart 6	Multistart 7	Multistart 8	Multistart 9
Ipopt, 16 steps	0.35384259935742424	0.24142146356114558	0.16464862247615777	0.15325975673307685	0.15102988606121262	0.15029224982501405	0.13357893147036748	0.10572857684944403	0.09342296960671316	0.0885673365741772
Ipopt, 40 steps	0.5491667017096862	0.5043180151921544	0.5029450982336447	0.49555067527375385	0.43651684646298	0.4207755083417726	0.36020488826688346	0.2502694995929447	0.234615579320235	0.15335496449415573
Ipopt, 81 steps	0.6406938423243418	0.6254803134449237	0.6237990105431702	0.6052981336022154	0.5667192282175479	0.5107999011430285	0.47389581697434335	0.46692543818996785	0.383057965455966	0.15351601718535157
Ipopt, 150 steps	0.7252658756031581	0.7041627055616632	0.702847713282676	0.7020672186752247	0.6923406387305076	0.6787060532731719	0.6786051248393039	0.6271602968014024	0.5055052816459434	0.4209444097305141
Mini-batch, batch size 10	0.7452146769907646	0.7343836919052616	0.733788081325521	0.7313194790673075	0.7309777604077196	0.7278260435987729	0.7178129959359464	0.7167367823946662	0.7157980005035967	0.6764254838953725
Mini-batch, batch size 100	0.7130594329906575	0.7073767003908618	0.7021042835346579	0.6766144489104101	0.6754056892362584	0.6651813899981317	0.6632278537918829	0.6531170892421085	0.6501607453163817	0.6412439339363524
Mini-batch, batch size 1000	0.5976456601345793	0.5244291168207467	0.5137848509821797	0.5044710704548717	0.49891686944474334	0.4896988833355363	0.48193534523336223	0.45554028761348353	0.4539636385187869	0.43371324315874554
Mini-batch, batch size full	0.47153313243583433	0.4474950854797394	0.42546858257212294	0.4136494004915414	0.40527027936339505	0.38068878953429786	0.3518407436613191	0.3323382929679134	0.3079725372563246	0.30428153372084943
