# Supplementary material for: Mini-batch optimization enables training of ODE models on large-scale datasets
Source: Nat Commun. 2022 Jan 10;13:34. doi: 10.1038/s41467-021-27374-6 (PMC8748893; doi:10.1038/s41467-021-27374-6)
Supplement: Supplementary file 4 — Source data [file 41467_2021_27374_MOESM4_ESM.zip › source_data/source_data_Figure_6g.tsv]

	Multistart 0	Multistart 1	Multistart 2	Multistart 3	Multistart 4	Multistart 5	Multistart 6	Multistart 7	Multistart 8	Multistart 9
Ipopt, 16 steps	0.43892018357516976	0.4279437111594387	0.4224930786928014	0.4136383398682428	0.3954793106873225	0.38983777266543507	0.38767583568785086	0.3490181970628523	0.31767557138814007	0.309087660844581
Ipopt, 40 steps	0.5364680647437798	0.5154449451433062	0.5150334300923618	0.5116577505717776	0.47857927029726177	0.42174592245564857	0.4105351206862797	0.3959502285852631	0.3898883002806077	0.34902072538685597
Ipopt, 81 steps	0.6480797917969685	0.6260701654760156	0.6125617625311836	0.5973788634651411	0.5954523021932814	0.5185014384851351	0.48570886233114086	0.48036245843452396	0.42689699779698825	0.3899746346376021
Ipopt, 150 steps	0.7088646341590011	0.7058731828314752	0.6911769263104406	0.6901157173651072	0.6780296674776236	0.6594364991143036	0.6286343574487981	0.6110637310141199	0.5052198915410051	0.3901199737118315
Mini-batch, batch size 10	0.7240101803618149	0.7150130430245889	0.7122927402831848	0.7078679797458503	0.7041331419736067	0.7008873329760124	0.7000442472035693	0.6748136436584896	0.6736844310237307	0.659457376031975
Mini-batch, batch size 100	0.7074219770851958	0.6766279297616377	0.6754111104802133	0.6676046222096549	0.666890802631135	0.6666648019648156	0.6402430554910453	0.6400366644399162	0.629950285755628	0.6128747536671624
Mini-batch, batch size 1000	0.5721181008680091	0.5194886785200303	0.5123902093345057	0.5056851546720849	0.4938470256895978	0.47950009371411506	0.47811177350140266	0.4738271755706903	0.4647905096649456	0.4371871768351356
Mini-batch, batch size full	0.45569681891713504	0.44795693150311866	0.40954847924286863	0.4013181724338833	0.3987528445939641	0.35899294942113236	0.35770488404583656	0.34366871987999376	0.3312239461969309	0.31042711136340395
