# Supplementary material for: Mini-batch optimization enables training of ODE models on large-scale datasets
Source: Nat Commun. 2022 Jan 10;13:34. doi: 10.1038/s41467-021-27374-6 (PMC8748893; doi:10.1038/s41467-021-27374-6)
Supplement: Supplementary file 4 — Source data [file 41467_2021_27374_MOESM4_ESM.zip › source_data/source_data_Figure_6h.tsv]

	Cumulated cpu time [h]
Ipopt, 16 steps	6321.238618390678
Ipopt, 40 steps	15718.093267270719
Ipopt, 81 steps	33135.60254372016
Ipopt, 150 steps	64346.77852874021
Mini-batch, batch size 10	6359.414726996506
Mini-batch, batch size 100	15648.940355418277
Mini-batch, batch size 1000	33235.40287544147
Mini-batch, batch size full	60237.44328153971
