# Supplementary material for: Mini-batch optimization enables training of ODE models on large-scale datasets
Source: Nat Commun. 2022 Jan 10;13:34. doi: 10.1038/s41467-021-27374-6 (PMC8748893; doi:10.1038/s41467-021-27374-6)
Supplement: Supplementary file 4 — Source data [file 41467_2021_27374_MOESM4_ESM.zip › source_data/source_data_SupplementaryFigure_13ab.tsv]

	final objective function value - naive update	final objective function value - with rescue
multistart 0		332.93214506939694
multistart 1	181.17120818910007	181.17120818910007
multistart 2	217.12357672568396	217.12357672568396
multistart 3	187.83028942362034	187.83028942362034
multistart 4		208.8190471202961
multistart 5	209.93567812818947	209.93567812818947
multistart 6		251.58981871054493
multistart 7	285.6445562956269	285.6445562956269
multistart 8		217.44256747873442
multistart 9	252.97752492008476	252.97752492008476
multistart 10		281.3291140869205
multistart 11	191.74585804776325	191.74585804776325
multistart 12	214.08030153959953	214.08030153959953
multistart 13		282.1239449056975
multistart 14		357.87272839938123
multistart 15
multistart 16	206.44384357937997	206.44384357937997
multistart 17		493.33184593610895
multistart 18		420.36632278572506
multistart 19	217.0754316170769	217.0754316170769
multistart 20		227.80020502575462
multistart 21		567.4568798611235
multistart 22	236.24760883196723	236.24760883196723
multistart 23		361.933555811549
multistart 24		214.23908656777166
multistart 25		560.4228720018964
multistart 26		299.0447451867785
multistart 27		463.3418471325276
multistart 28		274.6428688262404
multistart 29		298.53013151054984
multistart 30	264.4234885309543	264.4234885309543
multistart 31		225.7102211568108
multistart 32	211.58784308221402	211.58784308221402
multistart 33		447.3424441291081
multistart 34	244.2768623710599	244.2768623710599
multistart 35		573.361089254513
multistart 36	264.2708459475962	264.2708459475962
multistart 37	293.671321389329	293.671321389329
multistart 38
multistart 39		1050.2077600313478
multistart 40		261.70259240250925
multistart 41		190.7456672880635
multistart 42		191.7480838459942
multistart 43		250.8880148871449
multistart 44		329.7806513778505
multistart 45		206.81975651317953
multistart 46	303.2699996095416	303.2699996095416
multistart 47	278.72211285252524	278.72211285252524
multistart 48	224.4975306581582	224.4975306581582
multistart 49		574.0268050326194
multistart 50	226.2395251115322	226.2395251115322
multistart 51		567.2162611732365
multistart 52	201.44531801854828	201.44531801854828
multistart 53	237.03847882151422	237.03847882151422
multistart 54	295.6067233640024	295.6067233640024
multistart 55		214.2825935971705
multistart 56	189.6328351878965	189.6328351878965
multistart 57		212.70543608844855
multistart 58		360.6395587636762
multistart 59	187.1183935687386	187.1183935687386
multistart 60
multistart 61		285.7417055592723
multistart 62		228.03211453123913
multistart 63		648.7023561928236
multistart 64	207.39877463012454	207.39877463012454
multistart 65	218.0269589346317	218.0269589346317
multistart 66		394.7564417844533
multistart 67		252.8578210599935
multistart 68	327.1400159154964	327.1400159154964
multistart 69		282.5376535608848
multistart 70	252.89255452829275	252.89255452829275
multistart 71	210.1526147247987	210.1526147247987
multistart 72		380.849790541155
multistart 73
multistart 74	276.8573727339153	276.8573727339153
multistart 75	216.84172265531924	216.84172265531924
multistart 76		299.0611106254164
multistart 77	276.6131229296134	276.6131229296134
multistart 78		287.1093332693781
multistart 79	255.34320246121024	255.34320246121024
multistart 80		320.6142518181823
multistart 81		302.90343367172864
multistart 82	235.9712212671384	235.9712212671384
multistart 83	283.8031550465803	283.8031550465803
multistart 84		327.7028163659088
multistart 85		283.7209394989859
multistart 86
multistart 87
multistart 88		501.58834939541885
multistart 89	201.53864367008646	201.53864367008646
multistart 90	209.78254124699015	209.78254124699015
multistart 91
multistart 92	196.14965567766376	196.14965567766376
multistart 93		569.2104185575663
multistart 94
multistart 95	261.6796268848793	261.6796268848793
multistart 96		268.3093576877345
multistart 97	204.19756081726337	204.19756081726337
multistart 98	196.34848792173398	196.34848792173398
multistart 99		452.9491061021963
