# Supplementary material for: Mini-batch optimization enables training of ODE models on large-scale datasets
Source: Nat Commun. 2022 Jan 10;13:34. doi: 10.1038/s41467-021-27374-6 (PMC8748893; doi:10.1038/s41467-021-27374-6)
Supplement: Supplementary file 4 — Source data [file 41467_2021_27374_MOESM4_ESM.zip › source_data/source_data_SupplementaryFigure_13cd.tsv]

	final correlation with data - naive update	final correlation with data - with rescue
multistart 0		0.3513124323040671
multistart 1	0.7232382112760395	0.7232382112760395
multistart 2	0.6547602065912884	0.6547602065912884
multistart 3	0.7111501916474491	0.7111501916474491
multistart 4		0.6717823801536528
multistart 5	0.6695716739423905	0.6695716739423905
multistart 6		0.5810426485377657
multistart 7	0.49789916568146764	0.49789916568146764
multistart 8		0.6540693048764047
multistart 9	0.5781745414928338	0.5781745414928338
multistart 10		0.5100604077079004
multistart 11	0.7039523883274469	0.7039523883274469
multistart 12	0.6615115748610607	0.6615115748610607
multistart 13		0.5077157655375918
multistart 14		0.33142630715049864
multistart 15
multistart 16	0.6764680740045358	0.6764680740045358
multistart 17		0.37921361405621695
multistart 18		0.3000221491616118
multistart 19	0.654549798579614	0.654549798579614
multistart 20		0.6328433855489188
multistart 21		0.41776042848126604
multistart 22	0.6148727882313205	0.6148727882313205
multistart 23		0.3824356903956335
multistart 24		0.6603618269206901
multistart 25		0.4196425376945828
multistart 26		0.4615162205818812
multistart 27		0.2824203450887173
multistart 28		0.5261787535869913
multistart 29		0.4665463540857777
multistart 30	0.5517797588320162	0.5517797588320162
multistart 31		0.6369602331392702
multistart 32	0.6663465323224436	0.6663465323224436
multistart 33		0.3559385006184578
multistart 34	0.5973483666629655	0.5973483666629655
multistart 35		0.4154881135620416
multistart 36	0.5517053640141304	0.5517053640141304
multistart 37	0.47621861930089	0.47621861930089
multistart 38
multistart 39		0.02507487836823488
multistart 40		0.5577496795135519
multistart 41		0.7055355443233444
multistart 42		0.7037122856645435
multistart 43		0.5840448047713219
multistart 44		0.3721587687005231
multistart 45		0.6754036643808272
multistart 46	0.44937968047960564	0.44937968047960564
multistart 47	0.5159201180756379	0.5159201180756379
multistart 48	0.6394486319884155	0.6394486319884155
multistart 49		0.41576310765417773
multistart 50	0.637544322857214	0.637544322857214
multistart 51		0.4174135969774965
multistart 52	0.6853578385711654	0.6853578385711654
multistart 53	0.6131799581323154	0.6131799581323154
multistart 54	0.4721346233847695	0.4721346233847695
multistart 55		0.6603932741551994
multistart 56	0.7076485941719098	0.7076485941719098
multistart 57		0.6632966596024127
multistart 58		0.3847086624189639
multistart 59	0.7123070988882645	0.7123070988882645
multistart 60
multistart 61		0.5119774474336714
multistart 62		0.6321522130174012
multistart 63		0.3146264623556117
multistart 64	0.6737698910097684	0.6737698910097684
multistart 65	0.6526718509322821	0.6526718509322821
multistart 66		0.23109291120273692
multistart 67		0.5781597458500233
multistart 68	0.37246585244827735	0.37246585244827735
multistart 69		0.5075606775188443
multistart 70	0.5780512196339606	0.5780512196339606
multistart 71	0.668881102213342	0.668881102213342
multistart 72		0.3634048111432176
multistart 73
multistart 74	0.5208744237555682	0.5208744237555682
multistart 75	0.6550440046029317	0.6550440046029317
multistart 76		0.4624643032756382
multistart 77	0.5219313809691484	0.5219313809691484
multistart 78		0.4940015179388497
multistart 79	0.5724527355114196	0.5724527355114196
multistart 80		0.3975474121048017
multistart 81		0.45028481529698694
multistart 82	0.6155218573348752	0.6155218573348752
multistart 83	0.5028071262519748	0.5028071262519748
multistart 84		0.37052132151184924
multistart 85		0.5029426947864978
multistart 86
multistart 87		0.05428479563397522
multistart 88		0.20846897234192213
multistart 89	0.6854816636919082	0.6854816636919082
multistart 90	0.6695502688674784	0.6695502688674784
multistart 91
multistart 92	0.6959442325000605	0.6959442325000605
multistart 93		0.41692047808067484
multistart 94
multistart 95	0.5597648396862266	0.5597648396862266
multistart 96		0.5423401407874537
multistart 97	0.6802747881555395	0.6802747881555395
multistart 98	0.6951099800642887	0.6951099800642887
multistart 99		0.19950427567339107
