# Supplementary material for: Mini-batch optimization enables training of ODE models on large-scale datasets
Source: Nat Commun. 2022 Jan 10;13:34. doi: 10.1038/s41467-021-27374-6 (PMC8748893; doi:10.1038/s41467-021-27374-6)
Supplement: Supplementary file 4 — Source data [file 41467_2021_27374_MOESM4_ESM.zip › source_data/source_data_SupplementaryFigure_14.tsv]

	Multistart 0	Multistart 1	Multistart 2	Multistart 3	Multistart 4	Multistart 5	Multistart 6	Multistart 7	Multistart 8	Multistart 9	Multistart 10	Multistart 11	Multistart 12	Multistart 13	Multistart 14	Multistart 15	Multistart 16	Multistart 17	Multistart 18	Multistart 19	Multistart 20	Multistart 21	Multistart 22	Multistart 23	Multistart 24	Multistart 25	Multistart 26	Multistart 27	Multistart 28	Multistart 29	Multistart 30	Multistart 31	Multistart 32	Multistart 33	Multistart 34	Multistart 35	Multistart 36	Multistart 37	Multistart 38	Multistart 39	Multistart 40	Multistart 41	Multistart 42	Multistart 43	Multistart 44	Multistart 45	Multistart 46	Multistart 47	Multistart 48
Adam - high learning rate: final objective function value	inf	inf	601.072860507782	342.3610543715404	311.8768159641768	269.1967210783823	273.8288814305379	332.8093501459898	578.8817561072628	277.588352722114	326.00884776741805	1780.850592764611	1083.2349328757573	696.8870300181861	349.2733019632851	338.01268967723445	499.11508579247493	988.8207632847789	531.3045760169352	345.3902653585701	342.36104944276485	342.358016166987	540.1091385695399	297.6592296767885	342.36105455013967	340.0305470211624	342.8133933198351	397.93002017694926	342.3610545480751	342.36105421904904	792.5410273229772	539.426043433521	307.1034538057793	342.3610545491483	1136.9849724311716	222.07085555764024	490.86745029033773	384.0275512110311	354.77376536047086	328.6511827797003	291.6181084026812	inf	339.4273433398448	1404.6838806235555	183.28043056942442	342.0871064625135	625.8936714326919	1506.712260837192	611.0620880776623
Adam - high learning rate: total computation time	57.22181249047414	423.3569346117977	698.3276784412793	368.02720505777444	833.3138999650728	904.0883689675011	359.2318801517802	430.3809221216909	748.8307637691332	811.06219356489	444.43517843146645	nan	365.03734016024725	429.1290678297797	124.35507516796554	nan	108.00672518627776	61.47169296238055	52.68634255769223	656.1377270432574	409.82426143506103	44.5017170384295	844.6364327430463	736.3139851946867	nan	335.9266535904708	566.3099212141476	618.5837195704252	715.9411215658758	nan	nan	349.3541280348949	767.2677316530278	nan	870.2227742840217	387.7732017558018	nan	361.816868423028	921.3594853345841	815.059506689285	0.36614348003555564	26.352582896398328	363.9622440369645	920.354189226756	520.5640143198597	399.28055170019877	62.84550521529252	nan	nan
Adam - high learning rate: converged start?						converged	converged			converged																										converged									converged
Adam - high learning rate with line-search: final objective function value	342.3610518762853	325.3300475898159	inf	342.36105421115826	inf	inf	239.8059952189633	342.3610545513711	268.22850028734865	342.3610549891473	959.8449570601388	635.4473569220991	342.3610545973661	334.4531692880828	278.439807239467	230.11066722789656	341.7822103922226	inf	529.7912744251498	366.1723712902094	346.00768848410553	263.0202640174957	315.1681101986196	342.0563837077607	365.89614597679065	inf	290.6678503433159	650.5351260967163	363.5145251181075	342.05783545815575	337.879808157124	265.94353748150206	212.22063080021871	381.7651615153791	281.6466827019085	572.8884371799177	415.2528539098512	197.2566899515823	inf	320.8649063324028	342.3610542876213	340.80407901647595	330.4664718392087	287.485873536747	340.4555752752822	341.0745720250561	282.0498463953245	193.2298214328457	177.51393308598017
Adam - high learning rate with line-search: total computation time	589.1121525055618	118.31247290066054	410.88397336075747	786.165297020935	0.27324013488000004	288.77521779416173	884.4303363935404	876.9686535920199	1022.6253844909526	789.9548393759846	65.97914253493944	nan	764.0498015030639	120.22377208057144	650.7342446008493	968.5143069675713	49.48208216209442	0.37832396776527777	440.93165154293087	65.05130240760973	nan	426.8114176972336	328.61230492301394	733.7292062283117	53.61990091477667	0.4332317112211111	978.1635615889505	nan	nan	51.37201700546753	253.74188633706058	981.8906522497257	170.0573499737678	nan	946.9145343756595	nan	62.85038256202638	997.9398340848752	0.40636463781777776	195.72093421441443	795.0991199822024	39.455268581647246	272.42153712850944	885.656444473221	142.56049906094916	144.75304800890027	459.25378281917546	910.6695096046931	930.9492880514994
Adam - high learning rate with line-search: converged start?							converged		converged						converged	converged						converged										converged	converged		converged			converged									converged	converged	converged
Adam - low learning rate: final objective function value	301.2420578717738	294.63873510155827	218.19892975611037	192.60256309054603	223.90260539835435	213.20923337599925	206.59775870026715	284.63221585543397	264.27036083923304	219.25993136820216	271.19304867210485	186.7402215552229	206.30163737932526	281.8752252700415	337.045389641713	253.21629865893374	211.81125783593416	inf	625.177629089505	189.8951495177007	233.95377296456172	inf	207.08086750410985	222.4972352204677	349.0912487780861	498.23719251292096	308.5458645583767	495.7261612148668	277.6653575827677	407.53008219214644	258.5016519373439	237.71843981557504	211.16601993701443	465.7078682984138	227.81184625775313	480.73629412989067	602.3887395525544	275.13243921055073	858.9776998857615	687.1741706315352	281.7551065769949	223.94271676525932	188.70974002591902	inf	313.35324364237385	215.19309988426357	307.7277026886022	201.43274700049915	213.12866683557695
Adam - low learning rate: total computation time	1021.2967119590157	150.43527028967108	980.8561178664937	829.4293617727392	929.8571155527976	932.3465028392907	914.1991184463468	951.0266473891837	772.0703191772035	805.5932530723857	955.1297177617258	1018.8492993584438	802.8972513089171	923.9031493957579	924.8247545165158	855.006504454316	972.8446867651421	0.38032960268833355	nan	907.9942438896437	887.6075941609179	0.3906591733663887	846.9076936948987	932.6172569666261	160.23714816623192	nan	1080.803793467539	nan	764.8092927501415	nan	867.8546300115597	917.2017065796048	756.421480556668	nan	877.7671912066394	nan	129.03061183201083	967.9379033914001	nan	nan	481.8334719581406	358.8071178000333	1105.3660606848196	209.27867487265695	260.8404944017803	868.3355036597999	932.372998471775	819.4644865611667	873.9685278684217
Adam - low learning rate: converged start?			converged	converged	converged	converged	converged		converged	converged	converged	converged	converged	converged		converged	converged			converged	converged		converged	converged					converged		converged	converged	converged		converged			converged			converged	converged	converged			converged		converged	converged
Adam - low learning rate with line-search: final objective function value	332.93214506939694	181.17120818910007	217.12357672568396	187.83028942362034	208.8190471202961	209.93567812818947	251.58981871054493	285.6445562956269	217.44256747873442	252.97752492008476	281.3291140869205	191.74585804776325	214.08030153959953	282.1239449056975	357.87272839938123	inf	206.44384357937997	493.33184593610895	420.36632278572506	217.0754316170769	227.80020502575462	567.4568798611235	236.24760883196723	361.933555811549	214.23908656777166	560.4228720018964	299.0447451867785	463.3418471325276	274.6428688262404	298.53013151054984	264.4234885309543	225.7102211568108	211.58784308221402	447.3424441291081	244.2768623710599	573.361089254513	264.2708459475962	293.671321389329	inf	1050.2077600313478	261.70259240250925	190.7456672880635	191.7480838459942	250.8880148871449	329.7806513778505	206.81975651317953	303.2699996095416	278.72211285252524	224.4975306581582
Adam - low learning rate with line-search: total computation time	249.41640790909588	899.3624379646521	1109.8557945422847	913.7603364675531	988.2929156885867	963.0702584709672	1173.4910737404678	1043.8761792206512	837.3585626133158	946.3923712314792	1064.3721152504536	1110.2094929854227	864.7306516867936	1067.6748767263393	257.21136653388584	0.44884640800555564	1117.4829885672336	422.8563410905256	nan	991.4017109110533	1033.6076918734466	220.96092209341253	965.0402650219972	143.68968640538242	1067.4176703136404	177.22646623532026	1161.6965929082307	41.43030630522583	799.779817861779	341.9164810908754	944.6762754629639	957.1474642236435	849.4769335714356	nan	996.1541652855473	287.0748100202947	1007.8344556782713	1044.7381623776253	0.4059444541016667	nan	970.0497291641643	951.2716979970588	1228.2847533494316	989.0391357566909	768.0078020594513	996.3519539328222	1000.0254457681365	880.4655633278962	921.8910503084088
Adam - low learning rate with line-search: converged start?		converged	converged	converged	converged	converged	converged		converged	converged	converged	converged	converged	converged			converged			converged	converged		converged		converged				converged		converged	converged	converged		converged		converged				converged	converged	converged	converged		converged		converged	converged
Ipopt: final objective function value	515.0288125778625	413.6024245816152	192.9674383346919	198.3352778978824	204.8952599367385	230.40881205817277	2479.2948734813235	204.91747079856214	851.872986901386	3189.0695617508663	1291.413830790627	945.1081185975581	1199.4581718187674	191.47261287878428	523.7320713513927	378.41491380032494	180.30376723695008	510.3544579048521	192.81515586591922	282.7715217954119
Ipopt: total computation time	3357.1598761218766	3301.5907505294053	4617.800717851607	4935.414464673177	4840.543946169894	5174.180827213416	53.489636384119414	4942.771443741192	45.08947355306479	36.57032520799705	2901.18906677009	3185.3337654300117	2407.3483567034873	4655.044168628903	2468.0254141629243	33.906860069323635	4529.2892006647635	2938.586596004343	4612.433315070664	5311.010323789942
Ipopt: converged start?			converged	converged	converged	converged		converged						converged			converged		converged	converged
[truncated: 51 more columns]
