# Supplementary material for: Mini-batch optimization enables training of ODE models on large-scale datasets
Source: Nat Commun. 2022 Jan 10;13:34. doi: 10.1038/s41467-021-27374-6 (PMC8748893; doi:10.1038/s41467-021-27374-6)
Supplement: Supplementary file 4 — Source data [file 41467_2021_27374_MOESM4_ESM.zip › source_data/source_data_SupplementaryFigure_15.tsv]

	Multistart 0	Multistart 1	Multistart 2	Multistart 3	Multistart 4	Multistart 5	Multistart 6	Multistart 7	Multistart 8	Multistart 9	Multistart 10	Multistart 11	Multistart 12	Multistart 13	Multistart 14	Multistart 15	Multistart 16	Multistart 17	Multistart 18	Multistart 19	Multistart 20	Multistart 21	Multistart 22	Multistart 23	Multistart 24	Multistart 25	Multistart 26	Multistart 27	Multistart 28	Multistart 29	Multistart 30	Multistart 31	Multistart 32	Multistart 33	Multistart 34	Multistart 35	Multistart 36	Multistart 37	Multistart 38	Multistart 39	Multistart 40	Multistart 41	Multistart 42	Multistart 43	Multistart 44	Multistart 45	Multistart 46	Multistart 47	Multistart 48
Adam - mini batch size 10: final objective function value	249.31708795795748	362.75531866593883	inf	175.00836347094628	267.30469177956	242.86279557179478	176.7609475497702	269.4315445018783	184.74418470776618	175.69256572675476	215.06508510928506	184.1482895418776	206.12869838000552	265.5096713640778	263.7584690384301	179.76701268616853	185.4318567197497	322.0053211188533	176.85736472327153	169.19762518373864	173.84154743034196	167.0914905642603	180.33803464174707	189.4638527039333	inf	172.2011459514688	178.838624990698	181.73578117713078	280.70478860106414	260.4248452019292	203.20895401790767	202.38332725492182	162.90989839215945	370.87914501683736	176.00273462100085	181.1480372768783	179.8578133906285	278.11398726723746	178.00466774556298	263.9502272248337	176.17510989236143	inf	973.7546644922586	220.19966316533646	336.7075883154339	inf	329.9629703467017	174.49077240061342	inf
Adam - mini batch size 10: total computation time	372.8016286458863	nan	45.4052001346408	410.5943351392775	142.85646715402328	86.30398015262392	381.51708860850897	410.5375822898383	395.49495538121005	464.1045384234847	413.2813253828158	389.784480831685	417.3050704319646	459.0817056307328	376.00352600145214	378.5620805247224	306.23890472654426	92.57127490738756	433.72506470857485	383.245517921134	438.57910293724836	403.06217293710097	439.813290001167	358.38167234587553	nan	387.9863501348934	401.46768949904464	394.39454349740475	111.52962512696968	443.78612634492566	380.4880709287786	460.63881719587334	397.16238747843306	nan	427.9505275917412	437.71689072553784	429.3559127513541	211.40328679710478	418.6080165951491	403.06522604682465	440.13310017523435	311.1735394225553	nan	399.7010754995944	nan	115.31612801157121	94.95767096264245	447.7227270807282	115.57997703079504
Adam - mini batch size 10: converged start?	converged			converged	converged	converged	converged	converged	converged	converged	converged	converged	converged	converged	converged	converged	converged		converged	converged	converged	converged	converged	converged		converged	converged	converged	converged	converged	converged	converged	converged		converged	converged	converged	converged	converged	converged	converged			converged				converged
Adam - mini batch size 100: final objective function value	301.2420578717738	294.63873510155827	218.19892975611037	192.60256309054603	223.90260539835435	213.20923337599925	206.59775870026715	284.63221585543397	264.27036083923304	219.25993136820216	271.19304867210485	186.7402215552229	206.30163737932526	281.8752252700415	337.045389641713	253.21629865893374	211.81125783593416	inf	625.177629089505	189.8951495177007	233.95377296456172	inf	207.08086750410985	222.4972352204677	349.0912487780861	498.23719251292096	308.5458645583767	495.7261612148668	277.6653575827677	407.53008219214644	258.5016519373439	237.71843981557504	211.16601993701443	465.7078682984138	227.81184625775313	480.73629412989067	602.3887395525544	275.13243921055073	858.9776998857615	687.1741706315352	281.7551065769949	223.94271676525932	188.70974002591902	inf	313.35324364237385	215.19309988426357	307.7277026886022	201.43274700049915	213.12866683557695
Adam - mini batch size 100: total computation time	1021.2967119590157	150.43527028967108	980.8561178664937	829.4293617727392	929.8571155527976	932.3465028392907	914.1991184463468	951.0266473891837	772.0703191772035	805.5932530723857	955.1297177617258	1018.8492993584438	802.8972513089171	923.9031493957579	924.8247545165158	855.006504454316	972.8446867651421	0.38032960268833355	nan	907.9942438896437	887.6075941609179	0.3906591733663887	846.9076936948987	932.6172569666261	160.23714816623192	nan	1080.803793467539	nan	764.8092927501415	nan	867.8546300115597	917.2017065796048	756.421480556668	nan	877.7671912066394	nan	129.03061183201083	967.9379033914001	nan	nan	481.8334719581406	358.8071178000333	1105.3660606848196	209.27867487265695	260.8404944017803	868.3355036597999	932.372998471775	819.4644865611667	873.9685278684217
Adam - mini batch size 100: converged start?			converged	converged	converged	converged	converged		converged	converged	converged	converged	converged	converged		converged	converged			converged	converged		converged	converged					converged		converged	converged	converged		converged			converged			converged	converged	converged			converged		converged	converged
Adam - mini batch size 1000: final objective function value	322.5292619289921	279.741345663233	300.97812537436585	288.7317273833851	inf	244.15488737769374	285.2373921272938	310.81223065526865	308.38899602762103	318.01762097840765	394.06402758663535	275.742521281516	285.3734353237742	311.13435373177526	386.24995110556665	347.43157304755005	291.60692701580774	inf	inf	301.5217812798801	279.8181611532382	inf	332.35627052331074	444.4527989662347	664.8003721704754	inf	358.01033432354416	363.35145828438	341.4844639533567	290.554641714205	400.8344458216761	371.8936715928721	283.2420549934086	481.6872381836274	295.1174051554426	inf	437.84174632577196	393.2054599765979	inf	inf	307.0174047176788	258.8893897891594	703.5280561907693	282.7795678154562	inf	249.12036483047814	324.57853898334724	247.3598435862823	387.9617079829677
Adam - mini batch size 1000: total computation time	2222.259627944875	1891.369961183969	2660.6535789374598	1894.7859372468042	2.6193929253236092	2280.9854746993487	1991.6073998476108	2279.088104574089	1760.0889522470998	1998.9312250542491	2133.5665911205556	2430.145683553608	1885.506761698462	2367.2983849466723	267.2112960431164	2037.6349665565467	1005.6612745031425	3.514728891955272	2.824731707956945	2119.648801758622	2259.48696078188	3.8118997506677776	2000.2834962463896	2374.619523519219	453.40916564567675	4.260039342457505	2252.393085678461	nan	1731.1175757722433	2120.5292618110616	1969.2789860945181	2067.4182187710676	1818.416166137762	46.70707776303888	2191.510863466692	4.494953425926659	758.2946418298446	2294.5480515740524	3.9498448214502813	3.7005512801377756	1828.8580367014224	1321.3972467914487	253.78317069269556	2079.3795127513113	2.9471761975433357	2094.1182178236827	2064.215007932655	1856.1524947108078	1986.2869655765746
Adam - mini batch size 1000: converged start?		converged				converged						converged									converged												converged									converged		converged		converged		converged
Adam - full batch: final objective function value	339.3628157850744	491.0118589036283	326.9788384678013	400.1326387269164	inf	330.0598853863976	757.0534439742787	347.81193013698976	455.2766968423657	613.286365265054	889.2153105566376	443.21330348018273	314.80501297129194	369.7312238912855	809.7801917051402	inf	325.51207399854866	inf	inf	408.7406920120957	313.0107133744659	inf	3248.8011464398405	inf	inf
Adam - full batch: total computation time	4223.556242693056	3701.811542111104	4159.455241817892	3670.824719629791	33.9571830990231	3808.5865547118665	3818.463112032579	3931.311200773464	2915.4641259251493	4046.264400471756	4561.936952163847	5140.2780159066215	3267.3274316876973	4114.05429124136	866.9846520014592	53.591705346398314	4118.984415901448	45.187181452930936	36.59867004832375	3722.805642523942	3816.087776479376	48.697081684262834	3725.553428220734	48.677441674344685	43.1811672279402
Adam - full batch: converged start?
Ipopt (full batch): final objective function value	515.0288125778625	413.6024245816152	192.9674383346919	198.3352778978824	204.8952599367385	230.40881205817277	2479.2948734813235	204.91747079856214	851.872986901386	3189.0695617508663	1291.413830790627	945.1081185975581	1199.4581718187674	191.47261287878428	523.7320713513927	378.41491380032494	180.30376723695008	510.3544579048521	192.81515586591922	282.7715217954119
Ipopt (full batch): total computation time	3357.1598761218766	3301.5907505294053	4617.800717851607	4935.414464673177	4840.543946169894	5174.180827213416	53.489636384119414	4942.771443741192	45.08947355306479	36.57032520799705	2901.18906677009	3185.3337654300117	2407.3483567034873	4655.044168628903	2468.0254141629243	33.906860069323635	4529.2892006647635	2938.586596004343	4612.433315070664	5311.010323789942
Ipopt (full batch): converged start?			converged	converged	converged	converged		converged						converged			converged		converged	converged
[truncated: 51 more columns]
