# Supplementary material for: Mini-batch optimization enables training of ODE models on large-scale datasets
Source: Nat Commun. 2022 Jan 10;13:34. doi: 10.1038/s41467-021-27374-6 (PMC8748893; doi:10.1038/s41467-021-27374-6)
Supplement: Supplementary file 4 — Source data [file 41467_2021_27374_MOESM4_ESM.zip › source_data/source_data_SupplementaryFigure_16.tsv]

	Multistart 0	Multistart 1	Multistart 2	Multistart 3	Multistart 4	Multistart 5	Multistart 6	Multistart 7	Multistart 8	Multistart 9	Multistart 10	Multistart 11	Multistart 12	Multistart 13	Multistart 14	Multistart 15	Multistart 16	Multistart 17	Multistart 18	Multistart 19	Multistart 20	Multistart 21	Multistart 22	Multistart 23	Multistart 24	Multistart 25	Multistart 26	Multistart 27	Multistart 28	Multistart 29	Multistart 30	Multistart 31	Multistart 32	Multistart 33	Multistart 34	Multistart 35	Multistart 36	Multistart 37	Multistart 38	Multistart 39	Multistart 40	Multistart 41	Multistart 42	Multistart 43	Multistart 44	Multistart 45	Multistart 46	Multistart 47	Multistart 48
Adam - mini batch: final objective function value	301.2420578717738	294.63873510155827	218.19892975611037	192.60256309054603	223.90260539835435	213.20923337599925	206.59775870026715	284.63221585543397	264.27036083923304	219.25993136820216	271.19304867210485	186.7402215552229	206.30163737932526	281.8752252700415	337.045389641713	253.21629865893374	211.81125783593416	inf	625.177629089505	189.8951495177007	233.95377296456172	inf	207.08086750410985	222.4972352204677	349.0912487780861	498.23719251292096	308.5458645583767	495.7261612148668	277.6653575827677	407.53008219214644	258.5016519373439	237.71843981557504	211.16601993701443	465.7078682984138	227.81184625775313	480.73629412989067	602.3887395525544	275.13243921055073	858.9776998857615	687.1741706315352	281.7551065769949	223.94271676525932	188.70974002591902	inf	313.35324364237385	215.19309988426357	307.7277026886022	201.43274700049915	213.12866683557695
Adam - mini batch: total computation time	1021.2967119590157	150.43527028967108	980.8561178664937	829.4293617727392	929.8571155527976	932.3465028392907	914.1991184463468	951.0266473891837	772.0703191772035	805.5932530723857	955.1297177617258	1018.8492993584438	802.8972513089171	923.9031493957579	924.8247545165158	855.006504454316	972.8446867651421	0.38032960268833355	nan	907.9942438896437	887.6075941609179	0.3906591733663887	846.9076936948987	932.6172569666261	160.23714816623192	nan	1080.803793467539	nan	764.8092927501415	nan	867.8546300115597	917.2017065796048	756.421480556668	nan	877.7671912066394	nan	129.03061183201083	967.9379033914001	nan	nan	481.8334719581406	358.8071178000333	1105.3660606848196	209.27867487265695	260.8404944017803	868.3355036597999	932.372998471775	819.4644865611667	873.9685278684217
Adam - mini batch: converged start?			converged	converged	converged	converged	converged		converged	converged	converged	converged	converged	converged		converged	converged			converged	converged		converged	converged					converged		converged	converged	converged		converged			converged			converged	converged	converged			converged		converged	converged
RMSProp - mini batch: final objective function value	338.74114153821574	210.45471200569045	239.0676332018793	inf	220.35853225937717	216.6394437473973	696.3084476652639	282.63533881416697	229.0673374204307	209.77434782394448	279.5373582757438	214.1697386940923	226.66703425201922	276.60399359863186	331.03784938005447	207.00595842712028	199.75039333648056	500.30326449739914	1376.5511549684088	211.51852766916818	224.94621844874018	701.4168892469988	204.90244639627235	260.70080195051924	251.68795313083865	inf	362.42032931333415	518.7622148625233	285.29322081352984	274.81762381135377	259.13862866059026	241.6763035264721	202.22995274632194	448.0832583353931	245.4666760571181	565.2412604573674	277.42163996179625	291.9861276416814	inf	inf	286.0691009898528	271.0166896415776	510.26049251987024	inf	342.6185076767124	209.44973017665143	307.11462635503085	285.37401978958405	193.1405014563279
RMSProp - mini batch: total computation time	91.87752273659888	859.5173858380525	1036.4615338639082	884.2414422724613	905.5835305937894	940.3989238154306	992.8428200551003	954.1213666033411	745.757826257959	811.3853287414629	972.6606937834932	1045.571522638693	789.4448755466994	943.4279222831244	94.1121132418575	929.6672896955835	1012.9267296512988	233.78604078452497	nan	906.1497620811402	916.4268960277345	nan	858.8193816236791	985.7504312181873	1044.4926765375546	0.4771753193530556	623.6086117319998	nan	765.2852759462809	865.2241902426853	917.3760290393614	930.2276378596143	759.3523503162367	nan	928.5022906402936	nan	961.6934358232855	1060.8323112378866	0.40340744839277787	0.3927718085988888	518.987102249474	934.0894485625039	354.4829248484241	313.0030332338589	43.93701385498972	889.3467316985256	956.8834347964363	848.6792862806693	835.8361193869029
RMSProp - mini batch: converged start?		converged	converged		converged	converged		converged	converged	converged	converged	converged	converged	converged		converged	converged			converged	converged		converged	converged	converged					converged	converged	converged	converged		converged		converged					converged				converged			converged
SGD - mini batch: final objective function value	304.35070030677707	315.9187832988846	326.5405642897549	316.2662126133091	inf	341.92504313371137	321.27255770850206	337.2350540522493	316.20899252099844	245.75730959231623	303.1193815017923	305.9554353913827	307.42133039052896	337.2837848830295	346.71264823095953	295.3036154634483	286.0441032732724	807.3713425621445	inf	262.8235520511935	335.2657547605031	inf	288.47297080924363	332.8471136842909	321.8281055734624	inf	331.8100861465755	334.6423942667916	341.0190643321894	295.0321477382604	278.67987430123867	261.07901971688807	279.8783650931746	311.88383397014513	295.47992104405967	417.7529024069372	341.57488166349503	332.18992958508716	636.3014282457443	323.4722519400766	290.429302529923	277.53658351125523	307.29638601449915	315.36989880556393	332.5977346046802	345.0372308489077	331.7597819226521	332.9364281425296	344.75217543160034
SGD - mini batch: total computation time	848.8295460563305	762.8429911850392	806.8651619116255	734.7150224174931	0.27941347700249997	738.4093150227262	730.8733616555367	837.2875688926365	709.2075192623682	809.4182673648812	805.3031283783084	865.3265922212036	740.8643440561054	782.4130598107154	623.0797454571674	829.4711062164159	929.9889639446509	nan	0.2976918864533333	735.4730745784337	790.3019864361752	0.3865019267922222	820.8363634843511	882.3285172083653	756.8637044025019	0.4320502368394446	813.6845219874979	643.454322761809	638.0953612396635	847.7709242100165	775.4643891897587	775.0185198463327	777.0251989145623	887.3333613954134	895.8201720829754	53.343985123343565	870.4000757689336	748.654355758954	49.089175333286946	866.794579565354	792.3828908558033	803.829950741942	765.2365384735888	786.4668200124567	122.69716647352085	715.829041049225	816.1143837807609	658.857031753179	813.5292228438582
SGD - mini batch: converged start?										converged										converged											converged	converged	converged									converged
Ipopt - full batch: final objective function value	515.0288125778625	413.6024245816152	192.9674383346919	198.3352778978824	204.8952599367385	230.40881205817277	2479.2948734813235	204.91747079856214	851.872986901386	3189.0695617508663	1291.413830790627	945.1081185975581	1199.4581718187674	191.47261287878428	523.7320713513927	378.41491380032494	180.30376723695008	510.3544579048521	192.81515586591922	282.7715217954119
Ipopt - full batch: total computation time	3357.1598761218766	3301.5907505294053	4617.800717851607	4935.414464673177	4840.543946169894	5174.180827213416	53.489636384119414	4942.771443741192	45.08947355306479	36.57032520799705	2901.18906677009	3185.3337654300117	2407.3483567034873	4655.044168628903	2468.0254141629243	33.906860069323635	4529.2892006647635	2938.586596004343	4612.433315070664	5311.010323789942
Ipopt - full batch: converged start?			converged	converged	converged	converged		converged						converged			converged		converged	converged
[truncated: 51 more columns]
