# Supplementary material for: Mini-batch optimization enables training of ODE models on large-scale datasets
Source: Nat Commun. 2022 Jan 10;13:34. doi: 10.1038/s41467-021-27374-6 (PMC8748893; doi:10.1038/s41467-021-27374-6)
Supplement: Supplementary file 4 — Source data [file 41467_2021_27374_MOESM4_ESM.zip › source_data/drug_response_plots/source_data_cellline_697_training.tsv]

	mean	std	measurement
TUMOR-697-cellline-01-01_CHIR-265_Conc2.5nM	0.917634802089399	0.03686647322600962	1.128
TUMOR-697-cellline-01-01_CHIR-265_Conc25.0nM	0.909641724568228	0.033078702711962005	1.216
TUMOR-697-cellline-01-01_CHIR-265_Conc250.0nM	0.8276755950419903	0.035112591583755765	0.3
TUMOR-697-cellline-01-01_CHIR-265_Conc2530.0nM	0.5358373530588365	0.1407048505230367	0.23
TUMOR-697-cellline-01-01_CHIR-265_Conc8.0nM	0.9158218227373954	0.03582163191257403	1.215
TUMOR-697-cellline-01-01_CHIR-265_Conc80.0nM	0.8894632435244386	0.02914628559121309	1.0668
TUMOR-697-cellline-01-01_CHIR-265_Conc800.0nM	0.706706985753506	0.07392088931896522	0.17
TUMOR-697-cellline-01-01_CHIR-265_Conc8000.0nM	0.45767823430762444	0.16782055083750125	0.02
TUMOR-697-cellline-01-01_Erlotinib_Conc2.5nM	0.9182073999334189	0.03721279348423666	1.209
TUMOR-697-cellline-01-01_Erlotinib_Conc25.0nM	0.9174333071615685	0.03599869747038919	1.2329999999999999
TUMOR-697-cellline-01-01_Erlotinib_Conc250.0nM	0.9104139318309354	0.028531245358158545	0.904
TUMOR-697-cellline-01-01_Erlotinib_Conc2530.0nM	0.8660567959377176	0.049244782202276356	0.66
TUMOR-697-cellline-01-01_Erlotinib_Conc8.0nM	0.9180163367270942	0.03690394173409363	0.9620000000000001
TUMOR-697-cellline-01-01_Erlotinib_Conc80.0nM	0.9154829576724802	0.033611259909504025	1.172
TUMOR-697-cellline-01-01_Erlotinib_Conc800.0nM	0.8979496015479711	0.022826898883127344	1.0188
TUMOR-697-cellline-01-01_Erlotinib_Conc8000.0nM	0.8430282399072458	0.07727253101193866	0.18
TUMOR-697-cellline-01-01_Lapatinib_Conc2.5nM	0.9181928815564493	0.03721107355415606	0.89
TUMOR-697-cellline-01-01_Lapatinib_Conc25.0nM	0.9149754699624255	0.03621107362949599	1.179
TUMOR-697-cellline-01-01_Lapatinib_Conc250.0nM	0.9010353530160604	0.046274399997977465	0.96
TUMOR-697-cellline-01-01_Lapatinib_Conc2530.0nM	0.8634169217334161	0.054594627533651026	1.0022
TUMOR-697-cellline-01-01_Lapatinib_Conc8.0nM	0.9173732559807087	0.036793917136388764	1.0452
TUMOR-697-cellline-01-01_Lapatinib_Conc80.0nM	0.9093903087014981	0.03808772331762683	1.401
TUMOR-697-cellline-01-01_Lapatinib_Conc800.0nM	0.8903338722083053	0.05463046104489247	0.83
TUMOR-697-cellline-01-01_Lapatinib_Conc8000.0nM	0.8401184677493685	0.0621035117673526	0.33
TUMOR-697-cellline-01-01_PD0325901_Conc2.5nM	0.9063724919343203	0.034606190124271324	0.9890000000000001
TUMOR-697-cellline-01-01_PD0325901_Conc25.0nM	0.8464353788731049	0.045123887948606264	0.85
TUMOR-697-cellline-01-01_PD0325901_Conc250.0nM	0.6906828866247255	0.10649490237197368	0.58
TUMOR-697-cellline-01-01_PD0325901_Conc2530.0nM	0.5210366827250054	0.10041568291858491	0.7
TUMOR-697-cellline-01-01_PD0325901_Conc8.0nM	0.8887569400942741	0.02961653697066997	1.0182
TUMOR-697-cellline-01-01_PD0325901_Conc80.0nM	0.7714953410050852	0.09727195706944097	0.73
TUMOR-697-cellline-01-01_PD0325901_Conc800.0nM	0.5955337827069596	0.10297616736047255	0.63
TUMOR-697-cellline-01-01_PD0325901_Conc8000.0nM	0.45980336011796635	0.11244333795772316	0.67
TUMOR-697-cellline-01-01_PLX-4720_Conc2.5nM	0.9207368696577337	0.03724066943724697	1.0778
TUMOR-697-cellline-01-01_PLX-4720_Conc25.0nM	0.9324897368440259	0.03866675288652431	1.0076
TUMOR-697-cellline-01-01_PLX-4720_Conc250.0nM	0.9575526590268815	0.05082736529262323	1.0282
TUMOR-697-cellline-01-01_PLX-4720_Conc2530.0nM	0.9264082032884676	0.07841527904901065	0.82
TUMOR-697-cellline-01-01_PLX-4720_Conc8.0nM	0.9245919098022373	0.037262843556861554	0.7
TUMOR-697-cellline-01-01_PLX-4720_Conc80.0nM	0.9452953761453585	0.04323316089557917	1.0746
TUMOR-697-cellline-01-01_PLX-4720_Conc800.0nM	0.9556560861397013	0.05908137611686251	1.0187
TUMOR-697-cellline-01-01_PLX-4720_Conc8000.0nM	0.8800947554169808	0.11847668833018901	0.37
TUMOR-697-cellline-01-01_Selumetinib_Conc2.5nM	0.9135587779795685	0.0366257294990624	0.85
TUMOR-697-cellline-01-01_Selumetinib_Conc25.0nM	0.8913679105830769	0.03438852700722804	0.932
TUMOR-697-cellline-01-01_Selumetinib_Conc250.0nM	0.8005372209270447	0.06471016405286818	0.77
TUMOR-697-cellline-01-01_Selumetinib_Conc2530.0nM	0.6507066628014581	0.10178006806879401	0.66
TUMOR-697-cellline-01-01_Selumetinib_Conc8.0nM	0.9063571315553742	0.03610881533228944	0.81
TUMOR-697-cellline-01-01_Selumetinib_Conc80.0nM	0.8572197153248234	0.04093634518536282	0.92
TUMOR-697-cellline-01-01_Selumetinib_Conc800.0nM	0.7270718681532988	0.08817158948026912	0.67
TUMOR-697-cellline-01-01_Selumetinib_Conc8000.0nM	0.5716589989713938	0.1084227681999062	0.69
TUMOR-697-cellline-01-01_Vandetanib_Conc2.5nM	0.918171039798624	0.037279934291452	0.935
TUMOR-697-cellline-01-01_Vandetanib_Conc25.0nM	0.9169679700920439	0.03669085479437979	0.9279999999999999
TUMOR-697-cellline-01-01_Vandetanib_Conc250.0nM	0.9027929971699363	0.03545539140179876	0.89
TUMOR-697-cellline-01-01_Vandetanib_Conc2530.0nM	0.758912300564637	0.06141023245648259	0.72
TUMOR-697-cellline-01-01_Vandetanib_Conc8.0nM	0.9178856746003575	0.03712399847221886	0.903
TUMOR-697-cellline-01-01_Vandetanib_Conc80.0nM	0.9135349092010394	0.03613627582369579	1.0292
TUMOR-697-cellline-01-01_Vandetanib_Conc800.0nM	0.8671683955319753	0.037075346137119006	0.78
TUMOR-697-cellline-01-01_Vandetanib_Conc8000.0nM	0.6474802799851326	0.09510155321622825	0.37
TUMOR-697-cellline-01-01	0.9182952180722757	0.03735556286402818	1.0
