# Supplementary material for: Mini-batch optimization enables training of ODE models on large-scale datasets
Source: Nat Commun. 2022 Jan 10;13:34. doi: 10.1038/s41467-021-27374-6 (PMC8748893; doi:10.1038/s41467-021-27374-6)
Supplement: Supplementary file 4 — Source data [file 41467_2021_27374_MOESM4_ESM.zip › source_data/drug_response_plots/source_data_cellline_769P_training.tsv]

	mean	std	measurement
TUMOR-769P-cellline-01-01_CHIR-265_Conc2.5nM	0.9288909180103001	0.0203935996078011	1.171
TUMOR-769P-cellline-01-01_CHIR-265_Conc25.0nM	0.9209840621275927	0.022907160609021707	1.199
TUMOR-769P-cellline-01-01_CHIR-265_Conc250.0nM	0.8323391083988753	0.04222740988752389	0.65
TUMOR-769P-cellline-01-01_CHIR-265_Conc2530.0nM	0.5331870671483182	0.1338528807717415	0.41
TUMOR-769P-cellline-01-01_CHIR-265_Conc8.0nM	0.9269449337434915	0.020822172295874262	1.0402
TUMOR-769P-cellline-01-01_CHIR-265_Conc80.0nM	0.9003997298533738	0.0303520602722372	0.912
TUMOR-769P-cellline-01-01_CHIR-265_Conc800.0nM	0.6828937808693957	0.09715551286142239	0.52
TUMOR-769P-cellline-01-01_CHIR-265_Conc8000.0nM	0.4357875055110945	0.17227665652269364	0.23
TUMOR-769P-cellline-01-01_Erlotinib_Conc2.5nM	0.9293738523140727	0.02056335437341415	1.0911
TUMOR-769P-cellline-01-01_Erlotinib_Conc25.0nM	0.9263698112598794	0.02225572339980104	0.975
TUMOR-769P-cellline-01-01_Erlotinib_Conc250.0nM	0.8833551560337201	0.036260457457177736	0.82
TUMOR-769P-cellline-01-01_Erlotinib_Conc2530.0nM	0.6121961980997117	0.09367025207302798	0.53
TUMOR-769P-cellline-01-01_Erlotinib_Conc8.0nM	0.9286454977376847	0.0209326702611023	0.85
TUMOR-769P-cellline-01-01_Erlotinib_Conc80.0nM	0.9167561236554953	0.027576440084860446	0.85
TUMOR-769P-cellline-01-01_Erlotinib_Conc800.0nM	0.7963711254466357	0.05983790017943826	0.48
TUMOR-769P-cellline-01-01_Erlotinib_Conc8000.0nM	0.4712556552117375	0.13642546533731092	0.31
TUMOR-769P-cellline-01-01_Lapatinib_Conc2.5nM	0.9295298846976111	0.02043132830761174	1.069
TUMOR-769P-cellline-01-01_Lapatinib_Conc25.0nM	0.9279577707152382	0.02075419952925925	1.2930000000000001
TUMOR-769P-cellline-01-01_Lapatinib_Conc250.0nM	0.9131583767464011	0.02914431802951464	0.88
TUMOR-769P-cellline-01-01_Lapatinib_Conc2530.0nM	0.6585179840026764	0.11367446943491215	0.37
TUMOR-769P-cellline-01-01_Lapatinib_Conc8.0nM	0.9291356448563997	0.020496562390635922	1.129
TUMOR-769P-cellline-01-01_Lapatinib_Conc80.0nM	0.9243137548723862	0.022082803000407738	1.131
TUMOR-769P-cellline-01-01_Lapatinib_Conc800.0nM	0.8465424352417766	0.05427271818968478	0.57
TUMOR-769P-cellline-01-01_Lapatinib_Conc8000.0nM	0.5054564187771253	0.14415020522186967	0.24
TUMOR-769P-cellline-01-01_PD0325901_Conc2.5nM	0.9234808860260119	0.015813031589315334	1.252
TUMOR-769P-cellline-01-01_PD0325901_Conc25.0nM	0.8946016320585659	0.031714377510658885	1.147
TUMOR-769P-cellline-01-01_PD0325901_Conc250.0nM	0.8216615345722902	0.06270421201211755	0.77
TUMOR-769P-cellline-01-01_PD0325901_Conc2530.0nM	0.7062479616669285	0.13093582443115342	0.46
TUMOR-769P-cellline-01-01_PD0325901_Conc8.0nM	0.9132798354596977	0.01825490174121819	0.971
TUMOR-769P-cellline-01-01_PD0325901_Conc80.0nM	0.8635086875590139	0.046497604348265775	0.74
TUMOR-769P-cellline-01-01_PD0325901_Conc800.0nM	0.758748948401904	0.0957762007464551	0.54
TUMOR-769P-cellline-01-01_PD0325901_Conc8000.0nM	0.6786457656938704	0.1442488253624697	0.26
TUMOR-769P-cellline-01-01_PLX-4720_Conc2.5nM	0.9314079470991489	0.020546508606341	0.78
TUMOR-769P-cellline-01-01_PLX-4720_Conc25.0nM	0.93580942084171	0.022896736441694075	1.0663
TUMOR-769P-cellline-01-01_PLX-4720_Conc250.0nM	0.9383608241113521	0.02377506039744519	1.0825
TUMOR-769P-cellline-01-01_PLX-4720_Conc2530.0nM	0.9264703184390649	0.0212455815139672	1.0718
TUMOR-769P-cellline-01-01_PLX-4720_Conc8.0nM	0.9331689511966355	0.021259701112964026	0.85
TUMOR-769P-cellline-01-01_PLX-4720_Conc80.0nM	0.9385185576328959	0.024799738562048566	1.0175
TUMOR-769P-cellline-01-01_PLX-4720_Conc800.0nM	0.9337522380212772	0.020615453410024978	1.112
TUMOR-769P-cellline-01-01_PLX-4720_Conc8000.0nM	0.916710014123044	0.026840448652553327	0.76
TUMOR-769P-cellline-01-01_Selumetinib_Conc2.5nM	0.9287312450246515	0.019690860247192916	0.82
TUMOR-769P-cellline-01-01_Selumetinib_Conc25.0nM	0.9210497553832908	0.01716983743835811	0.89
TUMOR-769P-cellline-01-01_Selumetinib_Conc250.0nM	0.8816480040610353	0.030360940879099994	0.87
TUMOR-769P-cellline-01-01_Selumetinib_Conc2530.0nM	0.7760503338827913	0.05893415991710991	0.65
TUMOR-769P-cellline-01-01_Selumetinib_Conc8.0nM	0.9266671296816746	0.018493215733658336	0.9993200000000001
TUMOR-769P-cellline-01-01_Selumetinib_Conc80.0nM	0.9075176250215898	0.02118006505413937	1.0155
TUMOR-769P-cellline-01-01_Selumetinib_Conc800.0nM	0.838860863915377	0.03621426920174885	0.927
TUMOR-769P-cellline-01-01_Selumetinib_Conc8000.0nM	0.689090055218037	0.10374579900718489	0.58
TUMOR-769P-cellline-01-01_Vandetanib_Conc2.5nM	0.9283092777109214	0.020916794980779013	0.8
TUMOR-769P-cellline-01-01_Vandetanib_Conc25.0nM	0.9214697779630214	0.021995814006587993	0.945
TUMOR-769P-cellline-01-01_Vandetanib_Conc250.0nM	0.8691023337050506	0.03623878050616913	0.9059999999999999
TUMOR-769P-cellline-01-01_Vandetanib_Conc2530.0nM	0.5434550790564516	0.08568660706180661	0.5
TUMOR-769P-cellline-01-01_Vandetanib_Conc8.0nM	0.9261914773847195	0.021533731870897115	0.953
TUMOR-769P-cellline-01-01_Vandetanib_Conc80.0nM	0.9076675833499493	0.023896448492824664	1.0432
TUMOR-769P-cellline-01-01_Vandetanib_Conc800.0nM	0.7683996347897808	0.06799052625380538	0.84
TUMOR-769P-cellline-01-01_Vandetanib_Conc8000.0nM	0.37709395764427056	0.1272223205419086	0.37
TUMOR-769P-cellline-01-01	0.929707100111868	0.020405500485679056	1.0
