# Supplementary material for: Mini-batch optimization enables training of ODE models on large-scale datasets
Source: Nat Commun. 2022 Jan 10;13:34. doi: 10.1038/s41467-021-27374-6 (PMC8748893; doi:10.1038/s41467-021-27374-6)
Supplement: Supplementary file 4 — Source data [file 41467_2021_27374_MOESM4_ESM.zip › source_data/drug_response_plots/source_data_cellline_8305C_training.tsv]

	mean	std	measurement
TUMOR-8305C-cellline-01-01_CHIR-265_Conc2.5nM	0.9373244759864281	0.026499744315172154	1.0236
TUMOR-8305C-cellline-01-01_CHIR-265_Conc25.0nM	0.9244786916866687	0.028197913182762685	1.1159999999999999
TUMOR-8305C-cellline-01-01_CHIR-265_Conc250.0nM	0.7763439167491447	0.06827569183482952	0.69
TUMOR-8305C-cellline-01-01_CHIR-265_Conc2530.0nM	0.45531419025406034	0.10898185807634772	0.4
TUMOR-8305C-cellline-01-01_CHIR-265_Conc8.0nM	0.9341123460505927	0.026459658224018263	1.084
TUMOR-8305C-cellline-01-01_CHIR-265_Conc80.0nM	0.8870578284372946	0.02712978371880159	0.89
TUMOR-8305C-cellline-01-01_CHIR-265_Conc800.0nM	0.6092853685986416	0.08406020666460619	0.56
TUMOR-8305C-cellline-01-01_CHIR-265_Conc8000.0nM	0.38206785056617804	0.13892011467184184	0.25
TUMOR-8305C-cellline-01-01_Erlotinib_Conc2.5nM	0.9383253955900696	0.02637010697129587	0.932
TUMOR-8305C-cellline-01-01_Erlotinib_Conc25.0nM	0.9374693500486974	0.02624602171695513	0.941
TUMOR-8305C-cellline-01-01_Erlotinib_Conc250.0nM	0.92711795647944	0.02758631455689625	1.0683
TUMOR-8305C-cellline-01-01_Erlotinib_Conc2530.0nM	0.8445783157117196	0.08983805250323533	0.924
TUMOR-8305C-cellline-01-01_Erlotinib_Conc8.0nM	0.9381162327305734	0.02633352492892363	1.109
TUMOR-8305C-cellline-01-01_Erlotinib_Conc80.0nM	0.935212383390158	0.025940541942601078	1.205
TUMOR-8305C-cellline-01-01_Erlotinib_Conc800.0nM	0.9019083027620919	0.046878551553377105	1.00047
TUMOR-8305C-cellline-01-01_Erlotinib_Conc8000.0nM	0.7820856727066581	0.10871158973443466	0.75
TUMOR-8305C-cellline-01-01_Lapatinib_Conc2.5nM	0.9384999277459029	0.026348783852682335	1.104
TUMOR-8305C-cellline-01-01_Lapatinib_Conc25.0nM	0.9384965585305182	0.026466190690334932	1.0072
TUMOR-8305C-cellline-01-01_Lapatinib_Conc250.0nM	0.9365951251177309	0.027722537461788568	1.0575
TUMOR-8305C-cellline-01-01_Lapatinib_Conc2530.0nM	0.8419878971065622	0.09849029041512357	1.0485
TUMOR-8305C-cellline-01-01_Lapatinib_Conc8.0nM	0.9385428093860206	0.0263534612453375	1.0398
TUMOR-8305C-cellline-01-01_Lapatinib_Conc80.0nM	0.9381500191933337	0.0268030888303095	0.978
TUMOR-8305C-cellline-01-01_Lapatinib_Conc800.0nM	0.9206833792270519	0.03432570043702109	1.0093
TUMOR-8305C-cellline-01-01_Lapatinib_Conc8000.0nM	0.7826021315357463	0.11747267107572161	0.51
TUMOR-8305C-cellline-01-01_PD0325901_Conc2.5nM	0.9078531251913275	0.03911236663783189	0.78
TUMOR-8305C-cellline-01-01_PD0325901_Conc25.0nM	0.82053839829339	0.05431118657676558	0.72
TUMOR-8305C-cellline-01-01_PD0325901_Conc250.0nM	0.6551005676959007	0.08813332553094196	0.58
TUMOR-8305C-cellline-01-01_PD0325901_Conc2530.0nM	0.4704121844344359	0.07547985745437784	0.5
TUMOR-8305C-cellline-01-01_PD0325901_Conc8.0nM	0.8743163325942552	0.04232061870673789	0.69
TUMOR-8305C-cellline-01-01_PD0325901_Conc80.0nM	0.7450408033836473	0.06865640520533246	0.5
TUMOR-8305C-cellline-01-01_PD0325901_Conc800.0nM	0.5533895976449665	0.0890261101136955	0.48
TUMOR-8305C-cellline-01-01_PD0325901_Conc8000.0nM	0.3965120645234589	0.09605596884516832	0.34
TUMOR-8305C-cellline-01-01_PLX-4720_Conc2.5nM	0.9360980641999508	0.025436332794218718	0.9939
TUMOR-8305C-cellline-01-01_PLX-4720_Conc25.0nM	0.9174452338880682	0.03110210087393288	0.87
TUMOR-8305C-cellline-01-01_PLX-4720_Conc250.0nM	0.8489915272905681	0.07577035898611154	0.77
TUMOR-8305C-cellline-01-01_PLX-4720_Conc2530.0nM	0.7770275279244877	0.109906234325597	0.61
TUMOR-8305C-cellline-01-01_PLX-4720_Conc8.0nM	0.9310310425218287	0.025329830273541607	0.902
TUMOR-8305C-cellline-01-01_PLX-4720_Conc80.0nM	0.889439541987555	0.04197600091215896	0.86
TUMOR-8305C-cellline-01-01_PLX-4720_Conc800.0nM	0.8128920858503429	0.1001383889761551	0.65
TUMOR-8305C-cellline-01-01_PLX-4720_Conc8000.0nM	0.7379924059480467	0.13206320409343492	0.45
TUMOR-8305C-cellline-01-01_Selumetinib_Conc2.5nM	0.931210864680545	0.028281098159366348	0.934
TUMOR-8305C-cellline-01-01_Selumetinib_Conc25.0nM	0.8993484128105497	0.031522932980488375	0.79
TUMOR-8305C-cellline-01-01_Selumetinib_Conc250.0nM	0.8020266746941109	0.051127742394687016	0.59
TUMOR-8305C-cellline-01-01_Selumetinib_Conc2530.0nM	0.6288505094106586	0.08638985892447193	0.6
TUMOR-8305C-cellline-01-01_Selumetinib_Conc8.0nM	0.9200888015339992	0.03206036314512041	1.0049
TUMOR-8305C-cellline-01-01_Selumetinib_Conc80.0nM	0.8603370774171374	0.036473345499699834	0.87
TUMOR-8305C-cellline-01-01_Selumetinib_Conc800.0nM	0.7212223754640483	0.07057742961610868	0.57
TUMOR-8305C-cellline-01-01_Selumetinib_Conc8000.0nM	0.5344560618180136	0.09102544622027807	0.6
TUMOR-8305C-cellline-01-01_Vandetanib_Conc2.5nM	0.9381191709043047	0.02620758610421465	0.87
TUMOR-8305C-cellline-01-01_Vandetanib_Conc25.0nM	0.9361452685766928	0.025876701326048104	0.968
TUMOR-8305C-cellline-01-01_Vandetanib_Conc250.0nM	0.915006804137738	0.023559789961295177	0.9620000000000001
TUMOR-8305C-cellline-01-01_Vandetanib_Conc2530.0nM	0.7463628370395173	0.07079207090168371	0.97
TUMOR-8305C-cellline-01-01_Vandetanib_Conc8.0nM	0.9375772515011478	0.026022377042028665	0.84
TUMOR-8305C-cellline-01-01_Vandetanib_Conc80.0nM	0.9314284856241424	0.025470233850704037	1.0171
TUMOR-8305C-cellline-01-01_Vandetanib_Conc800.0nM	0.8660762951878278	0.03673507772605293	0.909
TUMOR-8305C-cellline-01-01_Vandetanib_Conc8000.0nM	0.5730860411554938	0.09091936699173558	0.69
TUMOR-8305C-cellline-01-01	0.9384204995488142	0.026388134095967502	1.0
