# Supplementary material for: Mini-batch optimization enables training of ODE models on large-scale datasets
Source: Nat Commun. 2022 Jan 10;13:34. doi: 10.1038/s41467-021-27374-6 (PMC8748893; doi:10.1038/s41467-021-27374-6)
Supplement: Supplementary file 4 — Source data [file 41467_2021_27374_MOESM4_ESM.zip › source_data/drug_response_plots/source_data_cellline_A172_training.tsv]

	mean	std	measurement
TUMOR-A172-cellline-01-01_CHIR-265_Conc2.5nM	0.9787698149203743	0.020512947538825623	0.971
TUMOR-A172-cellline-01-01_CHIR-265_Conc25.0nM	0.9712080381140421	0.01595709156663675	1.0778
TUMOR-A172-cellline-01-01_CHIR-265_Conc250.0nM	0.8892107998918817	0.05090702676716674	0.78
TUMOR-A172-cellline-01-01_CHIR-265_Conc2530.0nM	0.6402898367777172	0.14806636013125507	0.55
TUMOR-A172-cellline-01-01_CHIR-265_Conc8.0nM	0.9770716919815685	0.01916727669846061	0.977
TUMOR-A172-cellline-01-01_CHIR-265_Conc80.0nM	0.9518247283676695	0.014684609336962764	0.9945
TUMOR-A172-cellline-01-01_CHIR-265_Conc800.0nM	0.7649136794293437	0.12443801972796031	0.72
TUMOR-A172-cellline-01-01_CHIR-265_Conc8000.0nM	0.5718302625487724	0.15678810392040432	0.43
TUMOR-A172-cellline-01-01_Erlotinib_Conc2.5nM	0.9793972354306495	0.02107230696233171	1.0317
TUMOR-A172-cellline-01-01_Erlotinib_Conc25.0nM	0.978587653034726	0.02070717005112842	1.115
TUMOR-A172-cellline-01-01_Erlotinib_Conc250.0nM	0.9654988001754568	0.014945882294829564	1.0316
TUMOR-A172-cellline-01-01_Erlotinib_Conc2530.0nM	0.8932867582070985	0.04839721126268168	0.945
TUMOR-A172-cellline-01-01_Erlotinib_Conc8.0nM	0.97923844712235	0.02095572790262615	1.0513
TUMOR-A172-cellline-01-01_Erlotinib_Conc80.0nM	0.9759928770706822	0.019852633231871458	1.0019
TUMOR-A172-cellline-01-01_Erlotinib_Conc800.0nM	0.9390644792279282	0.020070935528016778	0.972
TUMOR-A172-cellline-01-01_Erlotinib_Conc8000.0nM	0.8303398806073569	0.09276456704334966	0.85
TUMOR-A172-cellline-01-01_Lapatinib_Conc2.5nM	0.9806123533235036	0.021012174966418808	1.0348
TUMOR-A172-cellline-01-01_Lapatinib_Conc25.0nM	0.9860978735178302	0.02012414455488024	1.002
TUMOR-A172-cellline-01-01_Lapatinib_Conc250.0nM	1.0006192316025	0.05198834637794048	0.9540000000000001
TUMOR-A172-cellline-01-01_Lapatinib_Conc2530.0nM	0.9132136807876485	0.03752796765915022	0.92
TUMOR-A172-cellline-01-01_Lapatinib_Conc8.0nM	0.9827048167329208	0.021108459144658122	1.0118
TUMOR-A172-cellline-01-01_Lapatinib_Conc80.0nM	0.9930953722521234	0.026239501300418227	1.0258
TUMOR-A172-cellline-01-01_Lapatinib_Conc800.0nM	0.9807634277115511	0.04312637960278149	0.9790000000000001
TUMOR-A172-cellline-01-01_Lapatinib_Conc8000.0nM	0.8394862727115969	0.061558422022016564	0.958
TUMOR-A172-cellline-01-01_PD0325901_Conc2.5nM	0.9762536547664835	0.02295541202052263	0.985
TUMOR-A172-cellline-01-01_PD0325901_Conc25.0nM	0.9523586802144294	0.03395789278971719	0.9640000000000001
TUMOR-A172-cellline-01-01_PD0325901_Conc250.0nM	0.8570470398957776	0.05396618145915218	0.9079999999999999
TUMOR-A172-cellline-01-01_PD0325901_Conc2530.0nM	0.7279562397464293	0.09946683236721542	0.78
TUMOR-A172-cellline-01-01_PD0325901_Conc8.0nM	0.9697801206371987	0.026175288355699017	1.0208
TUMOR-A172-cellline-01-01_PD0325901_Conc80.0nM	0.9139437288400062	0.047953080344696655	0.943
TUMOR-A172-cellline-01-01_PD0325901_Conc800.0nM	0.7871204970290816	0.06787972511941702	0.85
TUMOR-A172-cellline-01-01_PD0325901_Conc8000.0nM	0.677102074068465	0.11569432450026787	0.62
TUMOR-A172-cellline-01-01_PLX-4720_Conc2.5nM	0.9796537905654515	0.02121187716000227	0.9309999999999999
TUMOR-A172-cellline-01-01_PLX-4720_Conc25.0nM	0.9807406585698054	0.021699635336587447	0.938
TUMOR-A172-cellline-01-01_PLX-4720_Conc250.0nM	0.9836862093846536	0.022725611551981783	0.9329999999999999
TUMOR-A172-cellline-01-01_PLX-4720_Conc2530.0nM	0.9783457182808615	0.01923664947174846	0.9890000000000001
TUMOR-A172-cellline-01-01_PLX-4720_Conc8.0nM	0.9799765821991876	0.02134997879550396	0.953
TUMOR-A172-cellline-01-01_PLX-4720_Conc80.0nM	0.9821908939426832	0.022358989412340848	0.9640000000000001
TUMOR-A172-cellline-01-01_PLX-4720_Conc800.0nM	0.9833946645929954	0.021893131357150465	0.956
TUMOR-A172-cellline-01-01_PLX-4720_Conc8000.0nM	0.9655478679524739	0.02533454372351436	1.0522
TUMOR-A172-cellline-01-01_Selumetinib_Conc2.5nM	0.9785159825315972	0.02115338474108922	0.937
TUMOR-A172-cellline-01-01_Selumetinib_Conc25.0nM	0.9707673484555398	0.021646995454186257	0.9946
TUMOR-A172-cellline-01-01_Selumetinib_Conc250.0nM	0.926347574321736	0.02835251557277408	0.88
TUMOR-A172-cellline-01-01_Selumetinib_Conc2530.0nM	0.8116180378200619	0.07391269949156482	0.924
TUMOR-A172-cellline-01-01_Selumetinib_Conc8.0nM	0.9764997311951221	0.021226379491895132	0.993
TUMOR-A172-cellline-01-01_Selumetinib_Conc80.0nM	0.9560744328871783	0.023501407175409383	0.987
TUMOR-A172-cellline-01-01_Selumetinib_Conc800.0nM	0.874690701226838	0.043710026621653734	0.919
TUMOR-A172-cellline-01-01_Selumetinib_Conc8000.0nM	0.7562775496801254	0.10265892398028671	0.84
TUMOR-A172-cellline-01-01_Vandetanib_Conc2.5nM	0.9791523920065879	0.02103449725552776	0.86
TUMOR-A172-cellline-01-01_Vandetanib_Conc25.0nM	0.9768073549152383	0.02024489311371221	0.87
TUMOR-A172-cellline-01-01_Vandetanib_Conc250.0nM	0.9498661273868988	0.010610372407536746	0.84
TUMOR-A172-cellline-01-01_Vandetanib_Conc2530.0nM	0.8056051347700659	0.10880257083015282	0.85
TUMOR-A172-cellline-01-01_Vandetanib_Conc8.0nM	0.9785675463924932	0.020838109035591256	0.88
TUMOR-A172-cellline-01-01_Vandetanib_Conc80.0nM	0.9709099153800592	0.01799453665804039	0.88
TUMOR-A172-cellline-01-01_Vandetanib_Conc800.0nM	0.8899182521369674	0.05954052541821631	0.8
TUMOR-A172-cellline-01-01_Vandetanib_Conc8000.0nM	0.7103149883317998	0.13028509271907776	0.68
TUMOR-A172-cellline-01-01	0.979455764860861	0.021133154879275414	1.0
