# Supplementary material for: Mini-batch optimization enables training of ODE models on large-scale datasets
Source: Nat Commun. 2022 Jan 10;13:34. doi: 10.1038/s41467-021-27374-6 (PMC8748893; doi:10.1038/s41467-021-27374-6)
Supplement: Supplementary file 4 — Source data [file 41467_2021_27374_MOESM4_ESM.zip › source_data/drug_response_plots/source_data_cellline_A2058_training.tsv]

	mean	std	measurement
TUMOR-A2058-cellline-01-01_CHIR-265_Conc2.5nM	0.9845955801845576	0.031079363091341967	1.0396
TUMOR-A2058-cellline-01-01_CHIR-265_Conc25.0nM	0.9679891627784087	0.03198717348675706	1.0286
TUMOR-A2058-cellline-01-01_CHIR-265_Conc250.0nM	0.7803282489833707	0.05500944908682121	0.9902
TUMOR-A2058-cellline-01-01_CHIR-265_Conc2530.0nM	0.45481543380921013	0.11325723544042138	0.74
TUMOR-A2058-cellline-01-01_CHIR-265_Conc8.0nM	0.9807701031417994	0.030978904017995124	1.0356
TUMOR-A2058-cellline-01-01_CHIR-265_Conc80.0nM	0.914978115608131	0.033700819367453706	1.0036
TUMOR-A2058-cellline-01-01_CHIR-265_Conc800.0nM	0.6070472813398884	0.10088712211597038	0.8
TUMOR-A2058-cellline-01-01_CHIR-265_Conc8000.0nM	0.40829612977995006	0.12592174537864545	0.36
TUMOR-A2058-cellline-01-01_Erlotinib_Conc2.5nM	0.9857856551481017	0.03075611311841772	1.0521
TUMOR-A2058-cellline-01-01_Erlotinib_Conc25.0nM	0.9853758547689401	0.03031728930193039	1.0071
TUMOR-A2058-cellline-01-01_Erlotinib_Conc250.0nM	0.9786599049698849	0.02632226970122647	0.9911
TUMOR-A2058-cellline-01-01_Erlotinib_Conc2530.0nM	0.9431064194275021	0.03510586378074516	0.94
TUMOR-A2058-cellline-01-01_Erlotinib_Conc8.0nM	0.9857402238994404	0.030712024400155018	0.9981
TUMOR-A2058-cellline-01-01_Erlotinib_Conc80.0nM	0.9833781730693738	0.028516839334328834	0.9921
TUMOR-A2058-cellline-01-01_Erlotinib_Conc800.0nM	0.9665177888283039	0.029548874055589834	0.946
TUMOR-A2058-cellline-01-01_Erlotinib_Conc8000.0nM	0.913189146140672	0.046395594666259886	0.9570000000000001
TUMOR-A2058-cellline-01-01_Lapatinib_Conc2.5nM	0.9859205430567606	0.03090852560518094	1.004
TUMOR-A2058-cellline-01-01_Lapatinib_Conc25.0nM	0.9861559974964031	0.031255069197089376	1.0390000000000001
TUMOR-A2058-cellline-01-01_Lapatinib_Conc250.0nM	0.9832033936835145	0.030175695544870602	0.945
TUMOR-A2058-cellline-01-01_Lapatinib_Conc2530.0nM	0.9087751882096884	0.06992345401252527	0.945
TUMOR-A2058-cellline-01-01_Lapatinib_Conc8.0nM	0.9860354797420733	0.031055039625230006	1.0555
TUMOR-A2058-cellline-01-01_Lapatinib_Conc80.0nM	0.9858940441705337	0.03127133042368463	1.024
TUMOR-A2058-cellline-01-01_Lapatinib_Conc800.0nM	0.9630111426027211	0.03271600949206743	0.973
TUMOR-A2058-cellline-01-01_Lapatinib_Conc8000.0nM	0.8477274643527932	0.13137216958740985	0.79
TUMOR-A2058-cellline-01-01_PD0325901_Conc2.5nM	0.958843788436527	0.028736670268937385	1.0190000000000001
TUMOR-A2058-cellline-01-01_PD0325901_Conc25.0nM	0.848537643310685	0.0821548387996345	0.79
TUMOR-A2058-cellline-01-01_PD0325901_Conc250.0nM	0.6302935855720799	0.08577272448847205	0.47
TUMOR-A2058-cellline-01-01_PD0325901_Conc2530.0nM	0.42303924986576125	0.09136968534740501	0.43
TUMOR-A2058-cellline-01-01_PD0325901_Conc8.0nM	0.9097121927654731	0.07637322092872255	0.948
TUMOR-A2058-cellline-01-01_PD0325901_Conc80.0nM	0.7598766707167915	0.08544570748146069	0.6
TUMOR-A2058-cellline-01-01_PD0325901_Conc800.0nM	0.5003553406898599	0.09022040811575045	0.46
TUMOR-A2058-cellline-01-01_PD0325901_Conc8000.0nM	0.36593385463562667	0.09209385746562161	0.4
TUMOR-A2058-cellline-01-01_PLX-4720_Conc2.5nM	0.9816945859993842	0.027008970949402133	0.914
TUMOR-A2058-cellline-01-01_PLX-4720_Conc25.0nM	0.9481509912974341	0.04281485456844089	1.0029
TUMOR-A2058-cellline-01-01_PLX-4720_Conc250.0nM	0.8641120669023985	0.0932849694797593	0.9915
TUMOR-A2058-cellline-01-01_PLX-4720_Conc2530.0nM	0.7679512239849364	0.10626206533243977	0.77
TUMOR-A2058-cellline-01-01_PLX-4720_Conc8.0nM	0.9729072212367906	0.022869872505712496	0.943
TUMOR-A2058-cellline-01-01_PLX-4720_Conc80.0nM	0.9082895830657005	0.0807782437971037	1.0238
TUMOR-A2058-cellline-01-01_PLX-4720_Conc800.0nM	0.8139064894586019	0.10886563580105987	0.82
TUMOR-A2058-cellline-01-01_PLX-4720_Conc8000.0nM	0.7292365052098424	0.11082129352305332	0.71
TUMOR-A2058-cellline-01-01_Selumetinib_Conc2.5nM	0.9762203471810093	0.026781973095150863	0.941
TUMOR-A2058-cellline-01-01_Selumetinib_Conc25.0nM	0.9224125125941823	0.06069395841575392	0.924
TUMOR-A2058-cellline-01-01_Selumetinib_Conc250.0nM	0.7891500179631518	0.06234979373740844	0.73
TUMOR-A2058-cellline-01-01_Selumetinib_Conc2530.0nM	0.5807445977659399	0.06284389562328697	0.49
TUMOR-A2058-cellline-01-01_Selumetinib_Conc8.0nM	0.955785561930252	0.042913006635072616	0.9209999999999999
TUMOR-A2058-cellline-01-01_Selumetinib_Conc80.0nM	0.8660717013733823	0.06468232905370928	0.915
TUMOR-A2058-cellline-01-01_Selumetinib_Conc800.0nM	0.6942791401723782	0.05538320751777028	0.62
TUMOR-A2058-cellline-01-01_Selumetinib_Conc8000.0nM	0.47528271069976064	0.0783579869304749	0.5
TUMOR-A2058-cellline-01-01_Vandetanib_Conc2.5nM	0.9855653134285485	0.030575904789199686	0.86
TUMOR-A2058-cellline-01-01_Vandetanib_Conc25.0nM	0.9830316634197063	0.028473560647053905	0.85
TUMOR-A2058-cellline-01-01_Vandetanib_Conc250.0nM	0.9596771783905125	0.02271483022379449	0.91
TUMOR-A2058-cellline-01-01_Vandetanib_Conc2530.0nM	0.7950688470514085	0.052807439978468	0.9059999999999999
TUMOR-A2058-cellline-01-01_Vandetanib_Conc8.0nM	0.9849745501648014	0.03006796868136836	0.88
TUMOR-A2058-cellline-01-01_Vandetanib_Conc80.0nM	0.9766883238794959	0.024447879010844505	0.84
TUMOR-A2058-cellline-01-01_Vandetanib_Conc800.0nM	0.9132508975819326	0.04580789551823957	0.84
TUMOR-A2058-cellline-01-01_Vandetanib_Conc8000.0nM	0.6449215914237498	0.05928619127780139	0.66
TUMOR-A2058-cellline-01-01	0.9858053211800278	0.030775530771755114	1.0
