# Supplementary material for: Mini-batch optimization enables training of ODE models on large-scale datasets
Source: Nat Commun. 2022 Jan 10;13:34. doi: 10.1038/s41467-021-27374-6 (PMC8748893; doi:10.1038/s41467-021-27374-6)
Supplement: Supplementary file 4 — Source data [file 41467_2021_27374_MOESM4_ESM.zip › source_data/drug_response_plots/source_data_cellline_A673_training.tsv]

	mean	std	measurement
TUMOR-A673-cellline-01-01_CHIR-265_Conc2.5nM	1.012394230519752	0.02563403646201833	1.104
TUMOR-A673-cellline-01-01_CHIR-265_Conc25.0nM	1.0030301854329904	0.027306086383029195	1.109
TUMOR-A673-cellline-01-01_CHIR-265_Conc250.0nM	0.887248789229548	0.04213030719175456	0.968
TUMOR-A673-cellline-01-01_CHIR-265_Conc2530.0nM	0.5203073086078093	0.11578877754697557	0.28
TUMOR-A673-cellline-01-01_CHIR-265_Conc8.0nM	1.0101213928751622	0.025908966361587873	0.9690000000000001
TUMOR-A673-cellline-01-01_CHIR-265_Conc80.0nM	0.9779234110092471	0.03320946971872135	1.103
TUMOR-A673-cellline-01-01_CHIR-265_Conc800.0nM	0.7062276939385231	0.052711324713786374	0.5
TUMOR-A673-cellline-01-01_CHIR-265_Conc8000.0nM	0.43355822857287174	0.14919222476993838	0.21
TUMOR-A673-cellline-01-01_Erlotinib_Conc2.5nM	1.0134412383747877	0.025653735514603745	1.238
TUMOR-A673-cellline-01-01_Erlotinib_Conc25.0nM	1.0143547354799334	0.026722551131517294	1.0114
TUMOR-A673-cellline-01-01_Erlotinib_Conc250.0nM	1.0155923536679066	0.0318431138641048	0.958
TUMOR-A673-cellline-01-01_Erlotinib_Conc2530.0nM	0.9986599083186072	0.03493312752307286	0.971
TUMOR-A673-cellline-01-01_Erlotinib_Conc8.0nM	1.013692548670697	0.025915589183590656	1.0246
TUMOR-A673-cellline-01-01_Erlotinib_Conc80.0nM	1.0154859086143946	0.028831075044523348	1.0123
TUMOR-A673-cellline-01-01_Erlotinib_Conc800.0nM	1.0107088161731197	0.03281059684997585	1.0016
TUMOR-A673-cellline-01-01_Erlotinib_Conc8000.0nM	0.9837257537662186	0.04143984751225562	0.85
TUMOR-A673-cellline-01-01_Lapatinib_Conc2.5nM	1.0133555479058582	0.025571143306253184	0.903
TUMOR-A673-cellline-01-01_Lapatinib_Conc25.0nM	1.0143173755215842	0.026465737839252705	1.0631
TUMOR-A673-cellline-01-01_Lapatinib_Conc250.0nM	1.0162848157612487	0.03225245029729679	1.0335
TUMOR-A673-cellline-01-01_Lapatinib_Conc2530.0nM	0.9812205471985586	0.02765606660402057	0.963
TUMOR-A673-cellline-01-01_Lapatinib_Conc8.0nM	1.0134900799949744	0.02569030814413967	1.143
TUMOR-A673-cellline-01-01_Lapatinib_Conc80.0nM	1.0163990193622947	0.029688332038930607	1.239
TUMOR-A673-cellline-01-01_Lapatinib_Conc800.0nM	1.0070960693976185	0.0316393473200068	1.0038
TUMOR-A673-cellline-01-01_Lapatinib_Conc8000.0nM	0.9403104622227565	0.0635386255530554	1.0711
TUMOR-A673-cellline-01-01_PD0325901_Conc2.5nM	0.9971896529065377	0.018552578697396543	1.0263
TUMOR-A673-cellline-01-01_PD0325901_Conc25.0nM	0.8783716721404236	0.09538542047356882	0.83
TUMOR-A673-cellline-01-01_PD0325901_Conc250.0nM	0.6479113752908617	0.12759253314222802	0.72
TUMOR-A673-cellline-01-01_PD0325901_Conc2530.0nM	0.4661131185435667	0.12048725421048678	0.82
TUMOR-A673-cellline-01-01_PD0325901_Conc8.0nM	0.9448639538678811	0.08333358768079024	0.9690000000000001
TUMOR-A673-cellline-01-01_PD0325901_Conc80.0nM	0.7747198792717754	0.11753620546866794	0.925
TUMOR-A673-cellline-01-01_PD0325901_Conc800.0nM	0.5511778401245547	0.12307065266228744	0.79
TUMOR-A673-cellline-01-01_PD0325901_Conc8000.0nM	0.3872559583562878	0.12760323734641102	0.86
TUMOR-A673-cellline-01-01_PLX-4720_Conc2.5nM	1.0115627962875364	0.024603877252142418	0.84
TUMOR-A673-cellline-01-01_PLX-4720_Conc25.0nM	0.9959728818438366	0.018904858385008116	0.95
TUMOR-A673-cellline-01-01_PLX-4720_Conc250.0nM	0.8882104671677767	0.07727698882374734	0.935
TUMOR-A673-cellline-01-01_PLX-4720_Conc2530.0nM	0.7632168352490801	0.12777840701722126	0.83
TUMOR-A673-cellline-01-01_PLX-4720_Conc8.0nM	1.0076785032750657	0.02286334112416146	0.9740000000000001
TUMOR-A673-cellline-01-01_PLX-4720_Conc80.0nM	0.9564268899290618	0.03184284447732029	1.0709
TUMOR-A673-cellline-01-01_PLX-4720_Conc800.0nM	0.8169221810249484	0.09733296848865737	0.9209999999999999
TUMOR-A673-cellline-01-01_PLX-4720_Conc8000.0nM	0.7328456101634361	0.14986061548416887	0.73
TUMOR-A673-cellline-01-01_Selumetinib_Conc2.5nM	1.0080412452573513	0.022325641995753542	0.9179999999999999
TUMOR-A673-cellline-01-01_Selumetinib_Conc25.0nM	0.9622038719404088	0.03923238560364341	0.85
TUMOR-A673-cellline-01-01_Selumetinib_Conc250.0nM	0.8237370507308569	0.08510773702947177	0.86
TUMOR-A673-cellline-01-01_Selumetinib_Conc2530.0nM	0.6140175594061065	0.08102049544734637	0.74
TUMOR-A673-cellline-01-01_Selumetinib_Conc8.0nM	0.9944424766053013	0.021295806027892116	0.85
TUMOR-A673-cellline-01-01_Selumetinib_Conc80.0nM	0.9032739335628094	0.06718107814906461	0.89
TUMOR-A673-cellline-01-01_Selumetinib_Conc800.0nM	0.7198768775330737	0.08336852124140544	0.78
TUMOR-A673-cellline-01-01_Selumetinib_Conc8000.0nM	0.527618742471734	0.09322619740550775	0.75
TUMOR-A673-cellline-01-01_Vandetanib_Conc2.5nM	1.0132459119074748	0.025514550464334262	0.85
TUMOR-A673-cellline-01-01_Vandetanib_Conc25.0nM	1.0125018829967531	0.025260490156717334	1.0797
TUMOR-A673-cellline-01-01_Vandetanib_Conc250.0nM	1.0023500730707258	0.02319493636677167	1.0351
TUMOR-A673-cellline-01-01_Vandetanib_Conc2530.0nM	0.8829761539622151	0.05027928825352261	0.65
TUMOR-A673-cellline-01-01_Vandetanib_Conc8.0nM	1.0130731972293063	0.025457723351190897	0.955
TUMOR-A673-cellline-01-01_Vandetanib_Conc80.0nM	1.0102457435168923	0.024542675145506787	1.0076
TUMOR-A673-cellline-01-01_Vandetanib_Conc800.0nM	0.9745122717566644	0.030247195923859962	0.79
TUMOR-A673-cellline-01-01_Vandetanib_Conc8000.0nM	0.7396721656803112	0.08928807422299335	0.45
TUMOR-A673-cellline-01-01	1.013320265987067	0.025536351029787876	1.0
