# Supplementary material for: Mini-batch optimization enables training of ODE models on large-scale datasets
Source: Nat Commun. 2022 Jan 10;13:34. doi: 10.1038/s41467-021-27374-6 (PMC8748893; doi:10.1038/s41467-021-27374-6)
Supplement: Supplementary file 4 — Source data [file 41467_2021_27374_MOESM4_ESM.zip › source_data/drug_response_plots/source_data_cellline_ACHN_training.tsv]

	mean	std	measurement
TUMOR-ACHN-cellline-01-01_CHIR-265_Conc2.5nM	0.9215534547713935	0.019754857234000545	1.0383
TUMOR-ACHN-cellline-01-01_CHIR-265_Conc25.0nM	0.912388207751822	0.01789116765333584	1.0234
TUMOR-ACHN-cellline-01-01_CHIR-265_Conc250.0nM	0.8017985592969815	0.06861304326477943	0.58
TUMOR-ACHN-cellline-01-01_CHIR-265_Conc2530.0nM	0.4972320562181253	0.1282827858054494	0.29
TUMOR-ACHN-cellline-01-01_CHIR-265_Conc8.0nM	0.9193794608455802	0.01900065581326612	1.0464
TUMOR-ACHN-cellline-01-01_CHIR-265_Conc80.0nM	0.8866699277287887	0.024273753995020204	0.89
TUMOR-ACHN-cellline-01-01_CHIR-265_Conc800.0nM	0.658983680806569	0.11630584865024494	0.32
TUMOR-ACHN-cellline-01-01_CHIR-265_Conc8000.0nM	0.39870122451513573	0.15961386913083028	0.31
TUMOR-ACHN-cellline-01-01_Erlotinib_Conc2.5nM	0.9218160980998695	0.01986494759038964	1.0351
TUMOR-ACHN-cellline-01-01_Erlotinib_Conc25.0nM	0.9151037159729754	0.019781335393218788	1.0605
TUMOR-ACHN-cellline-01-01_Erlotinib_Conc250.0nM	0.8417054440825407	0.07228847403931644	0.79
TUMOR-ACHN-cellline-01-01_Erlotinib_Conc2530.0nM	0.5646906842954728	0.10939931040302707	0.55
TUMOR-ACHN-cellline-01-01_Erlotinib_Conc8.0nM	0.920362897267179	0.01949268521454252	0.9420000000000001
TUMOR-ACHN-cellline-01-01_Erlotinib_Conc80.0nM	0.8927907945246097	0.036117982748054354	0.9935
TUMOR-ACHN-cellline-01-01_Erlotinib_Conc800.0nM	0.7254253304090014	0.10697434134131407	0.69
TUMOR-ACHN-cellline-01-01_Erlotinib_Conc8000.0nM	0.4316405218025162	0.10831600956717494	0.47
TUMOR-ACHN-cellline-01-01_Lapatinib_Conc2.5nM	0.9221567191732364	0.020234799015206816	1.124
TUMOR-ACHN-cellline-01-01_Lapatinib_Conc25.0nM	0.9196956035305224	0.021460220261188635	1.0487
TUMOR-ACHN-cellline-01-01_Lapatinib_Conc250.0nM	0.8956515892172356	0.028074820235526973	0.961
TUMOR-ACHN-cellline-01-01_Lapatinib_Conc2530.0nM	0.6299850359097947	0.12148689041871487	0.68
TUMOR-ACHN-cellline-01-01_Lapatinib_Conc8.0nM	0.9215163692912375	0.020549475882251384	1.0571
TUMOR-ACHN-cellline-01-01_Lapatinib_Conc80.0nM	0.9144377868590086	0.023961051407497058	1.0328
TUMOR-ACHN-cellline-01-01_Lapatinib_Conc800.0nM	0.7735036658834551	0.10161951019211372	0.75
TUMOR-ACHN-cellline-01-01_Lapatinib_Conc8000.0nM	0.50311264739383	0.09662936445672334	0.55
TUMOR-ACHN-cellline-01-01_PD0325901_Conc2.5nM	0.9171289189837116	0.021285945670282122	0.903
TUMOR-ACHN-cellline-01-01_PD0325901_Conc25.0nM	0.8901477858556156	0.03235141712835441	0.87
TUMOR-ACHN-cellline-01-01_PD0325901_Conc250.0nM	0.8121156765930427	0.053115413415722575	0.7
TUMOR-ACHN-cellline-01-01_PD0325901_Conc2530.0nM	0.7131287460830558	0.09980753663650112	0.65
TUMOR-ACHN-cellline-01-01_PD0325901_Conc8.0nM	0.9080698324963308	0.025048406791476328	0.934
TUMOR-ACHN-cellline-01-01_PD0325901_Conc80.0nM	0.8572919411413654	0.04022607069998836	0.82
TUMOR-ACHN-cellline-01-01_PD0325901_Conc800.0nM	0.7560539894969408	0.07502542924185569	0.74
TUMOR-ACHN-cellline-01-01_PD0325901_Conc8000.0nM	0.6909776082066872	0.11053981063053325	0.57
TUMOR-ACHN-cellline-01-01_PLX-4720_Conc2.5nM	0.9229584665967339	0.0207883528533619	0.977
TUMOR-ACHN-cellline-01-01_PLX-4720_Conc25.0nM	0.9249706484726176	0.02319129647330686	1.0029
TUMOR-ACHN-cellline-01-01_PLX-4720_Conc250.0nM	0.9276272891160389	0.02570553045315574	1.0701
TUMOR-ACHN-cellline-01-01_PLX-4720_Conc2530.0nM	0.9192706902735217	0.022720884834843816	0.79
TUMOR-ACHN-cellline-01-01_PLX-4720_Conc8.0nM	0.923641535208491	0.02162990867468998	0.9490000000000001
TUMOR-ACHN-cellline-01-01_PLX-4720_Conc80.0nM	0.9268040637482142	0.025223439130474284	0.972
TUMOR-ACHN-cellline-01-01_PLX-4720_Conc800.0nM	0.925334963481931	0.023820405539056243	1.0457
TUMOR-ACHN-cellline-01-01_PLX-4720_Conc8000.0nM	0.9098237550518942	0.02627749740583024	0.63
TUMOR-ACHN-cellline-01-01_Selumetinib_Conc2.5nM	0.9216124717379767	0.020121465138208894	0.9009999999999999
TUMOR-ACHN-cellline-01-01_Selumetinib_Conc25.0nM	0.9148993996731228	0.020717578927614666	0.976
TUMOR-ACHN-cellline-01-01_Selumetinib_Conc250.0nM	0.8788038495759837	0.025960517423459978	0.86
TUMOR-ACHN-cellline-01-01_Selumetinib_Conc2530.0nM	0.7797962886953855	0.06347671556482956	0.7
TUMOR-ACHN-cellline-01-01_Selumetinib_Conc8.0nM	0.9198179734983393	0.020232128287425877	0.932
TUMOR-ACHN-cellline-01-01_Selumetinib_Conc80.0nM	0.9027659969721451	0.022362109448920982	0.89
TUMOR-ACHN-cellline-01-01_Selumetinib_Conc800.0nM	0.8381857801768934	0.035206434251313236	0.79
TUMOR-ACHN-cellline-01-01_Selumetinib_Conc8000.0nM	0.7072629435041626	0.09878760322991964	0.64
TUMOR-ACHN-cellline-01-01_Vandetanib_Conc2.5nM	0.9185565585343033	0.02021453486968306	0.83
TUMOR-ACHN-cellline-01-01_Vandetanib_Conc25.0nM	0.9044400589645534	0.018782628822364037	0.89
TUMOR-ACHN-cellline-01-01_Vandetanib_Conc250.0nM	0.8218131112680996	0.05818766526696312	0.85
TUMOR-ACHN-cellline-01-01_Vandetanib_Conc2530.0nM	0.479281173288045	0.12040965898153157	0.42
TUMOR-ACHN-cellline-01-01_Vandetanib_Conc8.0nM	0.9139351845438926	0.020067398245937552	0.86
TUMOR-ACHN-cellline-01-01_Vandetanib_Conc80.0nM	0.8795917058329821	0.02890127052294836	0.85
TUMOR-ACHN-cellline-01-01_Vandetanib_Conc800.0nM	0.686743778148891	0.09990190084533666	0.74
TUMOR-ACHN-cellline-01-01_Vandetanib_Conc8000.0nM	0.3557500085857493	0.1461368955140306	0.22
TUMOR-ACHN-cellline-01-01	0.9224622578691306	0.02008804787493961	1.0
