# Supplementary material for: Mini-batch optimization enables training of ODE models on large-scale datasets
Source: Nat Commun. 2022 Jan 10;13:34. doi: 10.1038/s41467-021-27374-6 (PMC8748893; doi:10.1038/s41467-021-27374-6)
Supplement: Supplementary file 4 — Source data [file 41467_2021_27374_MOESM4_ESM.zip › source_data/drug_response_plots/source_data_cellline_AN3CA_training.tsv]

	mean	std	measurement
TUMOR-AN3CA-cellline-01-01_CHIR-265_Conc2.5nM	1.0192662126176029	0.020320502831383796	1.168
TUMOR-AN3CA-cellline-01-01_CHIR-265_Conc25.0nM	1.0132076978938798	0.019955745490333323	1.067
TUMOR-AN3CA-cellline-01-01_CHIR-265_Conc250.0nM	0.9308449728766405	0.030967718548656632	0.9790000000000001
TUMOR-AN3CA-cellline-01-01_CHIR-265_Conc2530.0nM	0.6299098260578737	0.09264633170459705	0.82
TUMOR-AN3CA-cellline-01-01_CHIR-265_Conc8.0nM	1.0178535576417365	0.020159973300882345	1.1440000000000001
TUMOR-AN3CA-cellline-01-01_CHIR-265_Conc80.0nM	0.9969363825483034	0.023056685000264258	1.0694
TUMOR-AN3CA-cellline-01-01_CHIR-265_Conc800.0nM	0.7802573324074675	0.07916541866620155	0.8
TUMOR-AN3CA-cellline-01-01_CHIR-265_Conc8000.0nM	0.5333145525372266	0.15934313198515482	0.11
TUMOR-AN3CA-cellline-01-01_Erlotinib_Conc2.5nM	1.0197419662979947	0.02034988627703319	1.0884
TUMOR-AN3CA-cellline-01-01_Erlotinib_Conc25.0nM	1.0187239022285057	0.020211929943220065	0.9911
TUMOR-AN3CA-cellline-01-01_Erlotinib_Conc250.0nM	1.0077053336641817	0.02261611627955197	1.0722
TUMOR-AN3CA-cellline-01-01_Erlotinib_Conc2530.0nM	0.9341761081740467	0.041855334717566306	0.86
TUMOR-AN3CA-cellline-01-01_Erlotinib_Conc8.0nM	1.019482471125594	0.020300973127360133	1.182
TUMOR-AN3CA-cellline-01-01_Erlotinib_Conc80.0nM	1.015573765186536	0.020520951913583132	1.0632
TUMOR-AN3CA-cellline-01-01_Erlotinib_Conc800.0nM	0.9897094846590353	0.02737818514745703	1.0161
TUMOR-AN3CA-cellline-01-01_Erlotinib_Conc8000.0nM	0.8508629584383108	0.09518568547259032	0.8
TUMOR-AN3CA-cellline-01-01_Lapatinib_Conc2.5nM	1.019760247866083	0.02044379116425235	1.146
TUMOR-AN3CA-cellline-01-01_Lapatinib_Conc25.0nM	1.018388067525835	0.020351432485484537	1.1520000000000001
TUMOR-AN3CA-cellline-01-01_Lapatinib_Conc250.0nM	1.0096025379510887	0.023601086785581333	1.114
TUMOR-AN3CA-cellline-01-01_Lapatinib_Conc2530.0nM	0.8964594150847992	0.06441195840699578	1.014
TUMOR-AN3CA-cellline-01-01_Lapatinib_Conc8.0nM	1.0193976898866053	0.020409952964236172	1.196
TUMOR-AN3CA-cellline-01-01_Lapatinib_Conc80.0nM	1.0158074701690258	0.020567429298878014	1.167
TUMOR-AN3CA-cellline-01-01_Lapatinib_Conc800.0nM	0.9853912298021352	0.03806982799693454	1.0104
TUMOR-AN3CA-cellline-01-01_Lapatinib_Conc8000.0nM	0.7936212124404411	0.12096111460491657	0.986
TUMOR-AN3CA-cellline-01-01_PD0325901_Conc2.5nM	1.0144007930929102	0.021106945454473815	1.0897
TUMOR-AN3CA-cellline-01-01_PD0325901_Conc25.0nM	0.9775996700565581	0.035787297966279066	0.9229999999999999
TUMOR-AN3CA-cellline-01-01_PD0325901_Conc250.0nM	0.795349078268838	0.06297894463646558	0.9440000000000001
TUMOR-AN3CA-cellline-01-01_PD0325901_Conc2530.0nM	0.606238065189586	0.1404553375675772	0.71
TUMOR-AN3CA-cellline-01-01_PD0325901_Conc8.0nM	1.003676137997426	0.02483439661303943	1.125
TUMOR-AN3CA-cellline-01-01_PD0325901_Conc80.0nM	0.9136258959010792	0.03703294718952	0.89
TUMOR-AN3CA-cellline-01-01_PD0325901_Conc800.0nM	0.687768939858872	0.09306122692846544	0.85
TUMOR-AN3CA-cellline-01-01_PD0325901_Conc8000.0nM	0.5487417713899226	0.18207744067409534	0.53
TUMOR-AN3CA-cellline-01-01_PLX-4720_Conc2.5nM	1.0208698383792796	0.020509867759019404	0.87
TUMOR-AN3CA-cellline-01-01_PLX-4720_Conc25.0nM	1.025936470430397	0.023218485380185484	1.0539
TUMOR-AN3CA-cellline-01-01_PLX-4720_Conc250.0nM	1.0379203115459101	0.041455002030780445	1.146
TUMOR-AN3CA-cellline-01-01_PLX-4720_Conc2530.0nM	1.0144439798793907	0.035695986054238446	1.0752
TUMOR-AN3CA-cellline-01-01_PLX-4720_Conc8.0nM	1.0224552143228305	0.020966229332383707	0.961
TUMOR-AN3CA-cellline-01-01_PLX-4720_Conc80.0nM	1.0322195278367092	0.031191012197861644	0.84
TUMOR-AN3CA-cellline-01-01_PLX-4720_Conc800.0nM	1.0341853273890333	0.04114445111051774	0.89
TUMOR-AN3CA-cellline-01-01_PLX-4720_Conc8000.0nM	0.9875555863386438	0.0635554257675709	0.85
TUMOR-AN3CA-cellline-01-01_Selumetinib_Conc2.5nM	1.0184542458506816	0.020358676056848882	0.915
TUMOR-AN3CA-cellline-01-01_Selumetinib_Conc25.0nM	1.0063736216318866	0.02032878219825403	1.0149
TUMOR-AN3CA-cellline-01-01_Selumetinib_Conc250.0nM	0.9322219300662177	0.022629738190798047	1.113
TUMOR-AN3CA-cellline-01-01_Selumetinib_Conc2530.0nM	0.7533410601663293	0.0726092721192904	0.88
TUMOR-AN3CA-cellline-01-01_Selumetinib_Conc8.0nM	1.0153658661641636	0.02029913668355255	0.9209999999999999
TUMOR-AN3CA-cellline-01-01_Selumetinib_Conc80.0nM	0.9825369227033143	0.021271573334490323	0.961
TUMOR-AN3CA-cellline-01-01_Selumetinib_Conc800.0nM	0.8469100150247199	0.045087089053963934	1.056
TUMOR-AN3CA-cellline-01-01_Selumetinib_Conc8000.0nM	0.6687008604615017	0.10049922653039062	0.7
TUMOR-AN3CA-cellline-01-01_Vandetanib_Conc2.5nM	1.0196059414787209	0.020365765901755428	0.77
TUMOR-AN3CA-cellline-01-01_Vandetanib_Conc25.0nM	1.0179479567067902	0.020220095740941055	0.919
TUMOR-AN3CA-cellline-01-01_Vandetanib_Conc250.0nM	1.0002507730926768	0.022627415423855383	0.85
TUMOR-AN3CA-cellline-01-01_Vandetanib_Conc2530.0nM	0.8178889913440297	0.06921816850738122	0.36
TUMOR-AN3CA-cellline-01-01_Vandetanib_Conc8.0nM	1.0191664375313674	0.020330986640177694	0.89
TUMOR-AN3CA-cellline-01-01_Vandetanib_Conc80.0nM	1.0137429562166873	0.020215161917802142	1.0054
TUMOR-AN3CA-cellline-01-01_Vandetanib_Conc800.0nM	0.9592601393675164	0.03417108222380475	0.72
TUMOR-AN3CA-cellline-01-01_Vandetanib_Conc8000.0nM	0.6775771353493244	0.10552769192200392	0.28
TUMOR-AN3CA-cellline-01-01	1.0198636908002487	0.020376309241568368	1.0
