# Supplementary material for: Mini-batch optimization enables training of ODE models on large-scale datasets
Source: Nat Commun. 2022 Jan 10;13:34. doi: 10.1038/s41467-021-27374-6 (PMC8748893; doi:10.1038/s41467-021-27374-6)
Supplement: Supplementary file 4 — Source data [file 41467_2021_27374_MOESM4_ESM.zip › source_data/drug_response_plots/source_data_cellline_ASPC1_training.tsv]

	mean	std	measurement
TUMOR-ASPC1-cellline-01-01_CHIR-265_Conc2.5nM	0.9385205013398863	0.018187582927877064	1.0276
TUMOR-ASPC1-cellline-01-01_CHIR-265_Conc25.0nM	0.9286342210503429	0.015999715911225693	0.9440000000000001
TUMOR-ASPC1-cellline-01-01_CHIR-265_Conc250.0nM	0.8079802451705472	0.057029612174803145	0.66
TUMOR-ASPC1-cellline-01-01_CHIR-265_Conc2530.0nM	0.41300428076464535	0.11564789000134423	0.42
TUMOR-ASPC1-cellline-01-01_CHIR-265_Conc8.0nM	0.936298168177713	0.01753785658654628	0.958
TUMOR-ASPC1-cellline-01-01_CHIR-265_Conc80.0nM	0.8997314492922355	0.016343449705699387	1.0373
TUMOR-ASPC1-cellline-01-01_CHIR-265_Conc800.0nM	0.6171376502603847	0.07753705367104544	0.59
TUMOR-ASPC1-cellline-01-01_CHIR-265_Conc8000.0nM	0.3260952548057561	0.14490337771933812	0.23
TUMOR-ASPC1-cellline-01-01_Erlotinib_Conc2.5nM	0.9392224260811657	0.01834887647586389	0.983
TUMOR-ASPC1-cellline-01-01_Erlotinib_Conc25.0nM	0.935890195497214	0.016645970567760935	1.189
TUMOR-ASPC1-cellline-01-01_Erlotinib_Conc250.0nM	0.9054728396505572	0.03440018553245346	1.0772
TUMOR-ASPC1-cellline-01-01_Erlotinib_Conc2530.0nM	0.8126210990893934	0.06239395344473968	0.82
TUMOR-ASPC1-cellline-01-01_Erlotinib_Conc8.0nM	0.9386112718622164	0.01795179440201336	1.0056
TUMOR-ASPC1-cellline-01-01_Erlotinib_Conc80.0nM	0.9275642922483478	0.016627360972253504	1.189
TUMOR-ASPC1-cellline-01-01_Erlotinib_Conc800.0nM	0.865263007551502	0.05005945180991158	0.91
TUMOR-ASPC1-cellline-01-01_Erlotinib_Conc8000.0nM	0.7503401979489054	0.06993386470949349	0.71
TUMOR-ASPC1-cellline-01-01_Lapatinib_Conc2.5nM	0.9392208181167481	0.018537979365749555	0.9209999999999999
TUMOR-ASPC1-cellline-01-01_Lapatinib_Conc25.0nM	0.9374148840449127	0.018951055170150513	0.9440000000000001
TUMOR-ASPC1-cellline-01-01_Lapatinib_Conc250.0nM	0.9272619790007607	0.024378312396095284	1.0501
TUMOR-ASPC1-cellline-01-01_Lapatinib_Conc2530.0nM	0.840041183995023	0.05485254668668527	0.88
TUMOR-ASPC1-cellline-01-01_Lapatinib_Conc8.0nM	0.9387114370645124	0.01858766103712761	1.128
TUMOR-ASPC1-cellline-01-01_Lapatinib_Conc80.0nM	0.9344875231657722	0.020297127848557278	0.909
TUMOR-ASPC1-cellline-01-01_Lapatinib_Conc800.0nM	0.8977674417213397	0.043090092586006226	1.0164
TUMOR-ASPC1-cellline-01-01_Lapatinib_Conc8000.0nM	0.779749139095557	0.09902068743760624	0.45
TUMOR-ASPC1-cellline-01-01_PD0325901_Conc2.5nM	0.9269408696989346	0.014764565379965264	0.983
TUMOR-ASPC1-cellline-01-01_PD0325901_Conc25.0nM	0.8402819669993947	0.06549712494526533	0.64
TUMOR-ASPC1-cellline-01-01_PD0325901_Conc250.0nM	0.57174299833971	0.09236214462867243	0.42
TUMOR-ASPC1-cellline-01-01_PD0325901_Conc2530.0nM	0.41020772771962255	0.11664995327592434	0.16
TUMOR-ASPC1-cellline-01-01_PD0325901_Conc8.0nM	0.9016641523633859	0.027799116820351716	1.109
TUMOR-ASPC1-cellline-01-01_PD0325901_Conc80.0nM	0.7178840581921173	0.09289436659697484	0.58
TUMOR-ASPC1-cellline-01-01_PD0325901_Conc800.0nM	0.4707254793623242	0.08751478216511567	0.33
TUMOR-ASPC1-cellline-01-01_PD0325901_Conc8000.0nM	0.37883043510086806	0.1254222865905726	0.17
TUMOR-ASPC1-cellline-01-01_PLX-4720_Conc2.5nM	0.9411024576461248	0.016688386088725214	0.9984
TUMOR-ASPC1-cellline-01-01_PLX-4720_Conc25.0nM	0.9512664739721816	0.013803724483422836	0.92
TUMOR-ASPC1-cellline-01-01_PLX-4720_Conc250.0nM	0.9754898217626197	0.03776497876318397	1.0212
TUMOR-ASPC1-cellline-01-01_PLX-4720_Conc2530.0nM	0.9561473226148853	0.035577146946950085	0.929
TUMOR-ASPC1-cellline-01-01_PLX-4720_Conc8.0nM	0.944209433897373	0.014024824890770103	1.0190000000000001
TUMOR-ASPC1-cellline-01-01_PLX-4720_Conc80.0nM	0.9632371381995526	0.024651989363274184	0.86
TUMOR-ASPC1-cellline-01-01_PLX-4720_Conc800.0nM	0.9783393282617852	0.043001574641773656	0.97
TUMOR-ASPC1-cellline-01-01_PLX-4720_Conc8000.0nM	0.9122537452002761	0.06309674321164473	0.79
TUMOR-ASPC1-cellline-01-01_Selumetinib_Conc2.5nM	0.9359270030116434	0.016831379375922807	0.8
TUMOR-ASPC1-cellline-01-01_Selumetinib_Conc25.0nM	0.9070122067483659	0.02126643668452727	0.73
TUMOR-ASPC1-cellline-01-01_Selumetinib_Conc250.0nM	0.7660148914374021	0.06845997382402451	0.59
TUMOR-ASPC1-cellline-01-01_Selumetinib_Conc2530.0nM	0.512704215043613	0.1054010536351226	0.41
TUMOR-ASPC1-cellline-01-01_Selumetinib_Conc8.0nM	0.9282548094252631	0.015177669436193024	0.927
TUMOR-ASPC1-cellline-01-01_Selumetinib_Conc80.0nM	0.856661683207868	0.04311850964407442	0.968
TUMOR-ASPC1-cellline-01-01_Selumetinib_Conc800.0nM	0.6342191630744114	0.07610247935707434	0.56
TUMOR-ASPC1-cellline-01-01_Selumetinib_Conc8000.0nM	0.42648738035520406	0.12412749038902043	0.23
TUMOR-ASPC1-cellline-01-01_Vandetanib_Conc2.5nM	0.9370280399739416	0.018115477809604416	0.87
TUMOR-ASPC1-cellline-01-01_Vandetanib_Conc25.0nM	0.9308605192604725	0.016900844431070303	0.9309999999999999
TUMOR-ASPC1-cellline-01-01_Vandetanib_Conc250.0nM	0.8924624722494053	0.02925616968335096	0.903
TUMOR-ASPC1-cellline-01-01_Vandetanib_Conc2530.0nM	0.665041865815837	0.07536879553628412	0.61
TUMOR-ASPC1-cellline-01-01_Vandetanib_Conc8.0nM	0.9345763190930871	0.018313691461948507	1.0744
TUMOR-ASPC1-cellline-01-01_Vandetanib_Conc80.0nM	0.9206901126529271	0.015126237257819948	1.0375
TUMOR-ASPC1-cellline-01-01_Vandetanib_Conc800.0nM	0.814114918332824	0.05866533786945764	0.87
TUMOR-ASPC1-cellline-01-01_Vandetanib_Conc8000.0nM	0.494928699978186	0.08612075156776414	0.42
TUMOR-ASPC1-cellline-01-01	0.9394842455851243	0.018531108372552254	1.0
