# Supplementary material for: Mini-batch optimization enables training of ODE models on large-scale datasets
Source: Nat Commun. 2022 Jan 10;13:34. doi: 10.1038/s41467-021-27374-6 (PMC8748893; doi:10.1038/s41467-021-27374-6)
Supplement: Supplementary file 4 — Source data [file 41467_2021_27374_MOESM4_ESM.zip › source_data/drug_response_plots/source_data_cellline_BCPAP_training.tsv]

	mean	std	measurement
TUMOR-BCPAP-cellline-01-01_CHIR-265_Conc2.5nM	0.9903002459792912	0.03322089373368756	1.0419
TUMOR-BCPAP-cellline-01-01_CHIR-265_Conc25.0nM	0.9768253160161813	0.03415729850276506	1.105
TUMOR-BCPAP-cellline-01-01_CHIR-265_Conc250.0nM	0.8134395601393379	0.0895470611616253	0.65
TUMOR-BCPAP-cellline-01-01_CHIR-265_Conc2530.0nM	0.41354860906987456	0.11223954096842827	0.52
TUMOR-BCPAP-cellline-01-01_CHIR-265_Conc8.0nM	0.9870109742493941	0.03289895175020144	1.0029
TUMOR-BCPAP-cellline-01-01_CHIR-265_Conc80.0nM	0.941211912675753	0.04734306380717251	0.89
TUMOR-BCPAP-cellline-01-01_CHIR-265_Conc800.0nM	0.5654959637434874	0.13245470862089437	0.51
TUMOR-BCPAP-cellline-01-01_CHIR-265_Conc8000.0nM	0.31240186053724245	0.13039109658894088	0.34
TUMOR-BCPAP-cellline-01-01_Erlotinib_Conc2.5nM	0.9917396730605337	0.03346874729483947	1.0175
TUMOR-BCPAP-cellline-01-01_Erlotinib_Conc25.0nM	0.9912661423383422	0.033275275074630836	1.0951
TUMOR-BCPAP-cellline-01-01_Erlotinib_Conc250.0nM	0.9845646769891296	0.03208452363671042	1.0337
TUMOR-BCPAP-cellline-01-01_Erlotinib_Conc2530.0nM	0.9226105468969559	0.05487045879194076	0.9359999999999999
TUMOR-BCPAP-cellline-01-01_Erlotinib_Conc8.0nM	0.9916206132568469	0.03341691142980236	1.0674
TUMOR-BCPAP-cellline-01-01_Erlotinib_Conc80.0nM	0.9900433376890391	0.03276549392622556	1.133
TUMOR-BCPAP-cellline-01-01_Erlotinib_Conc800.0nM	0.96762720013069	0.03726273039972804	1.0115
TUMOR-BCPAP-cellline-01-01_Erlotinib_Conc8000.0nM	0.8464258335412062	0.0855343575876682	0.77
TUMOR-BCPAP-cellline-01-01_Lapatinib_Conc2.5nM	0.9917472216174195	0.03345939587570979	1.0143
TUMOR-BCPAP-cellline-01-01_Lapatinib_Conc25.0nM	0.9913742278469926	0.03320476003982637	1.0273
TUMOR-BCPAP-cellline-01-01_Lapatinib_Conc250.0nM	0.9887326772475749	0.0317699204997556	1.00029
TUMOR-BCPAP-cellline-01-01_Lapatinib_Conc2530.0nM	0.940702231004321	0.04370661354286932	0.9670000000000001
TUMOR-BCPAP-cellline-01-01_Lapatinib_Conc8.0nM	0.991648104215152	0.03338949431366139	1.0296
TUMOR-BCPAP-cellline-01-01_Lapatinib_Conc80.0nM	0.9906364608321967	0.032750560818022134	0.9904
TUMOR-BCPAP-cellline-01-01_Lapatinib_Conc800.0nM	0.9816690723184707	0.03226483010213491	0.9640000000000001
TUMOR-BCPAP-cellline-01-01_Lapatinib_Conc8000.0nM	0.8485547360231298	0.07798167790657956	0.82
TUMOR-BCPAP-cellline-01-01_PD0325901_Conc2.5nM	0.977605039184217	0.02754041772760722	0.987
TUMOR-BCPAP-cellline-01-01_PD0325901_Conc25.0nM	0.8364590472424303	0.1123737605442911	0.7
TUMOR-BCPAP-cellline-01-01_PD0325901_Conc250.0nM	0.5732389226633661	0.1842917774256005	0.54
TUMOR-BCPAP-cellline-01-01_PD0325901_Conc2530.0nM	0.4246171605143821	0.14279482251025058	0.49
TUMOR-BCPAP-cellline-01-01_PD0325901_Conc8.0nM	0.9217013647189887	0.08508542733324266	0.81
TUMOR-BCPAP-cellline-01-01_PD0325901_Conc80.0nM	0.7011060962333318	0.1853497431364202	0.61
TUMOR-BCPAP-cellline-01-01_PD0325901_Conc800.0nM	0.4765792281920903	0.16284889466832853	0.54
TUMOR-BCPAP-cellline-01-01_PD0325901_Conc8000.0nM	0.3805254941226421	0.12840296625723482	0.46
TUMOR-BCPAP-cellline-01-01_PLX-4720_Conc2.5nM	0.9900375569068542	0.0334390127749754	0.956
TUMOR-BCPAP-cellline-01-01_PLX-4720_Conc25.0nM	0.973806929346844	0.033449120780869965	1.038
TUMOR-BCPAP-cellline-01-01_PLX-4720_Conc250.0nM	0.834596254208334	0.036942211225528244	0.81
TUMOR-BCPAP-cellline-01-01_PLX-4720_Conc2530.0nM	0.5935660392785131	0.158032861054259	0.6
TUMOR-BCPAP-cellline-01-01_PLX-4720_Conc8.0nM	0.9860883984963748	0.03337303509654666	1.036
TUMOR-BCPAP-cellline-01-01_PLX-4720_Conc80.0nM	0.9364472244276627	0.03376382579976664	1.0408
TUMOR-BCPAP-cellline-01-01_PLX-4720_Conc800.0nM	0.6750334578953779	0.11181323967814175	0.7
TUMOR-BCPAP-cellline-01-01_PLX-4720_Conc8000.0nM	0.5462798670701619	0.18407395442623806	0.49
TUMOR-BCPAP-cellline-01-01_Selumetinib_Conc2.5nM	0.9875303442398746	0.0312844001833948	0.975
TUMOR-BCPAP-cellline-01-01_Selumetinib_Conc25.0nM	0.9471384735873306	0.02180473318465797	0.9279999999999999
TUMOR-BCPAP-cellline-01-01_Selumetinib_Conc250.0nM	0.7439072663800723	0.11653075217940123	0.73
TUMOR-BCPAP-cellline-01-01_Selumetinib_Conc2530.0nM	0.519428366297836	0.15775467462835624	0.58
TUMOR-BCPAP-cellline-01-01_Selumetinib_Conc8.0nM	0.9774214313039774	0.026588341494635206	0.97
TUMOR-BCPAP-cellline-01-01_Selumetinib_Conc80.0nM	0.8691514690203785	0.056068151349380056	0.87
TUMOR-BCPAP-cellline-01-01_Selumetinib_Conc800.0nM	0.6138478243602031	0.1508995047904636	0.72
TUMOR-BCPAP-cellline-01-01_Selumetinib_Conc8000.0nM	0.4473289278404202	0.1500336806497916	0.56
TUMOR-BCPAP-cellline-01-01_Vandetanib_Conc2.5nM	0.9915464360196097	0.03343846216404094	0.84
TUMOR-BCPAP-cellline-01-01_Vandetanib_Conc25.0nM	0.9898416725217725	0.033624521467323185	0.937
TUMOR-BCPAP-cellline-01-01_Vandetanib_Conc250.0nM	0.9734663629020097	0.03678848537524374	0.9520000000000001
TUMOR-BCPAP-cellline-01-01_Vandetanib_Conc2530.0nM	0.8259504645115756	0.07221948332093975	0.922
TUMOR-BCPAP-cellline-01-01_Vandetanib_Conc8.0nM	0.9910821521957068	0.03342710907245799	0.9209999999999999
TUMOR-BCPAP-cellline-01-01_Vandetanib_Conc80.0nM	0.9860002282732966	0.034376975619072395	0.975
TUMOR-BCPAP-cellline-01-01_Vandetanib_Conc800.0nM	0.9347312217895546	0.050248073439382326	0.941
TUMOR-BCPAP-cellline-01-01_Vandetanib_Conc8000.0nM	0.6048483004894243	0.0746933454104554	0.76
TUMOR-BCPAP-cellline-01-01	0.9917948002701422	0.0334936202136272	1.0
