# Supplementary material for: Mini-batch optimization enables training of ODE models on large-scale datasets
Source: Nat Commun. 2022 Jan 10;13:34. doi: 10.1038/s41467-021-27374-6 (PMC8748893; doi:10.1038/s41467-021-27374-6)
Supplement: Supplementary file 4 — Source data [file 41467_2021_27374_MOESM4_ESM.zip › source_data/drug_response_plots/source_data_cellline_BFTC909_training.tsv]

	mean	std	measurement
TUMOR-BFTC909-cellline-01-01_CHIR-265_Conc2.5nM	1.0020952151434213	0.024985545007306122	0.9670000000000001
TUMOR-BFTC909-cellline-01-01_CHIR-265_Conc25.0nM	0.9961205069077405	0.023581625298112616	1.0239
TUMOR-BFTC909-cellline-01-01_CHIR-265_Conc250.0nM	0.9254139692610994	0.04839655846809143	0.946
TUMOR-BFTC909-cellline-01-01_CHIR-265_Conc2530.0nM	0.7016315178127228	0.10627341312269298	0.915
TUMOR-BFTC909-cellline-01-01_CHIR-265_Conc8.0nM	1.0006852148992693	0.024492538258512202	1.0832
TUMOR-BFTC909-cellline-01-01_CHIR-265_Conc80.0nM	0.9808833817716316	0.02572728628338601	1.0412
TUMOR-BFTC909-cellline-01-01_CHIR-265_Conc800.0nM	0.8242365427066254	0.06936262611629965	0.86
TUMOR-BFTC909-cellline-01-01_CHIR-265_Conc8000.0nM	0.6255291408785998	0.15994563191999847	0.65
TUMOR-BFTC909-cellline-01-01_Erlotinib_Conc2.5nM	1.0025359356206036	0.02519355172176967	1.0154
TUMOR-BFTC909-cellline-01-01_Erlotinib_Conc25.0nM	1.00185864195887	0.024974147985617156	1.0116
TUMOR-BFTC909-cellline-01-01_Erlotinib_Conc250.0nM	0.9893141694090216	0.020500314873990125	0.9944
TUMOR-BFTC909-cellline-01-01_Erlotinib_Conc2530.0nM	0.8986523089719574	0.05711564302197989	0.9
TUMOR-BFTC909-cellline-01-01_Erlotinib_Conc8.0nM	1.002372012404327	0.02513582474157738	1.0252
TUMOR-BFTC909-cellline-01-01_Erlotinib_Conc80.0nM	0.9994490466381201	0.024905319790371055	1.0186
TUMOR-BFTC909-cellline-01-01_Erlotinib_Conc800.0nM	0.9625497592588266	0.02890542365997267	0.9620000000000001
TUMOR-BFTC909-cellline-01-01_Erlotinib_Conc8000.0nM	0.8241763779231966	0.09767007898650383	0.902
TUMOR-BFTC909-cellline-01-01_Lapatinib_Conc2.5nM	1.002988215743842	0.025238926444207013	1.0865
TUMOR-BFTC909-cellline-01-01_Lapatinib_Conc25.0nM	1.002745676408574	0.02508701732727147	1.0241
TUMOR-BFTC909-cellline-01-01_Lapatinib_Conc250.0nM	0.9982147429862998	0.02563160976057618	1.0386
TUMOR-BFTC909-cellline-01-01_Lapatinib_Conc2530.0nM	0.8988146147558218	0.057055936214663344	0.905
TUMOR-BFTC909-cellline-01-01_Lapatinib_Conc8.0nM	1.0029910004310485	0.025192899172485694	0.983
TUMOR-BFTC909-cellline-01-01_Lapatinib_Conc80.0nM	1.001683458790922	0.025033753695283812	1.0812
TUMOR-BFTC909-cellline-01-01_Lapatinib_Conc800.0nM	0.9770910250936506	0.024034189300876037	0.99918
TUMOR-BFTC909-cellline-01-01_Lapatinib_Conc8000.0nM	0.818168577584921	0.10111515237661174	0.87
TUMOR-BFTC909-cellline-01-01_PD0325901_Conc2.5nM	0.9988514216583717	0.02184372284409838	1.0037
TUMOR-BFTC909-cellline-01-01_PD0325901_Conc25.0nM	0.9767059292564102	0.019886616701642264	0.92
TUMOR-BFTC909-cellline-01-01_PD0325901_Conc250.0nM	0.8960526488315974	0.0398030376445217	0.87
TUMOR-BFTC909-cellline-01-01_PD0325901_Conc2530.0nM	0.7490960629737454	0.10055677557900852	0.82
TUMOR-BFTC909-cellline-01-01_PD0325901_Conc8.0nM	0.9920796038173627	0.01906080081871057	0.903
TUMOR-BFTC909-cellline-01-01_PD0325901_Conc80.0nM	0.9458116245074789	0.022756919830109877	0.9
TUMOR-BFTC909-cellline-01-01_PD0325901_Conc800.0nM	0.8282780532107423	0.062312347224610556	0.8
TUMOR-BFTC909-cellline-01-01_PD0325901_Conc8000.0nM	0.679531778643822	0.1425438361325191	0.75
TUMOR-BFTC909-cellline-01-01_PLX-4720_Conc2.5nM	1.0032038103720429	0.025403435204382162	0.988
TUMOR-BFTC909-cellline-01-01_PLX-4720_Conc25.0nM	1.005305345042921	0.026097152816160412	0.937
TUMOR-BFTC909-cellline-01-01_PLX-4720_Conc250.0nM	1.0070317499060322	0.026559947653337218	1.0632
TUMOR-BFTC909-cellline-01-01_PLX-4720_Conc2530.0nM	0.9983206399100302	0.025969294266029903	1.0726
TUMOR-BFTC909-cellline-01-01_PLX-4720_Conc8.0nM	1.0039310739475868	0.025612324385366314	1.0316
TUMOR-BFTC909-cellline-01-01_PLX-4720_Conc80.0nM	1.007030322423216	0.02686631548839027	0.937
TUMOR-BFTC909-cellline-01-01_PLX-4720_Conc800.0nM	1.0038365429150407	0.025189369625324528	1.0546
TUMOR-BFTC909-cellline-01-01_PLX-4720_Conc8000.0nM	0.9895197632871728	0.033853747985682955	1.0806
TUMOR-BFTC909-cellline-01-01_Selumetinib_Conc2.5nM	1.0017846521631248	0.024526568801300642	1.0027
TUMOR-BFTC909-cellline-01-01_Selumetinib_Conc25.0nM	0.99494596876599	0.019931445478337806	0.9109999999999999
TUMOR-BFTC909-cellline-01-01_Selumetinib_Conc250.0nM	0.9581454376815366	0.016867460595211405	0.92
TUMOR-BFTC909-cellline-01-01_Selumetinib_Conc2530.0nM	0.8742773544824004	0.043154828138143426	0.84
TUMOR-BFTC909-cellline-01-01_Selumetinib_Conc8.0nM	1.0000028830253624	0.023153270512807425	0.9690000000000001
TUMOR-BFTC909-cellline-01-01_Selumetinib_Conc80.0nM	0.9822352820695384	0.015289810573020885	0.85
TUMOR-BFTC909-cellline-01-01_Selumetinib_Conc800.0nM	0.9214620329106846	0.02626434826335687	0.945
TUMOR-BFTC909-cellline-01-01_Selumetinib_Conc8000.0nM	0.8131082619047808	0.07237889986953674	0.81
TUMOR-BFTC909-cellline-01-01_Vandetanib_Conc2.5nM	1.0021360014422014	0.02506065500714257	0.9079999999999999
TUMOR-BFTC909-cellline-01-01_Vandetanib_Conc25.0nM	0.9996590487222624	0.02352368893865366	0.85
TUMOR-BFTC909-cellline-01-01_Vandetanib_Conc250.0nM	0.9787693334205949	0.02190607298580074	0.9925
TUMOR-BFTC909-cellline-01-01_Vandetanib_Conc2530.0nM	0.8342388628589342	0.09406750556713392	0.924
TUMOR-BFTC909-cellline-01-01_Vandetanib_Conc8.0nM	1.0013687002102079	0.02470446129390025	0.912
TUMOR-BFTC909-cellline-01-01_Vandetanib_Conc80.0nM	0.994387521661211	0.02044292186713382	0.938
TUMOR-BFTC909-cellline-01-01_Vandetanib_Conc800.0nM	0.938473579416433	0.05521885882173232	0.9470000000000001
TUMOR-BFTC909-cellline-01-01_Vandetanib_Conc8000.0nM	0.7039178549446696	0.14737750110553408	0.68
TUMOR-BFTC909-cellline-01-01	1.002610801789729	0.025220454426820617	1.0
