# Supplementary material for: Mini-batch optimization enables training of ODE models on large-scale datasets
Source: Nat Commun. 2022 Jan 10;13:34. doi: 10.1038/s41467-021-27374-6 (PMC8748893; doi:10.1038/s41467-021-27374-6)
Supplement: Supplementary file 4 — Source data [file 41467_2021_27374_MOESM4_ESM.zip › source_data/drug_response_plots/source_data_cellline_BT20_training.tsv]

	mean	std	measurement
TUMOR-BT20-cellline-01-01_CHIR-265_Conc2.5nM	1.032829702058557	0.03295859862908949	1.173
TUMOR-BT20-cellline-01-01_CHIR-265_Conc25.0nM	1.0285825580959995	0.03210818791371032	1.262
TUMOR-BT20-cellline-01-01_CHIR-265_Conc250.0nM	0.9707933877142239	0.03170871318407542	1.169
TUMOR-BT20-cellline-01-01_CHIR-265_Conc2530.0nM	0.6930331678712132	0.13722203145999348	0.57
TUMOR-BT20-cellline-01-01_CHIR-265_Conc8.0nM	1.031895433856055	0.032869964389489505	1.0170000000000001
TUMOR-BT20-cellline-01-01_CHIR-265_Conc80.0nM	1.01579964166252	0.028785567889247025	1.0863
TUMOR-BT20-cellline-01-01_CHIR-265_Conc800.0nM	0.8462711091275492	0.07715470414286484	0.912
TUMOR-BT20-cellline-01-01_CHIR-265_Conc8000.0nM	0.6093597108884685	0.1368349235683404	0.53
TUMOR-BT20-cellline-01-01_Erlotinib_Conc2.5nM	1.033018468284458	0.032822275024021984	0.86
TUMOR-BT20-cellline-01-01_Erlotinib_Conc25.0nM	1.0290769739578978	0.02775108296522267	0.87
TUMOR-BT20-cellline-01-01_Erlotinib_Conc250.0nM	0.9766804631236298	0.050532575731437886	0.65
TUMOR-BT20-cellline-01-01_Erlotinib_Conc2530.0nM	0.833854642825016	0.08240142153600184	0.57
TUMOR-BT20-cellline-01-01_Erlotinib_Conc8.0nM	1.0324950046398285	0.03240651852264947	1.0238
TUMOR-BT20-cellline-01-01_Erlotinib_Conc80.0nM	1.0081315800346022	0.028697396635451063	1.113
TUMOR-BT20-cellline-01-01_Erlotinib_Conc800.0nM	0.9236771058965665	0.07254425846680464	1.0503
TUMOR-BT20-cellline-01-01_Erlotinib_Conc8000.0nM	0.7401082142921867	0.08697183083663897	0.57
TUMOR-BT20-cellline-01-01_Lapatinib_Conc2.5nM	1.0331776957872052	0.032975374963630046	1.0777
TUMOR-BT20-cellline-01-01_Lapatinib_Conc25.0nM	1.0325417554612382	0.032847220475984824	0.988
TUMOR-BT20-cellline-01-01_Lapatinib_Conc250.0nM	1.0253746406485893	0.03286481632043743	0.917
TUMOR-BT20-cellline-01-01_Lapatinib_Conc2530.0nM	0.9019876329685232	0.05696220423762377	0.85
TUMOR-BT20-cellline-01-01_Lapatinib_Conc8.0nM	1.0330228101381516	0.03294232669869834	0.9209999999999999
TUMOR-BT20-cellline-01-01_Lapatinib_Conc80.0nM	1.0309547197862001	0.032614182996726186	1.0803
TUMOR-BT20-cellline-01-01_Lapatinib_Conc800.0nM	0.9849663713013594	0.046704915013827494	1.0652
TUMOR-BT20-cellline-01-01_Lapatinib_Conc8000.0nM	0.8097896476775178	0.0826992875247863	0.52
TUMOR-BT20-cellline-01-01_PD0325901_Conc25.0nM	1.0139918186395176	0.030214812288033525	1.0074
TUMOR-BT20-cellline-01-01_PD0325901_Conc250.0nM	0.9242520697841622	0.06796291606357399	0.8
TUMOR-BT20-cellline-01-01_PD0325901_Conc2530.0nM	0.7978822657567055	0.11333213936469781	0.89
TUMOR-BT20-cellline-01-01_PD0325901_Conc8.0nM	1.0265713209063327	0.031766367514826796	1.0702
TUMOR-BT20-cellline-01-01_PD0325901_Conc80.0nM	0.9822973237754086	0.03410354266268645	0.9440000000000001
TUMOR-BT20-cellline-01-01_PD0325901_Conc800.0nM	0.8584930380441623	0.09298813863758038	0.9259999999999999
TUMOR-BT20-cellline-01-01_PD0325901_Conc8000.0nM	0.7377887137693125	0.1292797363824508	0.85
TUMOR-BT20-cellline-01-01_PLX-4720_Conc2.5nM	1.033374752026336	0.03305528735941333	1.227
TUMOR-BT20-cellline-01-01_PLX-4720_Conc25.0nM	1.0342192134457702	0.03335675170893733	1.16
TUMOR-BT20-cellline-01-01_PLX-4720_Conc250.0nM	1.0372758576216525	0.034400355987506126	1.0801
TUMOR-BT20-cellline-01-01_PLX-4720_Conc2530.0nM	1.0339512312913655	0.03699217906803972	0.9640000000000001
TUMOR-BT20-cellline-01-01_PLX-4720_Conc8.0nM	1.03362438969174	0.033160324458578964	1.2229999999999999
TUMOR-BT20-cellline-01-01_PLX-4720_Conc80.0nM	1.035426101190312	0.03365513859785822	1.111
TUMOR-BT20-cellline-01-01_PLX-4720_Conc800.0nM	1.0382556326465462	0.03618209388379657	1.165
TUMOR-BT20-cellline-01-01_PLX-4720_Conc8000.0nM	1.0253110769668532	0.04192826984366444	0.955
TUMOR-BT20-cellline-01-01_Selumetinib_Conc2.5nM	1.0324906295001743	0.032511265993113846	0.9470000000000001
TUMOR-BT20-cellline-01-01_Selumetinib_Conc25.0nM	1.0260088218802041	0.028717473827290056	1.109
TUMOR-BT20-cellline-01-01_Selumetinib_Conc250.0nM	0.9830167356039625	0.029055255029055097	1.115
TUMOR-BT20-cellline-01-01_Selumetinib_Conc2530.0nM	0.8853440809539205	0.07445842491564579	0.987
TUMOR-BT20-cellline-01-01_Selumetinib_Conc8.0nM	1.0308531700859045	0.031495477164842633	0.9972
TUMOR-BT20-cellline-01-01_Selumetinib_Conc80.0nM	1.012552441309817	0.023514697908081215	1.0674
TUMOR-BT20-cellline-01-01_Selumetinib_Conc800.0nM	0.9354343092715466	0.05529196306907863	0.89
TUMOR-BT20-cellline-01-01_Selumetinib_Conc8000.0nM	0.8287039255337193	0.09183039909082866	0.958
TUMOR-BT20-cellline-01-01_Vandetanib_Conc2.5nM	1.0200669788727705	0.029338674746146653	0.9059999999999999
TUMOR-BT20-cellline-01-01_Vandetanib_Conc25.0nM	1.005828923698232	0.05410274571350575	0.985
TUMOR-BT20-cellline-01-01_Vandetanib_Conc250.0nM	0.9743047792097048	0.05307674685224159	1.176
TUMOR-BT20-cellline-01-01_Vandetanib_Conc2530.0nM	0.7807955328598041	0.06757289176518394	0.58
TUMOR-BT20-cellline-01-01_Vandetanib_Conc8.0nM	1.0104082979051414	0.04911193525984651	0.89
TUMOR-BT20-cellline-01-01_Vandetanib_Conc80.0nM	0.9976143170853072	0.05328935988995412	1.125
TUMOR-BT20-cellline-01-01_Vandetanib_Conc800.0nM	0.9122508379391592	0.06218747201274163	0.9490000000000001
TUMOR-BT20-cellline-01-01_Vandetanib_Conc8000.0nM	0.6441282857165437	0.11098821940429644	0.45
TUMOR-BT20-cellline-01-01	1.0332444719862595	0.0329912322496968	1.0
