# Supplementary material for: Mini-batch optimization enables training of ODE models on large-scale datasets
Source: Nat Commun. 2022 Jan 10;13:34. doi: 10.1038/s41467-021-27374-6 (PMC8748893; doi:10.1038/s41467-021-27374-6)
Supplement: Supplementary file 4 — Source data [file 41467_2021_27374_MOESM4_ESM.zip › source_data/drug_response_plots/source_data_cellline_BT474_training.tsv]

	mean	std	measurement
TUMOR-BT474-cellline-01-01_CHIR-265_Conc2.5nM	0.9750355252674302	0.02240384293751443	1.0538
TUMOR-BT474-cellline-01-01_CHIR-265_Conc25.0nM	0.971928825740456	0.023565067258772065	1.0053
TUMOR-BT474-cellline-01-01_CHIR-265_Conc250.0nM	0.9334150983477063	0.041155696969426926	0.89
TUMOR-BT474-cellline-01-01_CHIR-265_Conc2530.0nM	0.7550060337998244	0.118349579839764	0.71
TUMOR-BT474-cellline-01-01_CHIR-265_Conc8.0nM	0.9743170620116505	0.02263136276337657	1.186
TUMOR-BT474-cellline-01-01_CHIR-265_Conc80.0nM	0.9626877772125144	0.02743762756677224	1.192
TUMOR-BT474-cellline-01-01_CHIR-265_Conc800.0nM	0.8658765042388413	0.07360261586424283	1.0084
TUMOR-BT474-cellline-01-01_CHIR-265_Conc8000.0nM	0.6754448553680469	0.17067054654905106	0.58
TUMOR-BT474-cellline-01-01_Erlotinib_Conc2.5nM	0.9751640411207351	0.022239642139107122	1.18
TUMOR-BT474-cellline-01-01_Erlotinib_Conc25.0nM	0.9741281765668013	0.021476723534731613	0.9907
TUMOR-BT474-cellline-01-01_Erlotinib_Conc250.0nM	0.9533087688870205	0.017941813552952192	1.3119999999999998
TUMOR-BT474-cellline-01-01_Erlotinib_Conc2530.0nM	0.8569925032578833	0.10607320844495138	0.77
TUMOR-BT474-cellline-01-01_Erlotinib_Conc8.0nM	0.9749109023238169	0.02203394423508768	1.113
TUMOR-BT474-cellline-01-01_Erlotinib_Conc80.0nM	0.9694726785703696	0.016236878951033977	1.166
TUMOR-BT474-cellline-01-01_Erlotinib_Conc800.0nM	0.9187256631510833	0.06332719247799863	0.993
TUMOR-BT474-cellline-01-01_Erlotinib_Conc8000.0nM	0.7780450095018263	0.1275177500791001	0.7
TUMOR-BT474-cellline-01-01_Lapatinib_Conc2.5nM	0.9604493052523058	0.038162530248556085	1.0841
TUMOR-BT474-cellline-01-01_Lapatinib_Conc25.0nM	0.934461631686438	0.0827273142979087	0.69
TUMOR-BT474-cellline-01-01_Lapatinib_Conc250.0nM	0.8573180399231205	0.12329239001412132	0.41
TUMOR-BT474-cellline-01-01_Lapatinib_Conc2530.0nM	0.6774511767472454	0.20042861715441596	0.04
TUMOR-BT474-cellline-01-01_Lapatinib_Conc8.0nM	0.9485230488931222	0.06450235217694655	0.83
TUMOR-BT474-cellline-01-01_Lapatinib_Conc80.0nM	0.9075598488359121	0.09449334843786342	0.57
TUMOR-BT474-cellline-01-01_Lapatinib_Conc800.0nM	0.7758315433648846	0.17304321797272554	0.17
TUMOR-BT474-cellline-01-01_PD0325901_Conc2.5nM	0.9699414172541708	0.017034491481351412	0.914
TUMOR-BT474-cellline-01-01_PD0325901_Conc25.0nM	0.9455340906809508	0.029867797075060997	1.0528
TUMOR-BT474-cellline-01-01_PD0325901_Conc250.0nM	0.8285210055008582	0.10283957143442965	0.89
TUMOR-BT474-cellline-01-01_PD0325901_Conc2530.0nM	0.7184887253968133	0.15974514433158962	1.0015
TUMOR-BT474-cellline-01-01_PD0325901_Conc8.0nM	0.9627987003502723	0.01857814957214212	0.85
TUMOR-BT474-cellline-01-01_PD0325901_Conc80.0nM	0.8953254140978915	0.06656999145646779	0.74
TUMOR-BT474-cellline-01-01_PD0325901_Conc800.0nM	0.7721320012474789	0.12588120331177835	0.93
TUMOR-BT474-cellline-01-01_PD0325901_Conc8000.0nM	0.6649345584471232	0.1933311276999116	0.77
TUMOR-BT474-cellline-01-01_PLX-4720_Conc2.5nM	0.9755768221088772	0.022332607037493422	0.9670000000000001
TUMOR-BT474-cellline-01-01_PLX-4720_Conc25.0nM	0.9768328109898892	0.023108338159855333	1.224
TUMOR-BT474-cellline-01-01_PLX-4720_Conc250.0nM	0.9811156218689021	0.03178259328398153	0.9009999999999999
TUMOR-BT474-cellline-01-01_PLX-4720_Conc2530.0nM	0.9792085574748338	0.03791256828885386	1.0363
TUMOR-BT474-cellline-01-01_PLX-4720_Conc8.0nM	0.9759682338189031	0.02247894784947665	0.87
TUMOR-BT474-cellline-01-01_PLX-4720_Conc80.0nM	0.978561597920795	0.025462129079952864	0.88
TUMOR-BT474-cellline-01-01_PLX-4720_Conc800.0nM	0.9829508501896698	0.04032165396812103	0.9570000000000001
TUMOR-BT474-cellline-01-01_PLX-4720_Conc8000.0nM	0.9685922156771298	0.026368085692584118	0.87
TUMOR-BT474-cellline-01-01_Selumetinib_Conc2.5nM	0.9742388142034517	0.021596406523536844	0.943
TUMOR-BT474-cellline-01-01_Selumetinib_Conc25.0nM	0.9661341834201167	0.018471716205694075	0.89
TUMOR-BT474-cellline-01-01_Selumetinib_Conc250.0nM	0.9228354570864884	0.03746461337896963	1.0235
TUMOR-BT474-cellline-01-01_Selumetinib_Conc2530.0nM	0.8026844523798153	0.09948985986469228	0.9540000000000001
TUMOR-BT474-cellline-01-01_Selumetinib_Conc8.0nM	0.9720626139171401	0.020292515363551547	0.81
TUMOR-BT474-cellline-01-01_Selumetinib_Conc80.0nM	0.9516720504613188	0.022041587825235794	0.924
TUMOR-BT474-cellline-01-01_Selumetinib_Conc800.0nM	0.8702675733649308	0.06409617952617717	1.0261
TUMOR-BT474-cellline-01-01_Selumetinib_Conc8000.0nM	0.7468838613283458	0.12967159499215133	1.0074
TUMOR-BT474-cellline-01-01_Vandetanib_Conc2.5nM	0.9747357210040322	0.022152196259770864	1.0289
TUMOR-BT474-cellline-01-01_Vandetanib_Conc25.0nM	0.9720339941418388	0.020642018535664733	1.0095
TUMOR-BT474-cellline-01-01_Vandetanib_Conc250.0nM	0.9510456438260222	0.026827275302968148	0.941
TUMOR-BT474-cellline-01-01_Vandetanib_Conc2530.0nM	0.8042282450409164	0.09359560387968732	0.65
TUMOR-BT474-cellline-01-01_Vandetanib_Conc8.0nM	0.9739564922755906	0.021719641871079602	1.115
TUMOR-BT474-cellline-01-01_Vandetanib_Conc80.0nM	0.9663265455228132	0.019322838689206496	1.179
TUMOR-BT474-cellline-01-01_Vandetanib_Conc800.0nM	0.915741886296721	0.0546696013928151	1.112
TUMOR-BT474-cellline-01-01_Vandetanib_Conc8000.0nM	0.6558584339053344	0.10136438747442306	0.56
TUMOR-BT474-cellline-01-01	0.9752802807250781	0.022338666529556666	1.0
