# Supplementary material for: Mini-batch optimization enables training of ODE models on large-scale datasets
Source: Nat Commun. 2022 Jan 10;13:34. doi: 10.1038/s41467-021-27374-6 (PMC8748893; doi:10.1038/s41467-021-27374-6)
Supplement: Supplementary file 4 — Source data [file 41467_2021_27374_MOESM4_ESM.zip › source_data/drug_response_plots/source_data_cellline_BT549_training.tsv]

	mean	std	measurement
TUMOR-BT549-cellline-01-01_CHIR-265_Conc2.5nM	0.9845773111320169	0.015897681444041342	1.0877
TUMOR-BT549-cellline-01-01_CHIR-265_Conc25.0nM	0.9787004117166604	0.013325743782220822	1.0475
TUMOR-BT549-cellline-01-01_CHIR-265_Conc250.0nM	0.8998860774433016	0.03895901836012523	0.66
TUMOR-BT549-cellline-01-01_CHIR-265_Conc2530.0nM	0.5191274434442131	0.07952104438860454	0.49
TUMOR-BT549-cellline-01-01_CHIR-265_Conc8.0nM	0.9831660501589423	0.015120374661141356	0.9490000000000001
TUMOR-BT549-cellline-01-01_CHIR-265_Conc80.0nM	0.9631632191279399	0.01599334793077531	0.82
TUMOR-BT549-cellline-01-01_CHIR-265_Conc800.0nM	0.7289494409113545	0.11791858170365739	0.48
TUMOR-BT549-cellline-01-01_CHIR-265_Conc8000.0nM	0.39941988857599	0.09788035365498089	0.25
TUMOR-BT549-cellline-01-01_Erlotinib_Conc2.5nM	0.9850412367083086	0.016078280579499046	1.146
TUMOR-BT549-cellline-01-01_Erlotinib_Conc25.0nM	0.9842434299747111	0.015571513120388153	1.171
TUMOR-BT549-cellline-01-01_Erlotinib_Conc250.0nM	0.9683349159282745	0.016264290811689466	1.0282
TUMOR-BT549-cellline-01-01_Erlotinib_Conc2530.0nM	0.8907552561587557	0.043290669265602384	0.983
TUMOR-BT549-cellline-01-01_Erlotinib_Conc8.0nM	0.9848465698415627	0.015951918104556782	1.0554
TUMOR-BT549-cellline-01-01_Erlotinib_Conc80.0nM	0.9818104244571575	0.014522620843702289	1.0192
TUMOR-BT549-cellline-01-01_Erlotinib_Conc800.0nM	0.9454739632114881	0.01835008651078998	0.905
TUMOR-BT549-cellline-01-01_Erlotinib_Conc8000.0nM	0.793764521584383	0.10577533038151948	0.77
TUMOR-BT549-cellline-01-01_Lapatinib_Conc2.5nM	0.9867865852315105	0.016767079288893656	1.0296
TUMOR-BT549-cellline-01-01_Lapatinib_Conc25.0nM	0.9865042912641961	0.017436723065424195	0.68
TUMOR-BT549-cellline-01-01_Lapatinib_Conc250.0nM	0.9796838796606036	0.01736445944547713	1.0521
TUMOR-BT549-cellline-01-01_Lapatinib_Conc2530.0nM	0.8767179929672645	0.05366978914164857	0.68
TUMOR-BT549-cellline-01-01_Lapatinib_Conc8.0nM	0.9870635477254464	0.01724581176786577	1.0236
TUMOR-BT549-cellline-01-01_Lapatinib_Conc80.0nM	0.9842992505564598	0.017457673665453127	1.0756
TUMOR-BT549-cellline-01-01_Lapatinib_Conc800.0nM	0.956765327117371	0.029810345946090944	0.88
TUMOR-BT549-cellline-01-01_Lapatinib_Conc8000.0nM	0.7773177289897385	0.10221011212310821	0.52
TUMOR-BT549-cellline-01-01_PD0325901_Conc2.5nM	0.9800886634227158	0.01584620832330447	1.0203
TUMOR-BT549-cellline-01-01_PD0325901_Conc25.0nM	0.9396759221608424	0.027894646708120484	1.0962
TUMOR-BT549-cellline-01-01_PD0325901_Conc250.0nM	0.7980257580886028	0.08814151579568494	0.89
TUMOR-BT549-cellline-01-01_PD0325901_Conc2530.0nM	0.6154521710658274	0.1200229497804894	0.84
TUMOR-BT549-cellline-01-01_PD0325901_Conc8.0nM	0.9694265254466747	0.01686282738261818	1.0945
TUMOR-BT549-cellline-01-01_PD0325901_Conc80.0nM	0.8775198237249551	0.0642519709365865	1.0583
TUMOR-BT549-cellline-01-01_PD0325901_Conc800.0nM	0.7030870485036372	0.10445809672826968	1.1340000000000001
TUMOR-BT549-cellline-01-01_PD0325901_Conc8000.0nM	0.5381084430262943	0.13063466993722742	0.9159999999999999
TUMOR-BT549-cellline-01-01_PLX-4720_Conc2.5nM	0.9852161797194713	0.016135706531978922	0.919
TUMOR-BT549-cellline-01-01_PLX-4720_Conc25.0nM	0.9857597015940186	0.016258472342156625	0.955
TUMOR-BT549-cellline-01-01_PLX-4720_Conc250.0nM	0.9865630632135032	0.01741037899026781	0.971
TUMOR-BT549-cellline-01-01_PLX-4720_Conc2530.0nM	0.977016343901893	0.02751301100165478	0.81
TUMOR-BT549-cellline-01-01_PLX-4720_Conc8.0nM	0.9853768552151078	0.016157115666464546	1.013
TUMOR-BT549-cellline-01-01_PLX-4720_Conc80.0nM	0.9864036861783847	0.01661935312199283	0.902
TUMOR-BT549-cellline-01-01_PLX-4720_Conc800.0nM	0.9843162645610452	0.019521071502939375	0.9640000000000001
TUMOR-BT549-cellline-01-01_PLX-4720_Conc8000.0nM	0.9610259772654908	0.05108459673815836	0.54
TUMOR-BT549-cellline-01-01_Selumetinib_Conc2.5nM	0.9837487173609935	0.0157113133854556	0.99911
TUMOR-BT549-cellline-01-01_Selumetinib_Conc25.0nM	0.9723045506528948	0.013865282191010521	1.0951
TUMOR-BT549-cellline-01-01_Selumetinib_Conc250.0nM	0.9075829042983322	0.0396869576947486	1.0875
TUMOR-BT549-cellline-01-01_Selumetinib_Conc2530.0nM	0.7598756670142202	0.07859037135448328	0.929
TUMOR-BT549-cellline-01-01_Selumetinib_Conc8.0nM	0.9807805282171435	0.01494214548837332	0.82
TUMOR-BT549-cellline-01-01_Selumetinib_Conc80.0nM	0.9504682918203209	0.01846076293391989	0.917
TUMOR-BT549-cellline-01-01_Selumetinib_Conc800.0nM	0.84152419906193	0.06459861109957148	0.85
TUMOR-BT549-cellline-01-01_Selumetinib_Conc8000.0nM	0.6715627350909771	0.10326864491673535	0.904
TUMOR-BT549-cellline-01-01_Vandetanib_Conc2.5nM	0.9846190005392417	0.01590563592155839	0.932
TUMOR-BT549-cellline-01-01_Vandetanib_Conc25.0nM	0.9813101190004406	0.014162073831461829	1.0270000000000001
TUMOR-BT549-cellline-01-01_Vandetanib_Conc250.0nM	0.9575755792930151	0.014117326713803459	1.093
TUMOR-BT549-cellline-01-01_Vandetanib_Conc2530.0nM	0.7842097694429033	0.08952210064345933	0.79
TUMOR-BT549-cellline-01-01_Vandetanib_Conc8.0nM	0.983700698717394	0.01539513196338553	0.87
TUMOR-BT549-cellline-01-01_Vandetanib_Conc80.0nM	0.9746337480862891	0.012792481137698515	0.83
TUMOR-BT549-cellline-01-01_Vandetanib_Conc800.0nM	0.9120835648347938	0.02755844623376265	0.973
TUMOR-BT549-cellline-01-01_Vandetanib_Conc8000.0nM	0.6187986677020907	0.10462328119323717	0.37
TUMOR-BT549-cellline-01-01	0.9851298004205328	0.016136250313002202	1.0
