# Supplementary material for: Mini-batch optimization enables training of ODE models on large-scale datasets
Source: Nat Commun. 2022 Jan 10;13:34. doi: 10.1038/s41467-021-27374-6 (PMC8748893; doi:10.1038/s41467-021-27374-6)
Supplement: Supplementary file 4 — Source data [file 41467_2021_27374_MOESM4_ESM.zip › source_data/drug_response_plots/source_data_cellline_BXPC3_training.tsv]

	mean	std	measurement
TUMOR-BXPC3-cellline-01-01_Erlotinib_Conc2.5nM	0.9307898624611461	0.023610879954977505	1.193
TUMOR-BXPC3-cellline-01-01_Erlotinib_Conc25.0nM	0.9275682722751364	0.023758113408979233	0.9570000000000001
TUMOR-BXPC3-cellline-01-01_Erlotinib_Conc250.0nM	0.8872429409226488	0.029159779592268956	0.9159999999999999
TUMOR-BXPC3-cellline-01-01_Erlotinib_Conc2530.0nM	0.7013042143274173	0.07896617168702556	0.59
TUMOR-BXPC3-cellline-01-01_Erlotinib_Conc8.0nM	0.9301331209862406	0.02370958293123319	1.153
TUMOR-BXPC3-cellline-01-01_Erlotinib_Conc80.0nM	0.9144779955087923	0.021273571014309413	1.195
TUMOR-BXPC3-cellline-01-01_Erlotinib_Conc800.0nM	0.8075095192553402	0.06666719977193057	0.87
TUMOR-BXPC3-cellline-01-01_Erlotinib_Conc8000.0nM	0.5923855594149727	0.06787339344752058	0.55
TUMOR-BXPC3-cellline-01-01_Lapatinib_Conc2.5nM	0.9306826035773303	0.023155168103134997	1.287
TUMOR-BXPC3-cellline-01-01_Lapatinib_Conc25.0nM	0.9280850576297505	0.020780952221135397	1.0176
TUMOR-BXPC3-cellline-01-01_Lapatinib_Conc250.0nM	0.914113536897036	0.024236237055377884	0.948
TUMOR-BXPC3-cellline-01-01_Lapatinib_Conc2530.0nM	0.7161384391093134	0.07641511974475991	0.69
TUMOR-BXPC3-cellline-01-01_Lapatinib_Conc8.0nM	0.9299442182438584	0.02230629460594941	0.88
TUMOR-BXPC3-cellline-01-01_Lapatinib_Conc80.0nM	0.9239664967570688	0.020215022471194027	0.938
TUMOR-BXPC3-cellline-01-01_Lapatinib_Conc800.0nM	0.8464968026481936	0.05286027763481451	0.66
TUMOR-BXPC3-cellline-01-01_Lapatinib_Conc8000.0nM	0.5945344621817178	0.10124221237956223	0.39
TUMOR-BXPC3-cellline-01-01_PD0325901_Conc2.5nM	0.919404508948457	0.01851628055371989	1.0692
TUMOR-BXPC3-cellline-01-01_PD0325901_Conc25.0nM	0.8688803116475838	0.060284159802228385	0.68
TUMOR-BXPC3-cellline-01-01_PD0325901_Conc250.0nM	0.740457627595228	0.0819724942667985	0.51
TUMOR-BXPC3-cellline-01-01_PD0325901_Conc2530.0nM	0.589875859007581	0.08910063693613943	0.36
TUMOR-BXPC3-cellline-01-01_PD0325901_Conc8.0nM	0.8998201837472047	0.0362846929231513	1.0590000000000002
TUMOR-BXPC3-cellline-01-01_PD0325901_Conc80.0nM	0.8157745662236466	0.06741196371768782	0.65
TUMOR-BXPC3-cellline-01-01_PD0325901_Conc800.0nM	0.6533801822004035	0.07709844388766807	0.56
TUMOR-BXPC3-cellline-01-01_PD0325901_Conc8000.0nM	0.5521119900744098	0.10426157830632016	0.27
TUMOR-BXPC3-cellline-01-01_PLX-4720_Conc2.5nM	0.9324550678161904	0.024524754419975755	1.107
TUMOR-BXPC3-cellline-01-01_PLX-4720_Conc25.0nM	0.9379065902924179	0.02932002590104886	1.177
TUMOR-BXPC3-cellline-01-01_PLX-4720_Conc250.0nM	0.9474197241671295	0.04492143412629648	1.358
TUMOR-BXPC3-cellline-01-01_PLX-4720_Conc2530.0nM	0.925062805009282	0.040859448485375975	0.6
TUMOR-BXPC3-cellline-01-01_PLX-4720_Conc8.0nM	0.9343071263720205	0.025890420883021997	0.963
TUMOR-BXPC3-cellline-01-01_PLX-4720_Conc80.0nM	0.9433957512665063	0.0362155704712939	1.143
TUMOR-BXPC3-cellline-01-01_PLX-4720_Conc800.0nM	0.9425131068802897	0.04748444738439224	1.195
TUMOR-BXPC3-cellline-01-01_PLX-4720_Conc8000.0nM	0.9017696037019765	0.05690694726643424	0.4
TUMOR-BXPC3-cellline-01-01_Selumetinib_Conc2.5nM	0.9293038543456678	0.02198575986119669	0.76
TUMOR-BXPC3-cellline-01-01_Selumetinib_Conc25.0nM	0.9147543281270709	0.015676347952172615	0.81
TUMOR-BXPC3-cellline-01-01_Selumetinib_Conc250.0nM	0.8400482772834259	0.05377925571722884	0.65
TUMOR-BXPC3-cellline-01-01_Selumetinib_Conc2530.0nM	0.6887619998805848	0.07934446317589143	0.55
TUMOR-BXPC3-cellline-01-01_Selumetinib_Conc8.0nM	0.9254985334459785	0.01905955014900135	1.0479
TUMOR-BXPC3-cellline-01-01_Selumetinib_Conc80.0nM	0.8880388652892426	0.030128546866822817	0.97
TUMOR-BXPC3-cellline-01-01_Selumetinib_Conc800.0nM	0.7710196995223707	0.06956206035871293	0.61
TUMOR-BXPC3-cellline-01-01_Selumetinib_Conc8000.0nM	0.603061664698666	0.09903731621845087	0.42
TUMOR-BXPC3-cellline-01-01_Vandetanib_Conc2.5nM	0.9296064901466407	0.022874914048591863	0.82
TUMOR-BXPC3-cellline-01-01_Vandetanib_Conc25.0nM	0.9208203516070552	0.01987080552062023	0.88
TUMOR-BXPC3-cellline-01-01_Vandetanib_Conc250.0nM	0.8727932613568401	0.029034591533645012	0.79
TUMOR-BXPC3-cellline-01-01_Vandetanib_Conc2530.0nM	0.6117864665354005	0.06146238253721407	0.65
TUMOR-BXPC3-cellline-01-01_Vandetanib_Conc8.0nM	0.9268108086394499	0.021806841963247465	0.946
TUMOR-BXPC3-cellline-01-01_Vandetanib_Conc80.0nM	0.9062453622337576	0.019013725019017436	0.89
TUMOR-BXPC3-cellline-01-01_Vandetanib_Conc800.0nM	0.7803434547757451	0.05821461863749119	0.79
TUMOR-BXPC3-cellline-01-01_Vandetanib_Conc8000.0nM	0.44273834958192076	0.09075284121936064	0.56
TUMOR-BXPC3-cellline-01-01	0.93108721540012	0.023577043561578567	1.0
