# Supplementary material for: Mini-batch optimization enables training of ODE models on large-scale datasets
Source: Nat Commun. 2022 Jan 10;13:34. doi: 10.1038/s41467-021-27374-6 (PMC8748893; doi:10.1038/s41467-021-27374-6)
Supplement: Supplementary file 4 — Source data [file 41467_2021_27374_MOESM4_ESM.zip › source_data/drug_response_plots/source_data_cellline_C32_training.tsv]

	mean	std	measurement
TUMOR-C32-cellline-01-01_CHIR-265_Conc2.5nM	1.0014942768268245	0.02117565812269167	1.0556
TUMOR-C32-cellline-01-01_CHIR-265_Conc25.0nM	0.9895413793207138	0.026919190749100163	0.9943
TUMOR-C32-cellline-01-01_CHIR-265_Conc250.0nM	0.8396155733836987	0.0736329885062922	0.73
TUMOR-C32-cellline-01-01_CHIR-265_Conc2530.0nM	0.3423618055176617	0.07075399871092188	0.53
TUMOR-C32-cellline-01-01_CHIR-265_Conc8.0nM	0.998624723123634	0.02236272942062235	1.0622
TUMOR-C32-cellline-01-01_CHIR-265_Conc80.0nM	0.9546515665672475	0.039930206448867876	1.0248
TUMOR-C32-cellline-01-01_CHIR-265_Conc800.0nM	0.5686143306630356	0.074859136656927	0.68
TUMOR-C32-cellline-01-01_CHIR-265_Conc8000.0nM	0.2805950364881965	0.07932035629678588	0.55
TUMOR-C32-cellline-01-01_Erlotinib_Conc2.5nM	1.0026777034328689	0.020824340612053755	0.946
TUMOR-C32-cellline-01-01_Erlotinib_Conc25.0nM	1.0025348157537688	0.02091355033698381	1.0783
TUMOR-C32-cellline-01-01_Erlotinib_Conc250.0nM	0.999402928860768	0.02124913176498647	1.075
TUMOR-C32-cellline-01-01_Erlotinib_Conc2530.0nM	0.9748428891423927	0.031951478738672344	0.75
TUMOR-C32-cellline-01-01_Erlotinib_Conc8.0nM	1.0026498149625487	0.020846176458172945	0.9490000000000001
TUMOR-C32-cellline-01-01_Erlotinib_Conc80.0nM	1.0018716458260886	0.02102706064347133	1.22
TUMOR-C32-cellline-01-01_Erlotinib_Conc800.0nM	0.991686572277408	0.02362032915242003	1.0401
TUMOR-C32-cellline-01-01_Erlotinib_Conc8000.0nM	0.9547454405483284	0.04593732839149404	0.89
TUMOR-C32-cellline-01-01_Lapatinib_Conc2.5nM	1.0026443771272293	0.020768706940939383	1.0428
TUMOR-C32-cellline-01-01_Lapatinib_Conc25.0nM	1.0023454089877664	0.02051633901523584	0.9740000000000001
TUMOR-C32-cellline-01-01_Lapatinib_Conc250.0nM	0.9992977058237787	0.01927431106544477	1.00011
TUMOR-C32-cellline-01-01_Lapatinib_Conc2530.0nM	0.970111863254763	0.029308455353500712	1.0593
TUMOR-C32-cellline-01-01_Lapatinib_Conc8.0nM	1.0025658619226816	0.020694963657535568	0.958
TUMOR-C32-cellline-01-01_Lapatinib_Conc80.0nM	1.0015637795328538	0.020048489522612793	0.9976
TUMOR-C32-cellline-01-01_Lapatinib_Conc800.0nM	0.9913731551521888	0.01882945017384275	1.0074
TUMOR-C32-cellline-01-01_Lapatinib_Conc8000.0nM	0.9438855996717426	0.04505944576306601	1.0352
TUMOR-C32-cellline-01-01_PD0325901_Conc2.5nM	0.9733319612765031	0.022129979811241176	0.9440000000000001
TUMOR-C32-cellline-01-01_PD0325901_Conc25.0nM	0.7853906852132579	0.1485311867399858	0.67
TUMOR-C32-cellline-01-01_PD0325901_Conc250.0nM	0.5064497883083166	0.1285404227373592	0.27
TUMOR-C32-cellline-01-01_PD0325901_Conc2530.0nM	0.2870929988347303	0.06087706184382881	0.32
TUMOR-C32-cellline-01-01_PD0325901_Conc8.0nM	0.8932651421419837	0.1314632184299294	0.83
TUMOR-C32-cellline-01-01_PD0325901_Conc80.0nM	0.6447669832622579	0.16348889256828952	0.57
TUMOR-C32-cellline-01-01_PD0325901_Conc800.0nM	0.3661224533128401	0.07415813416402342	0.28
TUMOR-C32-cellline-01-01_PD0325901_Conc8000.0nM	0.24680143566319535	0.06436243540404557	0.29
TUMOR-C32-cellline-01-01_PLX-4720_Conc2.5nM	1.00012291389367	0.02103317396336487	0.975
TUMOR-C32-cellline-01-01_PLX-4720_Conc25.0nM	0.9796273750018216	0.022963940670177718	1.0834
TUMOR-C32-cellline-01-01_PLX-4720_Conc250.0nM	0.7898967764839244	0.06986709087342051	0.82
TUMOR-C32-cellline-01-01_PLX-4720_Conc2530.0nM	0.4891134600706229	0.10633101670642742	0.58
TUMOR-C32-cellline-01-01_PLX-4720_Conc8.0nM	0.9948340699607734	0.02146395383392162	1.0828
TUMOR-C32-cellline-01-01_PLX-4720_Conc80.0nM	0.9304957158848698	0.03450432970900022	0.9955
TUMOR-C32-cellline-01-01_PLX-4720_Conc800.0nM	0.5970829832429725	0.08716186368793025	0.61
TUMOR-C32-cellline-01-01_PLX-4720_Conc8000.0nM	0.43081299093743264	0.13274862548014277	0.26
TUMOR-C32-cellline-01-01_Selumetinib_Conc2.5nM	0.994855730068779	0.01713062212527697	1.015
TUMOR-C32-cellline-01-01_Selumetinib_Conc25.0nM	0.9326093828189801	0.0515780681812192	1.0898
TUMOR-C32-cellline-01-01_Selumetinib_Conc250.0nM	0.6956341477475553	0.11547684650449709	0.74
TUMOR-C32-cellline-01-01_Selumetinib_Conc2530.0nM	0.4327610496750155	0.08987756007705082	0.33
TUMOR-C32-cellline-01-01_Selumetinib_Conc8.0nM	0.976860213060108	0.022384243819129353	0.9923
TUMOR-C32-cellline-01-01_Selumetinib_Conc80.0nM	0.838020501040028	0.09132831909978334	0.909
TUMOR-C32-cellline-01-01_Selumetinib_Conc800.0nM	0.5494647182897565	0.10467530340649052	0.7
TUMOR-C32-cellline-01-01_Selumetinib_Conc8000.0nM	0.34085611257572423	0.07599017217491601	0.26
TUMOR-C32-cellline-01-01_Vandetanib_Conc2.5nM	1.0025527465678539	0.020826807391534793	0.76
TUMOR-C32-cellline-01-01_Vandetanib_Conc25.0nM	1.0012259603376363	0.020999164453291985	0.9690000000000001
TUMOR-C32-cellline-01-01_Vandetanib_Conc250.0nM	0.9862427600025025	0.027346762514110372	0.99
TUMOR-C32-cellline-01-01_Vandetanib_Conc2530.0nM	0.8227649665623383	0.07993586290799495	0.76
TUMOR-C32-cellline-01-01_Vandetanib_Conc8.0nM	1.002240939634778	0.020860537816886286	0.9
TUMOR-C32-cellline-01-01_Vandetanib_Conc80.0nM	0.9975787859034018	0.02174924823838902	0.88
TUMOR-C32-cellline-01-01_Vandetanib_Conc800.0nM	0.94858590424388	0.047768551230089946	1.0545
TUMOR-C32-cellline-01-01_Vandetanib_Conc8000.0nM	0.6306284483226244	0.11217869200207504	0.73
TUMOR-C32-cellline-01-01	1.0026898480524895	0.020814323227258787	1.0
