# Supplementary material for: Mini-batch optimization enables training of ODE models on large-scale datasets
Source: Nat Commun. 2022 Jan 10;13:34. doi: 10.1038/s41467-021-27374-6 (PMC8748893; doi:10.1038/s41467-021-27374-6)
Supplement: Supplementary file 4 — Source data [file 41467_2021_27374_MOESM4_ESM.zip › source_data/drug_response_plots/source_data_cellline_CAKI2_training.tsv]

	mean	std	measurement
TUMOR-CAKI2-cellline-01-01_CHIR-265_Conc2.5nM	0.927155146256825	0.024880293330530018	1.179
TUMOR-CAKI2-cellline-01-01_CHIR-265_Conc25.0nM	0.9215414251418194	0.022741163278837725	1.0737
TUMOR-CAKI2-cellline-01-01_CHIR-265_Conc250.0nM	0.8588082310283784	0.022781994006836823	0.7
TUMOR-CAKI2-cellline-01-01_CHIR-265_Conc2530.0nM	0.5913359621766314	0.1050555620390885	0.4
TUMOR-CAKI2-cellline-01-01_CHIR-265_Conc8.0nM	0.9257978446156931	0.02429662364011364	1.0078
TUMOR-CAKI2-cellline-01-01_CHIR-265_Conc80.0nM	0.9063520140662342	0.018996169516309887	0.8
TUMOR-CAKI2-cellline-01-01_CHIR-265_Conc800.0nM	0.7567297093619728	0.06261311809871596	0.46
TUMOR-CAKI2-cellline-01-01_CHIR-265_Conc8000.0nM	0.48368848018511307	0.11826195525718511	0.36
TUMOR-CAKI2-cellline-01-01_Erlotinib_Conc2.5nM	0.9273689808588058	0.02487105570050926	1.0838
TUMOR-CAKI2-cellline-01-01_Erlotinib_Conc25.0nM	0.9239487601601871	0.022415031599691767	1.0492
TUMOR-CAKI2-cellline-01-01_Erlotinib_Conc250.0nM	0.8843377540770916	0.0319724542638654	0.925
TUMOR-CAKI2-cellline-01-01_Erlotinib_Conc2530.0nM	0.7116807289705365	0.1040001235390438	0.65
TUMOR-CAKI2-cellline-01-01_Erlotinib_Conc8.0nM	0.9265977941252034	0.02419537781273028	1.0598
TUMOR-CAKI2-cellline-01-01_Erlotinib_Conc80.0nM	0.9116969713874818	0.01992674731652178	0.968
TUMOR-CAKI2-cellline-01-01_Erlotinib_Conc800.0nM	0.8192830033623093	0.05607816515334277	0.85
TUMOR-CAKI2-cellline-01-01_Erlotinib_Conc8000.0nM	0.6050872950814429	0.09417324968566448	0.38
TUMOR-CAKI2-cellline-01-01_Lapatinib_Conc2.5nM	0.9293891315666016	0.02274787084249329	0.986
TUMOR-CAKI2-cellline-01-01_Lapatinib_Conc25.0nM	0.9302561781764463	0.02093082915982379	0.8
TUMOR-CAKI2-cellline-01-01_Lapatinib_Conc250.0nM	0.9119991248872326	0.024768011973426738	0.77
TUMOR-CAKI2-cellline-01-01_Lapatinib_Conc2530.0nM	0.7226563214714815	0.10604789020680704	0.63
TUMOR-CAKI2-cellline-01-01_Lapatinib_Conc8.0nM	0.9300874771985954	0.021769585505065317	1.0643
TUMOR-CAKI2-cellline-01-01_Lapatinib_Conc80.0nM	0.9276501328683298	0.020871317378890596	0.9470000000000001
TUMOR-CAKI2-cellline-01-01_Lapatinib_Conc800.0nM	0.8229646682669053	0.07059488392929307	0.88
TUMOR-CAKI2-cellline-01-01_Lapatinib_Conc8000.0nM	0.6297214261995768	0.12249169357159259	0.56
TUMOR-CAKI2-cellline-01-01_PD0325901_Conc2.5nM	0.9244308132946181	0.025048889201611618	0.9490000000000001
TUMOR-CAKI2-cellline-01-01_PD0325901_Conc25.0nM	0.9027788516010432	0.02945661747637689	0.961
TUMOR-CAKI2-cellline-01-01_PD0325901_Conc250.0nM	0.8196424468532244	0.04598499757770356	0.73
TUMOR-CAKI2-cellline-01-01_PD0325901_Conc2530.0nM	0.6949958555948493	0.09016450464739567	0.51
TUMOR-CAKI2-cellline-01-01_PD0325901_Conc8.0nM	0.9180719801281562	0.026079426148730787	1.0192
TUMOR-CAKI2-cellline-01-01_PD0325901_Conc80.0nM	0.869675237454695	0.0359913615451794	0.82
TUMOR-CAKI2-cellline-01-01_PD0325901_Conc800.0nM	0.757142238853195	0.060844406392666216	0.71
TUMOR-CAKI2-cellline-01-01_PD0325901_Conc8000.0nM	0.6431565588123082	0.1224048588434854	0.35
TUMOR-CAKI2-cellline-01-01_PLX-4720_Conc2.5nM	0.9291813994892489	0.0267539875148045	0.9963
TUMOR-CAKI2-cellline-01-01_PLX-4720_Conc25.0nM	0.9341849889929182	0.03018484743708776	1.0067
TUMOR-CAKI2-cellline-01-01_PLX-4720_Conc250.0nM	0.9448161974718724	0.037524004386118526	1.11
TUMOR-CAKI2-cellline-01-01_PLX-4720_Conc2530.0nM	0.9433139419836077	0.04860081065455615	0.9159999999999999
TUMOR-CAKI2-cellline-01-01_PLX-4720_Conc8.0nM	0.9308889344094256	0.02809941687341329	1.0696
TUMOR-CAKI2-cellline-01-01_PLX-4720_Conc80.0nM	0.9395486548528116	0.03320349383834297	0.95
TUMOR-CAKI2-cellline-01-01_PLX-4720_Conc800.0nM	0.9472065782037677	0.04603114567962281	1.0957
TUMOR-CAKI2-cellline-01-01_PLX-4720_Conc8000.0nM	0.9303751781322994	0.04085515149370704	0.58
TUMOR-CAKI2-cellline-01-01_Selumetinib_Conc2.5nM	0.9268354357217659	0.024970066948990424	0.9420000000000001
TUMOR-CAKI2-cellline-01-01_Selumetinib_Conc25.0nM	0.9195395407320358	0.023867725518533334	0.914
TUMOR-CAKI2-cellline-01-01_Selumetinib_Conc250.0nM	0.8784843276303042	0.025720758948230834	0.938
TUMOR-CAKI2-cellline-01-01_Selumetinib_Conc2530.0nM	0.7709069777462599	0.058737712664825414	0.75
TUMOR-CAKI2-cellline-01-01_Selumetinib_Conc8.0nM	0.9249278438538573	0.024571001139387733	1.0536
TUMOR-CAKI2-cellline-01-01_Selumetinib_Conc80.0nM	0.9058701851750989	0.023664094826640045	1.0302
TUMOR-CAKI2-cellline-01-01_Selumetinib_Conc800.0nM	0.8321810221307757	0.03393162584767632	1.0156
TUMOR-CAKI2-cellline-01-01_Selumetinib_Conc8000.0nM	0.7013664767219423	0.08252817483639573	0.81
TUMOR-CAKI2-cellline-01-01_Vandetanib_Conc2.5nM	0.9255355401318276	0.023130136763567694	0.82
TUMOR-CAKI2-cellline-01-01_Vandetanib_Conc25.0nM	0.9136585532259669	0.019354196997835162	0.82
TUMOR-CAKI2-cellline-01-01_Vandetanib_Conc250.0nM	0.8640256453990561	0.04306981823866987	0.88
TUMOR-CAKI2-cellline-01-01_Vandetanib_Conc2530.0nM	0.6698943930493654	0.11476451436158454	0.53
TUMOR-CAKI2-cellline-01-01_Vandetanib_Conc8.0nM	0.9213353931982328	0.020803463316780152	0.89
TUMOR-CAKI2-cellline-01-01_Vandetanib_Conc80.0nM	0.8982465645758028	0.021436168691760116	0.86
TUMOR-CAKI2-cellline-01-01_Vandetanib_Conc800.0nM	0.7942607774549413	0.07898652570097357	0.87
TUMOR-CAKI2-cellline-01-01_Vandetanib_Conc8000.0nM	0.5046178046384783	0.10090959096475945	0.4
TUMOR-CAKI2-cellline-01-01	0.9277162175737542	0.0252141808019832	1.0
