# Supplementary material for: Mini-batch optimization enables training of ODE models on large-scale datasets
Source: Nat Commun. 2022 Jan 10;13:34. doi: 10.1038/s41467-021-27374-6 (PMC8748893; doi:10.1038/s41467-021-27374-6)
Supplement: Supplementary file 4 — Source data [file 41467_2021_27374_MOESM4_ESM.zip › source_data/drug_response_plots/source_data_cellline_CAL12T_training.tsv]

	mean	std	measurement
TUMOR-CAL12T-cellline-01-01_Erlotinib_Conc2.5nM	0.8761675529313946	0.03705951077792261	1.0172
TUMOR-CAL12T-cellline-01-01_Erlotinib_Conc25.0nM	0.8737117067899514	0.03649970115073031	1.0379
TUMOR-CAL12T-cellline-01-01_Erlotinib_Conc250.0nM	0.8384880447332813	0.028276044740091908	0.87
TUMOR-CAL12T-cellline-01-01_Erlotinib_Conc2530.0nM	0.6705361787674808	0.08287158556522688	0.21
TUMOR-CAL12T-cellline-01-01_Erlotinib_Conc8.0nM	0.8756950386608443	0.03707275997251036	1.0661
TUMOR-CAL12T-cellline-01-01_Erlotinib_Conc80.0nM	0.8644897994832175	0.03222181527999478	1.0045
TUMOR-CAL12T-cellline-01-01_Erlotinib_Conc800.0nM	0.7635853947869403	0.04892895596618758	0.37
TUMOR-CAL12T-cellline-01-01_Erlotinib_Conc8000.0nM	0.58064911374059	0.12280553975068204	0.17
TUMOR-CAL12T-cellline-01-01_Lapatinib_Conc2.5nM	0.8761353707217656	0.036979655477477384	1.104
TUMOR-CAL12T-cellline-01-01_Lapatinib_Conc25.0nM	0.874941207466567	0.03677141210948359	1.0444
TUMOR-CAL12T-cellline-01-01_Lapatinib_Conc250.0nM	0.8628287796432643	0.03771442173093336	1.0287
TUMOR-CAL12T-cellline-01-01_Lapatinib_Conc2530.0nM	0.6573379521112163	0.12029142813393008	0.41
TUMOR-CAL12T-cellline-01-01_Lapatinib_Conc8.0nM	0.8758424065529047	0.03692288614701407	1.0887
TUMOR-CAL12T-cellline-01-01_Lapatinib_Conc80.0nM	0.872007263606589	0.03650972980444708	0.9259999999999999
TUMOR-CAL12T-cellline-01-01_Lapatinib_Conc800.0nM	0.8160974435515003	0.045383911744032494	0.77
TUMOR-CAL12T-cellline-01-01_Lapatinib_Conc8000.0nM	0.5338358626136933	0.17959525447803285	0.08
TUMOR-CAL12T-cellline-01-01_PD0325901_Conc2.5nM	0.8632981940593523	0.030860532996166385	0.9790000000000001
TUMOR-CAL12T-cellline-01-01_PD0325901_Conc25.0nM	0.7948608397894241	0.07824329373527229	0.9309999999999999
TUMOR-CAL12T-cellline-01-01_PD0325901_Conc250.0nM	0.5737832237510879	0.1031265473262385	0.51
TUMOR-CAL12T-cellline-01-01_PD0325901_Conc2530.0nM	0.3822970806145749	0.13185570358093215	0.32
TUMOR-CAL12T-cellline-01-01_PD0325901_Conc8.0nM	0.8402519084982352	0.043620551016592395	0.978
TUMOR-CAL12T-cellline-01-01_PD0325901_Conc80.0nM	0.7100596269437002	0.09453052216348735	0.77
TUMOR-CAL12T-cellline-01-01_PD0325901_Conc800.0nM	0.4561319646669695	0.127192145169484	0.51
TUMOR-CAL12T-cellline-01-01_PD0325901_Conc8000.0nM	0.33115176223741216	0.15588017340030316	0.27
TUMOR-CAL12T-cellline-01-01_PLX-4720_Conc2.5nM	0.8770596648575075	0.036216990804742506	0.82
TUMOR-CAL12T-cellline-01-01_PLX-4720_Conc25.0nM	0.880997200641926	0.03240967689977084	0.9890000000000001
TUMOR-CAL12T-cellline-01-01_PLX-4720_Conc250.0nM	0.8866397553263701	0.03653183683806797	1.0458
TUMOR-CAL12T-cellline-01-01_PLX-4720_Conc2530.0nM	0.8574699657202016	0.049355909036729075	0.946
TUMOR-CAL12T-cellline-01-01_PLX-4720_Conc8.0nM	0.8782770430220485	0.034791564494628315	0.87
TUMOR-CAL12T-cellline-01-01_PLX-4720_Conc80.0nM	0.8851506851586632	0.03230734439637551	1.0390000000000001
TUMOR-CAL12T-cellline-01-01_PLX-4720_Conc800.0nM	0.879195193595734	0.039242150165325056	0.965
TUMOR-CAL12T-cellline-01-01_PLX-4720_Conc8000.0nM	0.8209395149507952	0.09523160977127654	0.43
TUMOR-CAL12T-cellline-01-01_Selumetinib_Conc2.5nM	0.8749897934620542	0.036955839742764396	0.89
TUMOR-CAL12T-cellline-01-01_Selumetinib_Conc25.0nM	0.8625544147576463	0.036863182480799055	0.81
TUMOR-CAL12T-cellline-01-01_Selumetinib_Conc250.0nM	0.7675797659734582	0.07412966130406369	1.01
TUMOR-CAL12T-cellline-01-01_Selumetinib_Conc2530.0nM	0.5630699008240253	0.091980443507774	0.58
TUMOR-CAL12T-cellline-01-01_Selumetinib_Conc8.0nM	0.8719257465095535	0.036816925559721304	0.987
TUMOR-CAL12T-cellline-01-01_Selumetinib_Conc80.0nM	0.8329308891837008	0.04308300197331461	0.83
TUMOR-CAL12T-cellline-01-01_Selumetinib_Conc800.0nM	0.6780828258570206	0.0810125284899545	0.76
TUMOR-CAL12T-cellline-01-01_Selumetinib_Conc8000.0nM	0.4452974075265355	0.12154407485834712	0.34
TUMOR-CAL12T-cellline-01-01_Vandetanib_Conc2.5nM	0.8759136595119568	0.036868778423458134	0.8
TUMOR-CAL12T-cellline-01-01_Vandetanib_Conc25.0nM	0.8714578935654982	0.03511891562849704	0.85
TUMOR-CAL12T-cellline-01-01_Vandetanib_Conc250.0nM	0.8271973258668156	0.029061185810509798	0.9329999999999999
TUMOR-CAL12T-cellline-01-01_Vandetanib_Conc2530.0nM	0.5147203057733265	0.14132040775360236	0.32
TUMOR-CAL12T-cellline-01-01_Vandetanib_Conc8.0nM	0.8748456201399151	0.03644678163727842	0.81
TUMOR-CAL12T-cellline-01-01_Vandetanib_Conc80.0nM	0.8604371153274327	0.031547712167064076	0.73
TUMOR-CAL12T-cellline-01-01_Vandetanib_Conc800.0nM	0.7103595816432502	0.07608252125440404	0.4
TUMOR-CAL12T-cellline-01-01_Vandetanib_Conc8000.0nM	0.3387669343464229	0.17195768904552192	0.14
TUMOR-CAL12T-cellline-01-01	0.8763845385266373	0.037043402071894	1.0
