# Supplementary material for: Mini-batch optimization enables training of ODE models on large-scale datasets
Source: Nat Commun. 2022 Jan 10;13:34. doi: 10.1038/s41467-021-27374-6 (PMC8748893; doi:10.1038/s41467-021-27374-6)
Supplement: Supplementary file 4 — Source data [file 41467_2021_27374_MOESM4_ESM.zip › source_data/drug_response_plots/source_data_cellline_CAL78_training.tsv]

	mean	std	measurement
TUMOR-CAL78-cellline-01-01_CHIR-265_Conc2.5nM	1.0514027277650022	0.023455928622398703	0.966
TUMOR-CAL78-cellline-01-01_CHIR-265_Conc25.0nM	1.0433575885771003	0.02072330081661623	1.0353
TUMOR-CAL78-cellline-01-01_CHIR-265_Conc250.0nM	0.9484383215151446	0.03745359975895992	0.66
TUMOR-CAL78-cellline-01-01_CHIR-265_Conc2530.0nM	0.6593201492008752	0.13980211153156358	0.57
TUMOR-CAL78-cellline-01-01_CHIR-265_Conc8.0nM	1.049455159684725	0.022562905890648775	1.0431
TUMOR-CAL78-cellline-01-01_CHIR-265_Conc80.0nM	1.0233347927068233	0.024957247918030535	0.9329999999999999
TUMOR-CAL78-cellline-01-01_CHIR-265_Conc800.0nM	0.8210582899146097	0.07289571504617101	0.69
TUMOR-CAL78-cellline-01-01_CHIR-265_Conc8000.0nM	0.5509682661151014	0.23293826241509394	0.54
TUMOR-CAL78-cellline-01-01_Erlotinib_Conc2.5nM	1.0519833524858844	0.02323099987180277	1.155
TUMOR-CAL78-cellline-01-01_Erlotinib_Conc25.0nM	1.0511817113016293	0.021190532737088652	1.114
TUMOR-CAL78-cellline-01-01_Erlotinib_Conc250.0nM	1.0389490894083604	0.018415638920999886	1.138
TUMOR-CAL78-cellline-01-01_Erlotinib_Conc2530.0nM	0.9445774145464269	0.04758926318935148	0.93
TUMOR-CAL78-cellline-01-01_Erlotinib_Conc8.0nM	1.0518013784346365	0.02266268156029852	0.9420000000000001
TUMOR-CAL78-cellline-01-01_Erlotinib_Conc80.0nM	1.0486687131913592	0.01868389078517912	1.0702
TUMOR-CAL78-cellline-01-01_Erlotinib_Conc800.0nM	1.0139223456974216	0.031639743825632345	0.973
TUMOR-CAL78-cellline-01-01_Erlotinib_Conc8000.0nM	0.8607598964552405	0.06330078854226187	0.7
TUMOR-CAL78-cellline-01-01_Lapatinib_Conc2.5nM	1.0563632404735928	0.02508448619278998	1.1079999999999999
TUMOR-CAL78-cellline-01-01_Lapatinib_Conc25.0nM	1.0577680558036655	0.02576127770399522	1.135
TUMOR-CAL78-cellline-01-01_Lapatinib_Conc250.0nM	1.0498532303623476	0.022513554564378528	0.9998
TUMOR-CAL78-cellline-01-01_Lapatinib_Conc2530.0nM	0.9161849691891307	0.06066393286730419	0.9540000000000001
TUMOR-CAL78-cellline-01-01_Lapatinib_Conc8.0nM	1.057393162967905	0.025983186586594275	1.0061
TUMOR-CAL78-cellline-01-01_Lapatinib_Conc80.0nM	1.0563521010428114	0.02377404918277622	1.0715
TUMOR-CAL78-cellline-01-01_Lapatinib_Conc800.0nM	1.0153722073776286	0.02855610626404381	0.992
TUMOR-CAL78-cellline-01-01_Lapatinib_Conc8000.0nM	0.8241915876401171	0.08730227783972316	0.68
TUMOR-CAL78-cellline-01-01_PD0325901_Conc2.5nM	1.0429225392099848	0.02288655356060345	1.125
TUMOR-CAL78-cellline-01-01_PD0325901_Conc25.0nM	0.9916055739631282	0.04555442459057738	1.146
TUMOR-CAL78-cellline-01-01_PD0325901_Conc250.0nM	0.8561760998772667	0.06596704125357952	1.0871
TUMOR-CAL78-cellline-01-01_PD0325901_Conc2530.0nM	0.6409763221540975	0.15913188584634488	1.0146
TUMOR-CAL78-cellline-01-01_PD0325901_Conc8.0nM	1.0266896167666244	0.02984462441691627	1.0525
TUMOR-CAL78-cellline-01-01_PD0325901_Conc80.0nM	0.9318893903215691	0.0635787730042839	1.119
TUMOR-CAL78-cellline-01-01_PD0325901_Conc800.0nM	0.7457348425702569	0.09890077213477369	0.9670000000000001
TUMOR-CAL78-cellline-01-01_PD0325901_Conc8000.0nM	0.5530064521366062	0.1847550747286435	0.89
TUMOR-CAL78-cellline-01-01_PLX-4720_Conc2.5nM	1.052833789183911	0.022872862384943467	0.9490000000000001
TUMOR-CAL78-cellline-01-01_PLX-4720_Conc25.0nM	1.0583953488701414	0.019635570734372675	1.0377
TUMOR-CAL78-cellline-01-01_PLX-4720_Conc250.0nM	1.0744038638614006	0.03291647610974089	0.9951
TUMOR-CAL78-cellline-01-01_PLX-4720_Conc2530.0nM	1.066728841093369	0.04494734463272189	0.79
TUMOR-CAL78-cellline-01-01_PLX-4720_Conc8.0nM	1.054380866324972	0.021667879770128164	0.966
TUMOR-CAL78-cellline-01-01_PLX-4720_Conc80.0nM	1.0664733361576106	0.02261587669275024	1.0809
TUMOR-CAL78-cellline-01-01_PLX-4720_Conc800.0nM	1.0756572150134152	0.03986892774609956	1.0333
TUMOR-CAL78-cellline-01-01_PLX-4720_Conc8000.0nM	1.0459996768174997	0.06706846543261917	0.75
TUMOR-CAL78-cellline-01-01_Selumetinib_Conc2.5nM	1.050133479155871	0.022898240923422724	0.89
TUMOR-CAL78-cellline-01-01_Selumetinib_Conc25.0nM	1.0347900582925005	0.02174078621570231	1.157
TUMOR-CAL78-cellline-01-01_Selumetinib_Conc250.0nM	0.9568099445992345	0.042353733494151606	1.0889
TUMOR-CAL78-cellline-01-01_Selumetinib_Conc2530.0nM	0.8089575980054473	0.07189594891004805	0.978
TUMOR-CAL78-cellline-01-01_Selumetinib_Conc8.0nM	1.0460512487132163	0.02200400279074245	1.0353
TUMOR-CAL78-cellline-01-01_Selumetinib_Conc80.0nM	1.0072354768536909	0.028173516782791754	1.122
TUMOR-CAL78-cellline-01-01_Selumetinib_Conc800.0nM	0.8872186256739887	0.052828564840258815	0.9945
TUMOR-CAL78-cellline-01-01_Selumetinib_Conc8000.0nM	0.7180359570883545	0.1301419831407776	1.0162
TUMOR-CAL78-cellline-01-01_Vandetanib_Conc2.5nM	1.0518751299371656	0.02338335614395036	0.948
TUMOR-CAL78-cellline-01-01_Vandetanib_Conc25.0nM	1.0501541235396017	0.022344755948571784	1.0716
TUMOR-CAL78-cellline-01-01_Vandetanib_Conc250.0nM	1.030792012981793	0.020015408125679438	1.028
TUMOR-CAL78-cellline-01-01_Vandetanib_Conc2530.0nM	0.8765159970202463	0.04056558416857254	0.9948
TUMOR-CAL78-cellline-01-01_Vandetanib_Conc8.0nM	1.0514606583331838	0.023117192445596665	0.929
TUMOR-CAL78-cellline-01-01_Vandetanib_Conc80.0nM	1.045614106425885	0.02042901657018499	1.0603
TUMOR-CAL78-cellline-01-01_Vandetanib_Conc800.0nM	0.9904094637971597	0.03715105107285866	1.0774
TUMOR-CAL78-cellline-01-01_Vandetanib_Conc8000.0nM	0.6921725571817435	0.0584386940681644	0.84
TUMOR-CAL78-cellline-01-01	1.0520616985129796	0.023507239231849046	1.0
