# Supplementary material for: Mini-batch optimization enables training of ODE models on large-scale datasets
Source: Nat Commun. 2022 Jan 10;13:34. doi: 10.1038/s41467-021-27374-6 (PMC8748893; doi:10.1038/s41467-021-27374-6)
Supplement: Supplementary file 4 — Source data [file 41467_2021_27374_MOESM4_ESM.zip › source_data/drug_response_plots/source_data_cellline_CALU6_training.tsv]

	mean	std	measurement
TUMOR-CALU6-cellline-01-01_Erlotinib_Conc2.5nM	0.9451221641704335	0.021502123980876454	1.155
TUMOR-CALU6-cellline-01-01_Erlotinib_Conc25.0nM	0.9451147579043498	0.023149432005233506	1.189
TUMOR-CALU6-cellline-01-01_Erlotinib_Conc250.0nM	0.927297705617438	0.018642271173872182	1.158
TUMOR-CALU6-cellline-01-01_Erlotinib_Conc2530.0nM	0.838921351993589	0.06360379403016675	1.0392
TUMOR-CALU6-cellline-01-01_Erlotinib_Conc8.0nM	0.9453597456157388	0.022177725164590212	0.972
TUMOR-CALU6-cellline-01-01_Erlotinib_Conc80.0nM	0.9408880098663154	0.02145564122862375	1.163
TUMOR-CALU6-cellline-01-01_Erlotinib_Conc800.0nM	0.8930856741353106	0.03322408218411106	0.9540000000000001
TUMOR-CALU6-cellline-01-01_Erlotinib_Conc8000.0nM	0.7857765407794839	0.08322100163482078	0.47
TUMOR-CALU6-cellline-01-01_Lapatinib_Conc2.5nM	0.9454897519750609	0.021618536511212094	0.83
TUMOR-CALU6-cellline-01-01_Lapatinib_Conc25.0nM	0.9456342769271542	0.022259860548300002	1.0833
TUMOR-CALU6-cellline-01-01_Lapatinib_Conc250.0nM	0.9417707711899457	0.02408684186502187	1.0539
TUMOR-CALU6-cellline-01-01_Lapatinib_Conc2530.0nM	0.8537346181866432	0.07350652125996524	0.9
TUMOR-CALU6-cellline-01-01_Lapatinib_Conc8.0nM	0.9456668332073358	0.02191905705885657	0.9740000000000001
TUMOR-CALU6-cellline-01-01_Lapatinib_Conc80.0nM	0.9448721947303694	0.022683970073747645	0.81
TUMOR-CALU6-cellline-01-01_Lapatinib_Conc800.0nM	0.9205185236910097	0.034951909273996856	0.976
TUMOR-CALU6-cellline-01-01_Lapatinib_Conc8000.0nM	0.7821471446937405	0.11702080819354711	0.8
TUMOR-CALU6-cellline-01-01_PD0325901_Conc2.5nM	0.9381805892432531	0.020789684424382306	1.113
TUMOR-CALU6-cellline-01-01_PD0325901_Conc25.0nM	0.8911188607341323	0.03651615295096414	0.86
TUMOR-CALU6-cellline-01-01_PD0325901_Conc250.0nM	0.7210250180758373	0.07428807302911948	0.42
TUMOR-CALU6-cellline-01-01_PD0325901_Conc2530.0nM	0.5319554531777955	0.15114840144744626	0.16
TUMOR-CALU6-cellline-01-01_PD0325901_Conc8.0nM	0.924418559795197	0.023538113920878616	0.88
TUMOR-CALU6-cellline-01-01_PD0325901_Conc80.0nM	0.8232400628591628	0.04914389132222976	0.57
TUMOR-CALU6-cellline-01-01_PD0325901_Conc800.0nM	0.6119148473411926	0.11189810905255924	0.27
TUMOR-CALU6-cellline-01-01_PD0325901_Conc8000.0nM	0.4858746072814519	0.15866989672583612	0.07
TUMOR-CALU6-cellline-01-01_PLX-4720_Conc2.5nM	0.9462346411227642	0.020588147347524222	1.0511
TUMOR-CALU6-cellline-01-01_PLX-4720_Conc25.0nM	0.9515135882566448	0.0216303503984841	1.158
TUMOR-CALU6-cellline-01-01_PLX-4720_Conc250.0nM	0.9624473928534767	0.03293669280405405	1.135
TUMOR-CALU6-cellline-01-01_PLX-4720_Conc2530.0nM	0.9391489361997035	0.027182775224048078	0.72
TUMOR-CALU6-cellline-01-01_PLX-4720_Conc8.0nM	0.9479505435854353	0.0204880147565576	0.9
TUMOR-CALU6-cellline-01-01_PLX-4720_Conc80.0nM	0.9575305183295434	0.026714182600108088	0.909
TUMOR-CALU6-cellline-01-01_PLX-4720_Conc800.0nM	0.9583414901613159	0.03068574459638141	0.972
TUMOR-CALU6-cellline-01-01_PLX-4720_Conc8000.0nM	0.9078122046434745	0.07011530702653247	0.28
TUMOR-CALU6-cellline-01-01_Selumetinib_Conc2.5nM	0.9435256488723247	0.02077555509350081	0.89
TUMOR-CALU6-cellline-01-01_Selumetinib_Conc25.0nM	0.9313118918959006	0.018554721074590753	1.0188
TUMOR-CALU6-cellline-01-01_Selumetinib_Conc250.0nM	0.8559040583070212	0.027526622109450886	0.83
TUMOR-CALU6-cellline-01-01_Selumetinib_Conc2530.0nM	0.6716595213552199	0.08295749506895272	0.55
TUMOR-CALU6-cellline-01-01_Selumetinib_Conc8.0nM	0.9403941542422167	0.020087013201835445	1.105
TUMOR-CALU6-cellline-01-01_Selumetinib_Conc80.0nM	0.9069211660055337	0.018227189102176307	1.114
TUMOR-CALU6-cellline-01-01_Selumetinib_Conc800.0nM	0.7718047996458738	0.04556888942431185	0.69
TUMOR-CALU6-cellline-01-01_Selumetinib_Conc8000.0nM	0.581710649839683	0.13377059636542585	0.42
TUMOR-CALU6-cellline-01-01_Vandetanib_Conc2.5nM	0.9446910577435916	0.020982031408436068	0.9259999999999999
TUMOR-CALU6-cellline-01-01_Vandetanib_Conc25.0nM	0.9423491653303667	0.0200662793954137	0.87
TUMOR-CALU6-cellline-01-01_Vandetanib_Conc250.0nM	0.9162505661849677	0.017980653608456933	1.0092
TUMOR-CALU6-cellline-01-01_Vandetanib_Conc2530.0nM	0.7353664937924196	0.05344002073562785	0.927
TUMOR-CALU6-cellline-01-01_Vandetanib_Conc8.0nM	0.9441449521573363	0.020714616666170547	0.81
TUMOR-CALU6-cellline-01-01_Vandetanib_Conc80.0nM	0.9362388966373901	0.018585976114960105	1.0788
TUMOR-CALU6-cellline-01-01_Vandetanib_Conc800.0nM	0.8512072725017724	0.025873167590986835	0.924
TUMOR-CALU6-cellline-01-01_Vandetanib_Conc8000.0nM	0.5888284644326209	0.07966275012985348	0.82
TUMOR-CALU6-cellline-01-01	0.944953251344848	0.021103639416486866	1.0
