# Supplementary material for: Mini-batch optimization enables training of ODE models on large-scale datasets
Source: Nat Commun. 2022 Jan 10;13:34. doi: 10.1038/s41467-021-27374-6 (PMC8748893; doi:10.1038/s41467-021-27374-6)
Supplement: Supplementary file 4 — Source data [file 41467_2021_27374_MOESM4_ESM.zip › source_data/drug_response_plots/source_data_cellline_CAMA1_training.tsv]

	mean	std	measurement
TUMOR-CAMA1-cellline-01-01_CHIR-265_Conc2.5nM	1.0165925232132738	0.029476486566950108	1.128
TUMOR-CAMA1-cellline-01-01_CHIR-265_Conc25.0nM	1.0139740305913372	0.02838185714795055	1.104
TUMOR-CAMA1-cellline-01-01_CHIR-265_Conc250.0nM	0.9787755274635386	0.0234878649337241	1.0155
TUMOR-CAMA1-cellline-01-01_CHIR-265_Conc2530.0nM	0.7710963802592538	0.15503174661536245	0.64
TUMOR-CAMA1-cellline-01-01_CHIR-265_Conc8.0nM	1.016034099912432	0.02928959274206785	0.965
TUMOR-CAMA1-cellline-01-01_CHIR-265_Conc80.0nM	1.005742574057052	0.024539034065179363	0.88
TUMOR-CAMA1-cellline-01-01_CHIR-265_Conc800.0nM	0.9154238946366136	0.057007273180611696	0.89
TUMOR-CAMA1-cellline-01-01_CHIR-265_Conc8000.0nM	0.6922289725974519	0.1696194372880631	0.47
TUMOR-CAMA1-cellline-01-01_Erlotinib_Conc2.5nM	1.0167677541663576	0.029514263425238153	1.0068
TUMOR-CAMA1-cellline-01-01_Erlotinib_Conc25.0nM	1.016542801418328	0.029404213536827668	1.0384
TUMOR-CAMA1-cellline-01-01_Erlotinib_Conc250.0nM	1.011466066507371	0.023603968825952247	1.0132
TUMOR-CAMA1-cellline-01-01_Erlotinib_Conc2530.0nM	0.9704741828065513	0.031453786938544184	0.9109999999999999
TUMOR-CAMA1-cellline-01-01_Erlotinib_Conc8.0nM	1.0167192784246912	0.02950974419619739	1.121
TUMOR-CAMA1-cellline-01-01_Erlotinib_Conc80.0nM	1.0153263312850898	0.0277854521446156	1.105
TUMOR-CAMA1-cellline-01-01_Erlotinib_Conc800.0nM	0.9976992851226163	0.016279986232486412	1.0573
TUMOR-CAMA1-cellline-01-01_Erlotinib_Conc8000.0nM	0.9404155255378059	0.06338221113298204	0.9329999999999999
TUMOR-CAMA1-cellline-01-01_Lapatinib_Conc2.5nM	1.016766876297421	0.029533259020766648	1.0574
TUMOR-CAMA1-cellline-01-01_Lapatinib_Conc25.0nM	1.0165914261098026	0.029617803273530908	1.033
TUMOR-CAMA1-cellline-01-01_Lapatinib_Conc250.0nM	1.0130060682280004	0.03338848463264772	1.0652
TUMOR-CAMA1-cellline-01-01_Lapatinib_Conc2530.0nM	0.9480369931116768	0.07573532895214098	0.902
TUMOR-CAMA1-cellline-01-01_Lapatinib_Conc8.0nM	1.016715213581163	0.029564949888906466	1.0993
TUMOR-CAMA1-cellline-01-01_Lapatinib_Conc80.0nM	1.0158778454702277	0.03021637387960482	1.0384
TUMOR-CAMA1-cellline-01-01_Lapatinib_Conc800.0nM	1.0009448009793456	0.0459056508273327	1.161
TUMOR-CAMA1-cellline-01-01_Lapatinib_Conc8000.0nM	0.8719621871832179	0.14432135216582362	0.78
TUMOR-CAMA1-cellline-01-01_PD0325901_Conc2.5nM	1.0127770390772788	0.025656914348268653	1.0591
TUMOR-CAMA1-cellline-01-01_PD0325901_Conc25.0nM	0.9825315559451291	0.033875114708206616	1.0087
TUMOR-CAMA1-cellline-01-01_PD0325901_Conc250.0nM	0.8972276768454028	0.08323449213710177	0.89
TUMOR-CAMA1-cellline-01-01_PD0325901_Conc2530.0nM	0.7446162195395489	0.1321602175403779	0.85
TUMOR-CAMA1-cellline-01-01_PD0325901_Conc8.0nM	1.0048881059012114	0.01877304078307004	1.0255
TUMOR-CAMA1-cellline-01-01_PD0325901_Conc80.0nM	0.9507226009688287	0.05511212621859356	0.94
TUMOR-CAMA1-cellline-01-01_PD0325901_Conc800.0nM	0.829833929244216	0.1078778864869228	0.976
TUMOR-CAMA1-cellline-01-01_PD0325901_Conc8000.0nM	0.6563676697772667	0.15722090806862313	0.76
TUMOR-CAMA1-cellline-01-01_PLX-4720_Conc2.5nM	1.017299488291544	0.029788879908932555	1.0375
TUMOR-CAMA1-cellline-01-01_PLX-4720_Conc25.0nM	1.019041535173764	0.03070674535233768	0.9620000000000001
TUMOR-CAMA1-cellline-01-01_PLX-4720_Conc250.0nM	1.0223711185547137	0.030527160446783205	1.0261
TUMOR-CAMA1-cellline-01-01_PLX-4720_Conc2530.0nM	1.0181359752054584	0.02983269626303088	0.934
TUMOR-CAMA1-cellline-01-01_PLX-4720_Conc8.0nM	1.0179039863502979	0.030122888826841412	0.9390000000000001
TUMOR-CAMA1-cellline-01-01_PLX-4720_Conc80.0nM	1.0207932598519611	0.031246108938143745	0.935
TUMOR-CAMA1-cellline-01-01_PLX-4720_Conc800.0nM	1.0221969057414833	0.029028329512684813	1.0403
TUMOR-CAMA1-cellline-01-01_PLX-4720_Conc8000.0nM	1.010857386425505	0.03665817144745744	1.0729
TUMOR-CAMA1-cellline-01-01_Selumetinib_Conc2.5nM	1.0152943533035335	0.02739351492048901	0.9229999999999999
TUMOR-CAMA1-cellline-01-01_Selumetinib_Conc25.0nM	1.0037552151618976	0.015617566602829563	0.932
TUMOR-CAMA1-cellline-01-01_Selumetinib_Conc250.0nM	0.9617571182000845	0.03820378900131414	0.9279999999999999
TUMOR-CAMA1-cellline-01-01_Selumetinib_Conc2530.0nM	0.8698230333088505	0.08201761233999695	0.902
TUMOR-CAMA1-cellline-01-01_Selumetinib_Conc8.0nM	1.012152325940947	0.023209496468198677	0.985
TUMOR-CAMA1-cellline-01-01_Selumetinib_Conc80.0nM	0.9864714289295418	0.023210330104020387	0.9059999999999999
TUMOR-CAMA1-cellline-01-01_Selumetinib_Conc800.0nM	0.9239587911437088	0.055273311205221054	1.0355
TUMOR-CAMA1-cellline-01-01_Selumetinib_Conc8000.0nM	0.8085599124518454	0.1043458039405253	0.985
TUMOR-CAMA1-cellline-01-01_Vandetanib_Conc2.5nM	1.0166567022385071	0.029397833029465713	0.9690000000000001
TUMOR-CAMA1-cellline-01-01_Vandetanib_Conc25.0nM	1.0155902363135743	0.02832612752835099	1.0175
TUMOR-CAMA1-cellline-01-01_Vandetanib_Conc250.0nM	1.005077646664993	0.018929154018067086	1.135
TUMOR-CAMA1-cellline-01-01_Vandetanib_Conc2530.0nM	0.9232461300912089	0.057239743012564674	1.0161
TUMOR-CAMA1-cellline-01-01_Vandetanib_Conc8.0nM	1.0163812619184007	0.029134975065419826	0.83
TUMOR-CAMA1-cellline-01-01_Vandetanib_Conc80.0nM	1.0130237365658594	0.0256223610124635	0.987
TUMOR-CAMA1-cellline-01-01_Vandetanib_Conc800.0nM	0.9811078476876192	0.023108734958867564	0.9209999999999999
TUMOR-CAMA1-cellline-01-01_Vandetanib_Conc8000.0nM	0.834876047552122	0.1275379188098644	0.83
TUMOR-CAMA1-cellline-01-01	1.0167911543170702	0.029516902075955462	1.0
