# Supplementary material for: Mini-batch optimization enables training of ODE models on large-scale datasets
Source: Nat Commun. 2022 Jan 10;13:34. doi: 10.1038/s41467-021-27374-6 (PMC8748893; doi:10.1038/s41467-021-27374-6)
Supplement: Supplementary file 4 — Source data [file 41467_2021_27374_MOESM4_ESM.zip › source_data/drug_response_plots/source_data_cellline_CAPAN2_training.tsv]

	mean	std	measurement
TUMOR-CAPAN2-cellline-01-01_CHIR-265_Conc2.5nM	0.9481104900029613	0.033600459253280104	0.9229999999999999
TUMOR-CAPAN2-cellline-01-01_CHIR-265_Conc25.0nM	0.9397035185974547	0.030354845473654798	1.0523
TUMOR-CAPAN2-cellline-01-01_CHIR-265_Conc250.0nM	0.8460668794213696	0.04215353940596116	0.965
TUMOR-CAPAN2-cellline-01-01_CHIR-265_Conc2530.0nM	0.5907169581475638	0.09951031389936896	0.76
TUMOR-CAPAN2-cellline-01-01_CHIR-265_Conc8.0nM	0.9463674126093471	0.03323366628530061	1.0676
TUMOR-CAPAN2-cellline-01-01_CHIR-265_Conc80.0nM	0.9158055500981407	0.02262504678804612	1.27
TUMOR-CAPAN2-cellline-01-01_CHIR-265_Conc800.0nM	0.7344067877444729	0.05878568426564855	1.2009999999999998
TUMOR-CAPAN2-cellline-01-01_CHIR-265_Conc8000.0nM	0.4787689132558258	0.1004785576009822	0.26
TUMOR-CAPAN2-cellline-01-01_Erlotinib_Conc2.5nM	0.9485250396746405	0.03375712130939636	1.0221
TUMOR-CAPAN2-cellline-01-01_Erlotinib_Conc25.0nM	0.9449630898833542	0.03287670922186925	0.917
TUMOR-CAPAN2-cellline-01-01_Erlotinib_Conc250.0nM	0.9088808335848855	0.02726577723004854	1.0499
TUMOR-CAPAN2-cellline-01-01_Erlotinib_Conc2530.0nM	0.7971064806500843	0.04621772751586466	0.89
TUMOR-CAPAN2-cellline-01-01_Erlotinib_Conc8.0nM	0.9477894650987055	0.033703868929488956	1.168
TUMOR-CAPAN2-cellline-01-01_Erlotinib_Conc80.0nM	0.9350273202598298	0.031132067377012396	0.89
TUMOR-CAPAN2-cellline-01-01_Erlotinib_Conc800.0nM	0.8434028741408218	0.0423713856723006	0.88
TUMOR-CAPAN2-cellline-01-01_Erlotinib_Conc8000.0nM	0.7716532087636381	0.058607898316537226	0.71
TUMOR-CAPAN2-cellline-01-01_Lapatinib_Conc2.5nM	0.9484835566302801	0.033564300017336436	1.0998
TUMOR-CAPAN2-cellline-01-01_Lapatinib_Conc25.0nM	0.9456645444429718	0.031946798276880045	0.9259999999999999
TUMOR-CAPAN2-cellline-01-01_Lapatinib_Conc250.0nM	0.9265557903755491	0.031194365099950223	1.0148
TUMOR-CAPAN2-cellline-01-01_Lapatinib_Conc2530.0nM	0.812107108909123	0.05916058141048353	1.0061
TUMOR-CAPAN2-cellline-01-01_Lapatinib_Conc8.0nM	0.9477565055293065	0.033097184940095	1.261
TUMOR-CAPAN2-cellline-01-01_Lapatinib_Conc80.0nM	0.939964940595087	0.030108739470084606	1.0632
TUMOR-CAPAN2-cellline-01-01_Lapatinib_Conc800.0nM	0.8722860307601337	0.04217346660314545	0.85
TUMOR-CAPAN2-cellline-01-01_Lapatinib_Conc8000.0nM	0.7782303583124269	0.06534732076299091	0.57
TUMOR-CAPAN2-cellline-01-01_PD0325901_Conc2.5nM	0.9307827849665122	0.021243241327162054	0.9
TUMOR-CAPAN2-cellline-01-01_PD0325901_Conc25.0nM	0.8546249639986071	0.05415565317197703	0.64
TUMOR-CAPAN2-cellline-01-01_PD0325901_Conc250.0nM	0.6613684284607526	0.13757842520921285	0.46
TUMOR-CAPAN2-cellline-01-01_PD0325901_Conc2530.0nM	0.4997518495124867	0.13827771351737178	0.33
TUMOR-CAPAN2-cellline-01-01_PD0325901_Conc8.0nM	0.9018005366694279	0.030817291914349253	0.72
TUMOR-CAPAN2-cellline-01-01_PD0325901_Conc80.0nM	0.7734875485223843	0.08730623168595114	0.47
TUMOR-CAPAN2-cellline-01-01_PD0325901_Conc800.0nM	0.575798646712113	0.14413548079898356	0.45
TUMOR-CAPAN2-cellline-01-01_PD0325901_Conc8000.0nM	0.44441786875175715	0.13821320568457698	0.24
TUMOR-CAPAN2-cellline-01-01_PLX-4720_Conc2.5nM	0.9501492401752657	0.03317303735162386	0.88
TUMOR-CAPAN2-cellline-01-01_PLX-4720_Conc25.0nM	0.9519382368486495	0.031322041971859484	0.76
TUMOR-CAPAN2-cellline-01-01_PLX-4720_Conc250.0nM	0.9459667037423832	0.027611403977132493	1.276
TUMOR-CAPAN2-cellline-01-01_PLX-4720_Conc2530.0nM	0.9159451135981858	0.056663067833328855	0.9009999999999999
TUMOR-CAPAN2-cellline-01-01_PLX-4720_Conc8.0nM	0.9511300791130237	0.0323973721106957	0.82
TUMOR-CAPAN2-cellline-01-01_PLX-4720_Conc80.0nM	0.9512769672676749	0.029475352546560037	1.149
TUMOR-CAPAN2-cellline-01-01_PLX-4720_Conc800.0nM	0.932936775978894	0.03816088875084959	1.121
TUMOR-CAPAN2-cellline-01-01_PLX-4720_Conc8000.0nM	0.8868546342700341	0.09427576331448684	1.0904
TUMOR-CAPAN2-cellline-01-01_Selumetinib_Conc2.5nM	0.9461129936165917	0.03171875134734591	0.955
TUMOR-CAPAN2-cellline-01-01_Selumetinib_Conc25.0nM	0.9262883435486113	0.023769800914151425	0.9
TUMOR-CAPAN2-cellline-01-01_Selumetinib_Conc250.0nM	0.8479434006844346	0.03724854907284107	0.59
TUMOR-CAPAN2-cellline-01-01_Selumetinib_Conc2530.0nM	0.6693611503423821	0.11159627717732931	0.44
TUMOR-CAPAN2-cellline-01-01_Selumetinib_Conc8.0nM	0.9405149981809006	0.028167922866631893	1.0322
TUMOR-CAPAN2-cellline-01-01_Selumetinib_Conc80.0nM	0.8966809921057928	0.028956748810161432	0.9590000000000001
TUMOR-CAPAN2-cellline-01-01_Selumetinib_Conc800.0nM	0.7732436458381781	0.05485158199823039	0.53
TUMOR-CAPAN2-cellline-01-01_Selumetinib_Conc8000.0nM	0.5810274114858309	0.12685733451673445	0.49
TUMOR-CAPAN2-cellline-01-01_Vandetanib_Conc2.5nM	0.948203449121564	0.03361747152400878	0.77
TUMOR-CAPAN2-cellline-01-01_Vandetanib_Conc25.0nM	0.9428190988277521	0.03207348348522495	0.9
TUMOR-CAPAN2-cellline-01-01_Vandetanib_Conc250.0nM	0.8978451815759405	0.02244853646418881	0.74
TUMOR-CAPAN2-cellline-01-01_Vandetanib_Conc2530.0nM	0.7051262690498218	0.07774334490838042	0.46
TUMOR-CAPAN2-cellline-01-01_Vandetanib_Conc8.0nM	0.9468651202693836	0.03328937639140732	0.8
TUMOR-CAPAN2-cellline-01-01_Vandetanib_Conc80.0nM	0.9305684398901087	0.028100239922692206	1.0521
TUMOR-CAPAN2-cellline-01-01_Vandetanib_Conc800.0nM	0.8092375935663098	0.05346418722548407	0.77
TUMOR-CAPAN2-cellline-01-01_Vandetanib_Conc8000.0nM	0.6053564042989347	0.08398525166083687	0.3
TUMOR-CAPAN2-cellline-01-01	0.948856086113777	0.033780982597354445	1.0
