# Supplementary material for: Mini-batch optimization enables training of ODE models on large-scale datasets
Source: Nat Commun. 2022 Jan 10;13:34. doi: 10.1038/s41467-021-27374-6 (PMC8748893; doi:10.1038/s41467-021-27374-6)
Supplement: Supplementary file 4 — Source data [file 41467_2021_27374_MOESM4_ESM.zip › source_data/drug_response_plots/source_data_cellline_COLO201_training.tsv]

	mean	std	measurement
TUMOR-COLO201-cellline-01-01_CHIR-265_Conc2.5nM	0.9087078297886295	0.05283263964869124	0.978
TUMOR-COLO201-cellline-01-01_CHIR-265_Conc25.0nM	0.8930006238761721	0.04483818448060749	0.9989
TUMOR-COLO201-cellline-01-01_CHIR-265_Conc250.0nM	0.7217896746736647	0.07238178714670514	0.53
TUMOR-COLO201-cellline-01-01_CHIR-265_Conc2530.0nM	0.3450622590334972	0.16618957084556188	0.2
TUMOR-COLO201-cellline-01-01_CHIR-265_Conc8.0nM	0.9050156471554432	0.0506735714629692	1.136
TUMOR-COLO201-cellline-01-01_CHIR-265_Conc80.0nM	0.8480103636521555	0.032735217403972595	1.0802
TUMOR-COLO201-cellline-01-01_CHIR-265_Conc800.0nM	0.5213178764400992	0.15148094237345405	0.46
TUMOR-COLO201-cellline-01-01_CHIR-265_Conc8000.0nM	0.28214324761285214	0.1815217221799535	0.12
TUMOR-COLO201-cellline-01-01_Erlotinib_Conc2.5nM	0.9102802251820968	0.05387882171518692	0.92
TUMOR-COLO201-cellline-01-01_Erlotinib_Conc25.0nM	0.9095286756394753	0.053557663249636844	1.0035
TUMOR-COLO201-cellline-01-01_Erlotinib_Conc250.0nM	0.8992172896182856	0.05145298728332423	0.937
TUMOR-COLO201-cellline-01-01_Erlotinib_Conc2530.0nM	0.8217829163771014	0.06349446089086411	0.938
TUMOR-COLO201-cellline-01-01_Erlotinib_Conc8.0nM	0.9101008261593154	0.05380350301533759	1.0133
TUMOR-COLO201-cellline-01-01_Erlotinib_Conc80.0nM	0.9070668972450715	0.05281048786751477	1.0844
TUMOR-COLO201-cellline-01-01_Erlotinib_Conc800.0nM	0.8729180238180557	0.05133903639910601	1.0397
TUMOR-COLO201-cellline-01-01_Erlotinib_Conc8000.0nM	0.7755318792211308	0.06539187247451748	0.84
TUMOR-COLO201-cellline-01-01_Lapatinib_Conc2.5nM	0.9103219921063154	0.05390610221896132	0.978
TUMOR-COLO201-cellline-01-01_Lapatinib_Conc25.0nM	0.9099650978125199	0.053855249178619696	0.966
TUMOR-COLO201-cellline-01-01_Lapatinib_Conc250.0nM	0.9065612874566668	0.05379708410316573	0.9
TUMOR-COLO201-cellline-01-01_Lapatinib_Conc2530.0nM	0.8431790867221757	0.06538959614235107	0.968
TUMOR-COLO201-cellline-01-01_Lapatinib_Conc8.0nM	0.9102335554640557	0.05389110550260293	1.318
TUMOR-COLO201-cellline-01-01_Lapatinib_Conc80.0nM	0.9091304065876503	0.05379508685669842	1.2570000000000001
TUMOR-COLO201-cellline-01-01_Lapatinib_Conc800.0nM	0.8923858229318655	0.057752640745188176	1.1909999999999998
TUMOR-COLO201-cellline-01-01_Lapatinib_Conc8000.0nM	0.791254119955018	0.08527734203414483	0.9
TUMOR-COLO201-cellline-01-01_PD0325901_Conc2.5nM	0.8820768566442888	0.050233084402770634	0.77
TUMOR-COLO201-cellline-01-01_PD0325901_Conc25.0nM	0.7456018502163747	0.09038787552111895	0.22
TUMOR-COLO201-cellline-01-01_PD0325901_Conc250.0nM	0.5274922468321889	0.10389474622737682	0.06
TUMOR-COLO201-cellline-01-01_PD0325901_Conc2530.0nM	0.384322697182908	0.08724805908194226	0.03
TUMOR-COLO201-cellline-01-01_PD0325901_Conc8.0nM	0.834093960057815	0.049198465768886195	0.46
TUMOR-COLO201-cellline-01-01_PD0325901_Conc80.0nM	0.6509064167293475	0.10760284426939902	0.14
TUMOR-COLO201-cellline-01-01_PD0325901_Conc800.0nM	0.43229120036303453	0.10224575444462981	0.04
TUMOR-COLO201-cellline-01-01_PD0325901_Conc8000.0nM	0.34562587617723667	0.07339306702486836	0.03
TUMOR-COLO201-cellline-01-01_PLX-4720_Conc2.5nM	0.9084427718389199	0.052850159182579515	1.0256
TUMOR-COLO201-cellline-01-01_PLX-4720_Conc25.0nM	0.8906725085869274	0.045451787804792206	0.83
TUMOR-COLO201-cellline-01-01_PLX-4720_Conc250.0nM	0.7515974234116496	0.05858931177894263	0.8
TUMOR-COLO201-cellline-01-01_PLX-4720_Conc2530.0nM	0.5494315272585087	0.18415418896535102	0.17
TUMOR-COLO201-cellline-01-01_PLX-4720_Conc8.0nM	0.904149244361121	0.05071020912221035	1.121
TUMOR-COLO201-cellline-01-01_PLX-4720_Conc80.0nM	0.8480778602469771	0.04268021636243891	1.0418
TUMOR-COLO201-cellline-01-01_PLX-4720_Conc800.0nM	0.6329285990879692	0.11925168494403283	0.42
TUMOR-COLO201-cellline-01-01_PLX-4720_Conc8000.0nM	0.5203554037753717	0.19886054908541465	0.08
TUMOR-COLO201-cellline-01-01_Selumetinib_Conc2.5nM	0.904785362298513	0.05150373062856552	0.943
TUMOR-COLO201-cellline-01-01_Selumetinib_Conc25.0nM	0.8608022985512381	0.040537597528294944	0.73
TUMOR-COLO201-cellline-01-01_Selumetinib_Conc250.0nM	0.6943535404790401	0.07354918516289081	0.24
TUMOR-COLO201-cellline-01-01_Selumetinib_Conc2530.0nM	0.4975547018011496	0.08722914423766802	0.09
TUMOR-COLO201-cellline-01-01_Selumetinib_Conc8.0nM	0.8928678950235371	0.04725910120223029	1.0025
TUMOR-COLO201-cellline-01-01_Selumetinib_Conc80.0nM	0.7912345477198801	0.049555221636279075	0.58
TUMOR-COLO201-cellline-01-01_Selumetinib_Conc800.0nM	0.5953014729418625	0.08953753011309158	0.18
TUMOR-COLO201-cellline-01-01_Selumetinib_Conc8000.0nM	0.40962419060718797	0.09784195985724572	0.04
TUMOR-COLO201-cellline-01-01_Vandetanib_Conc2.5nM	0.9099165966935286	0.05391582404112332	0.907
TUMOR-COLO201-cellline-01-01_Vandetanib_Conc25.0nM	0.907102242410007	0.05366566628281477	0.87
TUMOR-COLO201-cellline-01-01_Vandetanib_Conc250.0nM	0.8842963717829357	0.047577860821886885	1.0018
TUMOR-COLO201-cellline-01-01_Vandetanib_Conc2530.0nM	0.6974351518791568	0.0866252353181196	0.94
TUMOR-COLO201-cellline-01-01_Vandetanib_Conc8.0nM	0.9091025781823451	0.053883604459285986	1.00075
TUMOR-COLO201-cellline-01-01_Vandetanib_Conc80.0nM	0.9012521667316669	0.05221617738343795	1.0406
TUMOR-COLO201-cellline-01-01_Vandetanib_Conc800.0nM	0.8285226238632599	0.04454103533240744	1.204
TUMOR-COLO201-cellline-01-01_Vandetanib_Conc8000.0nM	0.5377339311208996	0.11349772773611713	1.1179999999999999
TUMOR-COLO201-cellline-01-01	0.9103620339682308	0.05391338694488119	1.0
