# Supplementary material for: Mini-batch optimization enables training of ODE models on large-scale datasets
Source: Nat Commun. 2022 Jan 10;13:34. doi: 10.1038/s41467-021-27374-6 (PMC8748893; doi:10.1038/s41467-021-27374-6)
Supplement: Supplementary file 4 — Source data [file 41467_2021_27374_MOESM4_ESM.zip › source_data/drug_response_plots/source_data_cellline_COLO320_training.tsv]

	mean	std	measurement
TUMOR-COLO320-cellline-01-01_CHIR-265_Conc2.5nM	0.9584255998222584	0.02825317681822009	1.0205
TUMOR-COLO320-cellline-01-01_CHIR-265_Conc25.0nM	0.949506788792649	0.022583567496228387	0.84
TUMOR-COLO320-cellline-01-01_CHIR-265_Conc250.0nM	0.8799261689174885	0.06485500904855046	0.47
TUMOR-COLO320-cellline-01-01_CHIR-265_Conc2530.0nM	0.6963546516965753	0.20413505163789614	0.35
TUMOR-COLO320-cellline-01-01_CHIR-265_Conc8.0nM	0.95630610917447	0.026505976872769187	1.0123
TUMOR-COLO320-cellline-01-01_CHIR-265_Conc80.0nM	0.9284308629661375	0.025829398737039034	0.7
TUMOR-COLO320-cellline-01-01_CHIR-265_Conc800.0nM	0.7814071373374498	0.12968302878610746	0.36
TUMOR-COLO320-cellline-01-01_CHIR-265_Conc8000.0nM	0.6480707289566714	0.23241180647894766	0.16
TUMOR-COLO320-cellline-01-01_Erlotinib_Conc2.5nM	0.9592383770410814	0.029136267021750213	1.0404
TUMOR-COLO320-cellline-01-01_Erlotinib_Conc25.0nM	0.9585712479281275	0.028729657034546552	1.1
TUMOR-COLO320-cellline-01-01_Erlotinib_Conc250.0nM	0.9510202136723113	0.025417746750947493	1.0672
TUMOR-COLO320-cellline-01-01_Erlotinib_Conc2530.0nM	0.9034629389815928	0.024938331432255226	0.76
TUMOR-COLO320-cellline-01-01_Erlotinib_Conc8.0nM	0.9591157826050491	0.02908737842802661	1.0193
TUMOR-COLO320-cellline-01-01_Erlotinib_Conc80.0nM	0.9564927744247769	0.02768721967123146	0.97
TUMOR-COLO320-cellline-01-01_Erlotinib_Conc800.0nM	0.9306719980532907	0.012724867275375973	0.9939
TUMOR-COLO320-cellline-01-01_Erlotinib_Conc8000.0nM	0.8734958956217914	0.05025001410357609	0.56
TUMOR-COLO320-cellline-01-01_Lapatinib_Conc2.5nM	0.960800556037913	0.028265583813263884	0.985
TUMOR-COLO320-cellline-01-01_Lapatinib_Conc25.0nM	0.9612928532234857	0.02793365858951608	1.0174
TUMOR-COLO320-cellline-01-01_Lapatinib_Conc250.0nM	0.9560279817846169	0.02723447332493888	0.9915
TUMOR-COLO320-cellline-01-01_Lapatinib_Conc2530.0nM	0.8885195290573529	0.01663197038246051	0.927
TUMOR-COLO320-cellline-01-01_Lapatinib_Conc8.0nM	0.9615236433872655	0.028063881295655978	1.0041
TUMOR-COLO320-cellline-01-01_Lapatinib_Conc80.0nM	0.9596529543947554	0.027613612587585865	0.9640000000000001
TUMOR-COLO320-cellline-01-01_Lapatinib_Conc800.0nM	0.9446936124056167	0.02690873460835766	1.0214
TUMOR-COLO320-cellline-01-01_Lapatinib_Conc8000.0nM	0.8247083431933445	0.06357858690378648	0.48
TUMOR-COLO320-cellline-01-01_PD0325901_Conc2.5nM	0.9547885119247436	0.025957737645165412	1.0053
TUMOR-COLO320-cellline-01-01_PD0325901_Conc25.0nM	0.9289348675830282	0.030626269549539953	1.0191
TUMOR-COLO320-cellline-01-01_PD0325901_Conc250.0nM	0.8288910115249528	0.10603552952838768	1.0719
TUMOR-COLO320-cellline-01-01_PD0325901_Conc2530.0nM	0.6631485359197871	0.18935026558602608	1.0352
TUMOR-COLO320-cellline-01-01_PD0325901_Conc8.0nM	0.9464518382409738	0.02493372999188647	1.0267
TUMOR-COLO320-cellline-01-01_PD0325901_Conc80.0nM	0.8926772198736419	0.0564213947134934	0.98
TUMOR-COLO320-cellline-01-01_PD0325901_Conc800.0nM	0.7428735432441931	0.15339354231342947	1.0076
TUMOR-COLO320-cellline-01-01_PD0325901_Conc8000.0nM	0.580798156502571	0.20699285626353645	0.94
TUMOR-COLO320-cellline-01-01_PLX-4720_Conc2.5nM	0.9639575338273445	0.03704838216227854	0.9968
TUMOR-COLO320-cellline-01-01_PLX-4720_Conc25.0nM	0.9750828654572332	0.05876342221231699	0.909
TUMOR-COLO320-cellline-01-01_PLX-4720_Conc250.0nM	0.9820299636971018	0.07611304546596574	1.0019
TUMOR-COLO320-cellline-01-01_PLX-4720_Conc2530.0nM	0.9499016825893725	0.03988550194335082	0.986
TUMOR-COLO320-cellline-01-01_PLX-4720_Conc8.0nM	0.9683388614238968	0.04538062313606802	1.0197
TUMOR-COLO320-cellline-01-01_PLX-4720_Conc80.0nM	0.9825306269593798	0.07466823150763738	1.0338
TUMOR-COLO320-cellline-01-01_PLX-4720_Conc800.0nM	0.9668619681806192	0.05265443686088917	0.9939
TUMOR-COLO320-cellline-01-01_PLX-4720_Conc8000.0nM	0.9377415216258097	0.042378517486817015	0.68
TUMOR-COLO320-cellline-01-01_Selumetinib_Conc2.5nM	0.9580277286695521	0.02808774330558713	0.955
TUMOR-COLO320-cellline-01-01_Selumetinib_Conc25.0nM	0.9479167768766581	0.021907320717485034	1.0207
TUMOR-COLO320-cellline-01-01_Selumetinib_Conc250.0nM	0.8984445210513158	0.04220295044731705	1.052
TUMOR-COLO320-cellline-01-01_Selumetinib_Conc2530.0nM	0.7857989881440356	0.14136183828205198	1.0329
TUMOR-COLO320-cellline-01-01_Selumetinib_Conc8.0nM	0.9553337910693059	0.02605694135450122	1.0434
TUMOR-COLO320-cellline-01-01_Selumetinib_Conc80.0nM	0.9302485925702382	0.02105328509572641	0.9905
TUMOR-COLO320-cellline-01-01_Selumetinib_Conc800.0nM	0.8487261859195547	0.09082948872297869	1.0287
TUMOR-COLO320-cellline-01-01_Selumetinib_Conc8000.0nM	0.7164157286386081	0.17608161253045318	0.987
TUMOR-COLO320-cellline-01-01_Vandetanib_Conc2.5nM	0.9590705331667468	0.029021410783204426	0.8
TUMOR-COLO320-cellline-01-01_Vandetanib_Conc25.0nM	0.9566481124289995	0.027433975219444826	0.89
TUMOR-COLO320-cellline-01-01_Vandetanib_Conc250.0nM	0.9374735008709136	0.02658829329571905	0.924
TUMOR-COLO320-cellline-01-01_Vandetanib_Conc2530.0nM	0.8078090145176928	0.1067800287069593	0.83
TUMOR-COLO320-cellline-01-01_Vandetanib_Conc8.0nM	0.9584987227694233	0.028629378610117703	0.97
TUMOR-COLO320-cellline-01-01_Vandetanib_Conc80.0nM	0.9511169355285934	0.02534278486150174	0.9540000000000001
TUMOR-COLO320-cellline-01-01_Vandetanib_Conc800.0nM	0.8916846775596495	0.04682179741614494	0.89
TUMOR-COLO320-cellline-01-01_Vandetanib_Conc8000.0nM	0.6981748707312949	0.17585276993316304	0.76
TUMOR-COLO320-cellline-01-01	0.9592924888930495	0.029156409040723415	1.0
