# Supplementary material for: Mini-batch optimization enables training of ODE models on large-scale datasets
Source: Nat Commun. 2022 Jan 10;13:34. doi: 10.1038/s41467-021-27374-6 (PMC8748893; doi:10.1038/s41467-021-27374-6)
Supplement: Supplementary file 4 — Source data [file 41467_2021_27374_MOESM4_ESM.zip › source_data/drug_response_plots/source_data_cellline_COV318_training.tsv]

	mean	std	measurement
TUMOR-COV318-cellline-01-01_CHIR-265_Conc2.5nM	1.0627001325897745	0.02119990587591862	0.988
TUMOR-COV318-cellline-01-01_CHIR-265_Conc25.0nM	1.0520024529351377	0.015521546352594161	0.9329999999999999
TUMOR-COV318-cellline-01-01_CHIR-265_Conc250.0nM	0.9661413438681759	0.05397056133514418	0.87
TUMOR-COV318-cellline-01-01_CHIR-265_Conc2530.0nM	0.7416221066743167	0.18668578206157704	0.71
TUMOR-COV318-cellline-01-01_CHIR-265_Conc8.0nM	1.060243582750378	0.019575110803986502	0.956
TUMOR-COV318-cellline-01-01_CHIR-265_Conc80.0nM	1.024914049182964	0.01994038378135273	1.0285
TUMOR-COV318-cellline-01-01_CHIR-265_Conc800.0nM	0.8591131342387133	0.11346958588590277	0.85
TUMOR-COV318-cellline-01-01_CHIR-265_Conc8000.0nM	0.6821447749744951	0.24484047641311746	0.66
TUMOR-COV318-cellline-01-01_Erlotinib_Conc2.5nM	1.0633600598322663	0.021539462047376733	1.0170000000000001
TUMOR-COV318-cellline-01-01_Erlotinib_Conc25.0nM	1.0608146417012807	0.020219853146529895	1.0435
TUMOR-COV318-cellline-01-01_Erlotinib_Conc250.0nM	1.0318571578654083	0.026945136153219158	1.19
TUMOR-COV318-cellline-01-01_Erlotinib_Conc2530.0nM	0.8909882104559349	0.1054637014816944	1.0286
TUMOR-COV318-cellline-01-01_Erlotinib_Conc8.0nM	1.0628686872297695	0.021134116426985594	1.159
TUMOR-COV318-cellline-01-01_Erlotinib_Conc80.0nM	1.053224261183113	0.019416135855242038	1.0646
TUMOR-COV318-cellline-01-01_Erlotinib_Conc800.0nM	0.9779352708356791	0.05777941974163388	1.0297
TUMOR-COV318-cellline-01-01_Erlotinib_Conc8000.0nM	0.8056888369397448	0.15698898879124187	0.985
TUMOR-COV318-cellline-01-01_Lapatinib_Conc2.5nM	1.0630289906700785	0.021829938832759202	1.0853
TUMOR-COV318-cellline-01-01_Lapatinib_Conc25.0nM	1.0578386548708505	0.02636926348443381	0.9937
TUMOR-COV318-cellline-01-01_Lapatinib_Conc250.0nM	1.0335701223802682	0.06497824824129768	1.0074
TUMOR-COV318-cellline-01-01_Lapatinib_Conc2530.0nM	0.8847294427834177	0.06527918086175759	1.0788
TUMOR-COV318-cellline-01-01_Lapatinib_Conc8.0nM	1.0618004643214878	0.022328140216370588	1.1340000000000001
TUMOR-COV318-cellline-01-01_Lapatinib_Conc80.0nM	1.045683446233433	0.04997082174446376	1.1
TUMOR-COV318-cellline-01-01_Lapatinib_Conc800.0nM	0.9933711651849638	0.07182100765759847	1.0554
TUMOR-COV318-cellline-01-01_Lapatinib_Conc8000.0nM	0.7600479527418089	0.13018269533422047	0.973
TUMOR-COV318-cellline-01-01_PD0325901_Conc2.5nM	1.0606618876358447	0.019981393549736822	0.929
TUMOR-COV318-cellline-01-01_PD0325901_Conc25.0nM	1.0397987690500798	0.019043365542953654	0.9973
TUMOR-COV318-cellline-01-01_PD0325901_Conc250.0nM	0.941591831024733	0.0880294041666555	0.968
TUMOR-COV318-cellline-01-01_PD0325901_Conc2530.0nM	0.8136040523287725	0.1593582520857696	1.0011
TUMOR-COV318-cellline-01-01_PD0325901_Conc8.0nM	1.0549819321615266	0.01770752591958651	1.256
TUMOR-COV318-cellline-01-01_PD0325901_Conc80.0nM	1.0020818869298136	0.04461811183642743	1.1840000000000002
TUMOR-COV318-cellline-01-01_PD0325901_Conc800.0nM	0.876899461747817	0.11621804284685423	0.987
TUMOR-COV318-cellline-01-01_PD0325901_Conc8000.0nM	0.7617629413456354	0.18676788597668684	0.98
TUMOR-COV318-cellline-01-01_PLX-4720_Conc2.5nM	1.0644788913404715	0.02203474475116884	0.958
TUMOR-COV318-cellline-01-01_PLX-4720_Conc25.0nM	1.0684538072229626	0.02648478779906793	0.9159999999999999
TUMOR-COV318-cellline-01-01_PLX-4720_Conc250.0nM	1.0736951429811603	0.033963060509885665	1.0558
TUMOR-COV318-cellline-01-01_PLX-4720_Conc2530.0nM	1.062345774399757	0.018818487176485665	0.86
TUMOR-COV318-cellline-01-01_PLX-4720_Conc8.0nM	1.065807580021075	0.023124456821340192	0.965
TUMOR-COV318-cellline-01-01_PLX-4720_Conc80.0nM	1.0720804873863679	0.03229260203827761	0.927
TUMOR-COV318-cellline-01-01_PLX-4720_Conc800.0nM	1.0705136968988362	0.027652173292319622	1.33
TUMOR-COV318-cellline-01-01_PLX-4720_Conc8000.0nM	1.0514820538160534	0.019671442207815793	0.955
TUMOR-COV318-cellline-01-01_Selumetinib_Conc2.5nM	1.062553388527442	0.021154749937953198	0.9159999999999999
TUMOR-COV318-cellline-01-01_Selumetinib_Conc25.0nM	1.0543010469211107	0.0172867539204336	1.0367
TUMOR-COV318-cellline-01-01_Selumetinib_Conc250.0nM	1.010531804799266	0.03390689345292352	1.0805
TUMOR-COV318-cellline-01-01_Selumetinib_Conc2530.0nM	0.8901725604645746	0.10892915331016295	1.0369
TUMOR-COV318-cellline-01-01_Selumetinib_Conc8.0nM	1.0603758430666095	0.019989952234292105	1.0909
TUMOR-COV318-cellline-01-01_Selumetinib_Conc80.0nM	1.0392064889496004	0.01707043214001095	1.0876
TUMOR-COV318-cellline-01-01_Selumetinib_Conc800.0nM	0.9609144643373877	0.06486404817071095	1.0439
TUMOR-COV318-cellline-01-01_Selumetinib_Conc8000.0nM	0.8206248085721789	0.14324579371901563	1.0599
TUMOR-COV318-cellline-01-01_Vandetanib_Conc2.5nM	1.0631983033329866	0.021450082902753662	0.9079999999999999
TUMOR-COV318-cellline-01-01_Vandetanib_Conc25.0nM	1.0592809507537981	0.019141621390870882	0.977
TUMOR-COV318-cellline-01-01_Vandetanib_Conc250.0nM	1.0186020968405156	0.023984363239958163	0.971
TUMOR-COV318-cellline-01-01_Vandetanib_Conc2530.0nM	0.823262765439541	0.11440775386360709	0.75
TUMOR-COV318-cellline-01-01_Vandetanib_Conc8.0nM	1.0623082276555256	0.02084109356507054	0.905
TUMOR-COV318-cellline-01-01_Vandetanib_Conc80.0nM	1.048836685943544	0.015709862693835678	0.971
TUMOR-COV318-cellline-01-01_Vandetanib_Conc800.0nM	0.9367791120160416	0.06891341510513051	1.0055
TUMOR-COV318-cellline-01-01_Vandetanib_Conc8000.0nM	0.689845069787319	0.15088717697669293	0.69
TUMOR-COV318-cellline-01-01	1.0635801657729602	0.02173202039457902	1.0
