# Supplementary material for: Mini-batch optimization enables training of ODE models on large-scale datasets
Source: Nat Commun. 2022 Jan 10;13:34. doi: 10.1038/s41467-021-27374-6 (PMC8748893; doi:10.1038/s41467-021-27374-6)
Supplement: Supplementary file 4 — Source data [file 41467_2021_27374_MOESM4_ESM.zip › source_data/drug_response_plots/source_data_cellline_DBTRG05MG_training.tsv]

	mean	std	measurement
TUMOR-DBTRG05MG-cellline-01-01_CHIR-265_Conc2.5nM	0.9412174742465471	0.02623388487194329	1.0349
TUMOR-DBTRG05MG-cellline-01-01_CHIR-265_Conc25.0nM	0.9155032478067214	0.021058666774383204	0.935
TUMOR-DBTRG05MG-cellline-01-01_CHIR-265_Conc250.0nM	0.714611987055431	0.08626090623220585	0.5
TUMOR-DBTRG05MG-cellline-01-01_CHIR-265_Conc2530.0nM	0.4252256645186776	0.09491062373086538	0.32
TUMOR-DBTRG05MG-cellline-01-01_CHIR-265_Conc8.0nM	0.9357454503603467	0.02615025642727352	1.0704
TUMOR-DBTRG05MG-cellline-01-01_CHIR-265_Conc80.0nM	0.8400123323268538	0.04235310509371239	0.77
TUMOR-DBTRG05MG-cellline-01-01_CHIR-265_Conc800.0nM	0.54854783277795	0.0764881627506295	0.44
TUMOR-DBTRG05MG-cellline-01-01_CHIR-265_Conc8000.0nM	0.36383311786301886	0.1016550365534416	0.36
TUMOR-DBTRG05MG-cellline-01-01_Erlotinib_Conc2.5nM	0.943493082750894	0.026019123241313353	1.0533
TUMOR-DBTRG05MG-cellline-01-01_Erlotinib_Conc25.0nM	0.9442164352633415	0.025156671223995012	0.96
TUMOR-DBTRG05MG-cellline-01-01_Erlotinib_Conc250.0nM	0.9409880401122204	0.025131232525680326	0.9540000000000001
TUMOR-DBTRG05MG-cellline-01-01_Erlotinib_Conc2530.0nM	0.879366147728561	0.07052990756707546	0.912
TUMOR-DBTRG05MG-cellline-01-01_Erlotinib_Conc8.0nM	0.9437168676844457	0.025790038850350725	1.0953
TUMOR-DBTRG05MG-cellline-01-01_Erlotinib_Conc80.0nM	0.9441881093440475	0.02428147411955072	1.0886
TUMOR-DBTRG05MG-cellline-01-01_Erlotinib_Conc800.0nM	0.9213209868885087	0.03677146683340759	1.0997
TUMOR-DBTRG05MG-cellline-01-01_Erlotinib_Conc8000.0nM	0.8312935848363987	0.08324897053124636	0.77
TUMOR-DBTRG05MG-cellline-01-01_Lapatinib_Conc2.5nM	0.9436241764283242	0.025924028777244444	1.0521
TUMOR-DBTRG05MG-cellline-01-01_Lapatinib_Conc25.0nM	0.9450070251318536	0.02501349475268938	0.9690000000000001
TUMOR-DBTRG05MG-cellline-01-01_Lapatinib_Conc250.0nM	0.9457871082225159	0.02800127114794987	1.0337
TUMOR-DBTRG05MG-cellline-01-01_Lapatinib_Conc2530.0nM	0.8664380882490352	0.07172171409720665	0.912
TUMOR-DBTRG05MG-cellline-01-01_Lapatinib_Conc8.0nM	0.9440325416220225	0.02557584885031722	1.0304
TUMOR-DBTRG05MG-cellline-01-01_Lapatinib_Conc80.0nM	0.9465310815113671	0.025276668155696933	0.973
TUMOR-DBTRG05MG-cellline-01-01_Lapatinib_Conc800.0nM	0.9214219327356098	0.038235044836308636	0.9329999999999999
TUMOR-DBTRG05MG-cellline-01-01_Lapatinib_Conc8000.0nM	0.8100861426181851	0.11602267955488389	0.83
TUMOR-DBTRG05MG-cellline-01-01_PD0325901_Conc2.5nM	0.9222598412671511	0.031345416542603914	0.904
TUMOR-DBTRG05MG-cellline-01-01_PD0325901_Conc25.0nM	0.8143031351188675	0.07045017180890097	0.58
TUMOR-DBTRG05MG-cellline-01-01_PD0325901_Conc250.0nM	0.6141265451779102	0.08303133302254564	0.54
TUMOR-DBTRG05MG-cellline-01-01_PD0325901_Conc2530.0nM	0.4820888631897284	0.08659967826592671	0.54
TUMOR-DBTRG05MG-cellline-01-01_PD0325901_Conc8.0nM	0.8787743164480881	0.06358282903329264	0.75
TUMOR-DBTRG05MG-cellline-01-01_PD0325901_Conc80.0nM	0.7250868418935581	0.07967393622980792	0.56
TUMOR-DBTRG05MG-cellline-01-01_PD0325901_Conc800.0nM	0.5284124568461326	0.08609382740601923	0.6
TUMOR-DBTRG05MG-cellline-01-01_PD0325901_Conc8000.0nM	0.44580550663053	0.09345348665392746	0.43
TUMOR-DBTRG05MG-cellline-01-01_PLX-4720_Conc2.5nM	0.9404853148894856	0.025246535996445774	1.0209
TUMOR-DBTRG05MG-cellline-01-01_PLX-4720_Conc25.0nM	0.9151430643921568	0.02716461788268539	0.95
TUMOR-DBTRG05MG-cellline-01-01_PLX-4720_Conc250.0nM	0.7791648629389072	0.0684764882717544	0.8
TUMOR-DBTRG05MG-cellline-01-01_PLX-4720_Conc2530.0nM	0.6774995620922588	0.11152047839567131	0.56
TUMOR-DBTRG05MG-cellline-01-01_PLX-4720_Conc8.0nM	0.9340283566669983	0.02468594684668495	0.9390000000000001
TUMOR-DBTRG05MG-cellline-01-01_PLX-4720_Conc80.0nM	0.8620060010276622	0.0412415177278679	0.9009999999999999
TUMOR-DBTRG05MG-cellline-01-01_PLX-4720_Conc800.0nM	0.7120004443989267	0.09892046482780853	0.61
TUMOR-DBTRG05MG-cellline-01-01_PLX-4720_Conc8000.0nM	0.6604407784471457	0.1179569598769185	0.27
TUMOR-DBTRG05MG-cellline-01-01_Selumetinib_Conc2.5nM	0.9369895319045639	0.02563779510790446	0.9309999999999999
TUMOR-DBTRG05MG-cellline-01-01_Selumetinib_Conc25.0nM	0.8892647093798939	0.038833492467140095	0.79
TUMOR-DBTRG05MG-cellline-01-01_Selumetinib_Conc250.0nM	0.7478795146934092	0.06511906694671976	0.48
TUMOR-DBTRG05MG-cellline-01-01_Selumetinib_Conc2530.0nM	0.5807255808225638	0.07121653536875668	0.47
TUMOR-DBTRG05MG-cellline-01-01_Selumetinib_Conc8.0nM	0.9220274381036413	0.03071674642846055	0.9790000000000001
TUMOR-DBTRG05MG-cellline-01-01_Selumetinib_Conc80.0nM	0.8269651833763347	0.050749915768455695	0.67
TUMOR-DBTRG05MG-cellline-01-01_Selumetinib_Conc800.0nM	0.6636789555057538	0.06473230285766166	0.48
TUMOR-DBTRG05MG-cellline-01-01_Selumetinib_Conc8000.0nM	0.5163730429220699	0.07985320339138033	0.49
TUMOR-DBTRG05MG-cellline-01-01_Vandetanib_Conc2.5nM	0.9431240609726782	0.0261392865150787	0.917
TUMOR-DBTRG05MG-cellline-01-01_Vandetanib_Conc25.0nM	0.9407577264913576	0.026176898075751697	0.92
TUMOR-DBTRG05MG-cellline-01-01_Vandetanib_Conc250.0nM	0.9173564465044448	0.029591059571928164	0.966
TUMOR-DBTRG05MG-cellline-01-01_Vandetanib_Conc2530.0nM	0.7231897242673477	0.07214879494611663	0.9
TUMOR-DBTRG05MG-cellline-01-01_Vandetanib_Conc8.0nM	0.9425521254601998	0.026149407639017127	1.0514
TUMOR-DBTRG05MG-cellline-01-01_Vandetanib_Conc80.0nM	0.9347829431878122	0.026388357734776297	0.966
TUMOR-DBTRG05MG-cellline-01-01_Vandetanib_Conc800.0nM	0.8596618771406263	0.04567821845874242	0.976
TUMOR-DBTRG05MG-cellline-01-01_Vandetanib_Conc8000.0nM	0.5674554554108371	0.0857469337909275	0.9159999999999999
TUMOR-DBTRG05MG-cellline-01-01	0.9433839312326746	0.02613696987755927	1.0
