# Supplementary material for: Mini-batch optimization enables training of ODE models on large-scale datasets
Source: Nat Commun. 2022 Jan 10;13:34. doi: 10.1038/s41467-021-27374-6 (PMC8748893; doi:10.1038/s41467-021-27374-6)
Supplement: Supplementary file 4 — Source data [file 41467_2021_27374_MOESM4_ESM.zip › source_data/drug_response_plots/source_data_cellline_DEL_training.tsv]

	mean	std	measurement
TUMOR-DEL-cellline-01-01_CHIR-265_Conc2.5nM	0.9467553855142089	0.02282457740860265	1.0932
TUMOR-DEL-cellline-01-01_CHIR-265_Conc25.0nM	0.9340874013236616	0.029849307058290878	1.0805
TUMOR-DEL-cellline-01-01_CHIR-265_Conc250.0nM	0.876860856167049	0.06643749773064941	0.66
TUMOR-DEL-cellline-01-01_CHIR-265_Conc2530.0nM	0.739984066448506	0.1308748636389716	0.55
TUMOR-DEL-cellline-01-01_CHIR-265_Conc8.0nM	0.9412744294775528	0.023319289359424678	0.907
TUMOR-DEL-cellline-01-01_CHIR-265_Conc80.0nM	0.9154404849080621	0.047670706046934685	0.83
TUMOR-DEL-cellline-01-01_CHIR-265_Conc800.0nM	0.8038989863744739	0.08907101855417161	0.59
TUMOR-DEL-cellline-01-01_CHIR-265_Conc8000.0nM	0.7030972586493268	0.16409986658182193	0.15
TUMOR-DEL-cellline-01-01_Erlotinib_Conc2.5nM	0.9481037140404613	0.02367719875588765	1.182
TUMOR-DEL-cellline-01-01_Erlotinib_Conc25.0nM	0.9473436752054217	0.023409811419166184	1.0452
TUMOR-DEL-cellline-01-01_Erlotinib_Conc250.0nM	0.9384109249653321	0.02340712555230598	0.93
TUMOR-DEL-cellline-01-01_Erlotinib_Conc2530.0nM	0.8800438270780399	0.04302030950802703	0.9
TUMOR-DEL-cellline-01-01_Erlotinib_Conc8.0nM	0.9479313956737835	0.023600547379673074	1.101
TUMOR-DEL-cellline-01-01_Erlotinib_Conc80.0nM	0.9451159984525439	0.022875553810955514	1.168
TUMOR-DEL-cellline-01-01_Erlotinib_Conc800.0nM	0.9177481479802158	0.025027164199818586	1.0104
TUMOR-DEL-cellline-01-01_Erlotinib_Conc8000.0nM	0.8328178345284207	0.07296634070692538	0.69
TUMOR-DEL-cellline-01-01_Lapatinib_Conc2.5nM	0.9468993366486675	0.024669696946646794	1.0148
TUMOR-DEL-cellline-01-01_Lapatinib_Conc25.0nM	0.94266796600976	0.030084256558422482	1.0445
TUMOR-DEL-cellline-01-01_Lapatinib_Conc250.0nM	0.9329960327098241	0.040368559593184895	1.0854
TUMOR-DEL-cellline-01-01_Lapatinib_Conc2530.0nM	0.840433615396728	0.06800493687314783	1.002
TUMOR-DEL-cellline-01-01_Lapatinib_Conc8.0nM	0.9451785372439104	0.02660244688741903	1.103
TUMOR-DEL-cellline-01-01_Lapatinib_Conc80.0nM	0.9391485610465606	0.03457971291989313	0.972
TUMOR-DEL-cellline-01-01_Lapatinib_Conc800.0nM	0.9134952094707234	0.05101260325984863	0.84
TUMOR-DEL-cellline-01-01_Lapatinib_Conc8000.0nM	0.6771171810777623	0.18468468561372248	0.24
TUMOR-DEL-cellline-01-01_PD0325901_Conc2.5nM	0.9388452654655751	0.02080859800115472	1.0788
TUMOR-DEL-cellline-01-01_PD0325901_Conc25.0nM	0.9061774912587943	0.0313190662118855	0.9
TUMOR-DEL-cellline-01-01_PD0325901_Conc250.0nM	0.7940196558364403	0.07690074373010881	0.76
TUMOR-DEL-cellline-01-01_PD0325901_Conc2530.0nM	0.6469293994529229	0.17060056577548272	0.62
TUMOR-DEL-cellline-01-01_PD0325901_Conc8.0nM	0.9265786038022933	0.025887930717768032	1.0694
TUMOR-DEL-cellline-01-01_PD0325901_Conc80.0nM	0.8624971356083853	0.046718518611824404	0.84
TUMOR-DEL-cellline-01-01_PD0325901_Conc800.0nM	0.7160362320521879	0.12551839548183993	0.79
TUMOR-DEL-cellline-01-01_PD0325901_Conc8000.0nM	0.5828266790557349	0.2098027105213712	0.89
TUMOR-DEL-cellline-01-01_PLX-4720_Conc2.5nM	0.9496358459669206	0.02515957433546517	0.9989
TUMOR-DEL-cellline-01-01_PLX-4720_Conc25.0nM	0.9553720297938236	0.03535232677395794	0.89
TUMOR-DEL-cellline-01-01_PLX-4720_Conc250.0nM	0.9571121768580285	0.0451687680245618	0.922
TUMOR-DEL-cellline-01-01_PLX-4720_Conc2530.0nM	0.9177793744604511	0.04484986618843039	1.0058
TUMOR-DEL-cellline-01-01_PLX-4720_Conc8.0nM	0.951804650834608	0.028439365131297956	0.924
TUMOR-DEL-cellline-01-01_PLX-4720_Conc80.0nM	0.9586896600843737	0.04312922828497834	1.0047
TUMOR-DEL-cellline-01-01_PLX-4720_Conc800.0nM	0.9431301931328318	0.04133916825094476	0.986
TUMOR-DEL-cellline-01-01_PLX-4720_Conc8000.0nM	0.8905258789198511	0.06639851948313527	0.61
TUMOR-DEL-cellline-01-01_Selumetinib_Conc2.5nM	0.9470636178319841	0.02313662671137661	0.94
TUMOR-DEL-cellline-01-01_Selumetinib_Conc25.0nM	0.9382519892681358	0.021888983820111216	0.9
TUMOR-DEL-cellline-01-01_Selumetinib_Conc250.0nM	0.8947019299284559	0.03049752680245496	0.83
TUMOR-DEL-cellline-01-01_Selumetinib_Conc2530.0nM	0.7803499183954214	0.07976378198237442	0.941
TUMOR-DEL-cellline-01-01_Selumetinib_Conc8.0nM	0.9446940417101981	0.022301586550897833	0.9790000000000001
TUMOR-DEL-cellline-01-01_Selumetinib_Conc80.0nM	0.9228438349790773	0.02532128203879968	0.953
TUMOR-DEL-cellline-01-01_Selumetinib_Conc800.0nM	0.8477378668658371	0.03711327444380543	0.84
TUMOR-DEL-cellline-01-01_Selumetinib_Conc8000.0nM	0.7043690836775649	0.13426643693839307	0.86
TUMOR-DEL-cellline-01-01_Vandetanib_Conc2.5nM	0.9479618135495791	0.023648747534143914	0.74
TUMOR-DEL-cellline-01-01_Vandetanib_Conc25.0nM	0.9457947696912786	0.02317302853243962	0.9
TUMOR-DEL-cellline-01-01_Vandetanib_Conc250.0nM	0.9227772390461391	0.02915826452436823	1.031
TUMOR-DEL-cellline-01-01_Vandetanib_Conc2530.0nM	0.7853311778888222	0.06803767651604455	0.82
TUMOR-DEL-cellline-01-01_Vandetanib_Conc8.0nM	0.947469703067567	0.023519219762089597	0.82
TUMOR-DEL-cellline-01-01_Vandetanib_Conc80.0nM	0.9398306910665694	0.022905493762316567	0.8
TUMOR-DEL-cellline-01-01_Vandetanib_Conc800.0nM	0.8778311810327766	0.04649528439798091	0.943
TUMOR-DEL-cellline-01-01_Vandetanib_Conc8000.0nM	0.6543943671949422	0.10501386367628626	0.52
TUMOR-DEL-cellline-01-01	0.9481822212257708	0.023713953368040785	1.0
