# Supplementary material for: Mini-batch optimization enables training of ODE models on large-scale datasets
Source: Nat Commun. 2022 Jan 10;13:34. doi: 10.1038/s41467-021-27374-6 (PMC8748893; doi:10.1038/s41467-021-27374-6)
Supplement: Supplementary file 4 — Source data [file 41467_2021_27374_MOESM4_ESM.zip › source_data/drug_response_plots/source_data_cellline_DV90_training.tsv]

	mean	std	measurement
TUMOR-DV90-cellline-01-01_Erlotinib_Conc2.5nM	0.9470507844239128	0.03043039700639289	1.44
TUMOR-DV90-cellline-01-01_Erlotinib_Conc25.0nM	0.9436573153697789	0.02935635799934465	0.9690000000000001
TUMOR-DV90-cellline-01-01_Erlotinib_Conc250.0nM	0.9116649670104456	0.02067472754650961	0.87
TUMOR-DV90-cellline-01-01_Erlotinib_Conc2530.0nM	0.785464293638647	0.10635143659912974	0.74
TUMOR-DV90-cellline-01-01_Erlotinib_Conc8.0nM	0.9462840550402436	0.030069847610609917	1.148
TUMOR-DV90-cellline-01-01_Erlotinib_Conc80.0nM	0.9354803132246466	0.02800358647143877	0.971
TUMOR-DV90-cellline-01-01_Erlotinib_Conc800.0nM	0.8461873609693793	0.08154693509021632	0.65
TUMOR-DV90-cellline-01-01_Erlotinib_Conc8000.0nM	0.7405442771188521	0.11772213536252318	0.56
TUMOR-DV90-cellline-01-01_Lapatinib_Conc2.5nM	0.9469599726939306	0.030404697803394106	1.517
TUMOR-DV90-cellline-01-01_Lapatinib_Conc25.0nM	0.9436949794290406	0.029294058998545085	1.0228
TUMOR-DV90-cellline-01-01_Lapatinib_Conc250.0nM	0.9276354822545951	0.03472885907842174	0.9079999999999999
TUMOR-DV90-cellline-01-01_Lapatinib_Conc2530.0nM	0.8085440940366315	0.09828152447938864	1.196
TUMOR-DV90-cellline-01-01_Lapatinib_Conc8.0nM	0.946058729678057	0.030021171973321322	0.966
TUMOR-DV90-cellline-01-01_Lapatinib_Conc80.0nM	0.9382435648506494	0.029182170827248232	1.0327
TUMOR-DV90-cellline-01-01_Lapatinib_Conc800.0nM	0.8923552031953044	0.043068391051594816	0.76
TUMOR-DV90-cellline-01-01_Lapatinib_Conc8000.0nM	0.7510765441022165	0.09649186264655489	0.48
TUMOR-DV90-cellline-01-01_PD0325901_Conc2.5nM	0.9399739514931567	0.028725645361944534	1.0143
TUMOR-DV90-cellline-01-01_PD0325901_Conc25.0nM	0.8892320160413536	0.039655240334842086	0.56
TUMOR-DV90-cellline-01-01_PD0325901_Conc250.0nM	0.69799390837054	0.07947384251072594	0.31
TUMOR-DV90-cellline-01-01_PD0325901_Conc2530.0nM	0.5104642545269538	0.09981291007237668	0.22
TUMOR-DV90-cellline-01-01_PD0325901_Conc8.0nM	0.925567255097113	0.029149669942928065	1.0052
TUMOR-DV90-cellline-01-01_PD0325901_Conc80.0nM	0.8090863365002571	0.06308075279480178	0.46
TUMOR-DV90-cellline-01-01_PD0325901_Conc800.0nM	0.5947548272046435	0.09357849779585649	0.24
TUMOR-DV90-cellline-01-01_PD0325901_Conc8000.0nM	0.44396975657161936	0.1130891857874014	0.09
TUMOR-DV90-cellline-01-01_PLX-4720_Conc2.5nM	0.9479349434991	0.03071804611158584	0.88
TUMOR-DV90-cellline-01-01_PLX-4720_Conc25.0nM	0.9506727979695275	0.030727210345341965	0.98
TUMOR-DV90-cellline-01-01_PLX-4720_Conc250.0nM	0.9538268494826425	0.03514581895588646	1.0211
TUMOR-DV90-cellline-01-01_PLX-4720_Conc2530.0nM	0.9245366539944477	0.04925203171589518	1.53
TUMOR-DV90-cellline-01-01_PLX-4720_Conc8.0nM	0.948804116479144	0.030639436577329322	1.114
TUMOR-DV90-cellline-01-01_PLX-4720_Conc80.0nM	0.9534301502751482	0.032468716378335975	1.151
TUMOR-DV90-cellline-01-01_PLX-4720_Conc800.0nM	0.9459326404676714	0.0347288054339163	0.96
TUMOR-DV90-cellline-01-01_PLX-4720_Conc8000.0nM	0.8877846966086669	0.09977003838163949	1.131
TUMOR-DV90-cellline-01-01_Selumetinib_Conc2.5nM	0.9455998825146106	0.030046172798976006	0.75
TUMOR-DV90-cellline-01-01_Selumetinib_Conc25.0nM	0.9320297373406886	0.027478901816499347	0.935
TUMOR-DV90-cellline-01-01_Selumetinib_Conc250.0nM	0.859063249182227	0.03554595633165383	0.61
TUMOR-DV90-cellline-01-01_Selumetinib_Conc2530.0nM	0.6781158334226847	0.09827070553130578	0.3
TUMOR-DV90-cellline-01-01_Selumetinib_Conc8.0nM	0.9419386810252973	0.029063771895402442	0.9740000000000001
TUMOR-DV90-cellline-01-01_Selumetinib_Conc80.0nM	0.9073552795577445	0.02809428708376339	0.55
TUMOR-DV90-cellline-01-01_Selumetinib_Conc800.0nM	0.7785180623978937	0.05776429172006149	0.56
TUMOR-DV90-cellline-01-01_Selumetinib_Conc8000.0nM	0.5982720582905539	0.12764332330116765	0.23
TUMOR-DV90-cellline-01-01_Vandetanib_Conc2.5nM	0.9467657461788601	0.030438549539599468	0.95
TUMOR-DV90-cellline-01-01_Vandetanib_Conc25.0nM	0.9419784664548188	0.028729964421105914	0.82
TUMOR-DV90-cellline-01-01_Vandetanib_Conc250.0nM	0.9015849448535759	0.020722368194440635	1.128
TUMOR-DV90-cellline-01-01_Vandetanib_Conc2530.0nM	0.6956256748111475	0.1238350815063904	0.83
TUMOR-DV90-cellline-01-01_Vandetanib_Conc8.0nM	0.9455013936764706	0.03001794036609471	0.988
TUMOR-DV90-cellline-01-01_Vandetanib_Conc80.0nM	0.9318495229892116	0.025316384285097516	1.2570000000000001
TUMOR-DV90-cellline-01-01_Vandetanib_Conc800.0nM	0.809199901660889	0.08423457769117201	0.977
TUMOR-DV90-cellline-01-01_Vandetanib_Conc8000.0nM	0.5780425204628846	0.1274444283916337	0.31
TUMOR-DV90-cellline-01-01	0.9474018384140577	0.030613894592374194	1.0
