# Supplementary material for: Mini-batch optimization enables training of ODE models on large-scale datasets
Source: Nat Commun. 2022 Jan 10;13:34. doi: 10.1038/s41467-021-27374-6 (PMC8748893; doi:10.1038/s41467-021-27374-6)
Supplement: Supplementary file 4 — Source data [file 41467_2021_27374_MOESM4_ESM.zip › source_data/drug_response_plots/source_data_cellline_EBC1_training.tsv]

	mean	std	measurement
TUMOR-EBC1-cellline-01-01_CHIR-265_Conc2.5nM	0.9707025087009995	0.02845968672801533	1.0304
TUMOR-EBC1-cellline-01-01_CHIR-265_Conc25.0nM	0.9538051859864716	0.04332619739694509	0.9790000000000001
TUMOR-EBC1-cellline-01-01_CHIR-265_Conc250.0nM	0.8276404121714751	0.05056683745051291	0.64
TUMOR-EBC1-cellline-01-01_CHIR-265_Conc2530.0nM	0.5599249206379191	0.13021812532004826	0.54
TUMOR-EBC1-cellline-01-01_CHIR-265_Conc8.0nM	0.9666370240718253	0.0314492682896054	1.131
TUMOR-EBC1-cellline-01-01_CHIR-265_Conc80.0nM	0.916482753752717	0.05697403340868858	1.238
TUMOR-EBC1-cellline-01-01_CHIR-265_Conc800.0nM	0.6685845393804466	0.09132510966455243	0.72
TUMOR-EBC1-cellline-01-01_CHIR-265_Conc8000.0nM	0.5178457221448685	0.15600829117051498	0.49
TUMOR-EBC1-cellline-01-01_Erlotinib_Conc2.5nM	0.9722406999068831	0.02739323385297081	0.86
TUMOR-EBC1-cellline-01-01_Erlotinib_Conc25.0nM	0.9705964480142129	0.02826953021019643	1.0191
TUMOR-EBC1-cellline-01-01_Erlotinib_Conc250.0nM	0.942373865037203	0.04216553296956919	0.941
TUMOR-EBC1-cellline-01-01_Erlotinib_Conc2530.0nM	0.8233955791991573	0.11476680685458553	0.82
TUMOR-EBC1-cellline-01-01_Erlotinib_Conc8.0nM	0.9719508213882874	0.02759926228868726	0.9440000000000001
TUMOR-EBC1-cellline-01-01_Erlotinib_Conc80.0nM	0.9637164160001397	0.03022693483226181	1.0465
TUMOR-EBC1-cellline-01-01_Erlotinib_Conc800.0nM	0.8861044792696979	0.08341851849923193	0.9670000000000001
TUMOR-EBC1-cellline-01-01_Erlotinib_Conc8000.0nM	0.7643638583736385	0.13020965727744277	0.8
TUMOR-EBC1-cellline-01-01_Lapatinib_Conc2.5nM	0.9721425529815907	0.027398504831790096	1.136
TUMOR-EBC1-cellline-01-01_Lapatinib_Conc25.0nM	0.9699602517941959	0.02885651564585858	1.131
TUMOR-EBC1-cellline-01-01_Lapatinib_Conc250.0nM	0.9528739388611139	0.043282528778323684	0.9309999999999999
TUMOR-EBC1-cellline-01-01_Lapatinib_Conc2530.0nM	0.7125840170813046	0.12499609833612668	1.0236
TUMOR-EBC1-cellline-01-01_Lapatinib_Conc8.0nM	0.9715957321534289	0.027716885302021207	1.185
TUMOR-EBC1-cellline-01-01_Lapatinib_Conc80.0nM	0.9652509752888617	0.03295576004768983	1.13
TUMOR-EBC1-cellline-01-01_Lapatinib_Conc800.0nM	0.8790101246291506	0.06689779230223195	1.0701
TUMOR-EBC1-cellline-01-01_Lapatinib_Conc8000.0nM	0.6297122171717439	0.1163309352621808	0.3
TUMOR-EBC1-cellline-01-01_PD0325901_Conc2.5nM	0.9549411445874725	0.021552549267992386	0.86
TUMOR-EBC1-cellline-01-01_PD0325901_Conc25.0nM	0.8489657368801243	0.11688868537126915	0.62
TUMOR-EBC1-cellline-01-01_PD0325901_Conc250.0nM	0.6285682898490067	0.18532513898898562	0.2
TUMOR-EBC1-cellline-01-01_PD0325901_Conc2530.0nM	0.4648627619124177	0.14113538216455948	0.07
TUMOR-EBC1-cellline-01-01_PD0325901_Conc8.0nM	0.9204441871635092	0.05111470071619666	1.0268
TUMOR-EBC1-cellline-01-01_PD0325901_Conc80.0nM	0.7414524871602486	0.16887950963888837	0.39
TUMOR-EBC1-cellline-01-01_PD0325901_Conc800.0nM	0.5240898679138294	0.1551959758149002	0.13
TUMOR-EBC1-cellline-01-01_PD0325901_Conc8000.0nM	0.433642577981059	0.13346470017309076	0.06
TUMOR-EBC1-cellline-01-01_PLX-4720_Conc2.5nM	0.9731080511880392	0.0274698306824343	1.1340000000000001
TUMOR-EBC1-cellline-01-01_PLX-4720_Conc25.0nM	0.9769218473462538	0.029635675712782843	1.186
TUMOR-EBC1-cellline-01-01_PLX-4720_Conc250.0nM	0.985641607328619	0.04608797584585356	1.167
TUMOR-EBC1-cellline-01-01_PLX-4720_Conc2530.0nM	0.9529069516072907	0.0670152877998067	0.9919
TUMOR-EBC1-cellline-01-01_PLX-4720_Conc8.0nM	0.9742583977562944	0.027949698126886306	1.0362
TUMOR-EBC1-cellline-01-01_PLX-4720_Conc80.0nM	0.9818401852064582	0.035148459995143565	1.0536
TUMOR-EBC1-cellline-01-01_PLX-4720_Conc800.0nM	0.9785245120090679	0.05509999367761368	1.278
TUMOR-EBC1-cellline-01-01_PLX-4720_Conc8000.0nM	0.918823794410818	0.10482834072958612	0.83
TUMOR-EBC1-cellline-01-01_Selumetinib_Conc2.5nM	0.9703344164358816	0.026374111973960005	0.9329999999999999
TUMOR-EBC1-cellline-01-01_Selumetinib_Conc25.0nM	0.9531601645957741	0.02429981467200264	0.9570000000000001
TUMOR-EBC1-cellline-01-01_Selumetinib_Conc250.0nM	0.846529562356434	0.08466889039441734	0.71
TUMOR-EBC1-cellline-01-01_Selumetinib_Conc2530.0nM	0.6088129463397813	0.1260508238272813	0.25
TUMOR-EBC1-cellline-01-01_Selumetinib_Conc8.0nM	0.9659464620229459	0.024853411729575225	0.9936
TUMOR-EBC1-cellline-01-01_Selumetinib_Conc80.0nM	0.9184419083017946	0.041397534180091615	0.89
TUMOR-EBC1-cellline-01-01_Selumetinib_Conc800.0nM	0.7318000171115687	0.12261588356082213	0.55
TUMOR-EBC1-cellline-01-01_Selumetinib_Conc8000.0nM	0.5075270712840371	0.12394082865293991	0.12
TUMOR-EBC1-cellline-01-01_Vandetanib_Conc2.5nM	0.9720269132325884	0.027289301187648947	0.935
TUMOR-EBC1-cellline-01-01_Vandetanib_Conc25.0nM	0.9688835681189868	0.0271690766201741	0.937
TUMOR-EBC1-cellline-01-01_Vandetanib_Conc250.0nM	0.9354096815488198	0.03275027112878509	1.102
TUMOR-EBC1-cellline-01-01_Vandetanib_Conc2530.0nM	0.7163469119096623	0.06387204127498729	0.7
TUMOR-EBC1-cellline-01-01_Vandetanib_Conc8.0nM	0.9712806562205195	0.027257936683256257	0.9690000000000001
TUMOR-EBC1-cellline-01-01_Vandetanib_Conc80.0nM	0.9605457551296841	0.027134994537872267	1.0491
TUMOR-EBC1-cellline-01-01_Vandetanib_Conc800.0nM	0.8579607780315651	0.06819244692203588	0.932
TUMOR-EBC1-cellline-01-01_Vandetanib_Conc8000.0nM	0.554607092650554	0.06506231219299526	0.3
TUMOR-EBC1-cellline-01-01	0.9723651319141668	0.027298842673421947	1.0
