# Supplementary material for: Mini-batch optimization enables training of ODE models on large-scale datasets
Source: Nat Commun. 2022 Jan 10;13:34. doi: 10.1038/s41467-021-27374-6 (PMC8748893; doi:10.1038/s41467-021-27374-6)
Supplement: Supplementary file 4 — Source data [file 41467_2021_27374_MOESM4_ESM.zip › source_data/drug_response_plots/source_data_cellline_EFE184_training.tsv]

	mean	std	measurement
TUMOR-EFE184-cellline-01-01_CHIR-265_Conc2.5nM	0.9807791950850684	0.01851750716426416	1.021
TUMOR-EFE184-cellline-01-01_CHIR-265_Conc25.0nM	0.9720245618260662	0.01839663595591137	1.107
TUMOR-EFE184-cellline-01-01_CHIR-265_Conc250.0nM	0.862559314550856	0.04143898495449767	0.9
TUMOR-EFE184-cellline-01-01_CHIR-265_Conc2530.0nM	0.5482616433980377	0.09905705890302441	0.85
TUMOR-EFE184-cellline-01-01_CHIR-265_Conc8.0nM	0.9790382301553743	0.018455906513636395	1.0752
TUMOR-EFE184-cellline-01-01_CHIR-265_Conc80.0nM	0.940690160628234	0.020026962287735803	0.99
TUMOR-EFE184-cellline-01-01_CHIR-265_Conc800.0nM	0.7026009308707368	0.08437498238762012	0.85
TUMOR-EFE184-cellline-01-01_CHIR-265_Conc8000.0nM	0.46193309284841605	0.12244727672734693	0.38
TUMOR-EFE184-cellline-01-01_Erlotinib_Conc2.5nM	0.9810725315402171	0.018818419616392922	1.0386
TUMOR-EFE184-cellline-01-01_Erlotinib_Conc25.0nM	0.9770275894021075	0.019294918513362777	1.0472
TUMOR-EFE184-cellline-01-01_Erlotinib_Conc250.0nM	0.9351194153564244	0.025320287203301248	0.955
TUMOR-EFE184-cellline-01-01_Erlotinib_Conc2530.0nM	0.7068316617364105	0.10673147434713262	0.77
TUMOR-EFE184-cellline-01-01_Erlotinib_Conc8.0nM	0.9802875831981804	0.019069611942766213	0.9470000000000001
TUMOR-EFE184-cellline-01-01_Erlotinib_Conc80.0nM	0.9647364415042464	0.018346070358404586	0.946
TUMOR-EFE184-cellline-01-01_Erlotinib_Conc800.0nM	0.8496554015215324	0.03878089671841807	0.74
TUMOR-EFE184-cellline-01-01_Erlotinib_Conc8000.0nM	0.5945586887887406	0.1526989157019133	0.68
TUMOR-EFE184-cellline-01-01_Lapatinib_Conc2.5nM	0.9802849563221292	0.01944063640423983	1.0521
TUMOR-EFE184-cellline-01-01_Lapatinib_Conc25.0nM	0.9771255518836499	0.02185417499459648	0.9179999999999999
TUMOR-EFE184-cellline-01-01_Lapatinib_Conc250.0nM	0.9641940436606589	0.029480114753638317	0.82
TUMOR-EFE184-cellline-01-01_Lapatinib_Conc2530.0nM	0.7416439519795678	0.11284055931332992	0.67
TUMOR-EFE184-cellline-01-01_Lapatinib_Conc8.0nM	0.9789878736787223	0.020497268300849046	1.0369
TUMOR-EFE184-cellline-01-01_Lapatinib_Conc80.0nM	0.9736320488036643	0.023430255917458433	0.9420000000000001
TUMOR-EFE184-cellline-01-01_Lapatinib_Conc800.0nM	0.9097660975377115	0.04568903945333146	0.75
TUMOR-EFE184-cellline-01-01_Lapatinib_Conc8000.0nM	0.6087472509380929	0.16412787370728305	0.53
TUMOR-EFE184-cellline-01-01_PD0325901_Conc2.5nM	0.9733138196312506	0.016297417231533766	0.981
TUMOR-EFE184-cellline-01-01_PD0325901_Conc25.0nM	0.9275758386209197	0.040784488347315066	0.87
TUMOR-EFE184-cellline-01-01_PD0325901_Conc250.0nM	0.7993419026513326	0.05227010728487987	0.76
TUMOR-EFE184-cellline-01-01_PD0325901_Conc2530.0nM	0.6275013204199136	0.11562174666780695	0.64
TUMOR-EFE184-cellline-01-01_PD0325901_Conc8.0nM	0.9589489318180021	0.02191493027798114	0.87
TUMOR-EFE184-cellline-01-01_PD0325901_Conc80.0nM	0.8742093784972094	0.0534234685016926	0.76
TUMOR-EFE184-cellline-01-01_PD0325901_Conc800.0nM	0.7073966406688503	0.08560597882372152	0.73
TUMOR-EFE184-cellline-01-01_PD0325901_Conc8000.0nM	0.5591384250944553	0.13733264440267806	0.57
TUMOR-EFE184-cellline-01-01_PLX-4720_Conc2.5nM	0.9821932699363869	0.01844584208057417	0.96
TUMOR-EFE184-cellline-01-01_PLX-4720_Conc25.0nM	0.9865975597682747	0.017045886404889885	1.0759
TUMOR-EFE184-cellline-01-01_PLX-4720_Conc250.0nM	0.9984467486103336	0.03615216846712456	1.0625
TUMOR-EFE184-cellline-01-01_PLX-4720_Conc2530.0nM	0.9766347159203539	0.04843094503104374	0.9690000000000001
TUMOR-EFE184-cellline-01-01_PLX-4720_Conc8.0nM	0.9835106972953245	0.01782971041108477	0.983
TUMOR-EFE184-cellline-01-01_PLX-4720_Conc80.0nM	0.9924362595936541	0.020990005455282984	1.0994
TUMOR-EFE184-cellline-01-01_PLX-4720_Conc800.0nM	0.9953137955485876	0.047290527158107845	1.0769
TUMOR-EFE184-cellline-01-01_PLX-4720_Conc8000.0nM	0.9493099272987792	0.06964387822243934	1.0035
TUMOR-EFE184-cellline-01-01_Selumetinib_Conc2.5nM	0.979544737141822	0.017818534458690825	0.9259999999999999
TUMOR-EFE184-cellline-01-01_Selumetinib_Conc25.0nM	0.964226239527569	0.015438725430384942	0.9
TUMOR-EFE184-cellline-01-01_Selumetinib_Conc250.0nM	0.8924742999586327	0.0327016322794013	0.76
TUMOR-EFE184-cellline-01-01_Selumetinib_Conc2530.0nM	0.7479938355154259	0.0529734014874454	0.71
TUMOR-EFE184-cellline-01-01_Selumetinib_Conc8.0nM	0.9755091256193807	0.016385333383471565	0.958
TUMOR-EFE184-cellline-01-01_Selumetinib_Conc80.0nM	0.9375078139111521	0.0227252599945656	0.924
TUMOR-EFE184-cellline-01-01_Selumetinib_Conc800.0nM	0.8291004755907206	0.03337740884864076	0.8
TUMOR-EFE184-cellline-01-01_Selumetinib_Conc8000.0nM	0.6576926940677922	0.08777514944738685	0.72
TUMOR-EFE184-cellline-01-01_Vandetanib_Conc2.5nM	0.9803411744524564	0.018245345725029984	0.9570000000000001
TUMOR-EFE184-cellline-01-01_Vandetanib_Conc25.0nM	0.9744421292156563	0.01691848525207409	0.9640000000000001
TUMOR-EFE184-cellline-01-01_Vandetanib_Conc250.0nM	0.9260435099722628	0.03223065429394567	0.929
TUMOR-EFE184-cellline-01-01_Vandetanib_Conc2530.0nM	0.6549222510406376	0.10251823284424454	0.68
TUMOR-EFE184-cellline-01-01_Vandetanib_Conc8.0nM	0.9786993365235148	0.017769338028998733	0.96
TUMOR-EFE184-cellline-01-01_Vandetanib_Conc80.0nM	0.9612995087755143	0.01815544511104006	0.982
TUMOR-EFE184-cellline-01-01_Vandetanib_Conc800.0nM	0.8255455886918543	0.04544438874936816	0.85
TUMOR-EFE184-cellline-01-01_Vandetanib_Conc8000.0nM	0.5159141514939127	0.11996821239273779	0.55
TUMOR-EFE184-cellline-01-01	0.9814295162950148	0.01868254415068016	1.0
