# Supplementary material for: Mini-batch optimization enables training of ODE models on large-scale datasets
Source: Nat Commun. 2022 Jan 10;13:34. doi: 10.1038/s41467-021-27374-6 (PMC8748893; doi:10.1038/s41467-021-27374-6)
Supplement: Supplementary file 4 — Source data [file 41467_2021_27374_MOESM4_ESM.zip › source_data/drug_response_plots/source_data_cellline_EFO21_training.tsv]

	mean	std	measurement
TUMOR-EFO21-cellline-01-01_CHIR-265_Conc2.5nM	0.9565041760917907	0.041541046696945756	0.988
TUMOR-EFO21-cellline-01-01_CHIR-265_Conc25.0nM	0.9488375908923057	0.038986841931876196	1.11
TUMOR-EFO21-cellline-01-01_CHIR-265_Conc250.0nM	0.8505152214669243	0.02970710487734488	0.66
TUMOR-EFO21-cellline-01-01_CHIR-265_Conc2530.0nM	0.6205427089692352	0.16343439752758995	0.54
TUMOR-EFO21-cellline-01-01_CHIR-265_Conc8.0nM	0.9547020436501391	0.04080553113466115	0.9520000000000001
TUMOR-EFO21-cellline-01-01_CHIR-265_Conc80.0nM	0.9245113213700706	0.026146849773784016	0.903
TUMOR-EFO21-cellline-01-01_CHIR-265_Conc800.0nM	0.7230647182268753	0.1080067514214518	0.55
TUMOR-EFO21-cellline-01-01_CHIR-265_Conc8000.0nM	0.5594219009021205	0.21214302854801084	0.08
TUMOR-EFO21-cellline-01-01_Erlotinib_Conc2.5nM	0.9570885895741427	0.041822958110001675	1.0264
TUMOR-EFO21-cellline-01-01_Erlotinib_Conc25.0nM	0.954510867979058	0.04170798309583681	1.226
TUMOR-EFO21-cellline-01-01_Erlotinib_Conc250.0nM	0.9274082168593443	0.0318242539207131	1.0629
TUMOR-EFO21-cellline-01-01_Erlotinib_Conc2530.0nM	0.7647067052659242	0.09017023566986243	0.88
TUMOR-EFO21-cellline-01-01_Erlotinib_Conc8.0nM	0.9566231320330049	0.04163270846293965	0.9540000000000001
TUMOR-EFO21-cellline-01-01_Erlotinib_Conc80.0nM	0.9468123512439892	0.03915771158814113	1.159
TUMOR-EFO21-cellline-01-01_Erlotinib_Conc800.0nM	0.8704637105271875	0.03244973475023374	1.0053
TUMOR-EFO21-cellline-01-01_Erlotinib_Conc8000.0nM	0.6718526260851381	0.13630477418898101	0.64
TUMOR-EFO21-cellline-01-01_Lapatinib_Conc2.5nM	0.9569944955665883	0.04161731148746514	1.121
TUMOR-EFO21-cellline-01-01_Lapatinib_Conc25.0nM	0.95440084097156	0.039611700405343724	1.19
TUMOR-EFO21-cellline-01-01_Lapatinib_Conc250.0nM	0.9434998583765738	0.043202498191797924	0.9229999999999999
TUMOR-EFO21-cellline-01-01_Lapatinib_Conc2530.0nM	0.8028431200597691	0.10246341371174753	0.85
TUMOR-EFO21-cellline-01-01_Lapatinib_Conc8.0nM	0.9563408672583972	0.04100698721237403	0.98
TUMOR-EFO21-cellline-01-01_Lapatinib_Conc80.0nM	0.9489280039084045	0.039410361548360404	1.0428
TUMOR-EFO21-cellline-01-01_Lapatinib_Conc800.0nM	0.9200549063504677	0.05095815472271238	0.82
TUMOR-EFO21-cellline-01-01_Lapatinib_Conc8000.0nM	0.6736688827971752	0.15860388045944204	0.55
TUMOR-EFO21-cellline-01-01_PD0325901_Conc2.5nM	0.951113601656397	0.03873869213020514	0.987
TUMOR-EFO21-cellline-01-01_PD0325901_Conc25.0nM	0.9153017790240829	0.038221540422281854	0.935
TUMOR-EFO21-cellline-01-01_PD0325901_Conc250.0nM	0.8181373145032765	0.06603361952390803	0.75
TUMOR-EFO21-cellline-01-01_PD0325901_Conc2530.0nM	0.7136100233137752	0.10311784782550354	0.57
TUMOR-EFO21-cellline-01-01_PD0325901_Conc8.0nM	0.9397592149232773	0.03556258401575569	1.238
TUMOR-EFO21-cellline-01-01_PD0325901_Conc80.0nM	0.8735589480300947	0.050869558461353985	0.9
TUMOR-EFO21-cellline-01-01_PD0325901_Conc800.0nM	0.7565846345987114	0.08653786373588544	0.73
TUMOR-EFO21-cellline-01-01_PD0325901_Conc8000.0nM	0.6879501395736141	0.11033735282357843	0.65
TUMOR-EFO21-cellline-01-01_PLX-4720_Conc2.5nM	0.9581424238221619	0.042285211494820375	0.94
TUMOR-EFO21-cellline-01-01_PLX-4720_Conc25.0nM	0.9613172920184281	0.04349839344303666	1.032
TUMOR-EFO21-cellline-01-01_PLX-4720_Conc250.0nM	0.9652245618972219	0.045696938338177284	0.9955
TUMOR-EFO21-cellline-01-01_PLX-4720_Conc2530.0nM	0.949123304504492	0.043906118332750876	1.0677
TUMOR-EFO21-cellline-01-01_PLX-4720_Conc8.0nM	0.959230799295734	0.04266172344753059	0.89
TUMOR-EFO21-cellline-01-01_PLX-4720_Conc80.0nM	0.9641828631097553	0.04508500285955075	0.924
TUMOR-EFO21-cellline-01-01_PLX-4720_Conc800.0nM	0.9607533665875954	0.04359482296178101	0.9918
TUMOR-EFO21-cellline-01-01_PLX-4720_Conc8000.0nM	0.9298580223448585	0.05679592628339998	0.61
TUMOR-EFO21-cellline-01-01_Selumetinib_Conc2.5nM	0.9561864036826246	0.041193144323195464	0.82
TUMOR-EFO21-cellline-01-01_Selumetinib_Conc25.0nM	0.9468338504342629	0.03563443534659842	0.9079999999999999
TUMOR-EFO21-cellline-01-01_Selumetinib_Conc250.0nM	0.8948186618456095	0.02799933100319779	0.84
TUMOR-EFO21-cellline-01-01_Selumetinib_Conc2530.0nM	0.7871616547653149	0.08173039640421387	0.78
TUMOR-EFO21-cellline-01-01_Selumetinib_Conc8.0nM	0.9537637361729457	0.039641815627789526	0.9890000000000001
TUMOR-EFO21-cellline-01-01_Selumetinib_Conc80.0nM	0.9289407693156914	0.02835059147833284	1.0048
TUMOR-EFO21-cellline-01-01_Selumetinib_Conc800.0nM	0.8454386051637943	0.0479369662108242	0.932
TUMOR-EFO21-cellline-01-01_Selumetinib_Conc8000.0nM	0.7274858832908676	0.12003452275296228	0.66
TUMOR-EFO21-cellline-01-01_Vandetanib_Conc2.5nM	0.9546542953480086	0.043978153621448364	0.86
TUMOR-EFO21-cellline-01-01_Vandetanib_Conc25.0nM	0.9501122870882629	0.04324160989965832	0.83
TUMOR-EFO21-cellline-01-01_Vandetanib_Conc250.0nM	0.9149990346981769	0.0344811121686541	0.9
TUMOR-EFO21-cellline-01-01_Vandetanib_Conc2530.0nM	0.6857343306683885	0.13296809853848915	0.56
TUMOR-EFO21-cellline-01-01_Vandetanib_Conc8.0nM	0.9530100212368307	0.0444647858514894	0.917
TUMOR-EFO21-cellline-01-01_Vandetanib_Conc80.0nM	0.9412162460893226	0.0395033883814953	0.977
TUMOR-EFO21-cellline-01-01_Vandetanib_Conc800.0nM	0.8328090198185665	0.05033782486645939	0.9
TUMOR-EFO21-cellline-01-01_Vandetanib_Conc8000.0nM	0.556195260213071	0.16888976772456443	0.42
TUMOR-EFO21-cellline-01-01	0.957294484940973	0.04191911357679258	1.0
