# Supplementary material for: Mini-batch optimization enables training of ODE models on large-scale datasets
Source: Nat Commun. 2022 Jan 10;13:34. doi: 10.1038/s41467-021-27374-6 (PMC8748893; doi:10.1038/s41467-021-27374-6)
Supplement: Supplementary file 4 — Source data [file 41467_2021_27374_MOESM4_ESM.zip › source_data/drug_response_plots/source_data_cellline_EN_training.tsv]

	mean	std	measurement
TUMOR-EN-cellline-01-01_CHIR-265_Conc2.5nM	1.0457073074134189	0.016880894511852866	1.195
TUMOR-EN-cellline-01-01_CHIR-265_Conc25.0nM	1.0383359911129055	0.014941618198279794	1.146
TUMOR-EN-cellline-01-01_CHIR-265_Conc250.0nM	0.9586882185104109	0.0403199941955965	1.155
TUMOR-EN-cellline-01-01_CHIR-265_Conc2530.0nM	0.66925780987379	0.09842465677044704	0.986
TUMOR-EN-cellline-01-01_CHIR-265_Conc8.0nM	1.0440202013192246	0.016179265739213505	0.9918
TUMOR-EN-cellline-01-01_CHIR-265_Conc80.0nM	1.0188344246711099	0.019210221805134677	1.0301
TUMOR-EN-cellline-01-01_CHIR-265_Conc800.0nM	0.8000774130392859	0.06715850821560032	0.83
TUMOR-EN-cellline-01-01_CHIR-265_Conc8000.0nM	0.5778132635181065	0.1800792556468194	0.69
TUMOR-EN-cellline-01-01_Erlotinib_Conc2.5nM	1.0462918681815725	0.017154012924070875	0.948
TUMOR-EN-cellline-01-01_Erlotinib_Conc25.0nM	1.0453077303139984	0.01655583568868333	0.9790000000000001
TUMOR-EN-cellline-01-01_Erlotinib_Conc250.0nM	1.0352221973751357	0.012922400438156002	0.9909
TUMOR-EN-cellline-01-01_Erlotinib_Conc2530.0nM	0.963482014879264	0.03721226767992386	1.0202
TUMOR-EN-cellline-01-01_Erlotinib_Conc8.0nM	1.0460458054776098	0.016997691729940687	1.0229
TUMOR-EN-cellline-01-01_Erlotinib_Conc80.0nM	1.0426142342138631	0.01514598844740027	1.0185
TUMOR-EN-cellline-01-01_Erlotinib_Conc800.0nM	1.0155621841445654	0.01828338438783283	0.9470000000000001
TUMOR-EN-cellline-01-01_Erlotinib_Conc8000.0nM	0.8987661806652104	0.08721237166646564	0.975
TUMOR-EN-cellline-01-01_Lapatinib_Conc2.5nM	1.0462812477235528	0.01716975791563697	1.103
TUMOR-EN-cellline-01-01_Lapatinib_Conc25.0nM	1.0447060301239504	0.01679955044612255	1.135
TUMOR-EN-cellline-01-01_Lapatinib_Conc250.0nM	1.0326333078191718	0.02829093834221795	1.0658
TUMOR-EN-cellline-01-01_Lapatinib_Conc2530.0nM	0.9342449511507864	0.07459678156509764	1.0363
TUMOR-EN-cellline-01-01_Lapatinib_Conc8.0nM	1.0458914698933748	0.017026279549947395	0.914
TUMOR-EN-cellline-01-01_Lapatinib_Conc80.0nM	1.0412084957066576	0.017993560946762393	0.9009999999999999
TUMOR-EN-cellline-01-01_Lapatinib_Conc800.0nM	1.007429452073475	0.05045760864567092	0.86
TUMOR-EN-cellline-01-01_Lapatinib_Conc8000.0nM	0.8745261474766373	0.08817393742597969	0.82
TUMOR-EN-cellline-01-01_PD0325901_Conc2.5nM	1.042383812281281	0.015972746588645267	0.982
TUMOR-EN-cellline-01-01_PD0325901_Conc25.0nM	1.010214093428956	0.024214389635454463	0.86
TUMOR-EN-cellline-01-01_PD0325901_Conc250.0nM	0.8175785720084956	0.07168613033324343	0.83
TUMOR-EN-cellline-01-01_PD0325901_Conc2530.0nM	0.6485037042956773	0.10615000128292813	0.927
TUMOR-EN-cellline-01-01_PD0325901_Conc8.0nM	1.0338559697459766	0.015856345455400087	0.9840000000000001
TUMOR-EN-cellline-01-01_PD0325901_Conc80.0nM	0.9396932627925502	0.038047955599513926	0.9309999999999999
TUMOR-EN-cellline-01-01_PD0325901_Conc800.0nM	0.7183948298480647	0.092437587599544	0.89
TUMOR-EN-cellline-01-01_PD0325901_Conc8000.0nM	0.5781190700303913	0.11863893651724909	0.9
TUMOR-EN-cellline-01-01_PLX-4720_Conc2.5nM	1.0474447530587254	0.01736426908764383	1.0217
TUMOR-EN-cellline-01-01_PLX-4720_Conc25.0nM	1.0510223952906546	0.018526633507513882	1.115
TUMOR-EN-cellline-01-01_PLX-4720_Conc250.0nM	1.0542657182084205	0.01995873618460145	1.102
TUMOR-EN-cellline-01-01_PLX-4720_Conc2530.0nM	1.0308345356890496	0.038391861457460055	1.187
TUMOR-EN-cellline-01-01_PLX-4720_Conc8.0nM	1.0487389380502998	0.01766421102742714	1.0665
TUMOR-EN-cellline-01-01_PLX-4720_Conc80.0nM	1.0539308677662218	0.01976554625996755	0.977
TUMOR-EN-cellline-01-01_PLX-4720_Conc800.0nM	1.0464216958728656	0.023704203863241485	1.0902
TUMOR-EN-cellline-01-01_PLX-4720_Conc8000.0nM	1.0122835094577654	0.06327247230758352	1.109
TUMOR-EN-cellline-01-01_Selumetinib_Conc2.5nM	1.0454473422763833	0.017024560022876455	0.9229999999999999
TUMOR-EN-cellline-01-01_Selumetinib_Conc25.0nM	1.0367947385191485	0.016436943181995553	0.937
TUMOR-EN-cellline-01-01_Selumetinib_Conc250.0nM	0.9727675576394821	0.023637508315560628	0.9279999999999999
TUMOR-EN-cellline-01-01_Selumetinib_Conc2530.0nM	0.7823419703794943	0.07145023583191594	0.88
TUMOR-EN-cellline-01-01_Selumetinib_Conc8.0nM	1.0433158744761175	0.016685121766148857	1.0409
TUMOR-EN-cellline-01-01_Selumetinib_Conc80.0nM	1.017478915345118	0.01914295081555834	0.945
TUMOR-EN-cellline-01-01_Selumetinib_Conc800.0nM	0.8891914722741097	0.02919615230531293	1.0209
TUMOR-EN-cellline-01-01_Selumetinib_Conc8000.0nM	0.7015932010407337	0.09918041249880767	0.9440000000000001
TUMOR-EN-cellline-01-01_Vandetanib_Conc2.5nM	1.046242949580272	0.01714385094147894	0.84
TUMOR-EN-cellline-01-01_Vandetanib_Conc25.0nM	1.0445125812495093	0.016335087247429117	0.9
TUMOR-EN-cellline-01-01_Vandetanib_Conc250.0nM	1.0255638819683872	0.02249663735505547	0.943
TUMOR-EN-cellline-01-01_Vandetanib_Conc2530.0nM	0.8676909073247938	0.07329288838498554	0.955
TUMOR-EN-cellline-01-01_Vandetanib_Conc8.0nM	1.0458504641160151	0.01694382436184995	0.9
TUMOR-EN-cellline-01-01_Vandetanib_Conc80.0nM	1.0396976548711958	0.015591711207276595	0.9309999999999999
TUMOR-EN-cellline-01-01_Vandetanib_Conc800.0nM	0.9886927496708138	0.04347910723494272	0.89
TUMOR-EN-cellline-01-01_Vandetanib_Conc8000.0nM	0.7208623372553383	0.10666263693274146	0.83
TUMOR-EN-cellline-01-01	1.0464053230722674	0.017227668002438103	1.0
