# Supplementary material for: Mini-batch optimization enables training of ODE models on large-scale datasets
Source: Nat Commun. 2022 Jan 10;13:34. doi: 10.1038/s41467-021-27374-6 (PMC8748893; doi:10.1038/s41467-021-27374-6)
Supplement: Supplementary file 4 — Source data [file 41467_2021_27374_MOESM4_ESM.zip › source_data/drug_response_plots/source_data_cellline_FUOV1_training.tsv]

	mean	std	measurement
TUMOR-FUOV1-cellline-01-01_CHIR-265_Conc2.5nM	0.9017213153321467	0.02126467255074211	1.0248
TUMOR-FUOV1-cellline-01-01_CHIR-265_Conc25.0nM	0.8963517388841609	0.021461479820507636	1.115
TUMOR-FUOV1-cellline-01-01_CHIR-265_Conc250.0nM	0.8259373504669842	0.05577323396549917	0.8
TUMOR-FUOV1-cellline-01-01_CHIR-265_Conc2530.0nM	0.643802477788921	0.13079470524505327	0.53
TUMOR-FUOV1-cellline-01-01_CHIR-265_Conc8.0nM	0.9004867118891517	0.021315185892764262	1.0248
TUMOR-FUOV1-cellline-01-01_CHIR-265_Conc80.0nM	0.8793238590265234	0.019087562289596963	0.9954
TUMOR-FUOV1-cellline-01-01_CHIR-265_Conc800.0nM	0.7369682938986533	0.1097221236405697	0.8
TUMOR-FUOV1-cellline-01-01_CHIR-265_Conc8000.0nM	0.5689625760148233	0.1447994195461737	0.42
TUMOR-FUOV1-cellline-01-01_Erlotinib_Conc2.5nM	0.901810373351668	0.02111943157432857	1.0011
TUMOR-FUOV1-cellline-01-01_Erlotinib_Conc25.0nM	0.8988792146832199	0.0208673242651323	0.948
TUMOR-FUOV1-cellline-01-01_Erlotinib_Conc250.0nM	0.8713273033946454	0.019567103166531288	0.85
TUMOR-FUOV1-cellline-01-01_Erlotinib_Conc2530.0nM	0.7088514246299609	0.0741538178285966	0.84
TUMOR-FUOV1-cellline-01-01_Erlotinib_Conc8.0nM	0.9010215546185565	0.020984135699323267	1.0283
TUMOR-FUOV1-cellline-01-01_Erlotinib_Conc80.0nM	0.8922437881173965	0.01873684362559839	0.88
TUMOR-FUOV1-cellline-01-01_Erlotinib_Conc800.0nM	0.8105459344350596	0.028331164863641397	0.85
TUMOR-FUOV1-cellline-01-01_Erlotinib_Conc8000.0nM	0.6155279223865158	0.1284784870023898	0.61
TUMOR-FUOV1-cellline-01-01_Lapatinib_Conc2.5nM	0.9019679350194192	0.021426001121383455	1.004
TUMOR-FUOV1-cellline-01-01_Lapatinib_Conc25.0nM	0.9005789048482742	0.021879658265663265	0.946
TUMOR-FUOV1-cellline-01-01_Lapatinib_Conc250.0nM	0.8752761243368177	0.03661818604169833	0.9927
TUMOR-FUOV1-cellline-01-01_Lapatinib_Conc2530.0nM	0.6725431429671589	0.06998300257671401	0.79
TUMOR-FUOV1-cellline-01-01_Lapatinib_Conc8.0nM	0.901554141967916	0.021640766995138613	1.0031
TUMOR-FUOV1-cellline-01-01_Lapatinib_Conc80.0nM	0.8959230392743824	0.022062681784391032	0.95
TUMOR-FUOV1-cellline-01-01_Lapatinib_Conc800.0nM	0.7925893477294135	0.06091022184293175	0.75
TUMOR-FUOV1-cellline-01-01_Lapatinib_Conc8000.0nM	0.5702241401312385	0.0844081130347886	0.63
TUMOR-FUOV1-cellline-01-01_PD0325901_Conc2.5nM	0.8974086601428117	0.018863798314926707	0.9420000000000001
TUMOR-FUOV1-cellline-01-01_PD0325901_Conc25.0nM	0.8678858108272097	0.02775621941999233	0.79
TUMOR-FUOV1-cellline-01-01_PD0325901_Conc250.0nM	0.7952690675730496	0.048066484117492654	0.65
TUMOR-FUOV1-cellline-01-01_PD0325901_Conc2530.0nM	0.7093185793100947	0.08743330195366857	0.57
TUMOR-FUOV1-cellline-01-01_PD0325901_Conc8.0nM	0.8877366897728459	0.019450598657083325	0.84
TUMOR-FUOV1-cellline-01-01_PD0325901_Conc80.0nM	0.8352619125462679	0.037710741326332786	0.68
TUMOR-FUOV1-cellline-01-01_PD0325901_Conc800.0nM	0.7493642954138767	0.06564293551164764	0.52
TUMOR-FUOV1-cellline-01-01_PD0325901_Conc8000.0nM	0.6839856998091834	0.09443420454748641	0.45
TUMOR-FUOV1-cellline-01-01_PLX-4720_Conc2.5nM	0.9026351005116	0.021255275477218533	0.83
TUMOR-FUOV1-cellline-01-01_PLX-4720_Conc25.0nM	0.9049208285230634	0.021397536500282234	0.81
TUMOR-FUOV1-cellline-01-01_PLX-4720_Conc250.0nM	0.9091803972843604	0.023951874703464732	1.00085
TUMOR-FUOV1-cellline-01-01_PLX-4720_Conc2530.0nM	0.9040884394936841	0.019612560702364563	1.248
TUMOR-FUOV1-cellline-01-01_PLX-4720_Conc8.0nM	0.9033394025216364	0.02125771997264541	0.86
TUMOR-FUOV1-cellline-01-01_PLX-4720_Conc80.0nM	0.9074981747224573	0.022396147955860916	0.9901
TUMOR-FUOV1-cellline-01-01_PLX-4720_Conc800.0nM	0.9080514457970951	0.02292915580245913	1.128
TUMOR-FUOV1-cellline-01-01_PLX-4720_Conc8000.0nM	0.8978434254936202	0.024526291620974357	1.0326
TUMOR-FUOV1-cellline-01-01_Selumetinib_Conc2.5nM	0.9010308408045447	0.02065764987547509	1.0688
TUMOR-FUOV1-cellline-01-01_Selumetinib_Conc25.0nM	0.8921695828921081	0.019457744666930808	0.74
TUMOR-FUOV1-cellline-01-01_Selumetinib_Conc250.0nM	0.8533066110560972	0.02702928195565411	0.75
TUMOR-FUOV1-cellline-01-01_Selumetinib_Conc2530.0nM	0.774066983321023	0.04880165062103696	0.77
TUMOR-FUOV1-cellline-01-01_Selumetinib_Conc8.0nM	0.8985637605349028	0.019829996005102712	0.78
TUMOR-FUOV1-cellline-01-01_Selumetinib_Conc80.0nM	0.8781277451504377	0.021856582923476392	0.79
TUMOR-FUOV1-cellline-01-01_Selumetinib_Conc800.0nM	0.8158089533960536	0.03525849006619727	0.65
TUMOR-FUOV1-cellline-01-01_Selumetinib_Conc8000.0nM	0.7316249397087062	0.06504512824118414	0.63
TUMOR-FUOV1-cellline-01-01_Vandetanib_Conc2.5nM	0.9012672397966537	0.020892368947951555	0.83
TUMOR-FUOV1-cellline-01-01_Vandetanib_Conc25.0nM	0.8936132076059286	0.018931683160912368	0.86
TUMOR-FUOV1-cellline-01-01_Vandetanib_Conc250.0nM	0.8394776829497692	0.032653619822253774	0.72
TUMOR-FUOV1-cellline-01-01_Vandetanib_Conc2530.0nM	0.5927903600988909	0.12547421389292482	0.5
TUMOR-FUOV1-cellline-01-01_Vandetanib_Conc8.0nM	0.8992641780396833	0.02024988631042134	0.73
TUMOR-FUOV1-cellline-01-01_Vandetanib_Conc80.0nM	0.8778460254895422	0.018892617070557033	0.914
TUMOR-FUOV1-cellline-01-01_Vandetanib_Conc800.0nM	0.7401615486709237	0.060219448858504755	0.65
TUMOR-FUOV1-cellline-01-01_Vandetanib_Conc8000.0nM	0.46835050983480037	0.14353207715024113	0.39
TUMOR-FUOV1-cellline-01-01	0.9022269769461271	0.021232386555756304	1.0
