# Supplementary material for: Mini-batch optimization enables training of ODE models on large-scale datasets
Source: Nat Commun. 2022 Jan 10;13:34. doi: 10.1038/s41467-021-27374-6 (PMC8748893; doi:10.1038/s41467-021-27374-6)
Supplement: Supplementary file 4 — Source data [file 41467_2021_27374_MOESM4_ESM.zip › source_data/drug_response_plots/source_data_cellline_G402_training.tsv]

	mean	std	measurement
TUMOR-G402-cellline-01-01_CHIR-265_Conc2.5nM	1.0322763022144987	0.04308406872873536	1.0905
TUMOR-G402-cellline-01-01_CHIR-265_Conc25.0nM	1.0253878511264758	0.037290881285466794	1.171
TUMOR-G402-cellline-01-01_CHIR-265_Conc250.0nM	0.9499073974644535	0.047739373603809594	0.9991399999999999
TUMOR-G402-cellline-01-01_CHIR-265_Conc2530.0nM	0.6257308728861701	0.21980244493018447	0.2
TUMOR-G402-cellline-01-01_CHIR-265_Conc8.0nM	1.0306624363117742	0.04155084343913371	1.0998
TUMOR-G402-cellline-01-01_CHIR-265_Conc80.0nM	1.0072952123299477	0.02896508455707649	1.147
TUMOR-G402-cellline-01-01_CHIR-265_Conc800.0nM	0.8074900519112708	0.13069322369840072	0.88
TUMOR-G402-cellline-01-01_CHIR-265_Conc8000.0nM	0.5666913746979952	0.23389101583599814	0.14
TUMOR-G402-cellline-01-01_Erlotinib_Conc2.5nM	1.0327572332184438	0.04365946307726399	1.199
TUMOR-G402-cellline-01-01_Erlotinib_Conc25.0nM	1.0313620076983248	0.04234710849764531	1.291
TUMOR-G402-cellline-01-01_Erlotinib_Conc250.0nM	1.0141767016932595	0.0319228791805707	1.0364
TUMOR-G402-cellline-01-01_Erlotinib_Conc2530.0nM	0.9342003024975625	0.05686618878986045	1.0339
TUMOR-G402-cellline-01-01_Erlotinib_Conc8.0nM	1.0324347941220644	0.043342981558274304	1.0133
TUMOR-G402-cellline-01-01_Erlotinib_Conc80.0nM	1.026975993789388	0.038927582707657254	1.2409999999999999
TUMOR-G402-cellline-01-01_Erlotinib_Conc800.0nM	0.9784633716727443	0.04423886817452846	1.103
TUMOR-G402-cellline-01-01_Erlotinib_Conc8000.0nM	0.8841759134569426	0.08663787090726352	0.89
TUMOR-G402-cellline-01-01_Lapatinib_Conc2.5nM	1.0325784817869605	0.04386949660478407	0.9590000000000001
TUMOR-G402-cellline-01-01_Lapatinib_Conc25.0nM	1.0299806699665677	0.044879552955543016	1.0501
TUMOR-G402-cellline-01-01_Lapatinib_Conc250.0nM	1.016814673399769	0.05701160212516944	0.987
TUMOR-G402-cellline-01-01_Lapatinib_Conc2530.0nM	0.9314411558856875	0.0767572218876322	0.945
TUMOR-G402-cellline-01-01_Lapatinib_Conc8.0nM	1.0318938995577105	0.04405581665758872	1.0837
TUMOR-G402-cellline-01-01_Lapatinib_Conc80.0nM	1.0252152667204457	0.04843979906351994	1.136
TUMOR-G402-cellline-01-01_Lapatinib_Conc800.0nM	0.9946560160028269	0.05327275841691323	0.966
TUMOR-G402-cellline-01-01_Lapatinib_Conc8000.0nM	0.8660742699323963	0.12325798046825245	0.73
TUMOR-G402-cellline-01-01_PD0325901_Conc2.5nM	1.0260983736438145	0.03725068813452722	1.156
TUMOR-G402-cellline-01-01_PD0325901_Conc25.0nM	0.9679040405930801	0.04543878328538452	1.101
TUMOR-G402-cellline-01-01_PD0325901_Conc250.0nM	0.7589038153841228	0.13349421707283346	0.84
TUMOR-G402-cellline-01-01_PD0325901_Conc2530.0nM	0.5909719967683127	0.11237360661328534	0.81
TUMOR-G402-cellline-01-01_PD0325901_Conc8.0nM	1.0112569053524385	0.026133843123963444	1.0290000000000001
TUMOR-G402-cellline-01-01_PD0325901_Conc80.0nM	0.8734273484727696	0.11147929571214361	0.84
TUMOR-G402-cellline-01-01_PD0325901_Conc800.0nM	0.6675947069646424	0.13484101894025854	0.81
TUMOR-G402-cellline-01-01_PD0325901_Conc8000.0nM	0.5217098562200446	0.08666946907509256	0.55
TUMOR-G402-cellline-01-01_PLX-4720_Conc2.5nM	1.0334725337680641	0.04372377022238502	0.8
TUMOR-G402-cellline-01-01_PLX-4720_Conc25.0nM	1.036156823515014	0.043715600217778566	0.88
TUMOR-G402-cellline-01-01_PLX-4720_Conc250.0nM	1.035603677097956	0.044377175544093504	1.0517
TUMOR-G402-cellline-01-01_PLX-4720_Conc2530.0nM	0.9589878064846296	0.11185637204096019	1.123
TUMOR-G402-cellline-01-01_PLX-4720_Conc8.0nM	1.0343212051760722	0.04363180970810478	1.0751
TUMOR-G402-cellline-01-01_PLX-4720_Conc80.0nM	1.0387017491184292	0.04509539269330529	0.922
TUMOR-G402-cellline-01-01_PLX-4720_Conc800.0nM	1.0109341139482502	0.040656520637287454	0.971
TUMOR-G402-cellline-01-01_PLX-4720_Conc8000.0nM	0.9144039651984848	0.17567596710197728	0.81
TUMOR-G402-cellline-01-01_Selumetinib_Conc2.5nM	1.0309967685087482	0.04215066898892454	0.9570000000000001
TUMOR-G402-cellline-01-01_Selumetinib_Conc25.0nM	1.014954563554738	0.02949719497634424	0.88
TUMOR-G402-cellline-01-01_Selumetinib_Conc250.0nM	0.9187744567023526	0.0639640869317439	0.89
TUMOR-G402-cellline-01-01_Selumetinib_Conc2530.0nM	0.7295069368154283	0.12628062679433388	0.87
TUMOR-G402-cellline-01-01_Selumetinib_Conc8.0nM	1.0268835033568198	0.038683648904251085	1.0216
TUMOR-G402-cellline-01-01_Selumetinib_Conc80.0nM	0.9834164392710638	0.020116410892804307	0.89
TUMOR-G402-cellline-01-01_Selumetinib_Conc800.0nM	0.8231684055498792	0.1115887585697219	0.87
TUMOR-G402-cellline-01-01_Selumetinib_Conc8000.0nM	0.6475986638513395	0.11133213931799422	0.9129999999999999
TUMOR-G402-cellline-01-01_Vandetanib_Conc2.5nM	1.0325075460668303	0.04358560098262965	0.9
TUMOR-G402-cellline-01-01_Vandetanib_Conc25.0nM	1.0288245401047893	0.04163082901029774	1.0143
TUMOR-G402-cellline-01-01_Vandetanib_Conc250.0nM	0.9942746771615024	0.02985604158489615	0.94
TUMOR-G402-cellline-01-01_Vandetanib_Conc2530.0nM	0.8179171717106863	0.09080924395135342	0.82
TUMOR-G402-cellline-01-01_Vandetanib_Conc8.0nM	1.031614162375308	0.04309675920707375	0.929
TUMOR-G402-cellline-01-01_Vandetanib_Conc80.0nM	1.0196665396767435	0.03747880704390617	1.0103
TUMOR-G402-cellline-01-01_Vandetanib_Conc800.0nM	0.9328307353813601	0.04261586695221723	0.902
TUMOR-G402-cellline-01-01_Vandetanib_Conc8000.0nM	0.6574464177621271	0.16074970051918372	0.44
TUMOR-G402-cellline-01-01	1.0329043284378296	0.04380531842525328	1.0
