# Supplementary material for: Mini-batch optimization enables training of ODE models on large-scale datasets
Source: Nat Commun. 2022 Jan 10;13:34. doi: 10.1038/s41467-021-27374-6 (PMC8748893; doi:10.1038/s41467-021-27374-6)
Supplement: Supplementary file 4 — Source data [file 41467_2021_27374_MOESM4_ESM.zip › source_data/drug_response_plots/source_data_cellline_GAMG_training.tsv]

	mean	std	measurement
TUMOR-GAMG-cellline-01-01_Erlotinib_Conc2.5nM	1.0547513475603996	0.025350280011189	1.0926
TUMOR-GAMG-cellline-01-01_Erlotinib_Conc25.0nM	1.0533655389394287	0.024608578783027826	0.9229999999999999
TUMOR-GAMG-cellline-01-01_Erlotinib_Conc250.0nM	1.0312024670351265	0.018518058088587058	0.99974
TUMOR-GAMG-cellline-01-01_Erlotinib_Conc2530.0nM	0.91107622408341	0.07880166312795375	0.88
TUMOR-GAMG-cellline-01-01_Erlotinib_Conc8.0nM	1.0543988719724509	0.02534944796016536	1.0942
TUMOR-GAMG-cellline-01-01_Erlotinib_Conc80.0nM	1.0474779753165535	0.016567705687749887	0.88
TUMOR-GAMG-cellline-01-01_Erlotinib_Conc800.0nM	0.9896168187524325	0.04823588702037849	1.013
TUMOR-GAMG-cellline-01-01_Erlotinib_Conc8000.0nM	0.8420584729506239	0.09431610678780945	1.0168
TUMOR-GAMG-cellline-01-01_Lapatinib_Conc2.5nM	1.0548955014335057	0.025318444473046476	1.0607
TUMOR-GAMG-cellline-01-01_Lapatinib_Conc25.0nM	1.0542856313858704	0.025453138435347626	0.9490000000000001
TUMOR-GAMG-cellline-01-01_Lapatinib_Conc250.0nM	1.0479415283994893	0.02616322043073495	1.149
TUMOR-GAMG-cellline-01-01_Lapatinib_Conc2530.0nM	0.8997887673436733	0.08983827105830945	0.9590000000000001
TUMOR-GAMG-cellline-01-01_Lapatinib_Conc8.0nM	1.054743698025097	0.025353651135634845	1.0038
TUMOR-GAMG-cellline-01-01_Lapatinib_Conc80.0nM	1.0528567134340765	0.025710703372260193	1.0795
TUMOR-GAMG-cellline-01-01_Lapatinib_Conc800.0nM	0.9993714667720053	0.03677764780345757	1.0744
TUMOR-GAMG-cellline-01-01_Lapatinib_Conc8000.0nM	0.8208323915296136	0.11360154363801132	1.0181
TUMOR-GAMG-cellline-01-01_PD0325901_Conc2.5nM	1.046165384814272	0.02458044141042993	1.11
TUMOR-GAMG-cellline-01-01_PD0325901_Conc25.0nM	0.9927736977866501	0.034234956167781994	0.9986
TUMOR-GAMG-cellline-01-01_PD0325901_Conc250.0nM	0.8238550016155777	0.1152700271551749	0.99935
TUMOR-GAMG-cellline-01-01_PD0325901_Conc2530.0nM	0.6400095403095041	0.1486571201725181	0.85
TUMOR-GAMG-cellline-01-01_PD0325901_Conc8.0nM	1.0300688048262523	0.025956994709978466	1.0479
TUMOR-GAMG-cellline-01-01_PD0325901_Conc80.0nM	0.9158505607460989	0.06957031683050965	0.9259999999999999
TUMOR-GAMG-cellline-01-01_PD0325901_Conc800.0nM	0.7327644528261782	0.1358401010909413	1.107
TUMOR-GAMG-cellline-01-01_PD0325901_Conc8000.0nM	0.5548227304222841	0.1505554340844703	0.67
TUMOR-GAMG-cellline-01-01_PLX-4720_Conc2.5nM	1.0576241604785834	0.025847760859893584	1.093
TUMOR-GAMG-cellline-01-01_PLX-4720_Conc25.0nM	1.0654499527143213	0.02952021170075268	1.0654
TUMOR-GAMG-cellline-01-01_PLX-4720_Conc250.0nM	1.0735031648392483	0.03327637316316748	1.0596
TUMOR-GAMG-cellline-01-01_PLX-4720_Conc2530.0nM	1.0467459154627028	0.02970781367296286	1.0463
TUMOR-GAMG-cellline-01-01_PLX-4720_Conc8.0nM	1.060476730792962	0.026763059898737153	0.8
TUMOR-GAMG-cellline-01-01_PLX-4720_Conc80.0nM	1.071735919166026	0.034393539774783766	1.0364
TUMOR-GAMG-cellline-01-01_PLX-4720_Conc800.0nM	1.064265239838066	0.02447440422999448	1.0045
TUMOR-GAMG-cellline-01-01_PLX-4720_Conc8000.0nM	1.023885937629821	0.0600561643234484	0.9926
TUMOR-GAMG-cellline-01-01_Selumetinib_Conc2.5nM	1.0530862101041616	0.024437098115266	0.84
TUMOR-GAMG-cellline-01-01_Selumetinib_Conc25.0nM	1.0380856399804173	0.019280845310759555	0.914
TUMOR-GAMG-cellline-01-01_Selumetinib_Conc250.0nM	0.9583015100718292	0.04408584256360145	0.9309999999999999
TUMOR-GAMG-cellline-01-01_Selumetinib_Conc2530.0nM	0.7965073985934785	0.1216179028721255	1.0685
TUMOR-GAMG-cellline-01-01_Selumetinib_Conc8.0nM	1.0491308002450703	0.02272435541592468	1.0379
TUMOR-GAMG-cellline-01-01_Selumetinib_Conc80.0nM	1.0105111774890063	0.02140529269161606	1.107
TUMOR-GAMG-cellline-01-01_Selumetinib_Conc800.0nM	0.8807898153849975	0.0834135493740174	1.0345
TUMOR-GAMG-cellline-01-01_Selumetinib_Conc8000.0nM	0.7171265337990318	0.1404756883770114	0.88
TUMOR-GAMG-cellline-01-01_Vandetanib_Conc2.5nM	1.0543779957965593	0.024328126884873374	1.0327
TUMOR-GAMG-cellline-01-01_Vandetanib_Conc25.0nM	1.0511882853321253	0.020462568966185115	0.9109999999999999
TUMOR-GAMG-cellline-01-01_Vandetanib_Conc250.0nM	1.0192029911529807	0.022627426379005437	0.82
TUMOR-GAMG-cellline-01-01_Vandetanib_Conc2530.0nM	0.810162917453669	0.11022170852818207	0.81
TUMOR-GAMG-cellline-01-01_Vandetanib_Conc8.0nM	1.0535318241456262	0.023146519289902637	0.95
TUMOR-GAMG-cellline-01-01_Vandetanib_Conc80.0nM	1.0430839212056227	0.013482757115802426	1.0199
TUMOR-GAMG-cellline-01-01_Vandetanib_Conc800.0nM	0.9515354418494472	0.06809986035251185	1.0070000000000001
TUMOR-GAMG-cellline-01-01_Vandetanib_Conc8000.0nM	0.6664058755191558	0.12431569655457728	0.79
TUMOR-GAMG-cellline-01-01	1.0549485122722222	0.02532097537187731	1.0
