# Supplementary material for: Mini-batch optimization enables training of ODE models on large-scale datasets
Source: Nat Commun. 2022 Jan 10;13:34. doi: 10.1038/s41467-021-27374-6 (PMC8748893; doi:10.1038/s41467-021-27374-6)
Supplement: Supplementary file 4 — Source data [file 41467_2021_27374_MOESM4_ESM.zip › source_data/drug_response_plots/source_data_cellline_GCT_training.tsv]

	mean	std	measurement
TUMOR-GCT-cellline-01-01_CHIR-265_Conc2.5nM	0.9859841773178755	0.028994457886633653	1.035
TUMOR-GCT-cellline-01-01_CHIR-265_Conc25.0nM	0.9683107681644578	0.03307825301608391	0.963
TUMOR-GCT-cellline-01-01_CHIR-265_Conc250.0nM	0.7818730700292581	0.04460760403063959	0.46
TUMOR-GCT-cellline-01-01_CHIR-265_Conc2530.0nM	0.4785652471697297	0.08066202716402904	0.25
TUMOR-GCT-cellline-01-01_CHIR-265_Conc8.0nM	0.9819517159726681	0.030214230647265975	1.0148
TUMOR-GCT-cellline-01-01_CHIR-265_Conc80.0nM	0.9181953107513868	0.03607605747523005	0.85
TUMOR-GCT-cellline-01-01_CHIR-265_Conc800.0nM	0.6006829664690922	0.10185645832002678	0.38
TUMOR-GCT-cellline-01-01_CHIR-265_Conc8000.0nM	0.399620012530411	0.08980560768080775	0.1
TUMOR-GCT-cellline-01-01_Erlotinib_Conc2.5nM	0.9875659469118307	0.02861656279544097	1.0889
TUMOR-GCT-cellline-01-01_Erlotinib_Conc25.0nM	0.987147162806308	0.02897841953944075	1.111
TUMOR-GCT-cellline-01-01_Erlotinib_Conc250.0nM	0.9807520348858384	0.03574461428389496	1.127
TUMOR-GCT-cellline-01-01_Erlotinib_Conc2530.0nM	0.9297198253296088	0.0765870259066387	0.9540000000000001
TUMOR-GCT-cellline-01-01_Erlotinib_Conc8.0nM	0.9874305495502675	0.028682998854896724	0.938
TUMOR-GCT-cellline-01-01_Erlotinib_Conc80.0nM	0.985703154212114	0.030674257520328436	1.0116
TUMOR-GCT-cellline-01-01_Erlotinib_Conc800.0nM	0.9610104367714036	0.05782819566704487	0.943
TUMOR-GCT-cellline-01-01_Erlotinib_Conc8000.0nM	0.8928325698303473	0.07929334926062696	0.59
TUMOR-GCT-cellline-01-01_Lapatinib_Conc2.5nM	0.9878140155021929	0.028969991833551107	1.0264
TUMOR-GCT-cellline-01-01_Lapatinib_Conc25.0nM	0.9876181352744677	0.028723323147448736	1.02
TUMOR-GCT-cellline-01-01_Lapatinib_Conc250.0nM	0.9843874512449003	0.02443709308024335	1.0054
TUMOR-GCT-cellline-01-01_Lapatinib_Conc2530.0nM	0.921288296085021	0.05929474569199699	0.9059999999999999
TUMOR-GCT-cellline-01-01_Lapatinib_Conc8.0nM	0.9878306466014735	0.029040744309507684	1.0356
TUMOR-GCT-cellline-01-01_Lapatinib_Conc80.0nM	0.9867811406236516	0.027433865633160345	1.0458
TUMOR-GCT-cellline-01-01_Lapatinib_Conc800.0nM	0.9739232875618933	0.026570261641274344	1.0445
TUMOR-GCT-cellline-01-01_Lapatinib_Conc8000.0nM	0.8627646976433443	0.09336635024398905	0.31
TUMOR-GCT-cellline-01-01_PD0325901_Conc2.5nM	0.970401145207112	0.01845052863112421	1.0751
TUMOR-GCT-cellline-01-01_PD0325901_Conc25.0nM	0.8513045039945405	0.09106402592855088	0.86
TUMOR-GCT-cellline-01-01_PD0325901_Conc250.0nM	0.6526526875598169	0.11094633280156797	0.62
TUMOR-GCT-cellline-01-01_PD0325901_Conc2530.0nM	0.48883537378510217	0.124233213612452	0.61
TUMOR-GCT-cellline-01-01_PD0325901_Conc8.0nM	0.9141743928075703	0.07539379296264541	0.9059999999999999
TUMOR-GCT-cellline-01-01_PD0325901_Conc80.0nM	0.7652193417288673	0.1040349591756632	0.68
TUMOR-GCT-cellline-01-01_PD0325901_Conc800.0nM	0.5478868720508564	0.13103509349589915	0.55
TUMOR-GCT-cellline-01-01_PD0325901_Conc8000.0nM	0.4272582951108127	0.09252898200717746	0.48
TUMOR-GCT-cellline-01-01_PLX-4720_Conc2.5nM	0.9854674420226232	0.02868446268127574	1.0107
TUMOR-GCT-cellline-01-01_PLX-4720_Conc25.0nM	0.9672748325302563	0.028307358401105567	0.971
TUMOR-GCT-cellline-01-01_PLX-4720_Conc250.0nM	0.8425019489264202	0.07462766169103606	0.85
TUMOR-GCT-cellline-01-01_PLX-4720_Conc2530.0nM	0.7256519896215538	0.0984021770956608	0.66
TUMOR-GCT-cellline-01-01_PLX-4720_Conc8.0nM	0.9808266950476974	0.028917541450162027	0.986
TUMOR-GCT-cellline-01-01_PLX-4720_Conc80.0nM	0.9241353776376124	0.024187897088085986	0.9890000000000001
TUMOR-GCT-cellline-01-01_PLX-4720_Conc800.0nM	0.7770850923863463	0.08630318506622502	0.76
TUMOR-GCT-cellline-01-01_PLX-4720_Conc8000.0nM	0.6881837015320673	0.11566018177103798	0.4
TUMOR-GCT-cellline-01-01_Selumetinib_Conc2.5nM	0.9822752459074622	0.02441357598283922	1.24
TUMOR-GCT-cellline-01-01_Selumetinib_Conc25.0nM	0.9354458338129883	0.022914440127937377	1.245
TUMOR-GCT-cellline-01-01_Selumetinib_Conc250.0nM	0.7890612857536763	0.07789888684333292	0.972
TUMOR-GCT-cellline-01-01_Selumetinib_Conc2530.0nM	0.6101025907683434	0.10473614314085375	0.82
TUMOR-GCT-cellline-01-01_Selumetinib_Conc8.0nM	0.9694308891434718	0.013925019480926297	0.975
TUMOR-GCT-cellline-01-01_Selumetinib_Conc80.0nM	0.8702647754684028	0.058817491290930606	0.89
TUMOR-GCT-cellline-01-01_Selumetinib_Conc800.0nM	0.7015319137919548	0.08376509709595334	0.59
TUMOR-GCT-cellline-01-01_Selumetinib_Conc8000.0nM	0.5265615092209359	0.11742818507624748	0.6
TUMOR-GCT-cellline-01-01_Vandetanib_Conc2.5nM	0.987430655158048	0.028566213460918935	0.9059999999999999
TUMOR-GCT-cellline-01-01_Vandetanib_Conc25.0nM	0.9859887698511093	0.028791960101290048	0.98
TUMOR-GCT-cellline-01-01_Vandetanib_Conc250.0nM	0.9683813468752565	0.03053387652003371	1.0872
TUMOR-GCT-cellline-01-01_Vandetanib_Conc2530.0nM	0.7991162118639109	0.05725929928089788	1.117
TUMOR-GCT-cellline-01-01_Vandetanib_Conc8.0nM	0.9870795949480934	0.028617528035361595	0.91
TUMOR-GCT-cellline-01-01_Vandetanib_Conc80.0nM	0.981949896493423	0.02903052172446164	0.987
TUMOR-GCT-cellline-01-01_Vandetanib_Conc800.0nM	0.9142544832771573	0.046447932053556074	0.988
TUMOR-GCT-cellline-01-01_Vandetanib_Conc8000.0nM	0.6469375672316653	0.05444675391744946	0.59
TUMOR-GCT-cellline-01-01	0.9876311401541779	0.02858677799728644	1.0
