# Supplementary material for: Mini-batch optimization enables training of ODE models on large-scale datasets
Source: Nat Commun. 2022 Jan 10;13:34. doi: 10.1038/s41467-021-27374-6 (PMC8748893; doi:10.1038/s41467-021-27374-6)
Supplement: Supplementary file 4 — Source data [file 41467_2021_27374_MOESM4_ESM.zip › source_data/drug_response_plots/source_data_cellline_GI1_training.tsv]

	mean	std	measurement
TUMOR-GI1-cellline-01-01_Erlotinib_Conc2.5nM	1.02091784763796	0.01327519952162343	1.119
TUMOR-GI1-cellline-01-01_Erlotinib_Conc25.0nM	1.0196407652309645	0.013156357801662447	1.0797
TUMOR-GI1-cellline-01-01_Erlotinib_Conc250.0nM	1.0025417195981314	0.015506626577529515	1.0368
TUMOR-GI1-cellline-01-01_Erlotinib_Conc2530.0nM	0.9084597335996332	0.03423712673024857	0.86
TUMOR-GI1-cellline-01-01_Erlotinib_Conc8.0nM	1.020655775872855	0.013227732076932314	1.0805
TUMOR-GI1-cellline-01-01_Erlotinib_Conc80.0nM	1.0152897987650396	0.013081196827821611	1.014
TUMOR-GI1-cellline-01-01_Erlotinib_Conc800.0nM	0.9678646127666932	0.024049918920062308	1.1079999999999999
TUMOR-GI1-cellline-01-01_Erlotinib_Conc8000.0nM	0.8351283814764395	0.02860568407191975	0.9209999999999999
TUMOR-GI1-cellline-01-01_Lapatinib_Conc2.5nM	1.0213990033805962	0.013841691787380463	1.12
TUMOR-GI1-cellline-01-01_Lapatinib_Conc25.0nM	1.023644035883327	0.01904625632096293	1.105
TUMOR-GI1-cellline-01-01_Lapatinib_Conc250.0nM	1.0222990886001455	0.025684165933472777	1.0536
TUMOR-GI1-cellline-01-01_Lapatinib_Conc2530.0nM	0.9232475522817435	0.04574374388418772	0.9059999999999999
TUMOR-GI1-cellline-01-01_Lapatinib_Conc8.0nM	1.0220788788086836	0.015190964584393913	0.981
TUMOR-GI1-cellline-01-01_Lapatinib_Conc80.0nM	1.0253562834852874	0.025325538926947968	1.0186
TUMOR-GI1-cellline-01-01_Lapatinib_Conc800.0nM	1.0011511052334225	0.0257639066261155	1.0063
TUMOR-GI1-cellline-01-01_Lapatinib_Conc8000.0nM	0.8222012557738706	0.05367652900888769	0.82
TUMOR-GI1-cellline-01-01_PD0325901_Conc2.5nM	1.0138632414677173	0.010693710587556275	1.0839
TUMOR-GI1-cellline-01-01_PD0325901_Conc25.0nM	0.978330168392365	0.031666033603273004	1.0069
TUMOR-GI1-cellline-01-01_PD0325901_Conc250.0nM	0.8555698167624565	0.04428049939651721	0.961
TUMOR-GI1-cellline-01-01_PD0325901_Conc2530.0nM	0.7016998535846852	0.10053397171711594	0.73
TUMOR-GI1-cellline-01-01_PD0325901_Conc8.0nM	1.0021780751929457	0.01874670915382565	1.0827
TUMOR-GI1-cellline-01-01_PD0325901_Conc80.0nM	0.9282484319518318	0.04377080206593757	0.9570000000000001
TUMOR-GI1-cellline-01-01_PD0325901_Conc800.0nM	0.7674339449133398	0.07622571462144265	0.83
TUMOR-GI1-cellline-01-01_PD0325901_Conc8000.0nM	0.6488628377933969	0.10281442338805173	0.6
TUMOR-GI1-cellline-01-01_PLX-4720_Conc2.5nM	1.0212834382346925	0.013151655941681214	0.956
TUMOR-GI1-cellline-01-01_PLX-4720_Conc25.0nM	1.0225503642776839	0.012643554053185065	0.86
TUMOR-GI1-cellline-01-01_PLX-4720_Conc250.0nM	1.0219051888313389	0.013452694413185216	1.0551
TUMOR-GI1-cellline-01-01_PLX-4720_Conc2530.0nM	0.9926645197966234	0.028250147996226584	0.82
TUMOR-GI1-cellline-01-01_PLX-4720_Conc8.0nM	1.0216871324756975	0.012930933284586985	1.0212
TUMOR-GI1-cellline-01-01_PLX-4720_Conc80.0nM	1.0235521003044987	0.01292695945087228	0.96
TUMOR-GI1-cellline-01-01_PLX-4720_Conc800.0nM	1.0127447172486366	0.01416770032013498	0.9943
TUMOR-GI1-cellline-01-01_PLX-4720_Conc8000.0nM	0.9607039683405864	0.06800361512706765	0.87
TUMOR-GI1-cellline-01-01_Selumetinib_Conc2.5nM	1.0197394464702185	0.012634057580830416	1.0107
TUMOR-GI1-cellline-01-01_Selumetinib_Conc25.0nM	1.0091866184483975	0.010901573422480684	0.909
TUMOR-GI1-cellline-01-01_Selumetinib_Conc250.0nM	0.9512408124980158	0.028457118799403797	1.0681
TUMOR-GI1-cellline-01-01_Selumetinib_Conc2530.0nM	0.8221617745423462	0.05731831041299673	0.86
TUMOR-GI1-cellline-01-01_Selumetinib_Conc8.0nM	1.0169785947511902	0.01155506629956163	1.212
TUMOR-GI1-cellline-01-01_Selumetinib_Conc80.0nM	0.9893093537848229	0.017413693822062086	0.74
TUMOR-GI1-cellline-01-01_Selumetinib_Conc800.0nM	0.8924566045089959	0.03683710024982999	1.0073
TUMOR-GI1-cellline-01-01_Selumetinib_Conc8000.0nM	0.7511069881770925	0.09033485893180866	0.79
TUMOR-GI1-cellline-01-01_Vandetanib_Conc2.5nM	1.0206825997823943	0.013234541351587694	0.922
TUMOR-GI1-cellline-01-01_Vandetanib_Conc25.0nM	1.0176584922422003	0.012756325389747285	0.89
TUMOR-GI1-cellline-01-01_Vandetanib_Conc250.0nM	0.9899000803444997	0.020794010762181233	0.91
TUMOR-GI1-cellline-01-01_Vandetanib_Conc2530.0nM	0.8236901341651686	0.04104998020806773	0.9259999999999999
TUMOR-GI1-cellline-01-01_Vandetanib_Conc8.0nM	1.0199375597236546	0.013092193976707783	0.85
TUMOR-GI1-cellline-01-01_Vandetanib_Conc80.0nM	1.0102415949401398	0.01298817440850349	0.9259999999999999
TUMOR-GI1-cellline-01-01_Vandetanib_Conc800.0nM	0.936788298724825	0.03486090305814507	0.955
TUMOR-GI1-cellline-01-01_Vandetanib_Conc8000.0nM	0.6945729494659116	0.058743621952870716	0.81
TUMOR-GI1-cellline-01-01	1.0210355996660105	0.013299194402182359	1.0
