# Supplementary material for: Mini-batch optimization enables training of ODE models on large-scale datasets
Source: Nat Commun. 2022 Jan 10;13:34. doi: 10.1038/s41467-021-27374-6 (PMC8748893; doi:10.1038/s41467-021-27374-6)
Supplement: Supplementary file 4 — Source data [file 41467_2021_27374_MOESM4_ESM.zip › source_data/drug_response_plots/source_data_cellline_H4_training.tsv]

	mean	std	measurement
TUMOR-H4-cellline-01-01_CHIR-265_Conc2.5nM	1.013483140935136	0.010458781713878249	1.005
TUMOR-H4-cellline-01-01_CHIR-265_Conc25.0nM	1.0075657178779815	0.006550046287711284	1.0141
TUMOR-H4-cellline-01-01_CHIR-265_Conc250.0nM	0.9299490272506338	0.04771654405604011	0.77
TUMOR-H4-cellline-01-01_CHIR-265_Conc2530.0nM	0.6731903406481813	0.11584459862737306	0.66
TUMOR-H4-cellline-01-01_CHIR-265_Conc8.0nM	1.0120830335247224	0.009405268788618746	1.0086
TUMOR-H4-cellline-01-01_CHIR-265_Conc80.0nM	0.9912694090683329	0.007743248218811682	0.88
TUMOR-H4-cellline-01-01_CHIR-265_Conc800.0nM	0.8171803307882606	0.07333396498395028	0.73
TUMOR-H4-cellline-01-01_CHIR-265_Conc8000.0nM	0.5892743869746451	0.1587144147334962	0.49
TUMOR-H4-cellline-01-01_Erlotinib_Conc2.5nM	1.0138902829571443	0.0107990726871507	1.0066
TUMOR-H4-cellline-01-01_Erlotinib_Conc25.0nM	1.0126443498176596	0.009777567738804263	0.953
TUMOR-H4-cellline-01-01_Erlotinib_Conc250.0nM	1.0007557441113561	0.012880716409613566	1.0018
TUMOR-H4-cellline-01-01_Erlotinib_Conc2530.0nM	0.9231466697633657	0.041542229914946986	0.9
TUMOR-H4-cellline-01-01_Erlotinib_Conc8.0nM	1.0135698651212928	0.01048408379639822	1.041
TUMOR-H4-cellline-01-01_Erlotinib_Conc80.0nM	1.0093059600552958	0.0098177320689316	1.043
TUMOR-H4-cellline-01-01_Erlotinib_Conc800.0nM	0.9804901569631447	0.02266358214217266	1.0122
TUMOR-H4-cellline-01-01_Erlotinib_Conc8000.0nM	0.8561561673438121	0.06717832169739957	0.78
TUMOR-H4-cellline-01-01_Lapatinib_Conc2.5nM	1.0138358520829143	0.010722939185359208	0.941
TUMOR-H4-cellline-01-01_Lapatinib_Conc25.0nM	1.0127673708593472	0.009842938181277495	0.9570000000000001
TUMOR-H4-cellline-01-01_Lapatinib_Conc250.0nM	1.0052722111224446	0.013933795119513558	1.0161
TUMOR-H4-cellline-01-01_Lapatinib_Conc2530.0nM	0.935143038138297	0.053986423847189616	1.0144
TUMOR-H4-cellline-01-01_Lapatinib_Conc8.0nM	1.013617685054578	0.010545659291105191	0.9916
TUMOR-H4-cellline-01-01_Lapatinib_Conc80.0nM	1.0105139525450073	0.009071877962364574	1.0183
TUMOR-H4-cellline-01-01_Lapatinib_Conc800.0nM	0.9906783518402861	0.03216139280420872	0.973
TUMOR-H4-cellline-01-01_Lapatinib_Conc8000.0nM	0.8508619118658831	0.07112291204421736	1.0812
TUMOR-H4-cellline-01-01_PD0325901_Conc2.5nM	1.0099892599662739	0.012727670087400356	1.0124
TUMOR-H4-cellline-01-01_PD0325901_Conc25.0nM	0.9812851724400835	0.028493545277078328	1.0244
TUMOR-H4-cellline-01-01_PD0325901_Conc250.0nM	0.879020900234346	0.045691535477896374	1.0304
TUMOR-H4-cellline-01-01_PD0325901_Conc2530.0nM	0.7227866980463473	0.09757001088308274	1.0634
TUMOR-H4-cellline-01-01_PD0325901_Conc8.0nM	1.0015671605999827	0.01767423113045143	1.1159999999999999
TUMOR-H4-cellline-01-01_PD0325901_Conc80.0nM	0.9392923680186798	0.04355143015221987	1.0811
TUMOR-H4-cellline-01-01_PD0325901_Conc800.0nM	0.7986421641887551	0.05430945589990416	1.0652
TUMOR-H4-cellline-01-01_PD0325901_Conc8000.0nM	0.6686787335786407	0.12552092188497962	0.965
TUMOR-H4-cellline-01-01_PLX-4720_Conc2.5nM	1.0144251104942652	0.010858688155029182	0.9490000000000001
TUMOR-H4-cellline-01-01_PLX-4720_Conc25.0nM	1.0161204585231016	0.010354564167127973	0.997
TUMOR-H4-cellline-01-01_PLX-4720_Conc250.0nM	1.018672776057178	0.009067740712189182	1.148
TUMOR-H4-cellline-01-01_PLX-4720_Conc2530.0nM	1.0082145865213616	0.013599567956763862	0.9329999999999999
TUMOR-H4-cellline-01-01_PLX-4720_Conc8.0nM	1.0149824250820825	0.010680136771854648	0.9490000000000001
TUMOR-H4-cellline-01-01_PLX-4720_Conc80.0nM	1.0178245936904475	0.009937981053809983	0.971
TUMOR-H4-cellline-01-01_PLX-4720_Conc800.0nM	1.016219150270667	0.007839600660596514	0.985
TUMOR-H4-cellline-01-01_PLX-4720_Conc8000.0nM	0.9912690715480007	0.03866606555987202	0.59
TUMOR-H4-cellline-01-01_Selumetinib_Conc2.5nM	1.012889957763764	0.011411373166006584	0.955
TUMOR-H4-cellline-01-01_Selumetinib_Conc25.0nM	1.0041650434473532	0.01583365958027655	0.983
TUMOR-H4-cellline-01-01_Selumetinib_Conc250.0nM	0.9607602004598326	0.0255346097316484	1.0514
TUMOR-H4-cellline-01-01_Selumetinib_Conc2530.0nM	0.836459074572162	0.07039572801553562	1.0394
TUMOR-H4-cellline-01-01_Selumetinib_Conc8.0nM	1.010491520543617	0.012545462297454927	0.9890000000000001
TUMOR-H4-cellline-01-01_Selumetinib_Conc80.0nM	0.9896359352826563	0.020761364628101922	1.041
TUMOR-H4-cellline-01-01_Selumetinib_Conc800.0nM	0.90708180795564	0.04055060812657766	1.0822
TUMOR-H4-cellline-01-01_Selumetinib_Conc8000.0nM	0.766549252773767	0.10121919232134871	1.0115
TUMOR-H4-cellline-01-01_Vandetanib_Conc2.5nM	1.0138445408103671	0.010919342544093687	0.84
TUMOR-H4-cellline-01-01_Vandetanib_Conc25.0nM	1.012119976386374	0.010634216911168642	0.929
TUMOR-H4-cellline-01-01_Vandetanib_Conc250.0nM	0.9954969971806147	0.015351840030318262	0.94
TUMOR-H4-cellline-01-01_Vandetanib_Conc2530.0nM	0.8622697338190182	0.06169479411028095	0.79
TUMOR-H4-cellline-01-01_Vandetanib_Conc8.0nM	1.0134221171968472	0.010831190496707993	0.965
TUMOR-H4-cellline-01-01_Vandetanib_Conc80.0nM	1.007815843267733	0.010879348293805284	0.937
TUMOR-H4-cellline-01-01_Vandetanib_Conc800.0nM	0.96248301312005	0.029069286571110704	0.915
TUMOR-H4-cellline-01-01_Vandetanib_Conc8000.0nM	0.7324904860166417	0.0627002509174804	0.69
TUMOR-H4-cellline-01-01	1.014042118864738	0.010958920981583716	1.0
