# Supplementary material for: Mini-batch optimization enables training of ODE models on large-scale datasets
Source: Nat Commun. 2022 Jan 10;13:34. doi: 10.1038/s41467-021-27374-6 (PMC8748893; doi:10.1038/s41467-021-27374-6)
Supplement: Supplementary file 4 — Source data [file 41467_2021_27374_MOESM4_ESM.zip › source_data/drug_response_plots/source_data_cellline_HCC1187_training.tsv]

	mean	std	measurement
TUMOR-HCC1187-cellline-01-01_CHIR-265_Conc2.5nM	1.0331028362556345	0.014891535971163739	0.975
TUMOR-HCC1187-cellline-01-01_CHIR-265_Conc25.0nM	1.0263072283438688	0.01504339156893682	1.146
TUMOR-HCC1187-cellline-01-01_CHIR-265_Conc250.0nM	0.9341361713541628	0.04355819548716949	0.987
TUMOR-HCC1187-cellline-01-01_CHIR-265_Conc2530.0nM	0.6061683700449256	0.08232088970175522	0.9390000000000001
TUMOR-HCC1187-cellline-01-01_CHIR-265_Conc8.0nM	1.03152186884158	0.01460206338077286	1.23
TUMOR-HCC1187-cellline-01-01_CHIR-265_Conc80.0nM	1.0080930018874619	0.020401176084755723	1.077
TUMOR-HCC1187-cellline-01-01_CHIR-265_Conc800.0nM	0.7670236580721179	0.10841015519275148	1.0416
TUMOR-HCC1187-cellline-01-01_CHIR-265_Conc8000.0nM	0.5141726909342819	0.10237003977360074	0.39
TUMOR-HCC1187-cellline-01-01_Erlotinib_Conc2.5nM	1.0336031206228533	0.015106856277608646	1.0052
TUMOR-HCC1187-cellline-01-01_Erlotinib_Conc25.0nM	1.0319958424926614	0.014867813180720014	1.0503
TUMOR-HCC1187-cellline-01-01_Erlotinib_Conc250.0nM	1.000210007227118	0.02384670496848887	0.9390000000000001
TUMOR-HCC1187-cellline-01-01_Erlotinib_Conc2530.0nM	0.7904186290740183	0.07604876851046442	0.71
TUMOR-HCC1187-cellline-01-01_Erlotinib_Conc8.0nM	1.0332018744351423	0.015054109115760637	0.86
TUMOR-HCC1187-cellline-01-01_Erlotinib_Conc80.0nM	1.0257848321214886	0.015029491325175448	0.9933
TUMOR-HCC1187-cellline-01-01_Erlotinib_Conc800.0nM	0.9369970153842232	0.052195149836797086	0.963
TUMOR-HCC1187-cellline-01-01_Erlotinib_Conc8000.0nM	0.6569962678810892	0.1049795224288041	0.924
TUMOR-HCC1187-cellline-01-01_Lapatinib_Conc2.5nM	1.0335136511484178	0.015024558575592008	1.008
TUMOR-HCC1187-cellline-01-01_Lapatinib_Conc25.0nM	1.0315833973031023	0.014680479162212918	0.9931
TUMOR-HCC1187-cellline-01-01_Lapatinib_Conc250.0nM	1.015465175991493	0.025257239610482787	1.0663
TUMOR-HCC1187-cellline-01-01_Lapatinib_Conc2530.0nM	0.8135893937448788	0.11614026815568212	1.0091
TUMOR-HCC1187-cellline-01-01_Lapatinib_Conc8.0nM	1.0330138701646598	0.014890088803271717	1.0358
TUMOR-HCC1187-cellline-01-01_Lapatinib_Conc80.0nM	1.0273050094181524	0.015466031258520224	1.112
TUMOR-HCC1187-cellline-01-01_Lapatinib_Conc800.0nM	0.9783676708214545	0.05871914579137678	1.0502
TUMOR-HCC1187-cellline-01-01_Lapatinib_Conc8000.0nM	0.6536325571050271	0.10274731746880274	0.981
TUMOR-HCC1187-cellline-01-01_PD0325901_Conc2.5nM	1.0297881262309385	0.014203481031532099	1.0301
TUMOR-HCC1187-cellline-01-01_PD0325901_Conc25.0nM	0.9954511138624053	0.020077597291441443	0.92
TUMOR-HCC1187-cellline-01-01_PD0325901_Conc250.0nM	0.860691529837107	0.08186731874856387	0.75
TUMOR-HCC1187-cellline-01-01_PD0325901_Conc2530.0nM	0.7437266889816371	0.10838960741620357	0.84
TUMOR-HCC1187-cellline-01-01_PD0325901_Conc8.0nM	1.0209831953709183	0.013216271744396884	0.9590000000000001
TUMOR-HCC1187-cellline-01-01_PD0325901_Conc80.0nM	0.932195834113805	0.06436829555874309	0.909
TUMOR-HCC1187-cellline-01-01_PD0325901_Conc800.0nM	0.7951524207242723	0.0918558215840263	0.79
TUMOR-HCC1187-cellline-01-01_PD0325901_Conc8000.0nM	0.7016979562828884	0.1301431085245249	0.85
TUMOR-HCC1187-cellline-01-01_PLX-4720_Conc2.5nM	1.0347928557113428	0.01478002689763331	0.82
TUMOR-HCC1187-cellline-01-01_PLX-4720_Conc25.0nM	1.038289295957557	0.013290883143695385	0.976
TUMOR-HCC1187-cellline-01-01_PLX-4720_Conc250.0nM	1.0435511055675637	0.014836444168057402	1.0559
TUMOR-HCC1187-cellline-01-01_PLX-4720_Conc2530.0nM	1.0334208301916834	0.019561615638805145	1.0035
TUMOR-HCC1187-cellline-01-01_PLX-4720_Conc8.0nM	1.0360365825583808	0.014139338386733374	1.008
TUMOR-HCC1187-cellline-01-01_PLX-4720_Conc80.0nM	1.0414099714897953	0.013364025005320107	1.133
TUMOR-HCC1187-cellline-01-01_PLX-4720_Conc800.0nM	1.041386165691925	0.01688349310608596	1.31
TUMOR-HCC1187-cellline-01-01_PLX-4720_Conc8000.0nM	1.0208732140576293	0.029987632300804194	1.0502
TUMOR-HCC1187-cellline-01-01_Selumetinib_Conc2.5nM	1.032652083754389	0.014708436916709124	0.9309999999999999
TUMOR-HCC1187-cellline-01-01_Selumetinib_Conc25.0nM	1.0229324581577568	0.012438683710681568	1.102
TUMOR-HCC1187-cellline-01-01_Selumetinib_Conc250.0nM	0.9643363803214784	0.03369286473036037	1.0113
TUMOR-HCC1187-cellline-01-01_Selumetinib_Conc2530.0nM	0.8307399032471586	0.07044678744797325	0.87
TUMOR-HCC1187-cellline-01-01_Selumetinib_Conc8.0nM	1.0301541864905346	0.01389177413446861	0.86
TUMOR-HCC1187-cellline-01-01_Selumetinib_Conc80.0nM	1.0039034995872407	0.01534813961800094	0.86
TUMOR-HCC1187-cellline-01-01_Selumetinib_Conc800.0nM	0.9018405268457326	0.057758062697090384	0.86
TUMOR-HCC1187-cellline-01-01_Selumetinib_Conc8000.0nM	0.7586667391346078	0.0701811786178121	0.77
TUMOR-HCC1187-cellline-01-01_Vandetanib_Conc2.5nM	1.0330069372558583	0.015235383060643754	0.76
TUMOR-HCC1187-cellline-01-01_Vandetanib_Conc25.0nM	1.0282792903486202	0.015079609612335612	0.88
TUMOR-HCC1187-cellline-01-01_Vandetanib_Conc250.0nM	0.9892279071703834	0.02287630070596877	0.905
TUMOR-HCC1187-cellline-01-01_Vandetanib_Conc2530.0nM	0.7119148708350344	0.10612321326848613	0.83
TUMOR-HCC1187-cellline-01-01_Vandetanib_Conc8.0nM	1.0316629474210868	0.015278434191556707	0.88
TUMOR-HCC1187-cellline-01-01_Vandetanib_Conc80.0nM	1.0183024918037253	0.015275301636422621	0.9279999999999999
TUMOR-HCC1187-cellline-01-01_Vandetanib_Conc800.0nM	0.9071955273032014	0.06098127028561104	0.956
TUMOR-HCC1187-cellline-01-01_Vandetanib_Conc8000.0nM	0.5618348776108572	0.1251998383546013	0.66
TUMOR-HCC1187-cellline-01-01	1.033788862985534	0.015127250054856907	1.0
