# Supplementary material for: Mini-batch optimization enables training of ODE models on large-scale datasets
Source: Nat Commun. 2022 Jan 10;13:34. doi: 10.1038/s41467-021-27374-6 (PMC8748893; doi:10.1038/s41467-021-27374-6)
Supplement: Supplementary file 4 — Source data [file 41467_2021_27374_MOESM4_ESM.zip › source_data/drug_response_plots/source_data_cellline_HCC1395_training.tsv]

	mean	std	measurement
TUMOR-HCC1395-cellline-01-01_Erlotinib_Conc2.5nM	1.0443653365216075	0.03146827136399384	1.2429999999999999
TUMOR-HCC1395-cellline-01-01_Erlotinib_Conc25.0nM	1.043246667172827	0.03145303490660055	1.192
TUMOR-HCC1395-cellline-01-01_Erlotinib_Conc250.0nM	1.0237665119737658	0.02387841431309117	1.0818
TUMOR-HCC1395-cellline-01-01_Erlotinib_Conc2530.0nM	0.9037008527857899	0.04227430198408548	0.87
TUMOR-HCC1395-cellline-01-01_Erlotinib_Conc8.0nM	1.0441191368174367	0.031479897190034266	0.943
TUMOR-HCC1395-cellline-01-01_Erlotinib_Conc80.0nM	1.0380902297803216	0.028748462390820902	0.94
TUMOR-HCC1395-cellline-01-01_Erlotinib_Conc800.0nM	0.9876927510944296	0.02794207806958201	1.0941
TUMOR-HCC1395-cellline-01-01_Erlotinib_Conc8000.0nM	0.7891281237125393	0.0826157356091139	0.67
TUMOR-HCC1395-cellline-01-01_Lapatinib_Conc2.5nM	1.044756573083315	0.031249299870058464	1.19
TUMOR-HCC1395-cellline-01-01_Lapatinib_Conc25.0nM	1.0442585546328238	0.03107474067741409	1.229
TUMOR-HCC1395-cellline-01-01_Lapatinib_Conc250.0nM	1.031760696771236	0.01877818644212215	1.203
TUMOR-HCC1395-cellline-01-01_Lapatinib_Conc2530.0nM	0.8944095485241812	0.05644830004955792	0.71
TUMOR-HCC1395-cellline-01-01_Lapatinib_Conc8.0nM	1.044732016688218	0.03134760639904151	1.202
TUMOR-HCC1395-cellline-01-01_Lapatinib_Conc80.0nM	1.0415982896751617	0.027587292101345067	1.0076
TUMOR-HCC1395-cellline-01-01_Lapatinib_Conc800.0nM	0.9874715115858436	0.03319596549513129	0.92
TUMOR-HCC1395-cellline-01-01_Lapatinib_Conc8000.0nM	0.7946129961043225	0.08735964234433666	0.78
TUMOR-HCC1395-cellline-01-01_PD0325901_Conc2.5nM	1.0363389458030556	0.019308488453621847	0.963
TUMOR-HCC1395-cellline-01-01_PD0325901_Conc25.0nM	0.9952218456339421	0.04954212859988092	1.0072
TUMOR-HCC1395-cellline-01-01_PD0325901_Conc250.0nM	0.8965115377304309	0.07753717325077036	0.968
TUMOR-HCC1395-cellline-01-01_PD0325901_Conc2530.0nM	0.7069324495999646	0.1783141543549883	0.75
TUMOR-HCC1395-cellline-01-01_PD0325901_Conc8.0nM	1.0221925280074537	0.02114758082127426	1.0409
TUMOR-HCC1395-cellline-01-01_PD0325901_Conc80.0nM	0.9523304103574004	0.07175880567767631	0.985
TUMOR-HCC1395-cellline-01-01_PD0325901_Conc800.0nM	0.8049647445727548	0.11989798296444427	0.8
TUMOR-HCC1395-cellline-01-01_PD0325901_Conc8000.0nM	0.6361116431275523	0.19823999381103385	0.62
TUMOR-HCC1395-cellline-01-01_PLX-4720_Conc2.5nM	1.0447069156226951	0.0313456858968624	1.0362
TUMOR-HCC1395-cellline-01-01_PLX-4720_Conc25.0nM	1.0455941742804473	0.030562821715965697	0.77
TUMOR-HCC1395-cellline-01-01_PLX-4720_Conc250.0nM	1.044049848041452	0.025644232598719348	1.19
TUMOR-HCC1395-cellline-01-01_PLX-4720_Conc2530.0nM	1.021990135327656	0.027270353696666534	1.0495
TUMOR-HCC1395-cellline-01-01_PLX-4720_Conc8.0nM	1.045037925954207	0.031107927190343426	1.0979
TUMOR-HCC1395-cellline-01-01_PLX-4720_Conc80.0nM	1.0458844934865195	0.02927800720706911	0.9309999999999999
TUMOR-HCC1395-cellline-01-01_PLX-4720_Conc800.0nM	1.0365006277711846	0.017518545364639135	1.2329999999999999
TUMOR-HCC1395-cellline-01-01_PLX-4720_Conc8000.0nM	1.0029967651666347	0.05041121154628602	1.182
TUMOR-HCC1395-cellline-01-01_Selumetinib_Conc2.5nM	1.0431297598053484	0.029944535746629666	1.0692
TUMOR-HCC1395-cellline-01-01_Selumetinib_Conc25.0nM	1.0320631086274905	0.019319494267605215	0.82
TUMOR-HCC1395-cellline-01-01_Selumetinib_Conc250.0nM	0.9741089772306741	0.04359701014713175	1.0898
TUMOR-HCC1395-cellline-01-01_Selumetinib_Conc2530.0nM	0.846648448352649	0.10340589084385567	0.9966
TUMOR-HCC1395-cellline-01-01_Selumetinib_Conc8.0nM	1.0402511103491272	0.02683725134555429	1.2309999999999999
TUMOR-HCC1395-cellline-01-01_Selumetinib_Conc80.0nM	1.0112726342177814	0.018509328784623906	0.78
TUMOR-HCC1395-cellline-01-01_Selumetinib_Conc800.0nM	0.9196008771866208	0.06439688942167637	0.95
TUMOR-HCC1395-cellline-01-01_Selumetinib_Conc8000.0nM	0.7655271538739505	0.14666199379190517	0.79
TUMOR-HCC1395-cellline-01-01_Vandetanib_Conc2.5nM	1.043355790957472	0.031423504301819394	0.9790000000000001
TUMOR-HCC1395-cellline-01-01_Vandetanib_Conc25.0nM	1.0393034716943403	0.030891437443317904	0.73
TUMOR-HCC1395-cellline-01-01_Vandetanib_Conc250.0nM	1.0112870534951872	0.030575739735111497	0.9840000000000001
TUMOR-HCC1395-cellline-01-01_Vandetanib_Conc2530.0nM	0.8319920701835214	0.05825680780016047	1.102
TUMOR-HCC1395-cellline-01-01_Vandetanib_Conc8.0nM	1.0419001080183452	0.03142020171155765	0.937
TUMOR-HCC1395-cellline-01-01_Vandetanib_Conc80.0nM	1.0318466045794075	0.02912158519650565	0.78
TUMOR-HCC1395-cellline-01-01_Vandetanib_Conc800.0nM	0.9626135662085475	0.04978790669795898	0.87
TUMOR-HCC1395-cellline-01-01_Vandetanib_Conc8000.0nM	0.6540702015585277	0.12171121069973957	0.61
TUMOR-HCC1395-cellline-01-01	1.0444768653377072	0.03146195497903004	1.0
