# Supplementary material for: Mini-batch optimization enables training of ODE models on large-scale datasets
Source: Nat Commun. 2022 Jan 10;13:34. doi: 10.1038/s41467-021-27374-6 (PMC8748893; doi:10.1038/s41467-021-27374-6)
Supplement: Supplementary file 4 — Source data [file 41467_2021_27374_MOESM4_ESM.zip › source_data/drug_response_plots/source_data_cellline_HCC1569_training.tsv]

	mean	std	measurement
TUMOR-HCC1569-cellline-01-01_CHIR-265_Conc2.5nM	1.0212438950260228	0.02361102632555723	1.0537
TUMOR-HCC1569-cellline-01-01_CHIR-265_Conc25.0nM	1.0158563179488198	0.019859175875778904	0.9934
TUMOR-HCC1569-cellline-01-01_CHIR-265_Conc250.0nM	0.9623260672486212	0.04195904445155356	1.0251
TUMOR-HCC1569-cellline-01-01_CHIR-265_Conc2530.0nM	0.8116166762369257	0.13066086706623875	0.914
TUMOR-HCC1569-cellline-01-01_CHIR-265_Conc8.0nM	1.0199713515603346	0.022556753632036075	1.0755
TUMOR-HCC1569-cellline-01-01_CHIR-265_Conc80.0nM	1.0014269923063202	0.01665964199628004	1.175
TUMOR-HCC1569-cellline-01-01_CHIR-265_Conc800.0nM	0.8927452114006922	0.09235435209284684	0.986
TUMOR-HCC1569-cellline-01-01_CHIR-265_Conc8000.0nM	0.7461522398022649	0.16791574714279256	0.78
TUMOR-HCC1569-cellline-01-01_Erlotinib_Conc2.5nM	1.0216407229683542	0.02401898574467021	1.2
TUMOR-HCC1569-cellline-01-01_Erlotinib_Conc25.0nM	1.0192486358392274	0.02437942221398725	0.89
TUMOR-HCC1569-cellline-01-01_Erlotinib_Conc250.0nM	1.0049891278487846	0.03258440022558445	1.089
TUMOR-HCC1569-cellline-01-01_Erlotinib_Conc2530.0nM	0.9418201196935287	0.07017215906236643	1.0478
TUMOR-HCC1569-cellline-01-01_Erlotinib_Conc8.0nM	1.0212969597582322	0.023952822684115648	0.904
TUMOR-HCC1569-cellline-01-01_Erlotinib_Conc80.0nM	1.0147321211076863	0.026623165417908216	0.9470000000000001
TUMOR-HCC1569-cellline-01-01_Erlotinib_Conc800.0nM	0.9787226435929973	0.0420404955331075	1.0494
TUMOR-HCC1569-cellline-01-01_Erlotinib_Conc8000.0nM	0.8925156652882075	0.09991261782895844	0.8
TUMOR-HCC1569-cellline-01-01_Lapatinib_Conc2.5nM	1.0209652917697096	0.024977072298654694	0.9923
TUMOR-HCC1569-cellline-01-01_Lapatinib_Conc25.0nM	1.0134417642287246	0.034276541931595156	0.9981
TUMOR-HCC1569-cellline-01-01_Lapatinib_Conc250.0nM	0.9855372019188463	0.05064502815716314	0.955
TUMOR-HCC1569-cellline-01-01_Lapatinib_Conc2530.0nM	0.8909191942661228	0.10392008328126594	0.927
TUMOR-HCC1569-cellline-01-01_Lapatinib_Conc8.0nM	1.0187102350526516	0.027827633493711892	1.0413
TUMOR-HCC1569-cellline-01-01_Lapatinib_Conc80.0nM	1.0040152045375523	0.04274092070793717	0.9740000000000001
TUMOR-HCC1569-cellline-01-01_Lapatinib_Conc800.0nM	0.9575780083935275	0.059881038515895275	0.981
TUMOR-HCC1569-cellline-01-01_Lapatinib_Conc8000.0nM	0.7856890528491106	0.2311378109028972	0.63
TUMOR-HCC1569-cellline-01-01_PD0325901_Conc2.5nM	1.0155040444944987	0.023281321014291353	1.274
TUMOR-HCC1569-cellline-01-01_PD0325901_Conc25.0nM	0.9886827102749118	0.0305478294475386	1.117
TUMOR-HCC1569-cellline-01-01_PD0325901_Conc250.0nM	0.8692708514635635	0.1001875229202935	0.9059999999999999
TUMOR-HCC1569-cellline-01-01_PD0325901_Conc2530.0nM	0.7643807571895535	0.16625406686009808	0.953
TUMOR-HCC1569-cellline-01-01_PD0325901_Conc8.0nM	1.0073145705964976	0.026367467850139076	1.0087
TUMOR-HCC1569-cellline-01-01_PD0325901_Conc80.0nM	0.9338042399265458	0.06083536247527111	1.0116
TUMOR-HCC1569-cellline-01-01_PD0325901_Conc800.0nM	0.8156033548687102	0.12752740469265267	0.87
TUMOR-HCC1569-cellline-01-01_PD0325901_Conc8000.0nM	0.7231283066117123	0.19381220064744362	0.76
TUMOR-HCC1569-cellline-01-01_PLX-4720_Conc2.5nM	1.023417278223829	0.025726917469038844	0.986
TUMOR-HCC1569-cellline-01-01_PLX-4720_Conc25.0nM	1.0278679941276496	0.032300621336870484	1.0224
TUMOR-HCC1569-cellline-01-01_PLX-4720_Conc250.0nM	1.0336292583172972	0.039190848560039196	0.9949
TUMOR-HCC1569-cellline-01-01_PLX-4720_Conc2530.0nM	1.0149464395120544	0.0320810237216914	0.89
TUMOR-HCC1569-cellline-01-01_PLX-4720_Conc8.0nM	1.0251410520094624	0.02805388223573444	0.958
TUMOR-HCC1569-cellline-01-01_PLX-4720_Conc80.0nM	1.0313902950497307	0.037621005902085496	0.9690000000000001
TUMOR-HCC1569-cellline-01-01_PLX-4720_Conc800.0nM	1.0292034066072817	0.03462023172082966	1.192
TUMOR-HCC1569-cellline-01-01_PLX-4720_Conc8000.0nM	0.9971993879710201	0.04438837636747565	0.85
TUMOR-HCC1569-cellline-01-01_Selumetinib_Conc2.5nM	1.0206562637881325	0.023384892839234086	0.9179999999999999
TUMOR-HCC1569-cellline-01-01_Selumetinib_Conc25.0nM	1.0119171107506284	0.019892140323665472	1.126
TUMOR-HCC1569-cellline-01-01_Selumetinib_Conc250.0nM	0.9650867401091364	0.028320210918102055	0.968
TUMOR-HCC1569-cellline-01-01_Selumetinib_Conc2530.0nM	0.858565153380402	0.08878674112479629	1.0276
TUMOR-HCC1569-cellline-01-01_Selumetinib_Conc8.0nM	1.018318944316865	0.022155392655289693	0.9955
TUMOR-HCC1569-cellline-01-01_Selumetinib_Conc80.0nM	0.9960406897065145	0.018774997378669965	1.0034
TUMOR-HCC1569-cellline-01-01_Selumetinib_Conc800.0nM	0.9153578699539213	0.05438980320047491	0.89
TUMOR-HCC1569-cellline-01-01_Selumetinib_Conc8000.0nM	0.8111105958748108	0.11921913883899284	0.9009999999999999
TUMOR-HCC1569-cellline-01-01_Vandetanib_Conc2.5nM	1.0206733874019391	0.023123788532540476	0.79
TUMOR-HCC1569-cellline-01-01_Vandetanib_Conc25.0nM	1.0153852089999063	0.021990497040582882	0.978
TUMOR-HCC1569-cellline-01-01_Vandetanib_Conc250.0nM	0.9887008923451995	0.031405311111423063	0.9179999999999999
TUMOR-HCC1569-cellline-01-01_Vandetanib_Conc2530.0nM	0.8560943849017963	0.07449725743999329	0.78
TUMOR-HCC1569-cellline-01-01_Vandetanib_Conc8.0nM	1.0188088152384227	0.02220670676116568	0.86
TUMOR-HCC1569-cellline-01-01_Vandetanib_Conc80.0nM	1.0091832525450344	0.022564500231382484	0.982
TUMOR-HCC1569-cellline-01-01_Vandetanib_Conc800.0nM	0.9475507392234125	0.04233476391031644	0.983
TUMOR-HCC1569-cellline-01-01_Vandetanib_Conc8000.0nM	0.6926458337201147	0.1452297263539202	0.62
TUMOR-HCC1569-cellline-01-01	1.0217732363330532	0.02406651238910422	1.0
