# Supplementary material for: Mini-batch optimization enables training of ODE models on large-scale datasets
Source: Nat Commun. 2022 Jan 10;13:34. doi: 10.1038/s41467-021-27374-6 (PMC8748893; doi:10.1038/s41467-021-27374-6)
Supplement: Supplementary file 4 — Source data [file 41467_2021_27374_MOESM4_ESM.zip › source_data/drug_response_plots/source_data_cellline_HCC1806_training.tsv]

	mean	std	measurement
TUMOR-HCC1806-cellline-01-01_CHIR-265_Conc2.5nM	0.9415844108229223	0.025673845831679195	1.17
TUMOR-HCC1806-cellline-01-01_CHIR-265_Conc25.0nM	0.9332428189408946	0.022573971605658747	1.0245
TUMOR-HCC1806-cellline-01-01_CHIR-265_Conc250.0nM	0.8409100475764602	0.060317238533273046	0.66
TUMOR-HCC1806-cellline-01-01_CHIR-265_Conc2530.0nM	0.5559214251359048	0.11364866067944596	0.37
TUMOR-HCC1806-cellline-01-01_CHIR-265_Conc8.0nM	0.9396816921375617	0.024527341279605694	1.125
TUMOR-HCC1806-cellline-01-01_CHIR-265_Conc80.0nM	0.9099532890928552	0.025254049291858066	1.0843
TUMOR-HCC1806-cellline-01-01_CHIR-265_Conc800.0nM	0.6948383365408412	0.1131658516416199	0.63
TUMOR-HCC1806-cellline-01-01_CHIR-265_Conc8000.0nM	0.4648456227912325	0.12662247736441617	0.33
TUMOR-HCC1806-cellline-01-01_Erlotinib_Conc2.5nM	0.9418257436897562	0.026057920629590635	0.82
TUMOR-HCC1806-cellline-01-01_Erlotinib_Conc25.0nM	0.936383438538502	0.02413609933699488	0.74
TUMOR-HCC1806-cellline-01-01_Erlotinib_Conc250.0nM	0.8841092800335227	0.029302540212592276	0.67
TUMOR-HCC1806-cellline-01-01_Erlotinib_Conc2530.0nM	0.6522621596170071	0.09072711731612355	0.42
TUMOR-HCC1806-cellline-01-01_Erlotinib_Conc8.0nM	0.9406062963749398	0.025545247430620276	1.207
TUMOR-HCC1806-cellline-01-01_Erlotinib_Conc80.0nM	0.9230468497621015	0.021725875210199228	1.11
TUMOR-HCC1806-cellline-01-01_Erlotinib_Conc800.0nM	0.7815600546798633	0.0624305957561853	0.85
TUMOR-HCC1806-cellline-01-01_Erlotinib_Conc8000.0nM	0.5451837943672433	0.10370949903618382	0.32
TUMOR-HCC1806-cellline-01-01_Lapatinib_Conc25.0nM	0.9407463844115851	0.02664319976455027	1.0381
TUMOR-HCC1806-cellline-01-01_Lapatinib_Conc250.0nM	0.9289037930333922	0.03138017428899751	1.111
TUMOR-HCC1806-cellline-01-01_Lapatinib_Conc2530.0nM	0.7467593952734453	0.06277428914483707	0.6
TUMOR-HCC1806-cellline-01-01_Lapatinib_Conc8.0nM	0.9418271027608854	0.026398365372909318	0.88
TUMOR-HCC1806-cellline-01-01_Lapatinib_Conc80.0nM	0.9375455954575456	0.027657621201649586	0.89
TUMOR-HCC1806-cellline-01-01_Lapatinib_Conc800.0nM	0.9009957805042201	0.04327076216767215	0.82
TUMOR-HCC1806-cellline-01-01_Lapatinib_Conc8000.0nM	0.5710953385048404	0.05629532568833016	0.46
TUMOR-HCC1806-cellline-01-01_PD0325901_Conc25.0nM	0.9083203034381595	0.0314133960343479	0.9059999999999999
TUMOR-HCC1806-cellline-01-01_PD0325901_Conc250.0nM	0.795217684664157	0.08488838513280661	0.75
TUMOR-HCC1806-cellline-01-01_PD0325901_Conc2530.0nM	0.6817435831756649	0.10446107720449764	0.66
TUMOR-HCC1806-cellline-01-01_PD0325901_Conc8.0nM	0.9305419853650214	0.028307945435911794	0.9279999999999999
TUMOR-HCC1806-cellline-01-01_PD0325901_Conc80.0nM	0.8534689187598513	0.06917396193037255	0.62
TUMOR-HCC1806-cellline-01-01_PD0325901_Conc800.0nM	0.7388827837715262	0.08752657765107226	0.6
TUMOR-HCC1806-cellline-01-01_PD0325901_Conc8000.0nM	0.6371645828840087	0.12484921729447629	0.47
TUMOR-HCC1806-cellline-01-01_PLX-4720_Conc2.5nM	0.9427875059441437	0.02627445530593111	1.143
TUMOR-HCC1806-cellline-01-01_PLX-4720_Conc25.0nM	0.9449217586888347	0.02604799207397846	0.905
TUMOR-HCC1806-cellline-01-01_PLX-4720_Conc250.0nM	0.9494550818409648	0.026961198578490272	1.214
TUMOR-HCC1806-cellline-01-01_PLX-4720_Conc2530.0nM	0.9390919120874098	0.02538828842011404	1.135
TUMOR-HCC1806-cellline-01-01_PLX-4720_Conc8.0nM	0.9434382091058204	0.026175213555001138	0.9890000000000001
TUMOR-HCC1806-cellline-01-01_PLX-4720_Conc80.0nM	0.9475121781346786	0.026391003423595006	1.0331
TUMOR-HCC1806-cellline-01-01_PLX-4720_Conc800.0nM	0.9471478432427448	0.02576922033738253	0.9974
TUMOR-HCC1806-cellline-01-01_PLX-4720_Conc8000.0nM	0.9288586707385293	0.03243370197419982	0.78
TUMOR-HCC1806-cellline-01-01_Selumetinib_Conc2.5nM	0.9412710425856444	0.025956645469724506	0.9968
TUMOR-HCC1806-cellline-01-01_Selumetinib_Conc25.0nM	0.9318691806895177	0.023657438042984466	0.86
TUMOR-HCC1806-cellline-01-01_Selumetinib_Conc250.0nM	0.8781234675266212	0.03440968350963782	0.71
TUMOR-HCC1806-cellline-01-01_Selumetinib_Conc2530.0nM	0.7590253374796314	0.0745621759881861	0.52
TUMOR-HCC1806-cellline-01-01_Selumetinib_Conc8.0nM	0.9388404552527195	0.025280608488997137	0.9470000000000001
TUMOR-HCC1806-cellline-01-01_Selumetinib_Conc80.0nM	0.9138848292584164	0.022356814917266724	0.81
TUMOR-HCC1806-cellline-01-01_Selumetinib_Conc800.0nM	0.8228388026719896	0.05676630410273458	0.66
TUMOR-HCC1806-cellline-01-01_Selumetinib_Conc8000.0nM	0.6943307082253538	0.08796965780253793	0.62
TUMOR-HCC1806-cellline-01-01_Vandetanib_Conc2.5nM	0.9409631433070957	0.026341774612417653	1.00026
TUMOR-HCC1806-cellline-01-01_Vandetanib_Conc25.0nM	0.9333445846092886	0.025479775152221967	1.0876
TUMOR-HCC1806-cellline-01-01_Vandetanib_Conc250.0nM	0.8837750593764355	0.03534852989489418	1.135
TUMOR-HCC1806-cellline-01-01_Vandetanib_Conc2530.0nM	0.6238108264494595	0.1147450624067602	0.54
TUMOR-HCC1806-cellline-01-01_Vandetanib_Conc8.0nM	0.9386286148591338	0.02629336207902767	1.0815
TUMOR-HCC1806-cellline-01-01_Vandetanib_Conc80.0nM	0.9194757438041068	0.023932172702445194	1.182
TUMOR-HCC1806-cellline-01-01_Vandetanib_Conc800.0nM	0.7848687669631872	0.07331203077818654	0.84
TUMOR-HCC1806-cellline-01-01_Vandetanib_Conc8000.0nM	0.5030993283559152	0.11383911102039539	0.34
TUMOR-HCC1806-cellline-01-01	0.9423880245497172	0.026297364595582167	1.0
