# Supplementary material for: Mini-batch optimization enables training of ODE models on large-scale datasets
Source: Nat Commun. 2022 Jan 10;13:34. doi: 10.1038/s41467-021-27374-6 (PMC8748893; doi:10.1038/s41467-021-27374-6)
Supplement: Supplementary file 4 — Source data [file 41467_2021_27374_MOESM4_ESM.zip › source_data/drug_response_plots/source_data_cellline_HCC2935_training.tsv]

	mean	std	measurement
TUMOR-HCC2935-cellline-01-01_CHIR-265_Conc2.5nM	0.877120729334924	0.03290141735565469	1.0866
TUMOR-HCC2935-cellline-01-01_CHIR-265_Conc25.0nM	0.8739901061562751	0.03345189789372349	1.0362
TUMOR-HCC2935-cellline-01-01_CHIR-265_Conc250.0nM	0.8255546585268915	0.036639748940952385	0.75
TUMOR-HCC2935-cellline-01-01_CHIR-265_Conc2530.0nM	0.5897578352857121	0.09477462541934357	0.62
TUMOR-HCC2935-cellline-01-01_CHIR-265_Conc8.0nM	0.876452576816608	0.033092939637936775	1.1440000000000001
TUMOR-HCC2935-cellline-01-01_CHIR-265_Conc80.0nM	0.8638460723333269	0.03299652544993685	0.976
TUMOR-HCC2935-cellline-01-01_CHIR-265_Conc800.0nM	0.7066214036504694	0.08612560882745152	0.8
TUMOR-HCC2935-cellline-01-01_CHIR-265_Conc8000.0nM	0.49917426929677705	0.13583333142198414	0.54
TUMOR-HCC2935-cellline-01-01_Erlotinib_Conc2.5nM	0.8772442950873172	0.032757109203081766	1.0632
TUMOR-HCC2935-cellline-01-01_Erlotinib_Conc25.0nM	0.8756370534923497	0.03200048051920567	1.0578
TUMOR-HCC2935-cellline-01-01_Erlotinib_Conc250.0nM	0.8329794601790883	0.03806404553098945	0.57
TUMOR-HCC2935-cellline-01-01_Erlotinib_Conc2530.0nM	0.608725258668515	0.1302851300309711	0.2
TUMOR-HCC2935-cellline-01-01_Erlotinib_Conc8.0nM	0.8769133916412954	0.03266410929689999	1.0099
TUMOR-HCC2935-cellline-01-01_Erlotinib_Conc80.0nM	0.8651792566362027	0.02237057721333505	0.77
TUMOR-HCC2935-cellline-01-01_Erlotinib_Conc800.0nM	0.7523980236513781	0.10451844035875078	0.29
TUMOR-HCC2935-cellline-01-01_Erlotinib_Conc8000.0nM	0.5063557960752947	0.14749070797488825	0.22
TUMOR-HCC2935-cellline-01-01_Lapatinib_Conc2.5nM	0.8772675413607665	0.03275624587854631	1.0195
TUMOR-HCC2935-cellline-01-01_Lapatinib_Conc25.0nM	0.8759389363001195	0.03192793538000275	0.968
TUMOR-HCC2935-cellline-01-01_Lapatinib_Conc250.0nM	0.8581665742527707	0.02662977158322527	0.69
TUMOR-HCC2935-cellline-01-01_Lapatinib_Conc2530.0nM	0.6212963947445979	0.08800331109388437	0.36
TUMOR-HCC2935-cellline-01-01_Lapatinib_Conc8.0nM	0.87698082350786	0.03261632105801523	1.0839
TUMOR-HCC2935-cellline-01-01_Lapatinib_Conc80.0nM	0.8720445034315105	0.029353890398151016	0.9620000000000001
TUMOR-HCC2935-cellline-01-01_Lapatinib_Conc800.0nM	0.7802545886189887	0.06481889469409659	0.54
TUMOR-HCC2935-cellline-01-01_Lapatinib_Conc8000.0nM	0.5012048961993772	0.11361829363093012	0.13
TUMOR-HCC2935-cellline-01-01_PD0325901_Conc2.5nM	0.8729817571456427	0.02974582886364684	1.0447
TUMOR-HCC2935-cellline-01-01_PD0325901_Conc25.0nM	0.8479089404037591	0.028866612538739893	0.968
TUMOR-HCC2935-cellline-01-01_PD0325901_Conc250.0nM	0.7532869421590369	0.08250862617385175	0.8
TUMOR-HCC2935-cellline-01-01_PD0325901_Conc2530.0nM	0.6648048260909408	0.12621360797419362	0.75
TUMOR-HCC2935-cellline-01-01_PD0325901_Conc8.0nM	0.86444457995203	0.026656723320061654	0.9059999999999999
TUMOR-HCC2935-cellline-01-01_PD0325901_Conc80.0nM	0.8139585458746476	0.0403483142762024	0.903
TUMOR-HCC2935-cellline-01-01_PD0325901_Conc800.0nM	0.6973955321952497	0.10887335704789838	0.7
TUMOR-HCC2935-cellline-01-01_PD0325901_Conc8000.0nM	0.6456118863587841	0.13453471839000428	0.67
TUMOR-HCC2935-cellline-01-01_PLX-4720_Conc2.5nM	0.8808670775143062	0.031843270080797764	0.66
TUMOR-HCC2935-cellline-01-01_PLX-4720_Conc25.0nM	0.8873429553223042	0.03624560265175292	0.76
TUMOR-HCC2935-cellline-01-01_PLX-4720_Conc250.0nM	0.8919683487495919	0.04196417651008433	0.89
TUMOR-HCC2935-cellline-01-01_PLX-4720_Conc2530.0nM	0.8733561495702122	0.026578846040109495	0.82
TUMOR-HCC2935-cellline-01-01_PLX-4720_Conc8.0nM	0.8837313506203461	0.03304924539292276	1.0170000000000001
TUMOR-HCC2935-cellline-01-01_PLX-4720_Conc80.0nM	0.8909493740820842	0.040504035178742584	1.0703
TUMOR-HCC2935-cellline-01-01_PLX-4720_Conc800.0nM	0.8861747852255236	0.035471017522227075	1.28
TUMOR-HCC2935-cellline-01-01_PLX-4720_Conc8000.0nM	0.8600733105079904	0.02834911110608206	1.1640000000000001
TUMOR-HCC2935-cellline-01-01_Selumetinib_Conc2.5nM	0.8766386461573811	0.032433279525878655	0.9540000000000001
TUMOR-HCC2935-cellline-01-01_Selumetinib_Conc25.0nM	0.8702171873131602	0.029552059992262764	0.86
TUMOR-HCC2935-cellline-01-01_Selumetinib_Conc250.0nM	0.8291804401304219	0.02386726844376081	0.78
TUMOR-HCC2935-cellline-01-01_Selumetinib_Conc2530.0nM	0.7160801620816603	0.0688315189950952	0.62
TUMOR-HCC2935-cellline-01-01_Selumetinib_Conc8.0nM	0.875007270811562	0.0316747197722612	0.972
TUMOR-HCC2935-cellline-01-01_Selumetinib_Conc80.0nM	0.8569711799051827	0.02487986685731697	1.0270000000000001
TUMOR-HCC2935-cellline-01-01_Selumetinib_Conc800.0nM	0.7814921619733181	0.04375126557094334	0.82
TUMOR-HCC2935-cellline-01-01_Selumetinib_Conc8000.0nM	0.6413125596571126	0.08611712757100495	0.67
TUMOR-HCC2935-cellline-01-01_Vandetanib_Conc2.5nM	0.8768695017875601	0.03243629078818229	0.983
TUMOR-HCC2935-cellline-01-01_Vandetanib_Conc25.0nM	0.8735463238138271	0.03047283094128278	0.9159999999999999
TUMOR-HCC2935-cellline-01-01_Vandetanib_Conc250.0nM	0.8417813112438053	0.020626306943984832	0.55
TUMOR-HCC2935-cellline-01-01_Vandetanib_Conc2530.0nM	0.598678470479851	0.09818279207848997	0.3
TUMOR-HCC2935-cellline-01-01_Vandetanib_Conc8.0nM	0.8759456409081267	0.03185898492818177	0.84
TUMOR-HCC2935-cellline-01-01_Vandetanib_Conc80.0nM	0.8657652219688485	0.026248955475654447	0.71
TUMOR-HCC2935-cellline-01-01_Vandetanib_Conc800.0nM	0.769503371680233	0.050202367390591425	0.24
TUMOR-HCC2935-cellline-01-01_Vandetanib_Conc8000.0nM	0.4657515501366952	0.13253406793357106	0.24
TUMOR-HCC2935-cellline-01-01	0.8773907534475525	0.03279167049262704	1.0
