# Supplementary material for: Mini-batch optimization enables training of ODE models on large-scale datasets
Source: Nat Commun. 2022 Jan 10;13:34. doi: 10.1038/s41467-021-27374-6 (PMC8748893; doi:10.1038/s41467-021-27374-6)
Supplement: Supplementary file 4 — Source data [file 41467_2021_27374_MOESM4_ESM.zip › source_data/drug_response_plots/source_data_cellline_HCC4006_training.tsv]

	mean	std	measurement
TUMOR-HCC4006-cellline-01-01_CHIR-265_Conc2.5nM	0.9071523664826078	0.026924613754740125	1.137
TUMOR-HCC4006-cellline-01-01_CHIR-265_Conc25.0nM	0.8974887779138513	0.022824499371835706	0.929
TUMOR-HCC4006-cellline-01-01_CHIR-265_Conc250.0nM	0.7887411558287971	0.036845609311528395	0.8
TUMOR-HCC4006-cellline-01-01_CHIR-265_Conc2530.0nM	0.5197219486695037	0.10343004397962799	0.4
TUMOR-HCC4006-cellline-01-01_CHIR-265_Conc8.0nM	0.9049266631355339	0.02584066193135264	1.145
TUMOR-HCC4006-cellline-01-01_CHIR-265_Conc80.0nM	0.8700463300838785	0.016778996257718705	0.9
TUMOR-HCC4006-cellline-01-01_CHIR-265_Conc800.0nM	0.6496784124128039	0.07908073603694063	0.76
TUMOR-HCC4006-cellline-01-01_CHIR-265_Conc8000.0nM	0.4489270418184962	0.12962188174556483	0.34
TUMOR-HCC4006-cellline-01-01_Erlotinib_Conc2.5nM	0.9069197061756613	0.026240206329168268	1.0589
TUMOR-HCC4006-cellline-01-01_Erlotinib_Conc25.0nM	0.8966429947196026	0.01908721788742016	0.88
TUMOR-HCC4006-cellline-01-01_Erlotinib_Conc250.0nM	0.805572682195573	0.06554494156243415	0.22
TUMOR-HCC4006-cellline-01-01_Erlotinib_Conc2530.0nM	0.5793544806523111	0.10610275725182895	0.08
TUMOR-HCC4006-cellline-01-01_Erlotinib_Conc8.0nM	0.904627661959565	0.024215826825092605	0.937
TUMOR-HCC4006-cellline-01-01_Erlotinib_Conc80.0nM	0.8704624800209227	0.013919617326510397	0.73
TUMOR-HCC4006-cellline-01-01_Erlotinib_Conc800.0nM	0.6906220675540462	0.11346343280626436	0.08
TUMOR-HCC4006-cellline-01-01_Erlotinib_Conc8000.0nM	0.49381933474108	0.1081613865270035	0.05
TUMOR-HCC4006-cellline-01-01_Lapatinib_Conc2.5nM	0.9076926747333666	0.0270056380451064	1.0694
TUMOR-HCC4006-cellline-01-01_Lapatinib_Conc25.0nM	0.9048145170375456	0.024783480651814235	0.9999239999999999
TUMOR-HCC4006-cellline-01-01_Lapatinib_Conc250.0nM	0.8732110952056342	0.021472493302200614	0.9440000000000001
TUMOR-HCC4006-cellline-01-01_Lapatinib_Conc2530.0nM	0.6339464930284258	0.11119639202888373	0.38
TUMOR-HCC4006-cellline-01-01_Lapatinib_Conc8.0nM	0.9070104492256658	0.02644975249178945	1.0709
TUMOR-HCC4006-cellline-01-01_Lapatinib_Conc80.0nM	0.897462619650029	0.019841590916784925	1.013
TUMOR-HCC4006-cellline-01-01_Lapatinib_Conc800.0nM	0.7634636138671105	0.10781624078202366	0.78
TUMOR-HCC4006-cellline-01-01_Lapatinib_Conc8000.0nM	0.5150016386480554	0.09409134964289045	0.03
TUMOR-HCC4006-cellline-01-01_PD0325901_Conc2.5nM	0.9032632465287282	0.027870202305758016	1.161
TUMOR-HCC4006-cellline-01-01_PD0325901_Conc25.0nM	0.8785067369743068	0.03212442130487016	1.0867
TUMOR-HCC4006-cellline-01-01_PD0325901_Conc250.0nM	0.7768905999403171	0.07722145900240986	0.78
TUMOR-HCC4006-cellline-01-01_PD0325901_Conc2530.0nM	0.6929069654175135	0.12335062607021183	0.59
TUMOR-HCC4006-cellline-01-01_PD0325901_Conc8.0nM	0.8959713256888175	0.029491759787958288	0.985
TUMOR-HCC4006-cellline-01-01_PD0325901_Conc80.0nM	0.838390192459002	0.04705709872489586	0.84
TUMOR-HCC4006-cellline-01-01_PD0325901_Conc800.0nM	0.7274771922864678	0.10394152625266946	0.63
TUMOR-HCC4006-cellline-01-01_PD0325901_Conc8000.0nM	0.6635160461361729	0.13173743802974325	0.35
TUMOR-HCC4006-cellline-01-01_PLX-4720_Conc2.5nM	0.908569734188398	0.027877131503060253	0.981
TUMOR-HCC4006-cellline-01-01_PLX-4720_Conc25.0nM	0.9113304630785672	0.03171036766095773	1.078
TUMOR-HCC4006-cellline-01-01_PLX-4720_Conc250.0nM	0.9151517877219261	0.039141587745168446	0.9790000000000001
TUMOR-HCC4006-cellline-01-01_PLX-4720_Conc2530.0nM	0.903473160184346	0.029280964093305568	0.9570000000000001
TUMOR-HCC4006-cellline-01-01_PLX-4720_Conc8.0nM	0.9094507137769471	0.029003949130770697	0.9640000000000001
TUMOR-HCC4006-cellline-01-01_PLX-4720_Conc80.0nM	0.9141152629615996	0.036292456249723805	1.0395
TUMOR-HCC4006-cellline-01-01_PLX-4720_Conc800.0nM	0.9112295976706342	0.036163774582151385	0.983
TUMOR-HCC4006-cellline-01-01_PLX-4720_Conc8000.0nM	0.8954047053942364	0.027161422176969898	0.89
TUMOR-HCC4006-cellline-01-01_Selumetinib_Conc2.5nM	0.9070463908321956	0.02707259631098571	0.905
TUMOR-HCC4006-cellline-01-01_Selumetinib_Conc25.0nM	0.8993275163702943	0.026019807181571607	1.0548
TUMOR-HCC4006-cellline-01-01_Selumetinib_Conc250.0nM	0.8557566185605839	0.027860782043444016	1.0059
TUMOR-HCC4006-cellline-01-01_Selumetinib_Conc2530.0nM	0.7394862502748198	0.060484278544648294	0.81
TUMOR-HCC4006-cellline-01-01_Selumetinib_Conc8.0nM	0.9050187968717062	0.026726761889335832	1.148
TUMOR-HCC4006-cellline-01-01_Selumetinib_Conc80.0nM	0.8848222191434332	0.02537718360268961	1.0305
TUMOR-HCC4006-cellline-01-01_Selumetinib_Conc800.0nM	0.805468200835872	0.04010852727855947	0.9690000000000001
TUMOR-HCC4006-cellline-01-01_Selumetinib_Conc8000.0nM	0.6751252951195579	0.0727356283711685	0.62
TUMOR-HCC4006-cellline-01-01_Vandetanib_Conc2.5nM	0.9037042917931541	0.02560782347530792	0.9620000000000001
TUMOR-HCC4006-cellline-01-01_Vandetanib_Conc25.0nM	0.8871957354881765	0.02147373258493574	0.88
TUMOR-HCC4006-cellline-01-01_Vandetanib_Conc250.0nM	0.8014578125977666	0.045328493581707	0.7
TUMOR-HCC4006-cellline-01-01_Vandetanib_Conc2530.0nM	0.5371579442734024	0.08601739405873517	0.11
TUMOR-HCC4006-cellline-01-01_Vandetanib_Conc8.0nM	0.8983189716513955	0.023878378378129724	0.9109999999999999
TUMOR-HCC4006-cellline-01-01_Vandetanib_Conc80.0nM	0.8609774839342077	0.020961725130111485	0.976
TUMOR-HCC4006-cellline-01-01_Vandetanib_Conc800.0nM	0.6792060965323695	0.09532539663545195	0.29
TUMOR-HCC4006-cellline-01-01_Vandetanib_Conc8000.0nM	0.43364452606792137	0.1061094899116485	0.14
TUMOR-HCC4006-cellline-01-01	0.9079982804174083	0.027260921398206853	1.0
