# Supplementary material for: Mini-batch optimization enables training of ODE models on large-scale datasets
Source: Nat Commun. 2022 Jan 10;13:34. doi: 10.1038/s41467-021-27374-6 (PMC8748893; doi:10.1038/s41467-021-27374-6)
Supplement: Supplementary file 4 — Source data [file 41467_2021_27374_MOESM4_ESM.zip › source_data/drug_response_plots/source_data_cellline_HCC56_training.tsv]

	mean	std	measurement
TUMOR-HCC56-cellline-01-01_CHIR-265_Conc2.5nM	0.9263671223309226	0.023210362934866592	0.917
TUMOR-HCC56-cellline-01-01_CHIR-265_Conc25.0nM	0.9206080637458317	0.021700514308855126	0.85
TUMOR-HCC56-cellline-01-01_CHIR-265_Conc250.0nM	0.8526774846704315	0.02335851715362265	0.86
TUMOR-HCC56-cellline-01-01_CHIR-265_Conc2530.0nM	0.5419786398611439	0.11669187821608289	0.85
TUMOR-HCC56-cellline-01-01_CHIR-265_Conc8.0nM	0.9249769970370018	0.02274426171096735	1.0527
TUMOR-HCC56-cellline-01-01_CHIR-265_Conc80.0nM	0.9049790457657132	0.020330421496619306	1.125
TUMOR-HCC56-cellline-01-01_CHIR-265_Conc800.0nM	0.7129120835198636	0.0576592939967183	1.0636
TUMOR-HCC56-cellline-01-01_CHIR-265_Conc8000.0nM	0.4471123526697305	0.1506585884272855	0.68
TUMOR-HCC56-cellline-01-01_Erlotinib_Conc2.5nM	0.9268851874135073	0.023365843826344542	1.0254
TUMOR-HCC56-cellline-01-01_Erlotinib_Conc25.0nM	0.9261780116979557	0.02279349454888956	1.226
TUMOR-HCC56-cellline-01-01_Erlotinib_Conc250.0nM	0.9132107589455402	0.02802409751989769	1.0454
TUMOR-HCC56-cellline-01-01_Erlotinib_Conc2530.0nM	0.8524832542564458	0.06593038322313136	0.82
TUMOR-HCC56-cellline-01-01_Erlotinib_Conc8.0nM	0.9267238403743431	0.023213194103116567	1.112
TUMOR-HCC56-cellline-01-01_Erlotinib_Conc80.0nM	0.9229963291671253	0.022916066542750572	1.129
TUMOR-HCC56-cellline-01-01_Erlotinib_Conc800.0nM	0.8933012298059454	0.04211374907485837	0.9
TUMOR-HCC56-cellline-01-01_Erlotinib_Conc8000.0nM	0.8191620992052261	0.08963127749891471	0.78
TUMOR-HCC56-cellline-01-01_Lapatinib_Conc2.5nM	0.926841886247195	0.023304158692696655	1.0943
TUMOR-HCC56-cellline-01-01_Lapatinib_Conc25.0nM	0.9258477098551205	0.022277288144526584	1.101
TUMOR-HCC56-cellline-01-01_Lapatinib_Conc250.0nM	0.9179605165906525	0.02105690556836905	0.9570000000000001
TUMOR-HCC56-cellline-01-01_Lapatinib_Conc2530.0nM	0.846902408181133	0.06392431159034895	0.89
TUMOR-HCC56-cellline-01-01_Lapatinib_Conc8.0nM	0.9265952363540425	0.023033717475368472	0.87
TUMOR-HCC56-cellline-01-01_Lapatinib_Conc80.0nM	0.9236079692004342	0.020645800502444057	0.9490000000000001
TUMOR-HCC56-cellline-01-01_Lapatinib_Conc800.0nM	0.9020171930170638	0.03423256713986244	0.955
TUMOR-HCC56-cellline-01-01_Lapatinib_Conc8000.0nM	0.777310784638069	0.12156225303997922	0.69
TUMOR-HCC56-cellline-01-01_PD0325901_Conc2.5nM	0.9156816447900837	0.020374702798753735	0.919
TUMOR-HCC56-cellline-01-01_PD0325901_Conc25.0nM	0.8347766935756175	0.06547147488610691	0.39
TUMOR-HCC56-cellline-01-01_PD0325901_Conc250.0nM	0.6070448913030708	0.10200231368607406	0.18
TUMOR-HCC56-cellline-01-01_PD0325901_Conc2530.0nM	0.43116784148905796	0.10390984725582324	0.15
TUMOR-HCC56-cellline-01-01_PD0325901_Conc8.0nM	0.8914917056454058	0.028888189190650275	0.54
TUMOR-HCC56-cellline-01-01_PD0325901_Conc80.0nM	0.7366223429198263	0.0920618711504844	0.23
TUMOR-HCC56-cellline-01-01_PD0325901_Conc800.0nM	0.5012440936852387	0.09632269041735517	0.18
TUMOR-HCC56-cellline-01-01_PD0325901_Conc8000.0nM	0.3883175743036421	0.11342464402369756	0.12
TUMOR-HCC56-cellline-01-01_PLX-4720_Conc2.5nM	0.9313752829225888	0.01713412635646097	1.0672
TUMOR-HCC56-cellline-01-01_PLX-4720_Conc25.0nM	0.9395066317896381	0.021023573932494235	0.929
TUMOR-HCC56-cellline-01-01_PLX-4720_Conc250.0nM	0.9391229731277942	0.029755246386643452	1.156
TUMOR-HCC56-cellline-01-01_PLX-4720_Conc2530.0nM	0.9043994175850164	0.07449739522624953	1.0171
TUMOR-HCC56-cellline-01-01_PLX-4720_Conc8.0nM	0.9355725059378169	0.01605993155355539	1.0601
TUMOR-HCC56-cellline-01-01_PLX-4720_Conc80.0nM	0.9414163316807056	0.025974453275667362	0.9
TUMOR-HCC56-cellline-01-01_PLX-4720_Conc800.0nM	0.9278612113592315	0.040802247563598674	1.115
TUMOR-HCC56-cellline-01-01_PLX-4720_Conc8000.0nM	0.8778211199399919	0.10912458186499806	1.153
TUMOR-HCC56-cellline-01-01_Selumetinib_Conc2.5nM	0.924084055630644	0.022405532524671194	0.935
TUMOR-HCC56-cellline-01-01_Selumetinib_Conc25.0nM	0.9005884480457764	0.018938615666118222	0.85
TUMOR-HCC56-cellline-01-01_Selumetinib_Conc250.0nM	0.7776469544286772	0.059978137685819104	0.34
TUMOR-HCC56-cellline-01-01_Selumetinib_Conc2530.0nM	0.565435085805831	0.08877089594671253	0.2
TUMOR-HCC56-cellline-01-01_Selumetinib_Conc8.0nM	0.9179273984230489	0.02063644765138033	0.84
TUMOR-HCC56-cellline-01-01_Selumetinib_Conc80.0nM	0.8569991756660542	0.028690191511982526	0.67
TUMOR-HCC56-cellline-01-01_Selumetinib_Conc800.0nM	0.6708767859135708	0.08321068840300727	0.19
TUMOR-HCC56-cellline-01-01_Selumetinib_Conc8000.0nM	0.47868357145606055	0.0960135430895475	0.13
TUMOR-HCC56-cellline-01-01_Vandetanib_Conc2.5nM	0.9267076451785063	0.023401408633663096	0.976
TUMOR-HCC56-cellline-01-01_Vandetanib_Conc25.0nM	0.9246949735312118	0.023227799709334317	1.105
TUMOR-HCC56-cellline-01-01_Vandetanib_Conc250.0nM	0.9048991313395955	0.026904032132807048	0.97
TUMOR-HCC56-cellline-01-01_Vandetanib_Conc2530.0nM	0.7320270264304394	0.05640210220902723	0.76
TUMOR-HCC56-cellline-01-01_Vandetanib_Conc8.0nM	0.9261966737176855	0.023338812036497486	0.983
TUMOR-HCC56-cellline-01-01_Vandetanib_Conc80.0nM	0.9197205060368068	0.023354241651287407	0.9917
TUMOR-HCC56-cellline-01-01_Vandetanib_Conc800.0nM	0.8621532656916683	0.04174185301417002	0.74
TUMOR-HCC56-cellline-01-01_Vandetanib_Conc8000.0nM	0.581335070615046	0.07126451675474438	0.6
TUMOR-HCC56-cellline-01-01	0.9269585096279279	0.023436705064999747	1.0
