# Supplementary material for: Mini-batch optimization enables training of ODE models on large-scale datasets
Source: Nat Commun. 2022 Jan 10;13:34. doi: 10.1038/s41467-021-27374-6 (PMC8748893; doi:10.1038/s41467-021-27374-6)
Supplement: Supplementary file 4 — Source data [file 41467_2021_27374_MOESM4_ESM.zip › source_data/drug_response_plots/source_data_cellline_HCC70_training.tsv]

	mean	std	measurement
TUMOR-HCC70-cellline-01-01_CHIR-265_Conc2.5nM	0.978922685117325	0.016162958215330783	1.0497
TUMOR-HCC70-cellline-01-01_CHIR-265_Conc25.0nM	0.9713092762105313	0.012846665305652538	0.9990000000000001
TUMOR-HCC70-cellline-01-01_CHIR-265_Conc250.0nM	0.8715363001327201	0.09386445938002996	0.953
TUMOR-HCC70-cellline-01-01_CHIR-265_Conc2530.0nM	0.6632045470352796	0.09306695293422892	0.87
TUMOR-HCC70-cellline-01-01_CHIR-265_Conc8.0nM	0.9772472834403351	0.01539623051521671	0.9329999999999999
TUMOR-HCC70-cellline-01-01_CHIR-265_Conc80.0nM	0.9462932313052944	0.017664592898805537	1.0033
TUMOR-HCC70-cellline-01-01_CHIR-265_Conc800.0nM	0.7803952756030277	0.11074899209598484	0.946
TUMOR-HCC70-cellline-01-01_CHIR-265_Conc8000.0nM	0.584031236125028	0.08600050791289748	0.38
TUMOR-HCC70-cellline-01-01_Erlotinib_Conc2.5nM	0.9790723595760624	0.01592443874818161	1.0137
TUMOR-HCC70-cellline-01-01_Erlotinib_Conc25.0nM	0.974585987168562	0.014002557240917037	1.075
TUMOR-HCC70-cellline-01-01_Erlotinib_Conc250.0nM	0.9376136040734225	0.03324732085712421	0.86
TUMOR-HCC70-cellline-01-01_Erlotinib_Conc2530.0nM	0.8000815740879386	0.08267139856528007	0.85
TUMOR-HCC70-cellline-01-01_Erlotinib_Conc8.0nM	0.9780220936428619	0.015128369912959003	1.113
TUMOR-HCC70-cellline-01-01_Erlotinib_Conc80.0nM	0.964328114752236	0.01715837190608291	1.0582
TUMOR-HCC70-cellline-01-01_Erlotinib_Conc800.0nM	0.8841240219245006	0.03958780372947759	0.83
TUMOR-HCC70-cellline-01-01_Erlotinib_Conc8000.0nM	0.7372894023793469	0.1090687962445924	0.74
TUMOR-HCC70-cellline-01-01_Lapatinib_Conc2.5nM	0.979328972715703	0.016146658549608117	0.9520000000000001
TUMOR-HCC70-cellline-01-01_Lapatinib_Conc25.0nM	0.9772713551408307	0.014247914227572966	1.1179999999999999
TUMOR-HCC70-cellline-01-01_Lapatinib_Conc250.0nM	0.9577190802079649	0.015827171679268656	1.0659
TUMOR-HCC70-cellline-01-01_Lapatinib_Conc2530.0nM	0.8111885384246655	0.06467426035057669	0.9309999999999999
TUMOR-HCC70-cellline-01-01_Lapatinib_Conc8.0nM	0.9788096535255069	0.01565023823335674	0.9951
TUMOR-HCC70-cellline-01-01_Lapatinib_Conc80.0nM	0.9726588183062382	0.011006020989097524	1.0417
TUMOR-HCC70-cellline-01-01_Lapatinib_Conc800.0nM	0.9009604101899115	0.04562873192983313	0.89
TUMOR-HCC70-cellline-01-01_Lapatinib_Conc8000.0nM	0.7119394916777957	0.10435319661851752	0.53
TUMOR-HCC70-cellline-01-01_PD0325901_Conc2.5nM	0.9673895315932022	0.023950396684081533	0.9890000000000001
TUMOR-HCC70-cellline-01-01_PD0325901_Conc25.0nM	0.9235041066876424	0.05239057719890476	0.9359999999999999
TUMOR-HCC70-cellline-01-01_PD0325901_Conc250.0nM	0.842002281366593	0.0517264145615784	0.77
TUMOR-HCC70-cellline-01-01_PD0325901_Conc2530.0nM	0.7212030222515362	0.07936337444847037	0.88
TUMOR-HCC70-cellline-01-01_PD0325901_Conc8.0nM	0.9499428460008497	0.0397692253546303	0.9520000000000001
TUMOR-HCC70-cellline-01-01_PD0325901_Conc80.0nM	0.8880632176783573	0.05945109803182028	0.85
TUMOR-HCC70-cellline-01-01_PD0325901_Conc800.0nM	0.7892611748085564	0.049735983813468845	0.65
TUMOR-HCC70-cellline-01-01_PD0325901_Conc8000.0nM	0.6528942593170302	0.12499463798996055	0.69
TUMOR-HCC70-cellline-01-01_PLX-4720_Conc2.5nM	0.9798981484883506	0.016557709523346408	0.86
TUMOR-HCC70-cellline-01-01_PLX-4720_Conc25.0nM	0.9818063514639656	0.01809942985892763	1.0657
TUMOR-HCC70-cellline-01-01_PLX-4720_Conc250.0nM	0.9834310015871086	0.021481253364913404	1.0453
TUMOR-HCC70-cellline-01-01_PLX-4720_Conc2530.0nM	0.9677247064365784	0.0285372637023553	0.968
TUMOR-HCC70-cellline-01-01_PLX-4720_Conc8.0nM	0.9805065633641096	0.01694862423884907	0.9590000000000001
TUMOR-HCC70-cellline-01-01_PLX-4720_Conc80.0nM	0.9835277550775029	0.0203191156472156	0.9259999999999999
TUMOR-HCC70-cellline-01-01_PLX-4720_Conc800.0nM	0.9779890505870605	0.021852828618147024	1.0036
TUMOR-HCC70-cellline-01-01_PLX-4720_Conc8000.0nM	0.956648852162567	0.036770555416335844	0.988
TUMOR-HCC70-cellline-01-01_Selumetinib_Conc2.5nM	0.9778184685571546	0.016285228057703282	0.84
TUMOR-HCC70-cellline-01-01_Selumetinib_Conc25.0nM	0.9649652581504717	0.021687064700249736	1.0364
TUMOR-HCC70-cellline-01-01_Selumetinib_Conc250.0nM	0.9138130021512229	0.038971858630962856	0.81
TUMOR-HCC70-cellline-01-01_Selumetinib_Conc2530.0nM	0.8344065685378663	0.042295182073198295	0.9229999999999999
TUMOR-HCC70-cellline-01-01_Selumetinib_Conc8.0nM	0.9742204346976511	0.016922486082546342	0.91
TUMOR-HCC70-cellline-01-01_Selumetinib_Conc80.0nM	0.945532555166945	0.032012292977663614	0.84
TUMOR-HCC70-cellline-01-01_Selumetinib_Conc800.0nM	0.8779629160438324	0.04450302227753716	0.81
TUMOR-HCC70-cellline-01-01_Selumetinib_Conc8000.0nM	0.7674536315220536	0.05026016598449742	0.65
TUMOR-HCC70-cellline-01-01_Vandetanib_Conc2.5nM	0.978429078923304	0.015603658509449397	0.86
TUMOR-HCC70-cellline-01-01_Vandetanib_Conc25.0nM	0.9716413109350184	0.015429145017490811	0.9935
TUMOR-HCC70-cellline-01-01_Vandetanib_Conc250.0nM	0.9272987887677482	0.03299082625113654	0.956
TUMOR-HCC70-cellline-01-01_Vandetanib_Conc2530.0nM	0.7205719957294751	0.10942793123955931	0.71
TUMOR-HCC70-cellline-01-01_Vandetanib_Conc8.0nM	0.9764011307862697	0.014951953256049566	0.83
TUMOR-HCC70-cellline-01-01_Vandetanib_Conc80.0nM	0.9591948778392927	0.019456061804238076	0.9
TUMOR-HCC70-cellline-01-01_Vandetanib_Conc800.0nM	0.846698690583759	0.04485230395985336	0.86
TUMOR-HCC70-cellline-01-01_Vandetanib_Conc8000.0nM	0.6065718236672986	0.1093429353133227	0.56
TUMOR-HCC70-cellline-01-01	0.9795732618311863	0.016389257848265337	1.0
