# Supplementary material for: Mini-batch optimization enables training of ODE models on large-scale datasets
Source: Nat Commun. 2022 Jan 10;13:34. doi: 10.1038/s41467-021-27374-6 (PMC8748893; doi:10.1038/s41467-021-27374-6)
Supplement: Supplementary file 4 — Source data [file 41467_2021_27374_MOESM4_ESM.zip › source_data/drug_response_plots/source_data_cellline_HCC78_training.tsv]

	mean	std	measurement
TUMOR-HCC78-cellline-01-01_CHIR-265_Conc2.5nM	1.0531310240900305	0.021227825885743568	1.0171
TUMOR-HCC78-cellline-01-01_CHIR-265_Conc25.0nM	1.043724802275201	0.02135703276813943	1.0266
TUMOR-HCC78-cellline-01-01_CHIR-265_Conc250.0nM	0.942641046547276	0.042027419831052445	0.9934
TUMOR-HCC78-cellline-01-01_CHIR-265_Conc2530.0nM	0.6758285364350078	0.051794026489023384	0.9840000000000001
TUMOR-HCC78-cellline-01-01_CHIR-265_Conc8.0nM	1.0511266205623369	0.02177217431390276	0.943
TUMOR-HCC78-cellline-01-01_CHIR-265_Conc80.0nM	1.0173053663073073	0.02113340388218506	0.975
TUMOR-HCC78-cellline-01-01_CHIR-265_Conc800.0nM	0.8047329750718866	0.04980916986948147	1.0034
TUMOR-HCC78-cellline-01-01_CHIR-265_Conc8000.0nM	0.6103630304874625	0.08074795629873148	0.77
TUMOR-HCC78-cellline-01-01_Erlotinib_Conc2.5nM	1.0537264308273295	0.021134831587329376	1.101
TUMOR-HCC78-cellline-01-01_Erlotinib_Conc25.0nM	1.0503018509402977	0.02071497257751768	1.0436
TUMOR-HCC78-cellline-01-01_Erlotinib_Conc250.0nM	1.0140669398873288	0.029408404626661968	1.0846
TUMOR-HCC78-cellline-01-01_Erlotinib_Conc2530.0nM	0.8700811558281314	0.096890028555297	0.983
TUMOR-HCC78-cellline-01-01_Erlotinib_Conc8.0nM	1.0531414382845399	0.021281979878690547	0.9790000000000001
TUMOR-HCC78-cellline-01-01_Erlotinib_Conc80.0nM	1.0402965598027567	0.020643262049469285	1.0124
TUMOR-HCC78-cellline-01-01_Erlotinib_Conc800.0nM	0.9450849435126086	0.06018941679663359	1.0518
TUMOR-HCC78-cellline-01-01_Erlotinib_Conc8000.0nM	0.8123513342412243	0.12464186254981358	0.9279999999999999
TUMOR-HCC78-cellline-01-01_Lapatinib_Conc2.5nM	1.0532181296631544	0.01987909380852191	1.0365
TUMOR-HCC78-cellline-01-01_Lapatinib_Conc25.0nM	1.0483903493879665	0.015305175023362629	1.0732
TUMOR-HCC78-cellline-01-01_Lapatinib_Conc250.0nM	1.0259506495265935	0.036647074934212286	1.0833
TUMOR-HCC78-cellline-01-01_Lapatinib_Conc2530.0nM	0.8597558257390961	0.12338283450431706	0.946
TUMOR-HCC78-cellline-01-01_Lapatinib_Conc8.0nM	1.0517936127060055	0.017927581698938398	1.0373
TUMOR-HCC78-cellline-01-01_Lapatinib_Conc80.0nM	1.0411330995853691	0.018703269429269604	1.0996
TUMOR-HCC78-cellline-01-01_Lapatinib_Conc800.0nM	0.9633077252728178	0.06865117277687419	0.9890000000000001
TUMOR-HCC78-cellline-01-01_Lapatinib_Conc8000.0nM	0.7626880578393754	0.16949524419482265	0.87
TUMOR-HCC78-cellline-01-01_PD0325901_Conc2.5nM	1.038360826596684	0.01698383683422881	0.89
TUMOR-HCC78-cellline-01-01_PD0325901_Conc25.0nM	0.972668042519009	0.08397143416222716	0.961
TUMOR-HCC78-cellline-01-01_PD0325901_Conc250.0nM	0.8434529917101046	0.08745743295142966	0.81
TUMOR-HCC78-cellline-01-01_PD0325901_Conc2530.0nM	0.6505903221457652	0.08263250991793751	0.86
TUMOR-HCC78-cellline-01-01_PD0325901_Conc8.0nM	1.0127271243868439	0.0492362489234334	0.9390000000000001
TUMOR-HCC78-cellline-01-01_PD0325901_Conc80.0nM	0.9162128313662359	0.09231719841673565	0.946
TUMOR-HCC78-cellline-01-01_PD0325901_Conc800.0nM	0.7289852804216381	0.06421305900742304	0.94
TUMOR-HCC78-cellline-01-01_PD0325901_Conc8000.0nM	0.6039629918625427	0.09505562129824772	0.81
TUMOR-HCC78-cellline-01-01_PLX-4720_Conc2.5nM	1.054825747541403	0.02096238321538266	0.9790000000000001
TUMOR-HCC78-cellline-01-01_PLX-4720_Conc25.0nM	1.0578177120884362	0.020543870055802986	0.9690000000000001
TUMOR-HCC78-cellline-01-01_PLX-4720_Conc250.0nM	1.0618922360052996	0.02654078833832696	0.87
TUMOR-HCC78-cellline-01-01_PLX-4720_Conc2530.0nM	1.0392912509389336	0.038490050224211356	0.919
TUMOR-HCC78-cellline-01-01_PLX-4720_Conc8.0nM	1.0558319623601564	0.02075992409876327	0.9993799999999999
TUMOR-HCC78-cellline-01-01_PLX-4720_Conc80.0nM	1.0607740411719175	0.02181494859490315	0.961
TUMOR-HCC78-cellline-01-01_PLX-4720_Conc800.0nM	1.0559642490901355	0.030752202425853515	0.986
TUMOR-HCC78-cellline-01-01_PLX-4720_Conc8000.0nM	1.0106218831064837	0.07318105008803218	1.0247
TUMOR-HCC78-cellline-01-01_Selumetinib_Conc2.5nM	1.0517651667497936	0.01862651307924515	0.956
TUMOR-HCC78-cellline-01-01_Selumetinib_Conc25.0nM	1.0350038783933075	0.02153924998952815	1.008
TUMOR-HCC78-cellline-01-01_Selumetinib_Conc250.0nM	0.961641868980647	0.06907476324111106	0.925
TUMOR-HCC78-cellline-01-01_Selumetinib_Conc2530.0nM	0.7944955800628094	0.07371520641561288	0.87
TUMOR-HCC78-cellline-01-01_Selumetinib_Conc8.0nM	1.0471790712448832	0.015546663148964206	1.0384
TUMOR-HCC78-cellline-01-01_Selumetinib_Conc80.0nM	1.007695772092953	0.04805526293388664	0.9329999999999999
TUMOR-HCC78-cellline-01-01_Selumetinib_Conc800.0nM	0.8886469050760519	0.06928659186654462	0.9490000000000001
TUMOR-HCC78-cellline-01-01_Selumetinib_Conc8000.0nM	0.7051212593066976	0.09332031769751296	0.9
TUMOR-HCC78-cellline-01-01_Vandetanib_Conc2.5nM	1.0530928334837544	0.02111538010783728	0.88
TUMOR-HCC78-cellline-01-01_Vandetanib_Conc25.0nM	1.046503288819395	0.020966558916153847	0.983
TUMOR-HCC78-cellline-01-01_Vandetanib_Conc250.0nM	0.9982047411539664	0.030163502081915514	0.988
TUMOR-HCC78-cellline-01-01_Vandetanib_Conc2530.0nM	0.7620948307943516	0.0982521777965948	0.91
TUMOR-HCC78-cellline-01-01_Vandetanib_Conc8.0nM	1.0513389326451277	0.02119857080635711	0.9309999999999999
TUMOR-HCC78-cellline-01-01_Vandetanib_Conc80.0nM	1.0330158806971599	0.021143720872724186	1.0865
TUMOR-HCC78-cellline-01-01_Vandetanib_Conc800.0nM	0.8991825281495602	0.057940378420510134	0.925
TUMOR-HCC78-cellline-01-01_Vandetanib_Conc8000.0nM	0.6219426638695107	0.13421918174028213	0.82
TUMOR-HCC78-cellline-01-01	1.0539777915341215	0.021047213355980397	1.0
