# Supplementary material for: Mini-batch optimization enables training of ODE models on large-scale datasets
Source: Nat Commun. 2022 Jan 10;13:34. doi: 10.1038/s41467-021-27374-6 (PMC8748893; doi:10.1038/s41467-021-27374-6)
Supplement: Supplementary file 4 — Source data [file 41467_2021_27374_MOESM4_ESM.zip › source_data/drug_response_plots/source_data_cellline_HCC827_training.tsv]

	mean	std	measurement
TUMOR-HCC827-cellline-01-01_Erlotinib_Conc2.5nM	0.9583824313175959	0.042525683692035646	1.0485
TUMOR-HCC827-cellline-01-01_Erlotinib_Conc25.0nM	0.9451439784798454	0.033301936724316326	0.67
TUMOR-HCC827-cellline-01-01_Erlotinib_Conc250.0nM	0.8001815687523803	0.20295789715879015	0.17
TUMOR-HCC827-cellline-01-01_Erlotinib_Conc2530.0nM	0.48119249282487875	0.20847188429052338	0.14
TUMOR-HCC827-cellline-01-01_Erlotinib_Conc8.0nM	0.9570995050378492	0.04158072169765651	1.0147
TUMOR-HCC827-cellline-01-01_Erlotinib_Conc80.0nM	0.8954560852409118	0.10485603497419851	0.28
TUMOR-HCC827-cellline-01-01_Erlotinib_Conc800.0nM	0.6245679311795762	0.23150564246977356	0.2
TUMOR-HCC827-cellline-01-01_Erlotinib_Conc8000.0nM	0.373126628218854	0.17138132724156477	0.1
TUMOR-HCC827-cellline-01-01_Lapatinib_Conc2.5nM	0.9587188385632315	0.042897839840984234	0.985
TUMOR-HCC827-cellline-01-01_Lapatinib_Conc25.0nM	0.9574507827647724	0.043232042467885555	0.88
TUMOR-HCC827-cellline-01-01_Lapatinib_Conc250.0nM	0.9468732498697735	0.045992550479705505	0.956
TUMOR-HCC827-cellline-01-01_Lapatinib_Conc2530.0nM	0.6022205522562367	0.2083598260704539	0.81
TUMOR-HCC827-cellline-01-01_Lapatinib_Conc8.0nM	0.9583782594027166	0.0429843124951721	1.237
TUMOR-HCC827-cellline-01-01_Lapatinib_Conc80.0nM	0.9549156437930856	0.0439096058962872	1.239
TUMOR-HCC827-cellline-01-01_Lapatinib_Conc800.0nM	0.9036157728095606	0.04777160194335319	1.0062
TUMOR-HCC827-cellline-01-01_Lapatinib_Conc8000.0nM	0.4549088681808697	0.2253979397480388	0.19
TUMOR-HCC827-cellline-01-01_PD0325901_Conc2.5nM	0.952052257077266	0.04050594635920046	1.159
TUMOR-HCC827-cellline-01-01_PD0325901_Conc25.0nM	0.9194666561792812	0.05005137669510859	0.955
TUMOR-HCC827-cellline-01-01_PD0325901_Conc250.0nM	0.845141996205102	0.08994275373379768	0.9
TUMOR-HCC827-cellline-01-01_PD0325901_Conc2530.0nM	0.7430254405300248	0.17127027174514212	0.57
TUMOR-HCC827-cellline-01-01_PD0325901_Conc8.0nM	0.9403449381064763	0.04105015255161683	1.245
TUMOR-HCC827-cellline-01-01_PD0325901_Conc80.0nM	0.8870725988316813	0.06360566123148324	1.327
TUMOR-HCC827-cellline-01-01_PD0325901_Conc800.0nM	0.7918896284333963	0.13369797493648444	0.89
TUMOR-HCC827-cellline-01-01_PD0325901_Conc8000.0nM	0.7102459283550523	0.19559131266851662	0.68
TUMOR-HCC827-cellline-01-01_PLX-4720_Conc2.5nM	0.9594472019012203	0.04293761269748598	0.927
TUMOR-HCC827-cellline-01-01_PLX-4720_Conc25.0nM	0.9619799584023557	0.043608436642973494	0.927
TUMOR-HCC827-cellline-01-01_PLX-4720_Conc250.0nM	0.9645811212131103	0.04428260298892655	0.85
TUMOR-HCC827-cellline-01-01_PLX-4720_Conc2530.0nM	0.9536762539635969	0.046238524534422294	1.00042
TUMOR-HCC827-cellline-01-01_PLX-4720_Conc8.0nM	0.9603525018562669	0.043141619570179146	0.76
TUMOR-HCC827-cellline-01-01_PLX-4720_Conc80.0nM	0.9639594050721895	0.04419349666059798	0.9490000000000001
TUMOR-HCC827-cellline-01-01_PLX-4720_Conc800.0nM	0.9612646781374752	0.04427310167884689	1.275
TUMOR-HCC827-cellline-01-01_PLX-4720_Conc8000.0nM	0.9436138942692871	0.052441252061733126	1.0168
TUMOR-HCC827-cellline-01-01_Selumetinib_Conc2.5nM	0.958247212032686	0.04303091582186541	0.9490000000000001
TUMOR-HCC827-cellline-01-01_Selumetinib_Conc25.0nM	0.9529981095210811	0.04500333296400856	0.93
TUMOR-HCC827-cellline-01-01_Selumetinib_Conc250.0nM	0.9216414691788192	0.05736916653359992	1.3
TUMOR-HCC827-cellline-01-01_Selumetinib_Conc2530.0nM	0.8356525610776501	0.09111387951243799	0.9903
TUMOR-HCC827-cellline-01-01_Selumetinib_Conc8.0nM	0.9568714067363319	0.043489249189934964	1.325
TUMOR-HCC827-cellline-01-01_Selumetinib_Conc80.0nM	0.943005621806218	0.04928779756551713	1.2570000000000001
TUMOR-HCC827-cellline-01-01_Selumetinib_Conc800.0nM	0.8842441905208732	0.06946383264163579	1.0949
TUMOR-HCC827-cellline-01-01_Selumetinib_Conc8000.0nM	0.7708535019508153	0.12294653407483436	1.0659999999999998
TUMOR-HCC827-cellline-01-01_Vandetanib_Conc2.5nM	0.9178179819472506	0.10266914274638518	0.82
TUMOR-HCC827-cellline-01-01_Vandetanib_Conc25.0nM	0.8571902397557668	0.2601381032594361	0.79
TUMOR-HCC827-cellline-01-01_Vandetanib_Conc250.0nM	0.7973179048212363	0.2500342724562011	0.56
TUMOR-HCC827-cellline-01-01_Vandetanib_Conc2530.0nM	0.4834043579905748	0.22734794286499885	0.11
TUMOR-HCC827-cellline-01-01_Vandetanib_Conc8.0nM	0.8765013807988623	0.21792636351715233	1.0402
TUMOR-HCC827-cellline-01-01_Vandetanib_Conc80.0nM	0.8414154858909081	0.26173798220189215	1.0825
TUMOR-HCC827-cellline-01-01_Vandetanib_Conc800.0nM	0.6572231310239387	0.24012818873635333	0.25
TUMOR-HCC827-cellline-01-01_Vandetanib_Conc8000.0nM	0.3202878008162724	0.1726195746586015	0.11
TUMOR-HCC827-cellline-01-01	0.9588909865108315	0.04284488296841228	1.0
