# Supplementary material for: Mini-batch optimization enables training of ODE models on large-scale datasets
Source: Nat Commun. 2022 Jan 10;13:34. doi: 10.1038/s41467-021-27374-6 (PMC8748893; doi:10.1038/s41467-021-27374-6)
Supplement: Supplementary file 4 — Source data [file 41467_2021_27374_MOESM4_ESM.zip › source_data/drug_response_plots/source_data_cellline_HEC151_training.tsv]

	mean	std	measurement
TUMOR-HEC151-cellline-01-01_CHIR-265_Conc2.5nM	0.8369245350235246	0.03737913120493951	1.0657
TUMOR-HEC151-cellline-01-01_CHIR-265_Conc25.0nM	0.8286614570429209	0.035638049114839955	0.85
TUMOR-HEC151-cellline-01-01_CHIR-265_Conc250.0nM	0.7269969901233497	0.049887508161858544	0.56
TUMOR-HEC151-cellline-01-01_CHIR-265_Conc2530.0nM	0.4601459960752101	0.11064088589924448	0.31
TUMOR-HEC151-cellline-01-01_CHIR-265_Conc8.0nM	0.8349428541318732	0.036813711876377254	0.9
TUMOR-HEC151-cellline-01-01_CHIR-265_Conc80.0nM	0.8059666840606532	0.0337525947613986	0.73
TUMOR-HEC151-cellline-01-01_CHIR-265_Conc800.0nM	0.6084853406699242	0.07067358267607046	0.37
TUMOR-HEC151-cellline-01-01_CHIR-265_Conc8000.0nM	0.36920046399896783	0.13909353118742654	0.21
TUMOR-HEC151-cellline-01-01_Erlotinib_Conc2.5nM	0.8377069186026758	0.0376417951356638	0.941
TUMOR-HEC151-cellline-01-01_Erlotinib_Conc25.0nM	0.8371583386406016	0.03739987995149578	0.9229999999999999
TUMOR-HEC151-cellline-01-01_Erlotinib_Conc250.0nM	0.8243941180679641	0.03213888968569474	0.49
TUMOR-HEC151-cellline-01-01_Erlotinib_Conc2530.0nM	0.7559046353023761	0.04504912447253541	0.52
TUMOR-HEC151-cellline-01-01_Erlotinib_Conc8.0nM	0.837579976163842	0.03758456388887575	0.9790000000000001
TUMOR-HEC151-cellline-01-01_Erlotinib_Conc80.0nM	0.8348033591540487	0.03626410808255039	0.87
TUMOR-HEC151-cellline-01-01_Erlotinib_Conc800.0nM	0.8003121603081162	0.03017946472125877	0.71
TUMOR-HEC151-cellline-01-01_Erlotinib_Conc8000.0nM	0.7176243408919966	0.07450338582639017	0.5
TUMOR-HEC151-cellline-01-01_Lapatinib_Conc2.5nM	0.8367577924102534	0.036317656796466403	0.87
TUMOR-HEC151-cellline-01-01_Lapatinib_Conc25.0nM	0.836223044656833	0.03591899473453976	0.76
TUMOR-HEC151-cellline-01-01_Lapatinib_Conc250.0nM	0.831797412137983	0.033791483099750455	0.69
TUMOR-HEC151-cellline-01-01_Lapatinib_Conc2530.0nM	0.7550558235902803	0.057938425271017564	0.64
TUMOR-HEC151-cellline-01-01_Lapatinib_Conc8.0nM	0.8365950032890991	0.03618089905136648	1.143
TUMOR-HEC151-cellline-01-01_Lapatinib_Conc80.0nM	0.8351011310988581	0.03519007769597943	0.9790000000000001
TUMOR-HEC151-cellline-01-01_Lapatinib_Conc800.0nM	0.8121146907478076	0.031799954260156256	0.81
TUMOR-HEC151-cellline-01-01_Lapatinib_Conc8000.0nM	0.7055710605773993	0.09109287863789398	0.53
TUMOR-HEC151-cellline-01-01_PD0325901_Conc2.5nM	0.8207997938260195	0.02788787417585933	0.72
TUMOR-HEC151-cellline-01-01_PD0325901_Conc25.0nM	0.7521496255103794	0.05925418086472085	0.6
TUMOR-HEC151-cellline-01-01_PD0325901_Conc250.0nM	0.5832663951316681	0.09411194175875791	0.39
TUMOR-HEC151-cellline-01-01_PD0325901_Conc2530.0nM	0.42044154314032084	0.1331371689994565	0.24
TUMOR-HEC151-cellline-01-01_PD0325901_Conc8.0nM	0.7988897364715827	0.026823857081688805	0.87
TUMOR-HEC151-cellline-01-01_PD0325901_Conc80.0nM	0.682960441036859	0.08950809889866068	0.51
TUMOR-HEC151-cellline-01-01_PD0325901_Conc800.0nM	0.48889662037627185	0.10652507797619458	0.44
TUMOR-HEC151-cellline-01-01_PD0325901_Conc8000.0nM	0.37818476312566535	0.15512015559691864	0.35
TUMOR-HEC151-cellline-01-01_PLX-4720_Conc2.5nM	0.8390039558398324	0.03758819795342	1.0097
TUMOR-HEC151-cellline-01-01_PLX-4720_Conc25.0nM	0.8455480809533681	0.03745800591875373	1.0823
TUMOR-HEC151-cellline-01-01_PLX-4720_Conc250.0nM	0.8637026080749436	0.045198065843567586	1.0673
TUMOR-HEC151-cellline-01-01_PLX-4720_Conc2530.0nM	0.8702358053725725	0.06945606328799607	1.138
TUMOR-HEC151-cellline-01-01_PLX-4720_Conc8.0nM	0.8411012573659994	0.03749978909848899	1.0859999999999999
TUMOR-HEC151-cellline-01-01_PLX-4720_Conc80.0nM	0.8534864921606807	0.03838872067083513	1.0961
TUMOR-HEC151-cellline-01-01_PLX-4720_Conc800.0nM	0.8724833570577252	0.062926157572138	1.3330000000000002
TUMOR-HEC151-cellline-01-01_PLX-4720_Conc8000.0nM	0.8484765595678185	0.053326019379501766	1.249
TUMOR-HEC151-cellline-01-01_Selumetinib_Conc2.5nM	0.8326820258290338	0.033501004682640875	0.85
TUMOR-HEC151-cellline-01-01_Selumetinib_Conc25.0nM	0.8039293705729064	0.0274665107449297	0.68
TUMOR-HEC151-cellline-01-01_Selumetinib_Conc250.0nM	0.7042126275833573	0.06679259523316743	0.52
TUMOR-HEC151-cellline-01-01_Selumetinib_Conc2530.0nM	0.5424232392907975	0.08454779575816936	0.35
TUMOR-HEC151-cellline-01-01_Selumetinib_Conc8.0nM	0.8235793237187261	0.028562108123522147	0.73
TUMOR-HEC151-cellline-01-01_Selumetinib_Conc80.0nM	0.7655775668507235	0.04433469277664636	0.71
TUMOR-HEC151-cellline-01-01_Selumetinib_Conc800.0nM	0.623631844482169	0.07804236961559467	0.55
TUMOR-HEC151-cellline-01-01_Selumetinib_Conc8000.0nM	0.46670632593400707	0.11208769561479523	0.38
TUMOR-HEC151-cellline-01-01_Vandetanib_Conc2.5nM	0.8375023547469012	0.03753330459057042	0.69
TUMOR-HEC151-cellline-01-01_Vandetanib_Conc25.0nM	0.8355063820729309	0.0365293203141732	0.951
TUMOR-HEC151-cellline-01-01_Vandetanib_Conc250.0nM	0.815339453705777	0.029956552556252125	0.82
TUMOR-HEC151-cellline-01-01_Vandetanib_Conc2530.0nM	0.6455913297976416	0.060324411980516884	0.36
TUMOR-HEC151-cellline-01-01_Vandetanib_Conc8.0nM	0.8369988871802768	0.037275092286719366	0.77
TUMOR-HEC151-cellline-01-01_Vandetanib_Conc80.0nM	0.8305721463112095	0.03441578877159168	0.87
TUMOR-HEC151-cellline-01-01_Vandetanib_Conc800.0nM	0.7678410461086463	0.024069482655872176	0.87
TUMOR-HEC151-cellline-01-01_Vandetanib_Conc8000.0nM	0.5145001544039258	0.10420390245973016	0.33
TUMOR-HEC151-cellline-01-01	0.8377644332626746	0.037667976991018794	1.0
