# Supplementary material for: Mini-batch optimization enables training of ODE models on large-scale datasets
Source: Nat Commun. 2022 Jan 10;13:34. doi: 10.1038/s41467-021-27374-6 (PMC8748893; doi:10.1038/s41467-021-27374-6)
Supplement: Supplementary file 4 — Source data [file 41467_2021_27374_MOESM4_ESM.zip › source_data/drug_response_plots/source_data_cellline_HEC1A_training.tsv]

	mean	std	measurement
TUMOR-HEC1A-cellline-01-01_CHIR-265_Conc2.5nM	1.0621229261187202	0.024934240642810405	1.0178
TUMOR-HEC1A-cellline-01-01_CHIR-265_Conc25.0nM	1.056513554351071	0.023189250713704687	1.22
TUMOR-HEC1A-cellline-01-01_CHIR-265_Conc250.0nM	0.9869940350320118	0.03673310912306308	0.69
TUMOR-HEC1A-cellline-01-01_CHIR-265_Conc2530.0nM	0.5955105171405363	0.07770002568978294	0.54
TUMOR-HEC1A-cellline-01-01_CHIR-265_Conc8.0nM	1.0608587053558143	0.02439663445418567	0.9935
TUMOR-HEC1A-cellline-01-01_CHIR-265_Conc80.0nM	1.0398325966873125	0.021630864035239818	0.937
TUMOR-HEC1A-cellline-01-01_CHIR-265_Conc800.0nM	0.8359890302372761	0.06845260495386453	0.71
TUMOR-HEC1A-cellline-01-01_CHIR-265_Conc8000.0nM	0.4258399977835685	0.12764468132347306	0.3
TUMOR-HEC1A-cellline-01-01_Erlotinib_Conc2.5nM	1.0623718737857952	0.025147321052195727	1.306
TUMOR-HEC1A-cellline-01-01_Erlotinib_Conc25.0nM	1.0600875230553963	0.02374881408151074	1.121
TUMOR-HEC1A-cellline-01-01_Erlotinib_Conc250.0nM	1.0317844176943451	0.0214476770912191	1.1159999999999999
TUMOR-HEC1A-cellline-01-01_Erlotinib_Conc2530.0nM	0.8814543157364166	0.09713126284076559	1.115
TUMOR-HEC1A-cellline-01-01_Erlotinib_Conc8.0nM	1.0619014711888144	0.02486811332806284	1.175
TUMOR-HEC1A-cellline-01-01_Erlotinib_Conc80.0nM	1.052514961559414	0.020462786632764848	1.206
TUMOR-HEC1A-cellline-01-01_Erlotinib_Conc800.0nM	0.9666349408066509	0.07632317467443935	1.0852
TUMOR-HEC1A-cellline-01-01_Erlotinib_Conc8000.0nM	0.7979894417292261	0.13513973285053407	0.915
TUMOR-HEC1A-cellline-01-01_Lapatinib_Conc2.5nM	1.0623355480295973	0.02529709904680209	1.178
TUMOR-HEC1A-cellline-01-01_Lapatinib_Conc25.0nM	1.0610763202283233	0.0251188405693962	1.1420000000000001
TUMOR-HEC1A-cellline-01-01_Lapatinib_Conc250.0nM	1.04774336108579	0.026474578206890934	1.256
TUMOR-HEC1A-cellline-01-01_Lapatinib_Conc2530.0nM	0.8900784495862659	0.09645016527634469	1.291
TUMOR-HEC1A-cellline-01-01_Lapatinib_Conc8.0nM	1.062023164904255	0.025251890866545473	1.1059999999999999
TUMOR-HEC1A-cellline-01-01_Lapatinib_Conc80.0nM	1.0580188440230327	0.024866383230513926	1.124
TUMOR-HEC1A-cellline-01-01_Lapatinib_Conc800.0nM	0.9823895471272868	0.05296802377510989	1.016
TUMOR-HEC1A-cellline-01-01_Lapatinib_Conc8000.0nM	0.8098342429114748	0.11394101017544125	0.86
TUMOR-HEC1A-cellline-01-01_PD0325901_Conc2.5nM	1.053825155381662	0.019447787810438093	0.86
TUMOR-HEC1A-cellline-01-01_PD0325901_Conc25.0nM	0.9899236314088297	0.0568467782169135	0.71
TUMOR-HEC1A-cellline-01-01_PD0325901_Conc250.0nM	0.8243993574585351	0.11732609297807456	0.7
TUMOR-HEC1A-cellline-01-01_PD0325901_Conc2530.0nM	0.6072488819171753	0.11374757792947693	0.56
TUMOR-HEC1A-cellline-01-01_PD0325901_Conc8.0nM	1.0356177311329575	0.018232552979167156	1.0023
TUMOR-HEC1A-cellline-01-01_PD0325901_Conc80.0nM	0.9206360030865852	0.10201599049939344	0.977
TUMOR-HEC1A-cellline-01-01_PD0325901_Conc800.0nM	0.7150342801769826	0.11404457301569944	0.68
TUMOR-HEC1A-cellline-01-01_PD0325901_Conc8000.0nM	0.5244457494923987	0.151729409420606	0.56
TUMOR-HEC1A-cellline-01-01_PLX-4720_Conc2.5nM	1.0628488491939718	0.025139804609492188	0.83
TUMOR-HEC1A-cellline-01-01_PLX-4720_Conc25.0nM	1.064381528455561	0.024164017716192584	1.0817
TUMOR-HEC1A-cellline-01-01_PLX-4720_Conc250.0nM	1.068694617461434	0.02339963981671525	1.095
TUMOR-HEC1A-cellline-01-01_PLX-4720_Conc2530.0nM	1.0618843777680849	0.029433672815983487	1.0247
TUMOR-HEC1A-cellline-01-01_PLX-4720_Conc8.0nM	1.0633133157010215	0.024840685166969974	0.975
TUMOR-HEC1A-cellline-01-01_PLX-4720_Conc80.0nM	1.0663344367795522	0.023217817473801444	0.9390000000000001
TUMOR-HEC1A-cellline-01-01_PLX-4720_Conc800.0nM	1.0692518015676038	0.026651436190510386	1.245
TUMOR-HEC1A-cellline-01-01_PLX-4720_Conc8000.0nM	1.0483859750745455	0.04327262959632599	0.78
TUMOR-HEC1A-cellline-01-01_Selumetinib_Conc2.5nM	1.0597474353059417	0.02296402379776148	1.0079
TUMOR-HEC1A-cellline-01-01_Selumetinib_Conc25.0nM	1.0377074049137989	0.02107886179111935	1.0662
TUMOR-HEC1A-cellline-01-01_Selumetinib_Conc250.0nM	0.9487719922132051	0.07610329373725311	0.9440000000000001
TUMOR-HEC1A-cellline-01-01_Selumetinib_Conc2530.0nM	0.7674951778738095	0.0815406262138124	0.9971
TUMOR-HEC1A-cellline-01-01_Selumetinib_Conc8.0nM	1.0537820567079144	0.019341229436548302	0.941
TUMOR-HEC1A-cellline-01-01_Selumetinib_Conc80.0nM	1.0024637835367254	0.047532101308810276	0.85
TUMOR-HEC1A-cellline-01-01_Selumetinib_Conc800.0nM	0.8740380330014395	0.08341550319290396	0.85
TUMOR-HEC1A-cellline-01-01_Selumetinib_Conc8000.0nM	0.6498191097837014	0.09502042018109627	0.63
TUMOR-HEC1A-cellline-01-01_Vandetanib_Conc2.5nM	1.0615148608910316	0.02480887991290712	0.9985
TUMOR-HEC1A-cellline-01-01_Vandetanib_Conc25.0nM	1.0555378401913003	0.02231210043632035	0.9982
TUMOR-HEC1A-cellline-01-01_Vandetanib_Conc250.0nM	1.015538950359639	0.01814457774127988	0.935
TUMOR-HEC1A-cellline-01-01_Vandetanib_Conc2530.0nM	0.7817509948239091	0.09759554253921955	0.76
TUMOR-HEC1A-cellline-01-01_Vandetanib_Conc8.0nM	1.0597835327695713	0.02408583480357315	1.1079999999999999
TUMOR-HEC1A-cellline-01-01_Vandetanib_Conc80.0nM	1.0440374166251583	0.018609524611767656	1.16
TUMOR-HEC1A-cellline-01-01_Vandetanib_Conc800.0nM	0.9331557262173529	0.060595040235052876	1.105
TUMOR-HEC1A-cellline-01-01_Vandetanib_Conc8000.0nM	0.6300207240945711	0.13352584049285268	0.61
TUMOR-HEC1A-cellline-01-01	1.0625865200955327	0.025272930355225154	1.0
