# Supplementary material for: Mini-batch optimization enables training of ODE models on large-scale datasets
Source: Nat Commun. 2022 Jan 10;13:34. doi: 10.1038/s41467-021-27374-6 (PMC8748893; doi:10.1038/s41467-021-27374-6)
Supplement: Supplementary file 4 — Source data [file 41467_2021_27374_MOESM4_ESM.zip › source_data/drug_response_plots/source_data_cellline_HEC1B_training.tsv]

	mean	std	measurement
TUMOR-HEC1B-cellline-01-01_CHIR-265_Conc2.5nM	0.978624879394045	0.02786018103733874	1.0382
TUMOR-HEC1B-cellline-01-01_CHIR-265_Conc25.0nM	0.9701248952981663	0.02433079005768326	1.274
TUMOR-HEC1B-cellline-01-01_CHIR-265_Conc250.0nM	0.881884589133327	0.04533194631540603	0.85
TUMOR-HEC1B-cellline-01-01_CHIR-265_Conc2530.0nM	0.5258174181236364	0.07282174667739333	0.75
TUMOR-HEC1B-cellline-01-01_CHIR-265_Conc8.0nM	0.976582430822712	0.02687846375840929	1.155
TUMOR-HEC1B-cellline-01-01_CHIR-265_Conc80.0nM	0.9476558952868679	0.022067824320752952	0.9570000000000001
TUMOR-HEC1B-cellline-01-01_CHIR-265_Conc800.0nM	0.7272434158229569	0.07132041808732632	0.5
TUMOR-HEC1B-cellline-01-01_CHIR-265_Conc8000.0nM	0.3985839437051731	0.10734248906315595	0.55
TUMOR-HEC1B-cellline-01-01_Erlotinib_Conc2.5nM	0.9790580360664632	0.028115131762556925	1.0045
TUMOR-HEC1B-cellline-01-01_Erlotinib_Conc25.0nM	0.975164113360967	0.026580484080529355	0.919
TUMOR-HEC1B-cellline-01-01_Erlotinib_Conc250.0nM	0.9358283598626853	0.029552544203445538	0.953
TUMOR-HEC1B-cellline-01-01_Erlotinib_Conc2530.0nM	0.7940587302209177	0.08604722938426713	0.79
TUMOR-HEC1B-cellline-01-01_Erlotinib_Conc8.0nM	0.9782030624492286	0.027757381277538896	1.151
TUMOR-HEC1B-cellline-01-01_Erlotinib_Conc80.0nM	0.9639907336932261	0.024924173365314568	1.197
TUMOR-HEC1B-cellline-01-01_Erlotinib_Conc800.0nM	0.8624181269451168	0.07310103260672632	0.937
TUMOR-HEC1B-cellline-01-01_Erlotinib_Conc8000.0nM	0.7221065510703262	0.1060977664315953	0.6
TUMOR-HEC1B-cellline-01-01_Lapatinib_Conc2.5nM	0.9792794397139837	0.028278868079258706	1.0044
TUMOR-HEC1B-cellline-01-01_Lapatinib_Conc25.0nM	0.9777287572557963	0.028195467488884556	0.86
TUMOR-HEC1B-cellline-01-01_Lapatinib_Conc250.0nM	0.9641129419951469	0.03050693356834767	0.89
TUMOR-HEC1B-cellline-01-01_Lapatinib_Conc2530.0nM	0.8102436630141234	0.07942873441797976	0.9009999999999999
TUMOR-HEC1B-cellline-01-01_Lapatinib_Conc8.0nM	0.9788895490169567	0.028250469628346774	1.0490000000000002
TUMOR-HEC1B-cellline-01-01_Lapatinib_Conc80.0nM	0.9742424737859361	0.028294221375104178	1.0774
TUMOR-HEC1B-cellline-01-01_Lapatinib_Conc800.0nM	0.9023179749296182	0.05509773628529579	0.925
TUMOR-HEC1B-cellline-01-01_Lapatinib_Conc8000.0nM	0.7236518934813109	0.08938711881502928	1.117
TUMOR-HEC1B-cellline-01-01_PD0325901_Conc2.5nM	0.9683658443283282	0.02026371005367993	0.99959
TUMOR-HEC1B-cellline-01-01_PD0325901_Conc25.0nM	0.8940211623272587	0.07119515227557302	0.78
TUMOR-HEC1B-cellline-01-01_PD0325901_Conc250.0nM	0.7259182885750809	0.08195518742617915	0.63
TUMOR-HEC1B-cellline-01-01_PD0325901_Conc2530.0nM	0.5471188404717765	0.10640214672022012	0.59
TUMOR-HEC1B-cellline-01-01_PD0325901_Conc8.0nM	0.9458353684697295	0.025195528699379244	0.8
TUMOR-HEC1B-cellline-01-01_PD0325901_Conc80.0nM	0.8205813679010774	0.08558238924993684	0.57
TUMOR-HEC1B-cellline-01-01_PD0325901_Conc800.0nM	0.6319653513498766	0.08158212520886476	0.74
TUMOR-HEC1B-cellline-01-01_PD0325901_Conc8000.0nM	0.49134866998308907	0.11426854735250236	0.49
TUMOR-HEC1B-cellline-01-01_PLX-4720_Conc2.5nM	0.9798965414292035	0.02813235405383019	1.2009999999999998
TUMOR-HEC1B-cellline-01-01_PLX-4720_Conc25.0nM	0.9825818140236567	0.026953472607691997	1.0205
TUMOR-HEC1B-cellline-01-01_PLX-4720_Conc250.0nM	0.989098340812148	0.028652898392446755	1.5190000000000001
TUMOR-HEC1B-cellline-01-01_PLX-4720_Conc2530.0nM	0.9711685159051857	0.027694932786543894	1.286
TUMOR-HEC1B-cellline-01-01_PLX-4720_Conc8.0nM	0.980685767474295	0.027730150047207865	0.82
TUMOR-HEC1B-cellline-01-01_PLX-4720_Conc80.0nM	0.986123186995583	0.027003976963707994	1.0171
TUMOR-HEC1B-cellline-01-01_PLX-4720_Conc800.0nM	0.9858385752925548	0.025763468311376547	1.22
TUMOR-HEC1B-cellline-01-01_PLX-4720_Conc8000.0nM	0.9499127332450638	0.05601867650017262	0.74
TUMOR-HEC1B-cellline-01-01_Selumetinib_Conc2.5nM	0.9757841249608964	0.025355224677607605	0.89
TUMOR-HEC1B-cellline-01-01_Selumetinib_Conc25.0nM	0.9487021203207174	0.029448131562021366	0.7
TUMOR-HEC1B-cellline-01-01_Selumetinib_Conc250.0nM	0.8509257319776081	0.0692641873334897	0.52
TUMOR-HEC1B-cellline-01-01_Selumetinib_Conc2530.0nM	0.6690166431546086	0.0843951661068189	0.53
TUMOR-HEC1B-cellline-01-01_Selumetinib_Conc8.0nM	0.9682033472381129	0.021904614849853492	0.9129999999999999
TUMOR-HEC1B-cellline-01-01_Selumetinib_Conc80.0nM	0.9096162021177078	0.054440248518012366	0.58
TUMOR-HEC1B-cellline-01-01_Selumetinib_Conc800.0nM	0.7656143314551359	0.07256937516044128	0.55
TUMOR-HEC1B-cellline-01-01_Selumetinib_Conc8000.0nM	0.5828564115723313	0.08638574252366536	0.52
TUMOR-HEC1B-cellline-01-01_Vandetanib_Conc2.5nM	0.977445803741569	0.027352756435098477	0.95
TUMOR-HEC1B-cellline-01-01_Vandetanib_Conc25.0nM	0.9666765867314332	0.026886276566811092	1.212
TUMOR-HEC1B-cellline-01-01_Vandetanib_Conc250.0nM	0.9130387759937824	0.030366628047498352	0.903
TUMOR-HEC1B-cellline-01-01_Vandetanib_Conc2530.0nM	0.6743898015840852	0.07076690943861526	0.53
TUMOR-HEC1B-cellline-01-01_Vandetanib_Conc8.0nM	0.9740161357291411	0.026634246973755597	0.98
TUMOR-HEC1B-cellline-01-01_Vandetanib_Conc80.0nM	0.9503561780008581	0.02703984191578729	0.87
TUMOR-HEC1B-cellline-01-01_Vandetanib_Conc800.0nM	0.8173195280869845	0.06997861599842257	0.37
TUMOR-HEC1B-cellline-01-01_Vandetanib_Conc8000.0nM	0.5356344516883059	0.0909267826448415	0.34
TUMOR-HEC1B-cellline-01-01	0.9794559424669149	0.028298515567617373	1.0
