# Supplementary material for: Mini-batch optimization enables training of ODE models on large-scale datasets
Source: Nat Commun. 2022 Jan 10;13:34. doi: 10.1038/s41467-021-27374-6 (PMC8748893; doi:10.1038/s41467-021-27374-6)
Supplement: Supplementary file 4 — Source data [file 41467_2021_27374_MOESM4_ESM.zip › source_data/drug_response_plots/source_data_cellline_HEC251_training.tsv]

	mean	std	measurement
TUMOR-HEC251-cellline-01-01_CHIR-265_Conc2.5nM	0.9589508783629105	0.029326647347126877	1.185
TUMOR-HEC251-cellline-01-01_CHIR-265_Conc25.0nM	0.9518258392121263	0.025158083504126332	1.15
TUMOR-HEC251-cellline-01-01_CHIR-265_Conc250.0nM	0.8575546214540566	0.04849202505464393	0.67
TUMOR-HEC251-cellline-01-01_CHIR-265_Conc2530.0nM	0.6104190702703804	0.11725388567282655	0.35
TUMOR-HEC251-cellline-01-01_CHIR-265_Conc8.0nM	0.9574233609939032	0.02826559699356562	1.16
TUMOR-HEC251-cellline-01-01_CHIR-265_Conc80.0nM	0.926884007926378	0.015642826829522984	0.958
TUMOR-HEC251-cellline-01-01_CHIR-265_Conc800.0nM	0.7356570689302112	0.09765104317046794	0.56
TUMOR-HEC251-cellline-01-01_CHIR-265_Conc8000.0nM	0.5379768679750593	0.1352423832351307	0.27
TUMOR-HEC251-cellline-01-01_Erlotinib_Conc2.5nM	0.9592855453111493	0.029632708221122652	1.097
TUMOR-HEC251-cellline-01-01_Erlotinib_Conc25.0nM	0.9560139100103481	0.028877366409967523	0.87
TUMOR-HEC251-cellline-01-01_Erlotinib_Conc250.0nM	0.9177106187457778	0.032481118322851485	0.9520000000000001
TUMOR-HEC251-cellline-01-01_Erlotinib_Conc2530.0nM	0.7472299156733213	0.10820551955720156	0.69
TUMOR-HEC251-cellline-01-01_Erlotinib_Conc8.0nM	0.9586697614370688	0.029207228142395954	1.167
TUMOR-HEC251-cellline-01-01_Erlotinib_Conc80.0nM	0.9460122079626669	0.027728897319581253	1.0948
TUMOR-HEC251-cellline-01-01_Erlotinib_Conc800.0nM	0.838288499123194	0.06925852753608804	0.9967
TUMOR-HEC251-cellline-01-01_Erlotinib_Conc8000.0nM	0.6921205404883288	0.12068880324887071	0.67
TUMOR-HEC251-cellline-01-01_Lapatinib_Conc2.5nM	0.9591506267611642	0.029501701275791135	1.0918
TUMOR-HEC251-cellline-01-01_Lapatinib_Conc25.0nM	0.955933246898567	0.027095092467372867	1.0579
TUMOR-HEC251-cellline-01-01_Lapatinib_Conc250.0nM	0.9294997797476221	0.03972876297198868	0.77
TUMOR-HEC251-cellline-01-01_Lapatinib_Conc2530.0nM	0.7503495385121901	0.0993633314573003	0.63
TUMOR-HEC251-cellline-01-01_Lapatinib_Conc8.0nM	0.9583201385233948	0.028828260780812756	1.0911
TUMOR-HEC251-cellline-01-01_Lapatinib_Conc80.0nM	0.9488137723061023	0.02493160616371158	1.0398
TUMOR-HEC251-cellline-01-01_Lapatinib_Conc800.0nM	0.8688936437595232	0.07487699418599711	0.9
TUMOR-HEC251-cellline-01-01_Lapatinib_Conc8000.0nM	0.6625547209111128	0.10367546455484165	0.77
TUMOR-HEC251-cellline-01-01_PD0325901_Conc2.5nM	0.9536848564631871	0.027609288837247843	1.0146
TUMOR-HEC251-cellline-01-01_PD0325901_Conc25.0nM	0.9189361840430271	0.03777623837963794	0.82
TUMOR-HEC251-cellline-01-01_PD0325901_Conc250.0nM	0.7990765532150539	0.0691220061380495	0.75
TUMOR-HEC251-cellline-01-01_PD0325901_Conc2530.0nM	0.6530768284181256	0.13750834823420022	0.65
TUMOR-HEC251-cellline-01-01_PD0325901_Conc8.0nM	0.9428602322559284	0.028895439606439872	1.121
TUMOR-HEC251-cellline-01-01_PD0325901_Conc80.0nM	0.8682347570463316	0.054378419558989456	0.88
TUMOR-HEC251-cellline-01-01_PD0325901_Conc800.0nM	0.7195000177356639	0.09836141456847616	0.78
TUMOR-HEC251-cellline-01-01_PD0325901_Conc8000.0nM	0.6021790031409576	0.1588347144027962	0.64
TUMOR-HEC251-cellline-01-01_PLX-4720_Conc2.5nM	0.9601582890261866	0.029801169766801486	0.986
TUMOR-HEC251-cellline-01-01_PLX-4720_Conc25.0nM	0.9631906778174095	0.030074099234730034	0.86
TUMOR-HEC251-cellline-01-01_PLX-4720_Conc250.0nM	0.967271006229848	0.030513457134997698	0.9985
TUMOR-HEC251-cellline-01-01_PLX-4720_Conc2530.0nM	0.9538862031727368	0.029017679781786744	1.0162
TUMOR-HEC251-cellline-01-01_PLX-4720_Conc8.0nM	0.9611611621304604	0.029788954918296556	1.0233
TUMOR-HEC251-cellline-01-01_PLX-4720_Conc80.0nM	0.9659714253158823	0.030867465916998342	0.86
TUMOR-HEC251-cellline-01-01_PLX-4720_Conc800.0nM	0.9640760164177907	0.028252167365039372	1.1079999999999999
TUMOR-HEC251-cellline-01-01_PLX-4720_Conc8000.0nM	0.9340223964686721	0.0473195582453996	1.0068
TUMOR-HEC251-cellline-01-01_Selumetinib_Conc2.5nM	0.958305471294393	0.029198863779794634	0.7
TUMOR-HEC251-cellline-01-01_Selumetinib_Conc25.0nM	0.9478520644398074	0.025474294819202502	0.88
TUMOR-HEC251-cellline-01-01_Selumetinib_Conc250.0nM	0.8910493249662659	0.033769777116515035	0.56
TUMOR-HEC251-cellline-01-01_Selumetinib_Conc2530.0nM	0.7575060265773786	0.06600328184856104	0.83
TUMOR-HEC251-cellline-01-01_Selumetinib_Conc8.0nM	0.9555668107758318	0.02795383151294226	0.86
TUMOR-HEC251-cellline-01-01_Selumetinib_Conc80.0nM	0.9285466618879535	0.024783260850957726	0.78
TUMOR-HEC251-cellline-01-01_Selumetinib_Conc800.0nM	0.8320164357113388	0.047148021333396864	0.937
TUMOR-HEC251-cellline-01-01_Selumetinib_Conc8000.0nM	0.6727818851083819	0.10252676547891662	0.75
TUMOR-HEC251-cellline-01-01_Vandetanib_Conc2.5nM	0.958678360793234	0.029565516206078113	0.83
TUMOR-HEC251-cellline-01-01_Vandetanib_Conc25.0nM	0.9516180681987588	0.02792888871365731	0.85
TUMOR-HEC251-cellline-01-01_Vandetanib_Conc250.0nM	0.8985387923465638	0.029293719083577287	0.87
TUMOR-HEC251-cellline-01-01_Vandetanib_Conc2530.0nM	0.6716789019082039	0.0891139590383631	0.68
TUMOR-HEC251-cellline-01-01_Vandetanib_Conc8.0nM	0.9568408472580373	0.029077132088005053	0.87
TUMOR-HEC251-cellline-01-01_Vandetanib_Conc80.0nM	0.9367700277676466	0.025981893184871506	0.955
TUMOR-HEC251-cellline-01-01_Vandetanib_Conc800.0nM	0.7994726778350926	0.06148797205107444	0.84
TUMOR-HEC251-cellline-01-01_Vandetanib_Conc8000.0nM	0.5575145096034838	0.08717044081990391	0.43
TUMOR-HEC251-cellline-01-01	0.9595623471318605	0.02984025263743141	1.0
