# Supplementary material for: Mini-batch optimization enables training of ODE models on large-scale datasets
Source: Nat Commun. 2022 Jan 10;13:34. doi: 10.1038/s41467-021-27374-6 (PMC8748893; doi:10.1038/s41467-021-27374-6)
Supplement: Supplementary file 4 — Source data [file 41467_2021_27374_MOESM4_ESM.zip › source_data/drug_response_plots/source_data_cellline_HLF_training.tsv]

	mean	std	measurement
TUMOR-HLF-cellline-01-01_CHIR-265_Conc2.5nM	0.9871424833504289	0.020578043335064907	1.0136
TUMOR-HLF-cellline-01-01_CHIR-265_Conc25.0nM	0.9766004329804812	0.025007364348633532	0.965
TUMOR-HLF-cellline-01-01_CHIR-265_Conc250.0nM	0.8805409392324741	0.040955693775063376	0.85
TUMOR-HLF-cellline-01-01_CHIR-265_Conc2530.0nM	0.6475090473881823	0.09055986616623343	0.66
TUMOR-HLF-cellline-01-01_CHIR-265_Conc8.0nM	0.9846457805047422	0.02145839113198951	0.9991399999999999
TUMOR-HLF-cellline-01-01_CHIR-265_Conc80.0nM	0.9468636364993855	0.03718296867021533	0.929
TUMOR-HLF-cellline-01-01_CHIR-265_Conc800.0nM	0.7759153481495111	0.03528051339407067	0.78
TUMOR-HLF-cellline-01-01_CHIR-265_Conc8000.0nM	0.5451636342543769	0.15239495260449	0.45
TUMOR-HLF-cellline-01-01_Erlotinib_Conc2.5nM	0.9880190302908437	0.020339619405922292	1.0161
TUMOR-HLF-cellline-01-01_Erlotinib_Conc25.0nM	0.9868537853522913	0.019883203045004932	0.937
TUMOR-HLF-cellline-01-01_Erlotinib_Conc250.0nM	0.9678194146208761	0.015221283754937002	1.0081
TUMOR-HLF-cellline-01-01_Erlotinib_Conc2530.0nM	0.8816286167927535	0.047648003920314555	0.968
TUMOR-HLF-cellline-01-01_Erlotinib_Conc8.0nM	0.9878127247573957	0.020353967057039735	1.125
TUMOR-HLF-cellline-01-01_Erlotinib_Conc80.0nM	0.9819277143415983	0.016291413115303462	1.063
TUMOR-HLF-cellline-01-01_Erlotinib_Conc800.0nM	0.9321114326592911	0.03308566910914875	0.972
TUMOR-HLF-cellline-01-01_Erlotinib_Conc8000.0nM	0.829475846185543	0.060246095893173174	0.73
TUMOR-HLF-cellline-01-01_Lapatinib_Conc2.5nM	0.9882915527689209	0.020340627795410637	1.1340000000000001
TUMOR-HLF-cellline-01-01_Lapatinib_Conc25.0nM	0.9877099387053425	0.02035317581359055	1.0374
TUMOR-HLF-cellline-01-01_Lapatinib_Conc250.0nM	0.9806495163508766	0.02137413747142906	1.0387
TUMOR-HLF-cellline-01-01_Lapatinib_Conc2530.0nM	0.8623311760254928	0.05720745444354044	0.89
TUMOR-HLF-cellline-01-01_Lapatinib_Conc8.0nM	0.9881626442478794	0.020344389434619643	1.145
TUMOR-HLF-cellline-01-01_Lapatinib_Conc80.0nM	0.986151751124674	0.020456127049620968	0.975
TUMOR-HLF-cellline-01-01_Lapatinib_Conc800.0nM	0.9390259714896058	0.02808838861182365	0.88
TUMOR-HLF-cellline-01-01_Lapatinib_Conc8000.0nM	0.7802274138763491	0.08294589332790644	0.77
TUMOR-HLF-cellline-01-01_PD0325901_Conc2.5nM	0.9769148444838951	0.015312503859565665	0.9520000000000001
TUMOR-HLF-cellline-01-01_PD0325901_Conc25.0nM	0.9117932669092974	0.0428744250634125	0.919
TUMOR-HLF-cellline-01-01_PD0325901_Conc250.0nM	0.77432323986933	0.08710674469961907	0.83
TUMOR-HLF-cellline-01-01_PD0325901_Conc2530.0nM	0.6030128093845448	0.0966644079703718	0.75
TUMOR-HLF-cellline-01-01_PD0325901_Conc8.0nM	0.9557666259751718	0.017619510362035226	1.1340000000000001
TUMOR-HLF-cellline-01-01_PD0325901_Conc80.0nM	0.8428683086662618	0.07251903487244155	0.86
TUMOR-HLF-cellline-01-01_PD0325901_Conc800.0nM	0.6983080611448547	0.08977184221955663	0.84
TUMOR-HLF-cellline-01-01_PD0325901_Conc8000.0nM	0.5087496080299275	0.12942576101889264	0.77
TUMOR-HLF-cellline-01-01_PLX-4720_Conc2.5nM	0.9884189981618636	0.020218965251013816	0.89
TUMOR-HLF-cellline-01-01_PLX-4720_Conc25.0nM	0.9901549406887933	0.020263400718355452	0.87
TUMOR-HLF-cellline-01-01_PLX-4720_Conc250.0nM	0.9957602255697561	0.030222983522334785	0.955
TUMOR-HLF-cellline-01-01_PLX-4720_Conc2530.0nM	0.9900024670077652	0.045704282317680076	0.9420000000000001
TUMOR-HLF-cellline-01-01_PLX-4720_Conc8.0nM	0.9889341936700072	0.020131355270614125	1.0135
TUMOR-HLF-cellline-01-01_PLX-4720_Conc80.0nM	0.9925457533254389	0.022199443267743705	0.95
TUMOR-HLF-cellline-01-01_PLX-4720_Conc800.0nM	0.9977409685622634	0.0461376130108463	0.9915
TUMOR-HLF-cellline-01-01_PLX-4720_Conc8000.0nM	0.9665592779761806	0.03463851048128849	0.76
TUMOR-HLF-cellline-01-01_Selumetinib_Conc2.5nM	0.9859309043021746	0.01867846438919824	0.81
TUMOR-HLF-cellline-01-01_Selumetinib_Conc25.0nM	0.9684524605796574	0.008990286759658815	0.905
TUMOR-HLF-cellline-01-01_Selumetinib_Conc250.0nM	0.8858733252934909	0.043710808537884074	0.902
TUMOR-HLF-cellline-01-01_Selumetinib_Conc2530.0nM	0.7633352841090172	0.08533569071828644	0.84
TUMOR-HLF-cellline-01-01_Selumetinib_Conc8.0nM	0.9812725092956409	0.015427033563224463	0.9
TUMOR-HLF-cellline-01-01_Selumetinib_Conc80.0nM	0.9380948641047657	0.016749372004523772	0.976
TUMOR-HLF-cellline-01-01_Selumetinib_Conc800.0nM	0.8229438324774796	0.07061901692962297	0.87
TUMOR-HLF-cellline-01-01_Selumetinib_Conc8000.0nM	0.6930737591233379	0.10152249740916357	0.83
TUMOR-HLF-cellline-01-01_Vandetanib_Conc2.5nM	0.9877504022112266	0.020000835715064738	0.943
TUMOR-HLF-cellline-01-01_Vandetanib_Conc25.0nM	0.9849098963218509	0.017856621328101164	0.94
TUMOR-HLF-cellline-01-01_Vandetanib_Conc250.0nM	0.9569069378827134	0.01471970383668325	0.9947
TUMOR-HLF-cellline-01-01_Vandetanib_Conc2530.0nM	0.8030095506135503	0.0595140340672364	0.77
TUMOR-HLF-cellline-01-01_Vandetanib_Conc8.0nM	0.9870544209165061	0.019446317453312437	0.88
TUMOR-HLF-cellline-01-01_Vandetanib_Conc80.0nM	0.9776875407230616	0.013566274899251236	0.915
TUMOR-HLF-cellline-01-01_Vandetanib_Conc800.0nM	0.9011955594720951	0.03748165636343254	0.89
TUMOR-HLF-cellline-01-01_Vandetanib_Conc8000.0nM	0.6671374943948207	0.08956928105717858	0.53
TUMOR-HLF-cellline-01-01	0.9881112141826627	0.02033056512423276	1.0
