# Supplementary material for: Mini-batch optimization enables training of ODE models on large-scale datasets
Source: Nat Commun. 2022 Jan 10;13:34. doi: 10.1038/s41467-021-27374-6 (PMC8748893; doi:10.1038/s41467-021-27374-6)
Supplement: Supplementary file 4 — Source data [file 41467_2021_27374_MOESM4_ESM.zip › source_data/drug_response_plots/source_data_cellline_HMC18_training.tsv]

	mean	std	measurement
TUMOR-HMC18-cellline-01-01_CHIR-265_Conc2.5nM	0.9408140040951679	0.024495089561634723	1.0474
TUMOR-HMC18-cellline-01-01_CHIR-265_Conc25.0nM	0.9344788737226711	0.025036624701621445	1.0225
TUMOR-HMC18-cellline-01-01_CHIR-265_Conc250.0nM	0.8584580421938197	0.04798186504398524	0.9996
TUMOR-HMC18-cellline-01-01_CHIR-265_Conc2530.0nM	0.6119218318607719	0.1170639425042442	0.84
TUMOR-HMC18-cellline-01-01_CHIR-265_Conc8.0nM	0.9393208502123421	0.02456139167321904	1.0249
TUMOR-HMC18-cellline-01-01_CHIR-265_Conc80.0nM	0.9177384334488927	0.029083994732581796	1.0975
TUMOR-HMC18-cellline-01-01_CHIR-265_Conc800.0nM	0.740166730689006	0.09474983392093052	1.0142
TUMOR-HMC18-cellline-01-01_CHIR-265_Conc8000.0nM	0.4709677053674991	0.1633255110023669	0.44
TUMOR-HMC18-cellline-01-01_Erlotinib_Conc2.5nM	0.9414138591939676	0.024384181211194962	1.0226
TUMOR-HMC18-cellline-01-01_Erlotinib_Conc25.0nM	0.9415617803388603	0.02444361226002445	0.986
TUMOR-HMC18-cellline-01-01_Erlotinib_Conc250.0nM	0.9390764290163736	0.023439159047391512	1.000037
TUMOR-HMC18-cellline-01-01_Erlotinib_Conc2530.0nM	0.9008645999708798	0.04452462106290754	0.9279999999999999
TUMOR-HMC18-cellline-01-01_Erlotinib_Conc8.0nM	0.9414555872201529	0.02440150501483403	1.0066
TUMOR-HMC18-cellline-01-01_Erlotinib_Conc80.0nM	0.9416497627390014	0.02437847044085609	1.0138
TUMOR-HMC18-cellline-01-01_Erlotinib_Conc800.0nM	0.9291559372321018	0.0270711905812169	0.976
TUMOR-HMC18-cellline-01-01_Erlotinib_Conc8000.0nM	0.8366208773369642	0.09417421081096343	0.924
TUMOR-HMC18-cellline-01-01_Lapatinib_Conc2.5nM	0.9414635202273312	0.02439646761252058	1.0467
TUMOR-HMC18-cellline-01-01_Lapatinib_Conc25.0nM	0.9409375427110176	0.024300022399381352	1.0062
TUMOR-HMC18-cellline-01-01_Lapatinib_Conc250.0nM	0.9370957064376524	0.025140937783748228	1.0524
TUMOR-HMC18-cellline-01-01_Lapatinib_Conc2530.0nM	0.8533365458792689	0.07513035532702195	0.975
TUMOR-HMC18-cellline-01-01_Lapatinib_Conc8.0nM	0.941330639348142	0.024362279106446554	1.0662
TUMOR-HMC18-cellline-01-01_Lapatinib_Conc80.0nM	0.939873703463044	0.02433697203723335	1.0204
TUMOR-HMC18-cellline-01-01_Lapatinib_Conc800.0nM	0.9245619887555941	0.02948628501936196	1.0833
TUMOR-HMC18-cellline-01-01_Lapatinib_Conc8000.0nM	0.7799467966460034	0.11629450941524766	0.66
TUMOR-HMC18-cellline-01-01_PD0325901_Conc2.5nM	0.9294010064875906	0.022265732214036306	0.83
TUMOR-HMC18-cellline-01-01_PD0325901_Conc25.0nM	0.853335671677144	0.06266592384344831	0.56
TUMOR-HMC18-cellline-01-01_PD0325901_Conc250.0nM	0.6111213684148229	0.08839803465328157	0.33
TUMOR-HMC18-cellline-01-01_PD0325901_Conc2530.0nM	0.41785655772898045	0.1147109248554846	0.27
TUMOR-HMC18-cellline-01-01_PD0325901_Conc8.0nM	0.9067967465541843	0.02811193706594912	0.74
TUMOR-HMC18-cellline-01-01_PD0325901_Conc80.0nM	0.7518655446101058	0.08254303999889656	0.37
TUMOR-HMC18-cellline-01-01_PD0325901_Conc800.0nM	0.49515417953620694	0.09984605817401701	0.31
TUMOR-HMC18-cellline-01-01_PD0325901_Conc8000.0nM	0.3648504752975382	0.13646705061501987	0.22
TUMOR-HMC18-cellline-01-01_PLX-4720_Conc2.5nM	0.9518997170247854	0.017822893550785	0.941
TUMOR-HMC18-cellline-01-01_PLX-4720_Conc25.0nM	0.9713170151730394	0.040928780603274595	0.9520000000000001
TUMOR-HMC18-cellline-01-01_PLX-4720_Conc250.0nM	0.9863713443764933	0.06722337925840596	1.0633
TUMOR-HMC18-cellline-01-01_PLX-4720_Conc2530.0nM	0.9743860131438422	0.07794081025345932	1.0966
TUMOR-HMC18-cellline-01-01_PLX-4720_Conc8.0nM	0.9609875376835101	0.025272404625232947	0.914
TUMOR-HMC18-cellline-01-01_PLX-4720_Conc80.0nM	0.9810515224843911	0.056374270051580765	0.955
TUMOR-HMC18-cellline-01-01_PLX-4720_Conc800.0nM	0.9841336824860489	0.07229652381125358	1.0854
TUMOR-HMC18-cellline-01-01_PLX-4720_Conc8000.0nM	0.9504597269478536	0.10009708847753424	0.9979
TUMOR-HMC18-cellline-01-01_Selumetinib_Conc2.5nM	0.9377497671388525	0.021704698112154003	0.8
TUMOR-HMC18-cellline-01-01_Selumetinib_Conc25.0nM	0.9109854128036871	0.02791515420729369	0.82
TUMOR-HMC18-cellline-01-01_Selumetinib_Conc250.0nM	0.8049807697821686	0.05953704099554639	0.49
TUMOR-HMC18-cellline-01-01_Selumetinib_Conc2530.0nM	0.5678253349978507	0.08074086417321291	0.37
TUMOR-HMC18-cellline-01-01_Selumetinib_Conc8.0nM	0.9302121964167934	0.019157978712343985	0.88
TUMOR-HMC18-cellline-01-01_Selumetinib_Conc80.0nM	0.8717710312680463	0.04818764543750178	0.66
TUMOR-HMC18-cellline-01-01_Selumetinib_Conc800.0nM	0.6944507652664086	0.06366801275725861	0.43
TUMOR-HMC18-cellline-01-01_Selumetinib_Conc8000.0nM	0.47842119306611863	0.10213717764727609	0.32
TUMOR-HMC18-cellline-01-01_Vandetanib_Conc2.5nM	0.9412890731820365	0.024289049225136267	0.914
TUMOR-HMC18-cellline-01-01_Vandetanib_Conc25.0nM	0.9403062487778217	0.023483457852648843	0.9059999999999999
TUMOR-HMC18-cellline-01-01_Vandetanib_Conc250.0nM	0.927704725584244	0.019189827608452163	0.9309999999999999
TUMOR-HMC18-cellline-01-01_Vandetanib_Conc2530.0nM	0.8148701000592726	0.09245244995366507	0.925
TUMOR-HMC18-cellline-01-01_Vandetanib_Conc8.0nM	0.9410544658950177	0.024094343447026552	0.935
TUMOR-HMC18-cellline-01-01_Vandetanib_Conc80.0nM	0.9376562256553693	0.021519368496387487	0.85
TUMOR-HMC18-cellline-01-01_Vandetanib_Conc800.0nM	0.8963502222778011	0.04298864300527491	0.9309999999999999
TUMOR-HMC18-cellline-01-01_Vandetanib_Conc8000.0nM	0.6332235348373156	0.09949229466483252	1.0286
TUMOR-HMC18-cellline-01-01	0.9413939248171435	0.024376050108072242	1.0
