# Supplementary material for: Mini-batch optimization enables training of ODE models on large-scale datasets
Source: Nat Commun. 2022 Jan 10;13:34. doi: 10.1038/s41467-021-27374-6 (PMC8748893; doi:10.1038/s41467-021-27374-6)
Supplement: Supplementary file 4 — Source data [file 41467_2021_27374_MOESM4_ESM.zip › source_data/drug_response_plots/source_data_cellline_HMCB_training.tsv]

	mean	std	measurement
TUMOR-HMCB-cellline-01-01_CHIR-265_Conc2.5nM	0.9018203946873328	0.02427234527426491	0.9943
TUMOR-HMCB-cellline-01-01_CHIR-265_Conc25.0nM	0.8967617918275608	0.024109975105577372	1.0426
TUMOR-HMCB-cellline-01-01_CHIR-265_Conc250.0nM	0.8318952559887208	0.03901500496184352	0.46
TUMOR-HMCB-cellline-01-01_CHIR-265_Conc2530.0nM	0.590169165644695	0.147372819391782	0.39
TUMOR-HMCB-cellline-01-01_CHIR-265_Conc8.0nM	0.9006962463541426	0.02420943425208202	0.9740000000000001
TUMOR-HMCB-cellline-01-01_CHIR-265_Conc80.0nM	0.881850129055848	0.024693402259828075	0.86
TUMOR-HMCB-cellline-01-01_CHIR-265_Conc800.0nM	0.7309331669057817	0.06611787545732946	0.46
TUMOR-HMCB-cellline-01-01_CHIR-265_Conc8000.0nM	0.5226956236817516	0.19280245752355374	0.31
TUMOR-HMCB-cellline-01-01_Erlotinib_Conc2.5nM	0.9022126465025501	0.02425408511227719	1.0624
TUMOR-HMCB-cellline-01-01_Erlotinib_Conc25.0nM	0.9015829467323938	0.02392684900502551	1.0041
TUMOR-HMCB-cellline-01-01_Erlotinib_Conc250.0nM	0.8870077601226475	0.015624279799714872	0.89
TUMOR-HMCB-cellline-01-01_Erlotinib_Conc2530.0nM	0.796363013150798	0.06059798665352098	0.59
TUMOR-HMCB-cellline-01-01_Erlotinib_Conc8.0nM	0.9020792795453311	0.02418894697351356	1.0309
TUMOR-HMCB-cellline-01-01_Erlotinib_Conc80.0nM	0.8983811831329988	0.0218215896948099	1.0332
TUMOR-HMCB-cellline-01-01_Erlotinib_Conc800.0nM	0.8608710658048914	0.024397924072224665	0.934
TUMOR-HMCB-cellline-01-01_Erlotinib_Conc8000.0nM	0.7281354467880858	0.10962880173376228	0.36
TUMOR-HMCB-cellline-01-01_Lapatinib_Conc2.5nM	0.9020824945656564	0.024363921449934635	1.0016
TUMOR-HMCB-cellline-01-01_Lapatinib_Conc25.0nM	0.9010827362081523	0.02485018753813819	1.0413
TUMOR-HMCB-cellline-01-01_Lapatinib_Conc250.0nM	0.894092072155513	0.029241866928449777	0.88
TUMOR-HMCB-cellline-01-01_Lapatinib_Conc2530.0nM	0.7786476892467099	0.07622756262290618	0.62
TUMOR-HMCB-cellline-01-01_Lapatinib_Conc8.0nM	0.9017676861823546	0.02450838796178803	1.0184
TUMOR-HMCB-cellline-01-01_Lapatinib_Conc80.0nM	0.8992344142481036	0.025914094662479972	1.0135
TUMOR-HMCB-cellline-01-01_Lapatinib_Conc800.0nM	0.8619758331984437	0.0409284210436469	0.77
TUMOR-HMCB-cellline-01-01_Lapatinib_Conc8000.0nM	0.6797802280929182	0.11328589792110426	0.41
TUMOR-HMCB-cellline-01-01_PD0325901_Conc2.5nM	0.8962878392114912	0.023157616069320253	1.063
TUMOR-HMCB-cellline-01-01_PD0325901_Conc25.0nM	0.8606965939081934	0.030885455490776082	1.0373
TUMOR-HMCB-cellline-01-01_PD0325901_Conc250.0nM	0.7271776180422744	0.08006391622606293	0.89
TUMOR-HMCB-cellline-01-01_PD0325901_Conc2530.0nM	0.569947400982626	0.1671278014269647	0.68
TUMOR-HMCB-cellline-01-01_PD0325901_Conc8.0nM	0.8845755154345522	0.02548880089909461	0.9
TUMOR-HMCB-cellline-01-01_PD0325901_Conc80.0nM	0.8114805886408627	0.032250873978792914	0.77
TUMOR-HMCB-cellline-01-01_PD0325901_Conc800.0nM	0.6453862006032224	0.12722948248636728	0.68
TUMOR-HMCB-cellline-01-01_PD0325901_Conc8000.0nM	0.5054909126887243	0.19563939084487134	0.41
TUMOR-HMCB-cellline-01-01_PLX-4720_Conc2.5nM	0.9031956024841261	0.024339165910003454	0.86
TUMOR-HMCB-cellline-01-01_PLX-4720_Conc25.0nM	0.907599161237114	0.0265371116769245	0.89
TUMOR-HMCB-cellline-01-01_PLX-4720_Conc250.0nM	0.9130258343755644	0.037753156119939506	0.9470000000000001
TUMOR-HMCB-cellline-01-01_PLX-4720_Conc2530.0nM	0.8872611354185926	0.0404495514937448	0.84
TUMOR-HMCB-cellline-01-01_PLX-4720_Conc8.0nM	0.904646128538743	0.024750277443460162	0.904
TUMOR-HMCB-cellline-01-01_PLX-4720_Conc80.0nM	0.9117337886344885	0.03173861733508242	0.987
TUMOR-HMCB-cellline-01-01_PLX-4720_Conc800.0nM	0.9056023613374343	0.03863064660362239	1.0018
TUMOR-HMCB-cellline-01-01_PLX-4720_Conc8000.0nM	0.8648954859356575	0.06504824608904544	0.57
TUMOR-HMCB-cellline-01-01_Selumetinib_Conc2.5nM	0.9008688075171334	0.023818399509622595	0.9840000000000001
TUMOR-HMCB-cellline-01-01_Selumetinib_Conc25.0nM	0.8886209937499023	0.021391507764858694	1.0015
TUMOR-HMCB-cellline-01-01_Selumetinib_Conc250.0nM	0.8226928208508527	0.026315365894946156	0.89
TUMOR-HMCB-cellline-01-01_Selumetinib_Conc2530.0nM	0.6803752767421865	0.10584063302229364	0.907
TUMOR-HMCB-cellline-01-01_Selumetinib_Conc8.0nM	0.8977284646364204	0.022976654744200242	0.958
TUMOR-HMCB-cellline-01-01_Selumetinib_Conc80.0nM	0.865652709336541	0.020955186881241546	0.973
TUMOR-HMCB-cellline-01-01_Selumetinib_Conc800.0nM	0.7572369204013735	0.05327181359671274	0.89
TUMOR-HMCB-cellline-01-01_Selumetinib_Conc8000.0nM	0.6084258086860316	0.15687120425907705	0.71
TUMOR-HMCB-cellline-01-01_Vandetanib_Conc2.5nM	0.901999889794037	0.02397565581111904	0.81
TUMOR-HMCB-cellline-01-01_Vandetanib_Conc25.0nM	0.8992119236965752	0.02116117698043552	0.9590000000000001
TUMOR-HMCB-cellline-01-01_Vandetanib_Conc250.0nM	0.8727769042826434	0.02667423212838104	0.87
TUMOR-HMCB-cellline-01-01_Vandetanib_Conc2530.0nM	0.7235145436013821	0.0815684860110315	0.56
TUMOR-HMCB-cellline-01-01_Vandetanib_Conc8.0nM	0.9013536570732095	0.023275489404022895	0.9
TUMOR-HMCB-cellline-01-01_Vandetanib_Conc80.0nM	0.8920956052033289	0.016921912587753076	0.88
TUMOR-HMCB-cellline-01-01_Vandetanib_Conc800.0nM	0.8267863405007014	0.06194550434625805	0.8
TUMOR-HMCB-cellline-01-01_Vandetanib_Conc8000.0nM	0.5856311299120016	0.09201188644119021	0.16
TUMOR-HMCB-cellline-01-01	0.9022729361798353	0.02428390344786066	1.0
