# Supplementary material for: Mini-batch optimization enables training of ODE models on large-scale datasets
Source: Nat Commun. 2022 Jan 10;13:34. doi: 10.1038/s41467-021-27374-6 (PMC8748893; doi:10.1038/s41467-021-27374-6)
Supplement: Supplementary file 4 — Source data [file 41467_2021_27374_MOESM4_ESM.zip › source_data/drug_response_plots/source_data_cellline_HOS_training.tsv]

	mean	std	measurement
TUMOR-HOS-cellline-01-01_CHIR-265_Conc2.5nM	1.0479495804115713	0.0285319994107571	1.00039
TUMOR-HOS-cellline-01-01_CHIR-265_Conc25.0nM	1.0387460814477911	0.02758391427697507	1.278
TUMOR-HOS-cellline-01-01_CHIR-265_Conc250.0nM	0.9392910367692705	0.037190661781931374	0.78
TUMOR-HOS-cellline-01-01_CHIR-265_Conc2530.0nM	0.6768419103353609	0.11225163128801875	0.68
TUMOR-HOS-cellline-01-01_CHIR-265_Conc8.0nM	1.045699564496679	0.02804289431452194	0.981
TUMOR-HOS-cellline-01-01_CHIR-265_Conc80.0nM	1.0134802997395493	0.027395343040324815	1.0543
TUMOR-HOS-cellline-01-01_CHIR-265_Conc800.0nM	0.8034622079900597	0.07010803941907084	0.83
TUMOR-HOS-cellline-01-01_CHIR-265_Conc8000.0nM	0.6014310514173147	0.15337136110963973	0.56
TUMOR-HOS-cellline-01-01_Erlotinib_Conc2.5nM	1.048717364779938	0.028709015817404194	1.113
TUMOR-HOS-cellline-01-01_Erlotinib_Conc25.0nM	1.0474877480883786	0.02762050695757349	0.88
TUMOR-HOS-cellline-01-01_Erlotinib_Conc250.0nM	1.0227624744160455	0.024246848867897287	1.0507
TUMOR-HOS-cellline-01-01_Erlotinib_Conc2530.0nM	0.9147605697434102	0.08458809676505923	1.0565
TUMOR-HOS-cellline-01-01_Erlotinib_Conc8.0nM	1.048454506659546	0.028453100500509917	0.83
TUMOR-HOS-cellline-01-01_Erlotinib_Conc80.0nM	1.0417737314526714	0.023800726192400607	1.031
TUMOR-HOS-cellline-01-01_Erlotinib_Conc800.0nM	0.9849252159003038	0.052677499320841696	1.101
TUMOR-HOS-cellline-01-01_Erlotinib_Conc8000.0nM	0.832576924263676	0.11146361681097655	0.977
TUMOR-HOS-cellline-01-01_Lapatinib_Conc2.5nM	1.0491763370904803	0.028000829110344003	1.278
TUMOR-HOS-cellline-01-01_Lapatinib_Conc25.0nM	1.0497409173755359	0.025528688282807983	1.254
TUMOR-HOS-cellline-01-01_Lapatinib_Conc250.0nM	1.0461208548945404	0.022405813582810474	1.115
TUMOR-HOS-cellline-01-01_Lapatinib_Conc2530.0nM	0.9128114899153355	0.08887499025137477	1.0394
TUMOR-HOS-cellline-01-01_Lapatinib_Conc8.0nM	1.0493575631223824	0.02727648169246001	0.924
TUMOR-HOS-cellline-01-01_Lapatinib_Conc80.0nM	1.0497713237404271	0.022858289026613698	1.226
TUMOR-HOS-cellline-01-01_Lapatinib_Conc800.0nM	1.0114052880277795	0.03974457007080615	0.84
TUMOR-HOS-cellline-01-01_Lapatinib_Conc8000.0nM	0.812634116461808	0.12010055144432827	0.49
TUMOR-HOS-cellline-01-01_PD0325901_Conc2.5nM	1.039501932486008	0.02346305852878322	1.0887
TUMOR-HOS-cellline-01-01_PD0325901_Conc25.0nM	0.9934789131880516	0.03843184941990769	1.176
TUMOR-HOS-cellline-01-01_PD0325901_Conc250.0nM	0.8877840852587611	0.07724622906478626	0.87
TUMOR-HOS-cellline-01-01_PD0325901_Conc2530.0nM	0.711263217690077	0.1357642268644575	0.78
TUMOR-HOS-cellline-01-01_PD0325901_Conc8.0nM	1.0235091734587416	0.023526249841094145	1.0157
TUMOR-HOS-cellline-01-01_PD0325901_Conc80.0nM	0.945594618687039	0.05603652557884133	0.75
TUMOR-HOS-cellline-01-01_PD0325901_Conc800.0nM	0.8021068442026398	0.0979148261033216	0.76
TUMOR-HOS-cellline-01-01_PD0325901_Conc8000.0nM	0.6441688391221334	0.16150537014051522	0.77
TUMOR-HOS-cellline-01-01_PLX-4720_Conc2.5nM	1.0489357986489505	0.028736333342157225	0.948
TUMOR-HOS-cellline-01-01_PLX-4720_Conc25.0nM	1.0492155098271507	0.028154629647407885	1.0432
TUMOR-HOS-cellline-01-01_PLX-4720_Conc250.0nM	1.0464311255776835	0.02598583362896637	0.82
TUMOR-HOS-cellline-01-01_PLX-4720_Conc2530.0nM	1.0258472282179512	0.0325895818891896	1.0828
TUMOR-HOS-cellline-01-01_PLX-4720_Conc8.0nM	1.0490516439309414	0.028569270647228112	1.213
TUMOR-HOS-cellline-01-01_PLX-4720_Conc80.0nM	1.0489641518721742	0.027278066938001	1.186
TUMOR-HOS-cellline-01-01_PLX-4720_Conc800.0nM	1.038685549823321	0.02629880558310214	1.11
TUMOR-HOS-cellline-01-01_PLX-4720_Conc8000.0nM	1.008592950486938	0.048176894825941396	1.0166
TUMOR-HOS-cellline-01-01_Selumetinib_Conc2.5nM	1.0472248985591843	0.027980877961306348	1.00029
TUMOR-HOS-cellline-01-01_Selumetinib_Conc25.0nM	1.0344169480450842	0.023335633985340422	1.004
TUMOR-HOS-cellline-01-01_Selumetinib_Conc250.0nM	0.9729195778864902	0.03487007698622033	0.88
TUMOR-HOS-cellline-01-01_Selumetinib_Conc2530.0nM	0.867656151747313	0.06295126928039943	0.9359999999999999
TUMOR-HOS-cellline-01-01_Selumetinib_Conc8.0nM	1.0438254727043332	0.026379281040542445	1.205
TUMOR-HOS-cellline-01-01_Selumetinib_Conc80.0nM	1.011640704628778	0.02362210534526369	1.242
TUMOR-HOS-cellline-01-01_Selumetinib_Conc800.0nM	0.9232863724729352	0.051513675736295145	1.0358
TUMOR-HOS-cellline-01-01_Selumetinib_Conc8000.0nM	0.7881083423507673	0.07712611721334395	0.86
TUMOR-HOS-cellline-01-01_Vandetanib_Conc2.5nM	1.0482604952498096	0.02839233062715652	0.79
TUMOR-HOS-cellline-01-01_Vandetanib_Conc25.0nM	1.043262614083419	0.025270670397289276	1.0154
TUMOR-HOS-cellline-01-01_Vandetanib_Conc250.0nM	0.9986027767998298	0.049639524009015674	0.953
TUMOR-HOS-cellline-01-01_Vandetanib_Conc2530.0nM	0.8160343831849634	0.1087272637199547	0.84
TUMOR-HOS-cellline-01-01_Vandetanib_Conc8.0nM	1.0470490681606557	0.027522073879067157	0.85
TUMOR-HOS-cellline-01-01_Vandetanib_Conc80.0nM	1.030715949834838	0.02416503628785895	1.0121
TUMOR-HOS-cellline-01-01_Vandetanib_Conc800.0nM	0.9376468251343381	0.09523458707485906	0.83
TUMOR-HOS-cellline-01-01_Vandetanib_Conc8000.0nM	0.6631105626757903	0.12497003248299544	0.56
TUMOR-HOS-cellline-01-01	1.0488370077867197	0.02883002986563444	1.0
