# Supplementary material for: Mini-batch optimization enables training of ODE models on large-scale datasets
Source: Nat Commun. 2022 Jan 10;13:34. doi: 10.1038/s41467-021-27374-6 (PMC8748893; doi:10.1038/s41467-021-27374-6)
Supplement: Supplementary file 4 — Source data [file 41467_2021_27374_MOESM4_ESM.zip › source_data/drug_response_plots/source_data_cellline_HS229T_training.tsv]

	mean	std	measurement
TUMOR-HS229T-cellline-01-01_CHIR-265_Conc2.5nM	1.0327536184731259	0.01868834494196153	1.0812
TUMOR-HS229T-cellline-01-01_CHIR-265_Conc25.0nM	1.0221577610597659	0.01567392643239616	1.104
TUMOR-HS229T-cellline-01-01_CHIR-265_Conc250.0nM	0.9108810493199166	0.03824271505100113	0.951
TUMOR-HS229T-cellline-01-01_CHIR-265_Conc2530.0nM	0.5754835368655685	0.11154470685951329	0.58
TUMOR-HS229T-cellline-01-01_CHIR-265_Conc8.0nM	1.0302018319583175	0.01758144860886416	1.0012
TUMOR-HS229T-cellline-01-01_CHIR-265_Conc80.0nM	0.9931804117899559	0.019307603782350215	1.149
TUMOR-HS229T-cellline-01-01_CHIR-265_Conc800.0nM	0.7513688892898439	0.06475140476802983	0.9840000000000001
TUMOR-HS229T-cellline-01-01_CHIR-265_Conc8000.0nM	0.49173538407372475	0.14416929213095253	0.38
TUMOR-HS229T-cellline-01-01_Erlotinib_Conc2.5nM	1.0332753749879702	0.018250711428047715	1.138
TUMOR-HS229T-cellline-01-01_Erlotinib_Conc25.0nM	1.0302422727935492	0.015115401709405892	1.0457
TUMOR-HS229T-cellline-01-01_Erlotinib_Conc250.0nM	1.0111844946701845	0.023104677550764473	0.941
TUMOR-HS229T-cellline-01-01_Erlotinib_Conc2530.0nM	0.9154539013608696	0.05731815663050771	1.042
TUMOR-HS229T-cellline-01-01_Erlotinib_Conc8.0nM	1.0324726644854056	0.017194106366130876	0.946
TUMOR-HS229T-cellline-01-01_Erlotinib_Conc80.0nM	1.0242269602937781	0.014987841895599163	1.0058
TUMOR-HS229T-cellline-01-01_Erlotinib_Conc800.0nM	0.9789201951566696	0.03869613664441823	1.123
TUMOR-HS229T-cellline-01-01_Erlotinib_Conc8000.0nM	0.8427298788820334	0.06695147398405463	1.0156
TUMOR-HS229T-cellline-01-01_Lapatinib_Conc2.5nM	1.0337640643364938	0.0186417452782936	1.0455
TUMOR-HS229T-cellline-01-01_Lapatinib_Conc25.0nM	1.033393145565823	0.019265581653400966	0.87
TUMOR-HS229T-cellline-01-01_Lapatinib_Conc250.0nM	1.0260138779827561	0.02454421881314726	0.9259999999999999
TUMOR-HS229T-cellline-01-01_Lapatinib_Conc2530.0nM	0.8850827244914253	0.07794263532357701	0.9740000000000001
TUMOR-HS229T-cellline-01-01_Lapatinib_Conc8.0nM	1.0337424281760081	0.018747293466985414	0.977
TUMOR-HS229T-cellline-01-01_Lapatinib_Conc80.0nM	1.031666662386172	0.020754177695375815	0.9159999999999999
TUMOR-HS229T-cellline-01-01_Lapatinib_Conc800.0nM	0.996521886627485	0.029181148473563772	0.985
TUMOR-HS229T-cellline-01-01_Lapatinib_Conc8000.0nM	0.782092694102965	0.10709711442037394	0.85
TUMOR-HS229T-cellline-01-01_PD0325901_Conc2.5nM	1.0271102695230896	0.016373042727738058	1.031
TUMOR-HS229T-cellline-01-01_PD0325901_Conc25.0nM	0.9769963231684622	0.03239652744012113	1.0648
TUMOR-HS229T-cellline-01-01_PD0325901_Conc250.0nM	0.789569717225254	0.10005159708555264	0.89
TUMOR-HS229T-cellline-01-01_PD0325901_Conc2530.0nM	0.5907557929204275	0.06829878681910874	0.77
TUMOR-HS229T-cellline-01-01_PD0325901_Conc8.0nM	1.0136025415317125	0.01571234278938748	0.937
TUMOR-HS229T-cellline-01-01_PD0325901_Conc80.0nM	0.8927014468107425	0.076841378646572	0.9
TUMOR-HS229T-cellline-01-01_PD0325901_Conc800.0nM	0.6917981727961825	0.08032195322370304	0.79
TUMOR-HS229T-cellline-01-01_PD0325901_Conc8000.0nM	0.4955887063596921	0.1061263841869119	0.66
TUMOR-HS229T-cellline-01-01_PLX-4720_Conc2.5nM	1.034083139497896	0.018927342881968304	0.9259999999999999
TUMOR-HS229T-cellline-01-01_PLX-4720_Conc25.0nM	1.0363878508299418	0.020298356488213577	1.0389
TUMOR-HS229T-cellline-01-01_PLX-4720_Conc250.0nM	1.0391411220808184	0.025205103095664948	1.0799
TUMOR-HS229T-cellline-01-01_PLX-4720_Conc2530.0nM	1.013450725000599	0.05039920005012442	0.9690000000000001
TUMOR-HS229T-cellline-01-01_PLX-4720_Conc8.0nM	1.034792376000945	0.019235904326102653	1.0316
TUMOR-HS229T-cellline-01-01_PLX-4720_Conc80.0nM	1.038799355256887	0.02294612035881233	0.9934
TUMOR-HS229T-cellline-01-01_PLX-4720_Conc800.0nM	1.03244461068537	0.02696123324528628	1.1179999999999999
TUMOR-HS229T-cellline-01-01_PLX-4720_Conc8000.0nM	0.9843238081128429	0.09700105139478157	0.81
TUMOR-HS229T-cellline-01-01_Selumetinib_Conc2.5nM	1.0320644990160368	0.018026049797801074	0.917
TUMOR-HS229T-cellline-01-01_Selumetinib_Conc25.0nM	1.0186563475784116	0.012630905930762434	0.9903
TUMOR-HS229T-cellline-01-01_Selumetinib_Conc250.0nM	0.9374087329141043	0.04087336795905098	0.977
TUMOR-HS229T-cellline-01-01_Selumetinib_Conc2530.0nM	0.7534529786994317	0.08248436984814925	0.88
TUMOR-HS229T-cellline-01-01_Selumetinib_Conc8.0nM	1.0286203690607763	0.01645384738600831	0.986
TUMOR-HS229T-cellline-01-01_Selumetinib_Conc80.0nM	0.9920841482297874	0.0139963180223025	1.0234
TUMOR-HS229T-cellline-01-01_Selumetinib_Conc800.0nM	0.8504869849054378	0.06951478584566674	0.9590000000000001
TUMOR-HS229T-cellline-01-01_Selumetinib_Conc8000.0nM	0.6606117466062004	0.07197816895395989	0.69
TUMOR-HS229T-cellline-01-01_Vandetanib_Conc2.5nM	1.0333139357017878	0.018624885764795714	0.89
TUMOR-HS229T-cellline-01-01_Vandetanib_Conc25.0nM	1.0304802688498196	0.01698169945606498	0.9590000000000001
TUMOR-HS229T-cellline-01-01_Vandetanib_Conc250.0nM	1.002487182612096	0.01624583205419816	0.88
TUMOR-HS229T-cellline-01-01_Vandetanib_Conc2530.0nM	0.8309712503877116	0.04954336550737442	0.9259999999999999
TUMOR-HS229T-cellline-01-01_Vandetanib_Conc8.0nM	1.0326160926803107	0.018205965004513845	0.956
TUMOR-HS229T-cellline-01-01_Vandetanib_Conc80.0nM	1.0232871897160414	0.014034376072167266	0.9359999999999999
TUMOR-HS229T-cellline-01-01_Vandetanib_Conc800.0nM	0.9450439973932788	0.035855450149935755	0.9908
TUMOR-HS229T-cellline-01-01_Vandetanib_Conc8000.0nM	0.6851813825970852	0.06566530452721653	0.6
TUMOR-HS229T-cellline-01-01	1.0336598461798165	0.018803872932709572	1.0
