# Supplementary material for: Mini-batch optimization enables training of ODE models on large-scale datasets
Source: Nat Commun. 2022 Jan 10;13:34. doi: 10.1038/s41467-021-27374-6 (PMC8748893; doi:10.1038/s41467-021-27374-6)
Supplement: Supplementary file 4 — Source data [file 41467_2021_27374_MOESM4_ESM.zip › source_data/drug_response_plots/source_data_cellline_HS729_training.tsv]

	mean	std	measurement
TUMOR-HS729-cellline-01-01_CHIR-265_Conc2.5nM	1.0471559487220647	0.013685139470233582	1.119
TUMOR-HS729-cellline-01-01_CHIR-265_Conc25.0nM	1.0380685669647576	0.011535414883308148	1.0756
TUMOR-HS729-cellline-01-01_CHIR-265_Conc250.0nM	0.9411143863641215	0.035384637681484046	0.87
TUMOR-HS729-cellline-01-01_CHIR-265_Conc2530.0nM	0.6124548890641789	0.09703509148427637	0.59
TUMOR-HS729-cellline-01-01_CHIR-265_Conc8.0nM	1.0449651358780832	0.012747535404296467	0.9965
TUMOR-HS729-cellline-01-01_CHIR-265_Conc80.0nM	1.0156974380169235	0.019951663313842988	1.129
TUMOR-HS729-cellline-01-01_CHIR-265_Conc800.0nM	0.776721046923704	0.07250197264689806	0.68
TUMOR-HS729-cellline-01-01_CHIR-265_Conc8000.0nM	0.5164568364246878	0.1476330632720455	0.51
TUMOR-HS729-cellline-01-01_Erlotinib_Conc2.5nM	1.04783177067603	0.014003655728471844	1.162
TUMOR-HS729-cellline-01-01_Erlotinib_Conc25.0nM	1.046694422079665	0.013503497710180331	1.168
TUMOR-HS729-cellline-01-01_Erlotinib_Conc250.0nM	1.0351330601237416	0.014979734194164531	1.0563
TUMOR-HS729-cellline-01-01_Erlotinib_Conc2530.0nM	0.9550294925743932	0.037194438753275785	0.9840000000000001
TUMOR-HS729-cellline-01-01_Erlotinib_Conc8.0nM	1.047546476209212	0.01385680155049443	1.0453
TUMOR-HS729-cellline-01-01_Erlotinib_Conc80.0nM	1.0438587194425395	0.013224970499977538	1.0009
TUMOR-HS729-cellline-01-01_Erlotinib_Conc800.0nM	1.0110465924717258	0.02202912417230632	1.0186
TUMOR-HS729-cellline-01-01_Erlotinib_Conc8000.0nM	0.8654241471384629	0.06633698106642091	0.85
TUMOR-HS729-cellline-01-01_Lapatinib_Conc2.5nM	1.0483388254983672	0.013637705955928935	1.119
TUMOR-HS729-cellline-01-01_Lapatinib_Conc25.0nM	1.0487551261550911	0.012669083690533283	1.147
TUMOR-HS729-cellline-01-01_Lapatinib_Conc250.0nM	1.0484617908194336	0.014481711992610974	1.12
TUMOR-HS729-cellline-01-01_Lapatinib_Conc2530.0nM	0.9842019016134484	0.03518001127326634	0.904
TUMOR-HS729-cellline-01-01_Lapatinib_Conc8.0nM	1.048563157330231	0.013287504626548619	0.917
TUMOR-HS729-cellline-01-01_Lapatinib_Conc80.0nM	1.049153014240218	0.011744304356369802	0.9540000000000001
TUMOR-HS729-cellline-01-01_Lapatinib_Conc800.0nM	1.0399351571090134	0.021561922463097714	0.9309999999999999
TUMOR-HS729-cellline-01-01_Lapatinib_Conc8000.0nM	0.8725826750148951	0.05967467951995131	0.87
TUMOR-HS729-cellline-01-01_PD0325901_Conc2.5nM	1.0436190862286927	0.014208867168216916	1.0046
TUMOR-HS729-cellline-01-01_PD0325901_Conc25.0nM	1.0087125817337381	0.029769289461528726	1.0498
TUMOR-HS729-cellline-01-01_PD0325901_Conc250.0nM	0.8710690995591518	0.05288979949626881	1.0512
TUMOR-HS729-cellline-01-01_PD0325901_Conc2530.0nM	0.6917433274285699	0.08773819938196871	0.9952
TUMOR-HS729-cellline-01-01_PD0325901_Conc8.0nM	1.0343500741752139	0.01664892698243044	1.0276
TUMOR-HS729-cellline-01-01_PD0325901_Conc80.0nM	0.9544171746458152	0.048741532605723684	0.966
TUMOR-HS729-cellline-01-01_PD0325901_Conc800.0nM	0.7726347668696888	0.07010262330383518	0.89
TUMOR-HS729-cellline-01-01_PD0325901_Conc8000.0nM	0.6108430588095304	0.10680273407242721	0.79
TUMOR-HS729-cellline-01-01_PLX-4720_Conc2.5nM	1.04840247047496	0.014351549473728204	1.0837
TUMOR-HS729-cellline-01-01_PLX-4720_Conc25.0nM	1.0510172801997135	0.016700604847236195	1.122
TUMOR-HS729-cellline-01-01_PLX-4720_Conc250.0nM	1.056263846303307	0.023769213101157996	1.0755
TUMOR-HS729-cellline-01-01_PLX-4720_Conc2530.0nM	1.0313137304536053	0.03206095215291877	1.0335
TUMOR-HS729-cellline-01-01_PLX-4720_Conc8.0nM	1.0491776811313955	0.014944097791890515	1.0438
TUMOR-HS729-cellline-01-01_PLX-4720_Conc80.0nM	1.0542656027754753	0.020603106807147387	0.9906
TUMOR-HS729-cellline-01-01_PLX-4720_Conc800.0nM	1.0505287729641233	0.02137642136059353	0.975
TUMOR-HS729-cellline-01-01_PLX-4720_Conc8000.0nM	1.0043331940985532	0.07433631410067636	0.73
TUMOR-HS729-cellline-01-01_Selumetinib_Conc2.5nM	1.0466944599755812	0.014043102454696203	0.966
TUMOR-HS729-cellline-01-01_Selumetinib_Conc25.0nM	1.0358138560929795	0.015572224921444071	0.99
TUMOR-HS729-cellline-01-01_Selumetinib_Conc250.0nM	0.9703892113563665	0.03279676880595487	1.0662
TUMOR-HS729-cellline-01-01_Selumetinib_Conc2530.0nM	0.8169328448151667	0.06349892278662812	0.86
TUMOR-HS729-cellline-01-01_Selumetinib_Conc8.0nM	1.0439363052307833	0.014149577328125999	1.131
TUMOR-HS729-cellline-01-01_Selumetinib_Conc80.0nM	1.013988829996284	0.022189696607485515	0.9359999999999999
TUMOR-HS729-cellline-01-01_Selumetinib_Conc800.0nM	0.9022609298037926	0.03618425344950197	1.0305
TUMOR-HS729-cellline-01-01_Selumetinib_Conc8000.0nM	0.7356069150315431	0.09927012519920789	0.84
TUMOR-HS729-cellline-01-01_Vandetanib_Conc2.5nM	1.0476746337151828	0.013994349876835555	0.927
TUMOR-HS729-cellline-01-01_Vandetanib_Conc25.0nM	1.0456372954862159	0.013248782813520375	0.9329999999999999
TUMOR-HS729-cellline-01-01_Vandetanib_Conc250.0nM	1.0250004074116454	0.014426086303002454	0.978
TUMOR-HS729-cellline-01-01_Vandetanib_Conc2530.0nM	0.8564064909732304	0.07105239822304088	0.965
TUMOR-HS729-cellline-01-01_Vandetanib_Conc8.0nM	1.0471445601108798	0.01380594921514604	0.912
TUMOR-HS729-cellline-01-01_Vandetanib_Conc80.0nM	1.0406074786320096	0.012172673504033968	0.88
TUMOR-HS729-cellline-01-01_Vandetanib_Conc800.0nM	0.9801915310524784	0.03385108105798507	1.0804
TUMOR-HS729-cellline-01-01_Vandetanib_Conc8000.0nM	0.6964117042766047	0.09393857267274652	0.73
TUMOR-HS729-cellline-01-01	1.0479633802404436	0.014076182117391596	1.0
