# Supplementary material for: Mini-batch optimization enables training of ODE models on large-scale datasets
Source: Nat Commun. 2022 Jan 10;13:34. doi: 10.1038/s41467-021-27374-6 (PMC8748893; doi:10.1038/s41467-021-27374-6)
Supplement: Supplementary file 4 — Source data [file 41467_2021_27374_MOESM4_ESM.zip › source_data/drug_response_plots/source_data_cellline_HS739T_training.tsv]

	mean	std	measurement
TUMOR-HS739T-cellline-01-01_CHIR-265_Conc2.5nM	1.0180641266509034	0.013003034788712195	1.151
TUMOR-HS739T-cellline-01-01_CHIR-265_Conc25.0nM	1.0110971236941897	0.013046733318450514	1.115
TUMOR-HS739T-cellline-01-01_CHIR-265_Conc250.0nM	0.9277148938721986	0.02838758263407764	0.67
TUMOR-HS739T-cellline-01-01_CHIR-265_Conc2530.0nM	0.6871209238839598	0.07762793455857372	0.63
TUMOR-HS739T-cellline-01-01_CHIR-265_Conc8.0nM	1.016381219695088	0.012805869602850966	0.912
TUMOR-HS739T-cellline-01-01_CHIR-265_Conc80.0nM	0.9921977999344183	0.016328413937380118	0.84
TUMOR-HS739T-cellline-01-01_CHIR-265_Conc800.0nM	0.8185250843520981	0.04420492413781149	0.56
TUMOR-HS739T-cellline-01-01_CHIR-265_Conc8000.0nM	0.5986676064551115	0.11921993467101907	0.43
TUMOR-HS739T-cellline-01-01_Erlotinib_Conc2.5nM	1.0185193750800774	0.013034354465924032	0.9109999999999999
TUMOR-HS739T-cellline-01-01_Erlotinib_Conc25.0nM	1.0166803222847602	0.012854093992837743	1.0286
TUMOR-HS739T-cellline-01-01_Erlotinib_Conc250.0nM	1.0022796157125442	0.01788095906509239	0.907
TUMOR-HS739T-cellline-01-01_Erlotinib_Conc2530.0nM	0.899048548533272	0.05619481659173638	1.0076
TUMOR-HS739T-cellline-01-01_Erlotinib_Conc8.0nM	1.0180284001417328	0.012928072606787895	1.0403
TUMOR-HS739T-cellline-01-01_Erlotinib_Conc80.0nM	1.0128369089327829	0.013581272142559888	1.1420000000000001
TUMOR-HS739T-cellline-01-01_Erlotinib_Conc800.0nM	0.9712341964478517	0.030304881263054296	1.0886
TUMOR-HS739T-cellline-01-01_Erlotinib_Conc8000.0nM	0.8361986107828242	0.06982482274513417	0.9840000000000001
TUMOR-HS739T-cellline-01-01_Lapatinib_Conc2.5nM	1.019028883743598	0.013402350269072464	0.95
TUMOR-HS739T-cellline-01-01_Lapatinib_Conc25.0nM	1.019262620782375	0.014519059497620845	1.167
TUMOR-HS739T-cellline-01-01_Lapatinib_Conc250.0nM	1.0118273491212055	0.016090967127876575	0.998
TUMOR-HS739T-cellline-01-01_Lapatinib_Conc2530.0nM	0.9070252245277969	0.047770326708119266	1.114
TUMOR-HS739T-cellline-01-01_Lapatinib_Conc8.0nM	1.0193037555294184	0.013886804213630281	1.0688
TUMOR-HS739T-cellline-01-01_Lapatinib_Conc80.0nM	1.0178277378372607	0.014550210169963837	1.0366
TUMOR-HS739T-cellline-01-01_Lapatinib_Conc800.0nM	0.9831343453099046	0.033237999859095896	0.9420000000000001
TUMOR-HS739T-cellline-01-01_Lapatinib_Conc8000.0nM	0.8255404507300064	0.06068913341083441	1.135
TUMOR-HS739T-cellline-01-01_PD0325901_Conc2.5nM	1.0063795778752358	0.015618741484574159	0.92
TUMOR-HS739T-cellline-01-01_PD0325901_Conc25.0nM	0.962002216258325	0.038932238209978404	0.82
TUMOR-HS739T-cellline-01-01_PD0325901_Conc250.0nM	0.854335576771948	0.05831296413060008	0.76
TUMOR-HS739T-cellline-01-01_PD0325901_Conc2530.0nM	0.7267037885493195	0.11073956550199908	0.68
TUMOR-HS739T-cellline-01-01_PD0325901_Conc8.0nM	0.9887769250071244	0.030993021580883455	0.927
TUMOR-HS739T-cellline-01-01_PD0325901_Conc80.0nM	0.9204317810936736	0.04017868044457049	0.987
TUMOR-HS739T-cellline-01-01_PD0325901_Conc800.0nM	0.78729179772509	0.08564415335323367	0.76
TUMOR-HS739T-cellline-01-01_PD0325901_Conc8000.0nM	0.661747083796236	0.13801916071319054	0.61
TUMOR-HS739T-cellline-01-01_PLX-4720_Conc2.5nM	1.0189071098870706	0.01294198739772324	1.0369
TUMOR-HS739T-cellline-01-01_PLX-4720_Conc25.0nM	1.0194946476027371	0.012216445776409327	0.9
TUMOR-HS739T-cellline-01-01_PLX-4720_Conc250.0nM	1.0181033800577688	0.01210709771599699	1.0468
TUMOR-HS739T-cellline-01-01_PLX-4720_Conc2530.0nM	1.0002550100194258	0.023484505798605792	0.9059999999999999
TUMOR-HS739T-cellline-01-01_PLX-4720_Conc8.0nM	1.0191129203541658	0.012705511765980797	1.0751
TUMOR-HS739T-cellline-01-01_PLX-4720_Conc80.0nM	1.019761933843362	0.011683119170601582	0.9790000000000001
TUMOR-HS739T-cellline-01-01_PLX-4720_Conc800.0nM	1.011685702698505	0.014224393243416669	1.111
TUMOR-HS739T-cellline-01-01_PLX-4720_Conc8000.0nM	0.9860940925483872	0.03566194079774883	0.9
TUMOR-HS739T-cellline-01-01_Selumetinib_Conc2.5nM	1.0169457089456324	0.012547295035956006	1.111
TUMOR-HS739T-cellline-01-01_Selumetinib_Conc25.0nM	1.0027950330062891	0.016405508182783243	0.98
TUMOR-HS739T-cellline-01-01_Selumetinib_Conc250.0nM	0.9487749479740376	0.03274647243719339	0.9901
TUMOR-HS739T-cellline-01-01_Selumetinib_Conc2530.0nM	0.8449423839313696	0.05029229457457746	1.0032
TUMOR-HS739T-cellline-01-01_Selumetinib_Conc8.0nM	1.0131056196255916	0.012306778476655567	1.0219
TUMOR-HS739T-cellline-01-01_Selumetinib_Conc80.0nM	0.9806432644492032	0.028917122615224406	0.88
TUMOR-HS739T-cellline-01-01_Selumetinib_Conc800.0nM	0.9049031269265347	0.02815967975956241	1.0471
TUMOR-HS739T-cellline-01-01_Selumetinib_Conc8000.0nM	0.7837601774135453	0.07029838890374952	0.9279999999999999
TUMOR-HS739T-cellline-01-01_Vandetanib_Conc2.5nM	1.0184309915517067	0.013095537470346436	0.9229999999999999
TUMOR-HS739T-cellline-01-01_Vandetanib_Conc25.0nM	1.0160814609490243	0.012929834558216365	1.0879
TUMOR-HS739T-cellline-01-01_Vandetanib_Conc250.0nM	0.9920374073497824	0.017242782741226446	1.111
TUMOR-HS739T-cellline-01-01_Vandetanib_Conc2530.0nM	0.8248470699389643	0.0653730243262554	0.84
TUMOR-HS739T-cellline-01-01_Vandetanib_Conc8.0nM	1.0178242993876758	0.013059472878840073	1.0128
TUMOR-HS739T-cellline-01-01_Vandetanib_Conc80.0nM	1.0102195953131194	0.01284818145467252	0.9390000000000001
TUMOR-HS739T-cellline-01-01_Vandetanib_Conc800.0nM	0.9404820392565597	0.03837516208475802	1.036
TUMOR-HS739T-cellline-01-01_Vandetanib_Conc8000.0nM	0.703101188280744	0.0711102053029092	0.59
TUMOR-HS739T-cellline-01-01	1.0187550636181153	0.013100922559598818	1.0
