# Supplementary material for: Mini-batch optimization enables training of ODE models on large-scale datasets
Source: Nat Commun. 2022 Jan 10;13:34. doi: 10.1038/s41467-021-27374-6 (PMC8748893; doi:10.1038/s41467-021-27374-6)
Supplement: Supplementary file 4 — Source data [file 41467_2021_27374_MOESM4_ESM.zip › source_data/drug_response_plots/source_data_cellline_HS766T_training.tsv]

	mean	std	measurement
TUMOR-HS766T-cellline-01-01_CHIR-265_Conc2.5nM	0.9432469716667906	0.038536841677589896	1.11
TUMOR-HS766T-cellline-01-01_CHIR-265_Conc25.0nM	0.9300559502517913	0.039770524225363	1.207
TUMOR-HS766T-cellline-01-01_CHIR-265_Conc250.0nM	0.7563600567300147	0.10248985986457435	0.74
TUMOR-HS766T-cellline-01-01_CHIR-265_Conc2530.0nM	0.44235083463491637	0.1341604092414237	0.42
TUMOR-HS766T-cellline-01-01_CHIR-265_Conc8.0nM	0.9402969744178625	0.03865332512227351	1.081
TUMOR-HS766T-cellline-01-01_CHIR-265_Conc80.0nM	0.8772340507640738	0.02688482605478268	0.9259999999999999
TUMOR-HS766T-cellline-01-01_CHIR-265_Conc800.0nM	0.5823612704281226	0.12388080670906286	0.53
TUMOR-HS766T-cellline-01-01_CHIR-265_Conc8000.0nM	0.36727819007076834	0.14119145449843012	0.38
TUMOR-HS766T-cellline-01-01_Erlotinib_Conc2.5nM	0.9442352833091879	0.038481213210726735	0.9359999999999999
TUMOR-HS766T-cellline-01-01_Erlotinib_Conc25.0nM	0.9428460542960799	0.03855241023763622	0.9470000000000001
TUMOR-HS766T-cellline-01-01_Erlotinib_Conc250.0nM	0.9122067143668516	0.024329428500731488	0.9520000000000001
TUMOR-HS766T-cellline-01-01_Erlotinib_Conc2530.0nM	0.7961988828735157	0.06230221187507606	0.76
TUMOR-HS766T-cellline-01-01_Erlotinib_Conc8.0nM	0.943924517285542	0.038525933815288765	0.987
TUMOR-HS766T-cellline-01-01_Erlotinib_Conc80.0nM	0.9328316208055109	0.02325409429842886	0.95
TUMOR-HS766T-cellline-01-01_Erlotinib_Conc800.0nM	0.8689033528577286	0.03721747817001242	0.87
TUMOR-HS766T-cellline-01-01_Erlotinib_Conc8000.0nM	0.716765438083126	0.10008971580783152	0.69
TUMOR-HS766T-cellline-01-01_Lapatinib_Conc2.5nM	0.944262822917497	0.03842996270526363	1.0293
TUMOR-HS766T-cellline-01-01_Lapatinib_Conc25.0nM	0.9434466102665503	0.037939015912365266	1.119
TUMOR-HS766T-cellline-01-01_Lapatinib_Conc250.0nM	0.9188594414780068	0.022758796740131298	1.0014
TUMOR-HS766T-cellline-01-01_Lapatinib_Conc2530.0nM	0.7975754917962579	0.07654444182638935	0.87
TUMOR-HS766T-cellline-01-01_Lapatinib_Conc8.0nM	0.9440714092477045	0.03833511617665757	1.0744
TUMOR-HS766T-cellline-01-01_Lapatinib_Conc80.0nM	0.9402823620687624	0.03432708768732403	1.0227
TUMOR-HS766T-cellline-01-01_Lapatinib_Conc800.0nM	0.8723390513390493	0.044249185468684546	0.915
TUMOR-HS766T-cellline-01-01_Lapatinib_Conc8000.0nM	0.7112643191202034	0.11194993682176756	0.86
TUMOR-HS766T-cellline-01-01_PD0325901_Conc2.5nM	0.9290822404214827	0.022934170576395775	0.85
TUMOR-HS766T-cellline-01-01_PD0325901_Conc25.0nM	0.8448780821413242	0.06972817462859529	0.5
TUMOR-HS766T-cellline-01-01_PD0325901_Conc250.0nM	0.6219342534266982	0.10376438584596896	0.48
TUMOR-HS766T-cellline-01-01_PD0325901_Conc2530.0nM	0.4756051382582693	0.12212379433256441	0.42
TUMOR-HS766T-cellline-01-01_PD0325901_Conc8.0nM	0.9019509207412743	0.03133600100116168	0.56
TUMOR-HS766T-cellline-01-01_PD0325901_Conc80.0nM	0.7365027543126622	0.10483109846311726	0.41
TUMOR-HS766T-cellline-01-01_PD0325901_Conc800.0nM	0.5328297242645004	0.111277514997677	0.43
TUMOR-HS766T-cellline-01-01_PD0325901_Conc8000.0nM	0.42761819087619546	0.11810514324259397	0.38
TUMOR-HS766T-cellline-01-01_PLX-4720_Conc2.5nM	0.9460300633310293	0.038518011540353336	1.122
TUMOR-HS766T-cellline-01-01_PLX-4720_Conc25.0nM	0.9520051832053966	0.04050888114136774	0.86
TUMOR-HS766T-cellline-01-01_PLX-4720_Conc250.0nM	0.9593137453490217	0.045145913120744535	1.0546
TUMOR-HS766T-cellline-01-01_PLX-4720_Conc2530.0nM	0.9218563768231984	0.06537088512200953	1.0782
TUMOR-HS766T-cellline-01-01_PLX-4720_Conc8.0nM	0.948142509196933	0.039003012744747545	1.124
TUMOR-HS766T-cellline-01-01_PLX-4720_Conc80.0nM	0.9574522063017146	0.04350077642860802	1.192
TUMOR-HS766T-cellline-01-01_PLX-4720_Conc800.0nM	0.9480314574189075	0.043644767737165975	1.4869999999999999
TUMOR-HS766T-cellline-01-01_PLX-4720_Conc8000.0nM	0.8889214960626035	0.11202614526077286	1.0408
TUMOR-HS766T-cellline-01-01_Selumetinib_Conc2.5nM	0.941431391853936	0.035916846408152125	0.86
TUMOR-HS766T-cellline-01-01_Selumetinib_Conc25.0nM	0.917583230086597	0.02206093208120854	0.63
TUMOR-HS766T-cellline-01-01_Selumetinib_Conc250.0nM	0.7914263030466075	0.06679230830017378	0.51
TUMOR-HS766T-cellline-01-01_Selumetinib_Conc2530.0nM	0.5716024623576181	0.10552530989182826	0.47
TUMOR-HS766T-cellline-01-01_Selumetinib_Conc8.0nM	0.935134590204512	0.03104515987638214	0.74
TUMOR-HS766T-cellline-01-01_Selumetinib_Conc80.0nM	0.8740805517051587	0.032084422117213365	0.68
TUMOR-HS766T-cellline-01-01_Selumetinib_Conc800.0nM	0.6772385153482317	0.08929312981955408	0.46
TUMOR-HS766T-cellline-01-01_Selumetinib_Conc8000.0nM	0.4970899039680515	0.1332345222696938	0.46
TUMOR-HS766T-cellline-01-01_Vandetanib_Conc2.5nM	0.9436315249661107	0.03770677092649733	0.77
TUMOR-HS766T-cellline-01-01_Vandetanib_Conc25.0nM	0.9378282290834793	0.03085530665239868	0.966
TUMOR-HS766T-cellline-01-01_Vandetanib_Conc250.0nM	0.8952164234287372	0.0238327059022347	0.915
TUMOR-HS766T-cellline-01-01_Vandetanib_Conc2530.0nM	0.6677412856190612	0.10217359580585123	0.82
TUMOR-HS766T-cellline-01-01_Vandetanib_Conc8.0nM	0.942105932904618	0.03599950764141234	0.91
TUMOR-HS766T-cellline-01-01_Vandetanib_Conc80.0nM	0.9254518096853485	0.019524869496470747	0.8
TUMOR-HS766T-cellline-01-01_Vandetanib_Conc800.0nM	0.8178180159688113	0.04838083852351155	0.78
TUMOR-HS766T-cellline-01-01_Vandetanib_Conc8000.0nM	0.53048110048373	0.13115677438653958	0.57
TUMOR-HS766T-cellline-01-01	0.9443752498669535	0.038459266297888525	1.0
