# Supplementary material for: Mini-batch optimization enables training of ODE models on large-scale datasets
Source: Nat Commun. 2022 Jan 10;13:34. doi: 10.1038/s41467-021-27374-6 (PMC8748893; doi:10.1038/s41467-021-27374-6)
Supplement: Supplementary file 4 — Source data [file 41467_2021_27374_MOESM4_ESM.zip › source_data/drug_response_plots/source_data_cellline_HS840T_training.tsv]

	mean	std	measurement
TUMOR-HS840T-cellline-01-01_CHIR-265_Conc2.5nM	0.9836817226583495	0.015493890047579686	1.0465
TUMOR-HS840T-cellline-01-01_CHIR-265_Conc25.0nM	0.971933032275424	0.012475181489281102	1.0708
TUMOR-HS840T-cellline-01-01_CHIR-265_Conc250.0nM	0.8611948647870442	0.04335942845399894	0.41
TUMOR-HS840T-cellline-01-01_CHIR-265_Conc2530.0nM	0.5054775210736692	0.13792941921411392	0.43
TUMOR-HS840T-cellline-01-01_CHIR-265_Conc8.0nM	0.9808346125135504	0.014355270733406984	1.12
TUMOR-HS840T-cellline-01-01_CHIR-265_Conc80.0nM	0.9423432938725878	0.019101194521149854	0.78
TUMOR-HS840T-cellline-01-01_CHIR-265_Conc800.0nM	0.6995045117610807	0.06517830714680926	0.38
TUMOR-HS840T-cellline-01-01_CHIR-265_Conc8000.0nM	0.41529632325313903	0.14951186270891006	0.46
TUMOR-HS840T-cellline-01-01_Erlotinib_Conc2.5nM	0.9844249409934205	0.0154506332909806	1.182
TUMOR-HS840T-cellline-01-01_Erlotinib_Conc25.0nM	0.9815208468609045	0.01361544040001264	0.96
TUMOR-HS840T-cellline-01-01_Erlotinib_Conc250.0nM	0.9564453265991364	0.02553498970299707	1.0036
TUMOR-HS840T-cellline-01-01_Erlotinib_Conc2530.0nM	0.848795565721056	0.06649110140907222	0.9973
TUMOR-HS840T-cellline-01-01_Erlotinib_Conc8.0nM	0.9836922594417687	0.014826900724960982	1.102
TUMOR-HS840T-cellline-01-01_Erlotinib_Conc80.0nM	0.9741805082825271	0.014202985377130571	1.109
TUMOR-HS840T-cellline-01-01_Erlotinib_Conc800.0nM	0.9181905734524575	0.045840974931679934	1.0339
TUMOR-HS840T-cellline-01-01_Erlotinib_Conc8000.0nM	0.7748676801508977	0.07446384843697873	0.62
TUMOR-HS840T-cellline-01-01_Lapatinib_Conc2.5nM	0.9846032149100103	0.01583481788722093	0.978
TUMOR-HS840T-cellline-01-01_Lapatinib_Conc25.0nM	0.983280050499768	0.016607798763336328	0.9670000000000001
TUMOR-HS840T-cellline-01-01_Lapatinib_Conc250.0nM	0.9755752887847919	0.021513713158469856	1.0198
TUMOR-HS840T-cellline-01-01_Lapatinib_Conc2530.0nM	0.8498577459123359	0.0761261650811146	0.89
TUMOR-HS840T-cellline-01-01_Lapatinib_Conc8.0nM	0.9842371340468388	0.016019526582044814	1.126
TUMOR-HS840T-cellline-01-01_Lapatinib_Conc80.0nM	0.981006992820836	0.018223749249768984	1.099
TUMOR-HS840T-cellline-01-01_Lapatinib_Conc800.0nM	0.9466234150093653	0.025175878308412634	1.0945
TUMOR-HS840T-cellline-01-01_Lapatinib_Conc8000.0nM	0.7727709793203765	0.08436436983279788	0.86
TUMOR-HS840T-cellline-01-01_PD0325901_Conc2.5nM	0.9803780204153227	0.015105219180543849	1.0262
TUMOR-HS840T-cellline-01-01_PD0325901_Conc25.0nM	0.9465955592994494	0.022450086152933445	0.953
TUMOR-HS840T-cellline-01-01_PD0325901_Conc250.0nM	0.7570146908138211	0.10094413948068694	0.83
TUMOR-HS840T-cellline-01-01_PD0325901_Conc2530.0nM	0.5293148879265341	0.11362330391433027	0.71
TUMOR-HS840T-cellline-01-01_PD0325901_Conc8.0nM	0.9713808914628158	0.015359489943866786	1.0551
TUMOR-HS840T-cellline-01-01_PD0325901_Conc80.0nM	0.8751485725333138	0.05673436045558211	0.86
TUMOR-HS840T-cellline-01-01_PD0325901_Conc800.0nM	0.6378621140029391	0.119770845157889	0.77
TUMOR-HS840T-cellline-01-01_PD0325901_Conc8000.0nM	0.4248374366883853	0.11640918620862264	0.49
TUMOR-HS840T-cellline-01-01_PLX-4720_Conc2.5nM	0.9853289835926533	0.0161141387757917	0.86
TUMOR-HS840T-cellline-01-01_PLX-4720_Conc25.0nM	0.9878245967788472	0.017592329902159667	0.9209999999999999
TUMOR-HS840T-cellline-01-01_PLX-4720_Conc250.0nM	0.9913252820601798	0.021529529463122254	0.902
TUMOR-HS840T-cellline-01-01_PLX-4720_Conc2530.0nM	0.9745259764607844	0.026392960792703892	0.992
TUMOR-HS840T-cellline-01-01_PLX-4720_Conc8.0nM	0.9861237685921719	0.016533293632181048	1.0245
TUMOR-HS840T-cellline-01-01_PLX-4720_Conc80.0nM	0.9904256612484893	0.01988916214758654	1.0265
TUMOR-HS840T-cellline-01-01_PLX-4720_Conc800.0nM	0.9868989347659183	0.020179211983554494	1.117
TUMOR-HS840T-cellline-01-01_PLX-4720_Conc8000.0nM	0.9507337398023671	0.06362198949483436	0.9946
TUMOR-HS840T-cellline-01-01_Selumetinib_Conc2.5nM	0.9836868220235164	0.015273059444946576	1.0102
TUMOR-HS840T-cellline-01-01_Selumetinib_Conc25.0nM	0.9743546030170155	0.01250520366958235	1.0066
TUMOR-HS840T-cellline-01-01_Selumetinib_Conc250.0nM	0.9118769440310256	0.03244065352670892	0.87
TUMOR-HS840T-cellline-01-01_Selumetinib_Conc2530.0nM	0.7249521658466962	0.09538898033411071	0.84
TUMOR-HS840T-cellline-01-01_Selumetinib_Conc8.0nM	0.9813265718124796	0.014314202858230794	1.0089
TUMOR-HS840T-cellline-01-01_Selumetinib_Conc80.0nM	0.954823034870554	0.0154158209785687	0.88
TUMOR-HS840T-cellline-01-01_Selumetinib_Conc800.0nM	0.8338283281430184	0.057273954687921416	0.87
TUMOR-HS840T-cellline-01-01_Selumetinib_Conc8000.0nM	0.6167103759847956	0.10958549663048253	0.72
TUMOR-HS840T-cellline-01-01_Vandetanib_Conc2.5nM	0.9842093965144392	0.015508368262592595	0.81
TUMOR-HS840T-cellline-01-01_Vandetanib_Conc25.0nM	0.9802030114847511	0.013907081748451502	0.919
TUMOR-HS840T-cellline-01-01_Vandetanib_Conc250.0nM	0.9477801869668404	0.020740613349070736	0.904
TUMOR-HS840T-cellline-01-01_Vandetanib_Conc2530.0nM	0.7662288452307259	0.061103680505892655	0.7
TUMOR-HS840T-cellline-01-01_Vandetanib_Conc8.0nM	0.983159087402044	0.01501388259262084	0.7
TUMOR-HS840T-cellline-01-01_Vandetanib_Conc80.0nM	0.971304654422544	0.013024904853360844	0.86
TUMOR-HS840T-cellline-01-01_Vandetanib_Conc800.0nM	0.8871535264820425	0.043435338337929674	0.83
TUMOR-HS840T-cellline-01-01_Vandetanib_Conc8000.0nM	0.6306646772257138	0.08938749298732573	0.32
TUMOR-HS840T-cellline-01-01	0.9847701038234238	0.015782382132980877	1.0
