# Supplementary material for: Mini-batch optimization enables training of ODE models on large-scale datasets
Source: Nat Commun. 2022 Jan 10;13:34. doi: 10.1038/s41467-021-27374-6 (PMC8748893; doi:10.1038/s41467-021-27374-6)
Supplement: Supplementary file 4 — Source data [file 41467_2021_27374_MOESM4_ESM.zip › source_data/drug_response_plots/source_data_cellline_HS852T_training.tsv]

	mean	std	measurement
TUMOR-HS852T-cellline-01-01_CHIR-265_Conc2.5nM	0.9841297859501689	0.027559605255214274	1.0463
TUMOR-HS852T-cellline-01-01_CHIR-265_Conc25.0nM	0.9726044199339983	0.02566989043272871	1.124
TUMOR-HS852T-cellline-01-01_CHIR-265_Conc250.0nM	0.8491357160277385	0.07457826462665253	0.69
TUMOR-HS852T-cellline-01-01_CHIR-265_Conc2530.0nM	0.45476272839695203	0.1759988980040912	0.66
TUMOR-HS852T-cellline-01-01_CHIR-265_Conc8.0nM	0.981424169928603	0.0262172576554269	0.9620000000000001
TUMOR-HS852T-cellline-01-01_CHIR-265_Conc80.0nM	0.9419320471002888	0.04034540448952096	0.956
TUMOR-HS852T-cellline-01-01_CHIR-265_Conc800.0nM	0.6763595098837557	0.11344478625160956	0.75
TUMOR-HS852T-cellline-01-01_CHIR-265_Conc8000.0nM	0.3515349901584793	0.15926686195756273	0.6
TUMOR-HS852T-cellline-01-01_Erlotinib_Conc2.5nM	0.9846361852309791	0.027623379560823263	1.0031
TUMOR-HS852T-cellline-01-01_Erlotinib_Conc25.0nM	0.9829315539266622	0.026772543138182878	0.9520000000000001
TUMOR-HS852T-cellline-01-01_Erlotinib_Conc250.0nM	0.9582002535636039	0.03041695484630748	0.934
TUMOR-HS852T-cellline-01-01_Erlotinib_Conc2530.0nM	0.8808471136083238	0.08079085492211154	0.85
TUMOR-HS852T-cellline-01-01_Erlotinib_Conc8.0nM	0.9841887851589636	0.02740009391907039	1.0365
TUMOR-HS852T-cellline-01-01_Erlotinib_Conc80.0nM	0.9754246272336037	0.021418720482620866	0.977
TUMOR-HS852T-cellline-01-01_Erlotinib_Conc800.0nM	0.9293088027048695	0.051285293409948786	0.9359999999999999
TUMOR-HS852T-cellline-01-01_Erlotinib_Conc8000.0nM	0.8495580350760538	0.0867841486087412	0.79
TUMOR-HS852T-cellline-01-01_Lapatinib_Conc2.5nM	0.9847025309935568	0.02776550319925366	1.0304
TUMOR-HS852T-cellline-01-01_Lapatinib_Conc25.0nM	0.9837729371031665	0.027845945763750542	0.945
TUMOR-HS852T-cellline-01-01_Lapatinib_Conc250.0nM	0.9784010838662445	0.023619088452587415	0.941
TUMOR-HS852T-cellline-01-01_Lapatinib_Conc2530.0nM	0.8951875219286485	0.08207836886631044	1.0152
TUMOR-HS852T-cellline-01-01_Lapatinib_Conc8.0nM	0.9844175488362241	0.027824524159451355	0.981
TUMOR-HS852T-cellline-01-01_Lapatinib_Conc80.0nM	0.9823547141906737	0.026980386833089176	0.966
TUMOR-HS852T-cellline-01-01_Lapatinib_Conc800.0nM	0.9439210710274025	0.04808449001230038	0.88
TUMOR-HS852T-cellline-01-01_Lapatinib_Conc8000.0nM	0.8555500455820673	0.11141924680850844	0.85
TUMOR-HS852T-cellline-01-01_PD0325901_Conc2.5nM	0.9704440280560496	0.019780346793579203	0.89
TUMOR-HS852T-cellline-01-01_PD0325901_Conc25.0nM	0.9018004103153675	0.06899079724707938	0.79
TUMOR-HS852T-cellline-01-01_PD0325901_Conc250.0nM	0.6484314939538732	0.1575115331759395	0.62
TUMOR-HS852T-cellline-01-01_PD0325901_Conc2530.0nM	0.3735110482793213	0.11015709718066476	0.46
TUMOR-HS852T-cellline-01-01_PD0325901_Conc8.0nM	0.9473839714666792	0.037223744264663065	0.943
TUMOR-HS852T-cellline-01-01_PD0325901_Conc80.0nM	0.8027038031565045	0.12258838937132303	0.69
TUMOR-HS852T-cellline-01-01_PD0325901_Conc800.0nM	0.5002875667032374	0.11748145284762165	0.57
TUMOR-HS852T-cellline-01-01_PD0325901_Conc8000.0nM	0.31079664667319246	0.1329702253054188	0.3
TUMOR-HS852T-cellline-01-01_PLX-4720_Conc2.5nM	0.9866258657078477	0.025790480431476814	0.9129999999999999
TUMOR-HS852T-cellline-01-01_PLX-4720_Conc25.0nM	0.9931479540300139	0.024558073099893336	1.0089
TUMOR-HS852T-cellline-01-01_PLX-4720_Conc250.0nM	0.9996133537697759	0.0343875121027531	0.976
TUMOR-HS852T-cellline-01-01_PLX-4720_Conc2530.0nM	0.9649364638490543	0.061206287095836254	1.0965
TUMOR-HS852T-cellline-01-01_PLX-4720_Conc8.0nM	0.9891838882239632	0.024049224667644625	0.96
TUMOR-HS852T-cellline-01-01_PLX-4720_Conc80.0nM	0.9973809838678992	0.028468486413140957	1.0567
TUMOR-HS852T-cellline-01-01_PLX-4720_Conc800.0nM	0.9926970553064958	0.04116819169867004	1.0971
TUMOR-HS852T-cellline-01-01_PLX-4720_Conc8000.0nM	0.9169167294771213	0.11681502555175786	1.0141
TUMOR-HS852T-cellline-01-01_Selumetinib_Conc2.5nM	0.9815105454117615	0.02534848698108845	1.0246
TUMOR-HS852T-cellline-01-01_Selumetinib_Conc25.0nM	0.9535346004140814	0.019482458932739286	1.0087
TUMOR-HS852T-cellline-01-01_Selumetinib_Conc250.0nM	0.802211800844131	0.11024964399109817	0.7
TUMOR-HS852T-cellline-01-01_Selumetinib_Conc2530.0nM	0.5456860403091129	0.14289690816314196	0.7
TUMOR-HS852T-cellline-01-01_Selumetinib_Conc8.0nM	0.9743274295098756	0.021163080303869982	1.0391
TUMOR-HS852T-cellline-01-01_Selumetinib_Conc80.0nM	0.8994000930023244	0.053012203396776966	0.86
TUMOR-HS852T-cellline-01-01_Selumetinib_Conc800.0nM	0.6838394656944361	0.1332190955730542	0.71
TUMOR-HS852T-cellline-01-01_Selumetinib_Conc8000.0nM	0.4259895385931932	0.1559892428388923	0.53
TUMOR-HS852T-cellline-01-01_Vandetanib_Conc2.5nM	0.9845706859506353	0.027685900590644682	0.9259999999999999
TUMOR-HS852T-cellline-01-01_Vandetanib_Conc25.0nM	0.9821253176710542	0.027450236159818234	0.9520000000000001
TUMOR-HS852T-cellline-01-01_Vandetanib_Conc250.0nM	0.9554530535489636	0.03444732473949248	1.0098
TUMOR-HS852T-cellline-01-01_Vandetanib_Conc2530.0nM	0.7451497032670995	0.05648014413945663	0.73
TUMOR-HS852T-cellline-01-01_Vandetanib_Conc8.0nM	0.9839733095877531	0.027583685715876383	0.972
TUMOR-HS852T-cellline-01-01_Vandetanib_Conc80.0nM	0.97598226390726	0.02870011252939082	1.0257
TUMOR-HS852T-cellline-01-01_Vandetanib_Conc800.0nM	0.8931964168416157	0.052818137624979465	0.85
TUMOR-HS852T-cellline-01-01_Vandetanib_Conc8000.0nM	0.5579809894838079	0.07643239059140104	0.38
TUMOR-HS852T-cellline-01-01	0.9848537211414536	0.027733067693827985	1.0
