# Supplementary material for: Mini-batch optimization enables training of ODE models on large-scale datasets
Source: Nat Commun. 2022 Jan 10;13:34. doi: 10.1038/s41467-021-27374-6 (PMC8748893; doi:10.1038/s41467-021-27374-6)
Supplement: Supplementary file 4 — Source data [file 41467_2021_27374_MOESM4_ESM.zip › source_data/drug_response_plots/source_data_cellline_HS895T_training.tsv]

	mean	std	measurement
TUMOR-HS895T-cellline-01-01_CHIR-265_Conc2.5nM	1.0079161041493845	0.02377264287674936	1.0992
TUMOR-HS895T-cellline-01-01_CHIR-265_Conc25.0nM	0.9967878862765691	0.017823622768373536	1.203
TUMOR-HS895T-cellline-01-01_CHIR-265_Conc250.0nM	0.8790560199373957	0.03579608656276363	0.41
TUMOR-HS895T-cellline-01-01_CHIR-265_Conc2530.0nM	0.595779360552313	0.10596246355347322	0.27
TUMOR-HS895T-cellline-01-01_CHIR-265_Conc8.0nM	1.0052235961121685	0.0220663423751166	1.1440000000000001
TUMOR-HS895T-cellline-01-01_CHIR-265_Conc80.0nM	0.9661458088867487	0.014122668598012427	0.75
TUMOR-HS895T-cellline-01-01_CHIR-265_Conc800.0nM	0.7335583607555142	0.07479676618091392	0.37
TUMOR-HS895T-cellline-01-01_CHIR-265_Conc8000.0nM	0.5212832469413223	0.13544537868403922	0.37
TUMOR-HS895T-cellline-01-01_Erlotinib_Conc2.5nM	1.0086655529304227	0.023701601506601812	0.84
TUMOR-HS895T-cellline-01-01_Erlotinib_Conc25.0nM	1.0065425276072832	0.020701544280258343	1.121
TUMOR-HS895T-cellline-01-01_Erlotinib_Conc250.0nM	0.9855601535480893	0.023113630220913364	1.1440000000000001
TUMOR-HS895T-cellline-01-01_Erlotinib_Conc2530.0nM	0.8938696972552151	0.05655031184016371	0.9279999999999999
TUMOR-HS895T-cellline-01-01_Erlotinib_Conc8.0nM	1.0081777787438777	0.02296134617701753	1.16
TUMOR-HS895T-cellline-01-01_Erlotinib_Conc80.0nM	1.0002203945582457	0.01579233642807788	1.0972
TUMOR-HS895T-cellline-01-01_Erlotinib_Conc800.0nM	0.9534589916219215	0.04182170638725968	0.87
TUMOR-HS895T-cellline-01-01_Erlotinib_Conc8000.0nM	0.8186396490869778	0.07251875763533705	0.6
TUMOR-HS895T-cellline-01-01_Lapatinib_Conc2.5nM	1.0092100904540235	0.023848158166811805	1.1159999999999999
TUMOR-HS895T-cellline-01-01_Lapatinib_Conc25.0nM	1.0102410414188019	0.02550031686340134	1.217
TUMOR-HS895T-cellline-01-01_Lapatinib_Conc250.0nM	1.0066095332848368	0.03533273873438439	1.179
TUMOR-HS895T-cellline-01-01_Lapatinib_Conc2530.0nM	0.8753449207999958	0.06233157643078082	1.0938
TUMOR-HS895T-cellline-01-01_Lapatinib_Conc8.0nM	1.0094950544438743	0.024130789944570782	0.99979
TUMOR-HS895T-cellline-01-01_Lapatinib_Conc80.0nM	1.0117932027659584	0.031021561547822405	1.157
TUMOR-HS895T-cellline-01-01_Lapatinib_Conc800.0nM	0.9609956311413207	0.03666551435782038	0.89
TUMOR-HS895T-cellline-01-01_Lapatinib_Conc8000.0nM	0.771653618688215	0.08706185246690276	0.65
TUMOR-HS895T-cellline-01-01_PD0325901_Conc2.5nM	1.001578236236576	0.021966739560628314	1.122
TUMOR-HS895T-cellline-01-01_PD0325901_Conc25.0nM	0.9512058086463826	0.04524294597863338	1.167
TUMOR-HS895T-cellline-01-01_PD0325901_Conc250.0nM	0.7898533679631561	0.09349567995018992	0.912
TUMOR-HS895T-cellline-01-01_PD0325901_Conc2530.0nM	0.5835398695588438	0.09236875419572128	0.7
TUMOR-HS895T-cellline-01-01_PD0325901_Conc8.0nM	0.9871295804618665	0.02398122188404055	1.1059999999999999
TUMOR-HS895T-cellline-01-01_PD0325901_Conc80.0nM	0.8770327023560351	0.08264240882516498	1.0926
TUMOR-HS895T-cellline-01-01_PD0325901_Conc800.0nM	0.6899396005460903	0.06500882979409726	0.8
TUMOR-HS895T-cellline-01-01_PD0325901_Conc8000.0nM	0.4987387664050302	0.12750736140994895	0.23
TUMOR-HS895T-cellline-01-01_PLX-4720_Conc2.5nM	1.0092247153931697	0.024227971369432968	0.981
TUMOR-HS895T-cellline-01-01_PLX-4720_Conc25.0nM	1.0112251526018823	0.025637747990662374	0.83
TUMOR-HS895T-cellline-01-01_PLX-4720_Conc250.0nM	1.0137967544480673	0.030960816702657327	1.0491
TUMOR-HS895T-cellline-01-01_PLX-4720_Conc2530.0nM	0.983586564666474	0.0539433749153659	1.0749
TUMOR-HS895T-cellline-01-01_PLX-4720_Conc8.0nM	1.0098199558159195	0.024589550769770135	0.87
TUMOR-HS895T-cellline-01-01_PLX-4720_Conc80.0nM	1.0135406206726485	0.028164486889199248	0.87
TUMOR-HS895T-cellline-01-01_PLX-4720_Conc800.0nM	1.00513599181694	0.033952355596086885	1.0446
TUMOR-HS895T-cellline-01-01_PLX-4720_Conc8000.0nM	0.9592596681496295	0.08313228292163313	0.31
TUMOR-HS895T-cellline-01-01_Selumetinib_Conc2.5nM	1.0071155111198586	0.023170268716549626	0.981
TUMOR-HS895T-cellline-01-01_Selumetinib_Conc25.0nM	0.9923437723103982	0.017253529967461746	1.0538
TUMOR-HS895T-cellline-01-01_Selumetinib_Conc250.0nM	0.9071453089237576	0.041301763021996285	1.0156
TUMOR-HS895T-cellline-01-01_Selumetinib_Conc2530.0nM	0.7358454078420446	0.0675474064979231	0.79
TUMOR-HS895T-cellline-01-01_Selumetinib_Conc8.0nM	1.0033065301957662	0.021408393953963708	1.0044
TUMOR-HS895T-cellline-01-01_Selumetinib_Conc80.0nM	0.9635070704728305	0.018069883280030133	0.92
TUMOR-HS895T-cellline-01-01_Selumetinib_Conc800.0nM	0.8243141546326079	0.062187501055374926	1.013
TUMOR-HS895T-cellline-01-01_Selumetinib_Conc8000.0nM	0.6458873136417052	0.06710056547277307	0.75
TUMOR-HS895T-cellline-01-01_Vandetanib_Conc2.5nM	1.0085113727255821	0.02371983343140563	0.75
TUMOR-HS895T-cellline-01-01_Vandetanib_Conc25.0nM	1.005380176677602	0.020944550247751947	1.133
TUMOR-HS895T-cellline-01-01_Vandetanib_Conc250.0nM	0.9770190483533625	0.021167700049305484	1.0083
TUMOR-HS895T-cellline-01-01_Vandetanib_Conc2530.0nM	0.809810899869681	0.057382675823905674	1.0175
TUMOR-HS895T-cellline-01-01_Vandetanib_Conc8.0nM	1.007736346129073	0.0229961019671127	0.89
TUMOR-HS895T-cellline-01-01_Vandetanib_Conc80.0nM	0.9977462696702182	0.016529889100591572	0.9209999999999999
TUMOR-HS895T-cellline-01-01_Vandetanib_Conc800.0nM	0.9230215950424518	0.04418474556243585	1.0393
TUMOR-HS895T-cellline-01-01_Vandetanib_Conc8000.0nM	0.6636850431483154	0.08097143156454101	0.66
TUMOR-HS895T-cellline-01-01	1.0088865826098568	0.02404203476459679	1.0
