# Supplementary material for: Mini-batch optimization enables training of ODE models on large-scale datasets
Source: Nat Commun. 2022 Jan 10;13:34. doi: 10.1038/s41467-021-27374-6 (PMC8748893; doi:10.1038/s41467-021-27374-6)
Supplement: Supplementary file 4 — Source data [file 41467_2021_27374_MOESM4_ESM.zip › source_data/drug_response_plots/source_data_cellline_HS944T_training.tsv]

	mean	std	measurement
TUMOR-HS944T-cellline-01-01_CHIR-265_Conc2.5nM	0.9378734069823524	0.030808525307717893	0.9740000000000001
TUMOR-HS944T-cellline-01-01_CHIR-265_Conc25.0nM	0.928287989210492	0.027168280494468747	1.0201
TUMOR-HS944T-cellline-01-01_CHIR-265_Conc250.0nM	0.8335390354390299	0.06128813777749766	0.55
TUMOR-HS944T-cellline-01-01_CHIR-265_Conc2530.0nM	0.5445352864150466	0.1701031333473113	0.53
TUMOR-HS944T-cellline-01-01_CHIR-265_Conc8.0nM	0.9356171133675805	0.029879899646062743	1.0717
TUMOR-HS944T-cellline-01-01_CHIR-265_Conc80.0nM	0.9031519859570956	0.02438374596019515	0.86
TUMOR-HS944T-cellline-01-01_CHIR-265_Conc800.0nM	0.7011606755933061	0.1345957417822076	0.48
TUMOR-HS944T-cellline-01-01_CHIR-265_Conc8000.0nM	0.4739565746175174	0.1934815414325055	0.29
TUMOR-HS944T-cellline-01-01_Erlotinib_Conc2.5nM	0.9387390829930211	0.031089838648844948	1.0151
TUMOR-HS944T-cellline-01-01_Erlotinib_Conc25.0nM	0.938667199248788	0.030946937736430414	1.0059
TUMOR-HS944T-cellline-01-01_Erlotinib_Conc250.0nM	0.9350677754960165	0.034469380627476245	1.0228
TUMOR-HS944T-cellline-01-01_Erlotinib_Conc2530.0nM	0.8770781699530691	0.08202957282191632	0.978
TUMOR-HS944T-cellline-01-01_Erlotinib_Conc8.0nM	0.9387114675816726	0.03104739378461668	1.0732
TUMOR-HS944T-cellline-01-01_Erlotinib_Conc80.0nM	0.9382202724398739	0.03136075779815192	1.0809
TUMOR-HS944T-cellline-01-01_Erlotinib_Conc800.0nM	0.9150759157084174	0.05086261844743776	0.987
TUMOR-HS944T-cellline-01-01_Erlotinib_Conc8000.0nM	0.8443530151077564	0.09686715784626389	0.59
TUMOR-HS944T-cellline-01-01_Lapatinib_Conc2.5nM	0.9380423570855589	0.030381690444462414	1.126
TUMOR-HS944T-cellline-01-01_Lapatinib_Conc25.0nM	0.9348884035252164	0.029312137441043093	1.0572
TUMOR-HS944T-cellline-01-01_Lapatinib_Conc250.0nM	0.9290691959666957	0.03835879254913666	1.0421
TUMOR-HS944T-cellline-01-01_Lapatinib_Conc2530.0nM	0.8646348306663473	0.0959666510969447	1.0777
TUMOR-HS944T-cellline-01-01_Lapatinib_Conc8.0nM	0.9368343225137998	0.029506908218972526	1.0724
TUMOR-HS944T-cellline-01-01_Lapatinib_Conc80.0nM	0.933045943194295	0.03163945166083379	0.977
TUMOR-HS944T-cellline-01-01_Lapatinib_Conc800.0nM	0.9118092309732473	0.05466988975871246	0.938
TUMOR-HS944T-cellline-01-01_Lapatinib_Conc8000.0nM	0.8195151673443943	0.11052970433602935	0.69
TUMOR-HS944T-cellline-01-01_PD0325901_Conc2.5nM	0.9303043063330806	0.02772842633177623	1.102
TUMOR-HS944T-cellline-01-01_PD0325901_Conc25.0nM	0.8106101014154745	0.13272159714563128	0.77
TUMOR-HS944T-cellline-01-01_PD0325901_Conc250.0nM	0.5573563540405999	0.2026586236359907	0.44
TUMOR-HS944T-cellline-01-01_PD0325901_Conc2530.0nM	0.42848156660685516	0.19123106948076513	0.33
TUMOR-HS944T-cellline-01-01_PD0325901_Conc8.0nM	0.8857894721513906	0.07433867752984781	0.93
TUMOR-HS944T-cellline-01-01_PD0325901_Conc80.0nM	0.6829866256943926	0.1973825361766123	0.54
TUMOR-HS944T-cellline-01-01_PD0325901_Conc800.0nM	0.47437063992825823	0.19510004975302322	0.36
TUMOR-HS944T-cellline-01-01_PD0325901_Conc8000.0nM	0.3904787603605198	0.2029992070153757	0.24
TUMOR-HS944T-cellline-01-01_PLX-4720_Conc2.5nM	0.942142440938292	0.029956384321550903	0.986
TUMOR-HS944T-cellline-01-01_PLX-4720_Conc25.0nM	0.9538572905416199	0.03680064133758851	1.0108
TUMOR-HS944T-cellline-01-01_PLX-4720_Conc250.0nM	0.9858565563341489	0.07268476596177305	1.1079999999999999
TUMOR-HS944T-cellline-01-01_PLX-4720_Conc2530.0nM	0.9713565267785562	0.068442866505497	0.82
TUMOR-HS944T-cellline-01-01_PLX-4720_Conc8.0nM	0.9461308855965903	0.03093433107161486	0.981
TUMOR-HS944T-cellline-01-01_PLX-4720_Conc80.0nM	0.967905370113354	0.05276128828059839	0.9540000000000001
TUMOR-HS944T-cellline-01-01_PLX-4720_Conc800.0nM	0.9966936364458492	0.08389184613931393	1.0812
TUMOR-HS944T-cellline-01-01_PLX-4720_Conc8000.0nM	0.9097927423684634	0.08980757509503927	0.49
TUMOR-HS944T-cellline-01-01_Selumetinib_Conc2.5nM	0.9355116428885321	0.029037844820371833	0.92
TUMOR-HS944T-cellline-01-01_Selumetinib_Conc25.0nM	0.9032921579726484	0.0222519104339105	0.922
TUMOR-HS944T-cellline-01-01_Selumetinib_Conc250.0nM	0.7330472363400636	0.14519388230356337	0.68
TUMOR-HS944T-cellline-01-01_Selumetinib_Conc2530.0nM	0.5246477553076414	0.18060815072032366	0.43
TUMOR-HS944T-cellline-01-01_Selumetinib_Conc8.0nM	0.9277930150717812	0.024463294405158348	0.958
TUMOR-HS944T-cellline-01-01_Selumetinib_Conc80.0nM	0.8376840076547769	0.07278089860675059	0.78
TUMOR-HS944T-cellline-01-01_Selumetinib_Conc800.0nM	0.6221401699700723	0.17701790299899794	0.53
TUMOR-HS944T-cellline-01-01_Selumetinib_Conc8000.0nM	0.4623198775086769	0.182346142378228	0.32
TUMOR-HS944T-cellline-01-01_Vandetanib_Conc2.5nM	0.9385233165074217	0.031072562150603455	0.82
TUMOR-HS944T-cellline-01-01_Vandetanib_Conc25.0nM	0.9364480870456466	0.03085132112603781	0.88
TUMOR-HS944T-cellline-01-01_Vandetanib_Conc250.0nM	0.9145918910595989	0.03328027211239612	1.0235
TUMOR-HS944T-cellline-01-01_Vandetanib_Conc2530.0nM	0.7338616199567207	0.08491308871304486	0.86
TUMOR-HS944T-cellline-01-01_Vandetanib_Conc8.0nM	0.9380165488586544	0.031000567992792553	0.903
TUMOR-HS944T-cellline-01-01_Vandetanib_Conc80.0nM	0.9312027191553881	0.030913490873972025	0.972
TUMOR-HS944T-cellline-01-01_Vandetanib_Conc800.0nM	0.8565712132759344	0.04868478387450863	1.0019
TUMOR-HS944T-cellline-01-01_Vandetanib_Conc8000.0nM	0.5915534028529692	0.11842986718326998	0.8
TUMOR-HS944T-cellline-01-01	0.9387565309010684	0.031110866128236943	1.0
