# Supplementary material for: Mini-batch optimization enables training of ODE models on large-scale datasets
Source: Nat Commun. 2022 Jan 10;13:34. doi: 10.1038/s41467-021-27374-6 (PMC8748893; doi:10.1038/s41467-021-27374-6)
Supplement: Supplementary file 4 — Source data [file 41467_2021_27374_MOESM4_ESM.zip › source_data/drug_response_plots/source_data_cellline_HSC2_training.tsv]

	mean	std	measurement
TUMOR-HSC2-cellline-01-01_CHIR-265_Conc2.5nM	1.0700644382832512	0.03868808582624107	1.0681
TUMOR-HSC2-cellline-01-01_CHIR-265_Conc25.0nM	1.0603089029753865	0.036131586999257906	1.0063
TUMOR-HSC2-cellline-01-01_CHIR-265_Conc250.0nM	0.9370633043996047	0.07763736436338706	0.982
TUMOR-HSC2-cellline-01-01_CHIR-265_Conc2530.0nM	0.5838893365152878	0.1485318059187984	0.86
TUMOR-HSC2-cellline-01-01_CHIR-265_Conc8.0nM	1.0678475517420922	0.0381376104081678	1.0275
TUMOR-HSC2-cellline-01-01_CHIR-265_Conc80.0nM	1.027939043288131	0.02793549852441662	1.0979
TUMOR-HSC2-cellline-01-01_CHIR-265_Conc800.0nM	0.772238812343465	0.12448112684106383	0.977
TUMOR-HSC2-cellline-01-01_CHIR-265_Conc8000.0nM	0.47583970536199705	0.16846220940379772	0.56
TUMOR-HSC2-cellline-01-01_Erlotinib_Conc2.5nM	1.0704690516112703	0.03855617185487004	1.0306
TUMOR-HSC2-cellline-01-01_Erlotinib_Conc25.0nM	1.0609953606651301	0.028771578047432123	1.0817
TUMOR-HSC2-cellline-01-01_Erlotinib_Conc250.0nM	0.982924122375632	0.07311985832155465	1.0921
TUMOR-HSC2-cellline-01-01_Erlotinib_Conc2530.0nM	0.7419872272630109	0.12888596172435263	0.78
TUMOR-HSC2-cellline-01-01_Erlotinib_Conc8.0nM	1.069245340178337	0.037367588660088595	1.0306
TUMOR-HSC2-cellline-01-01_Erlotinib_Conc80.0nM	1.032660695956157	0.030513257986305484	1.075
TUMOR-HSC2-cellline-01-01_Erlotinib_Conc800.0nM	0.8649479693293858	0.08802126122521751	0.87
TUMOR-HSC2-cellline-01-01_Erlotinib_Conc8000.0nM	0.6370646040697848	0.14490989819527295	0.66
TUMOR-HSC2-cellline-01-01_Lapatinib_Conc2.5nM	1.070999143137728	0.038760461918719506	0.983
TUMOR-HSC2-cellline-01-01_Lapatinib_Conc25.0nM	1.0704227074511052	0.03865048722526321	1.0074
TUMOR-HSC2-cellline-01-01_Lapatinib_Conc250.0nM	1.063952684927523	0.03716619267802077	0.9279999999999999
TUMOR-HSC2-cellline-01-01_Lapatinib_Conc2530.0nM	0.8386771295283102	0.1152895016214634	0.82
TUMOR-HSC2-cellline-01-01_Lapatinib_Conc8.0nM	1.0708820056393122	0.03870365363554599	0.99995
TUMOR-HSC2-cellline-01-01_Lapatinib_Conc80.0nM	1.068920612524247	0.038426332700645924	1.0415
TUMOR-HSC2-cellline-01-01_Lapatinib_Conc800.0nM	1.018374104877105	0.03661950363932289	1.0539
TUMOR-HSC2-cellline-01-01_Lapatinib_Conc8000.0nM	0.6949002405974712	0.14446886128847933	0.66
TUMOR-HSC2-cellline-01-01_PD0325901_Conc2.5nM	1.0650417815648132	0.03670874447206106	1.0588
TUMOR-HSC2-cellline-01-01_PD0325901_Conc25.0nM	1.0233497215545102	0.026759131478365183	1.107
TUMOR-HSC2-cellline-01-01_PD0325901_Conc250.0nM	0.8818495787063781	0.05462441113804675	1.0374
TUMOR-HSC2-cellline-01-01_PD0325901_Conc2530.0nM	0.753490316777083	0.11084431511655098	0.9009999999999999
TUMOR-HSC2-cellline-01-01_PD0325901_Conc8.0nM	1.0534114422482566	0.032279288354038795	1.0765
TUMOR-HSC2-cellline-01-01_PD0325901_Conc80.0nM	0.9673252354974761	0.03814412002901496	1.102
TUMOR-HSC2-cellline-01-01_PD0325901_Conc800.0nM	0.8077077733660692	0.07939776085725599	1.0455
TUMOR-HSC2-cellline-01-01_PD0325901_Conc8000.0nM	0.711372266324653	0.13952387942934683	0.85
TUMOR-HSC2-cellline-01-01_PLX-4720_Conc2.5nM	1.071376938312106	0.03898720362670883	0.9927
TUMOR-HSC2-cellline-01-01_PLX-4720_Conc25.0nM	1.073686543043145	0.0391492051416667	0.9590000000000001
TUMOR-HSC2-cellline-01-01_PLX-4720_Conc250.0nM	1.0771841290134017	0.04005064426059464	0.963
TUMOR-HSC2-cellline-01-01_PLX-4720_Conc2530.0nM	1.06343919816082	0.04246209474892441	1.0109
TUMOR-HSC2-cellline-01-01_PLX-4720_Conc8.0nM	1.0721223464506828	0.0390319056271983	1.0576
TUMOR-HSC2-cellline-01-01_PLX-4720_Conc80.0nM	1.076092147173981	0.03956874302211561	0.976
TUMOR-HSC2-cellline-01-01_PLX-4720_Conc800.0nM	1.073688726551992	0.03968894386512685	0.981
TUMOR-HSC2-cellline-01-01_PLX-4720_Conc8000.0nM	1.045417241629684	0.06369810809665706	1.1079999999999999
TUMOR-HSC2-cellline-01-01_Selumetinib_Conc2.5nM	1.0695653103500615	0.037532610492048604	0.9520000000000001
TUMOR-HSC2-cellline-01-01_Selumetinib_Conc25.0nM	1.0583075158924586	0.02801919824473132	1.0105
TUMOR-HSC2-cellline-01-01_Selumetinib_Conc250.0nM	1.004322194595798	0.033977746800518425	1.0806
TUMOR-HSC2-cellline-01-01_Selumetinib_Conc2530.0nM	0.86971337323372	0.052579097656822144	1.0844
TUMOR-HSC2-cellline-01-01_Selumetinib_Conc8.0nM	1.066616391883113	0.03467634105442569	1.0048
TUMOR-HSC2-cellline-01-01_Selumetinib_Conc80.0nM	1.038734978407076	0.0224473220043766	1.0388
TUMOR-HSC2-cellline-01-01_Selumetinib_Conc800.0nM	0.9483756971977433	0.04736093744213316	1.0687
TUMOR-HSC2-cellline-01-01_Selumetinib_Conc8000.0nM	0.7934358837220398	0.07579841105013371	0.993
TUMOR-HSC2-cellline-01-01_Vandetanib_Conc2.5nM	1.0582645387893463	0.03343449602252816	0.9570000000000001
TUMOR-HSC2-cellline-01-01_Vandetanib_Conc25.0nM	1.03819341440852	0.05195141975169908	0.951
TUMOR-HSC2-cellline-01-01_Vandetanib_Conc250.0nM	0.9797845142474262	0.06752419459150348	0.9954
TUMOR-HSC2-cellline-01-01_Vandetanib_Conc2530.0nM	0.6963209309772949	0.1515727407917782	0.8
TUMOR-HSC2-cellline-01-01_Vandetanib_Conc8.0nM	1.0471885326227948	0.0479992419258491	0.975
TUMOR-HSC2-cellline-01-01_Vandetanib_Conc80.0nM	1.0204168892068146	0.051344394667789714	0.9129999999999999
TUMOR-HSC2-cellline-01-01_Vandetanib_Conc800.0nM	0.866613156926976	0.10432018801694459	0.953
TUMOR-HSC2-cellline-01-01_Vandetanib_Conc8000.0nM	0.534857137404859	0.17522640866175407	0.56
TUMOR-HSC2-cellline-01-01	1.0709295996895252	0.03895204197453146	1.0
