# Supplementary material for: Mini-batch optimization enables training of ODE models on large-scale datasets
Source: Nat Commun. 2022 Jan 10;13:34. doi: 10.1038/s41467-021-27374-6 (PMC8748893; doi:10.1038/s41467-021-27374-6)
Supplement: Supplementary file 4 — Source data [file 41467_2021_27374_MOESM4_ESM.zip › source_data/drug_response_plots/source_data_cellline_HT_training.tsv]

	mean	std	measurement
TUMOR-HT-cellline-01-01_CHIR-265_Conc2.5nM	1.0726060325785047	0.045191413261461706	0.929
TUMOR-HT-cellline-01-01_CHIR-265_Conc25.0nM	1.0658867628915485	0.03727107404208027	1.157
TUMOR-HT-cellline-01-01_CHIR-265_Conc250.0nM	0.9986220493456273	0.047510515589876526	0.77
TUMOR-HT-cellline-01-01_CHIR-265_Conc2530.0nM	0.8133480194653829	0.14943521272035365	0.38
TUMOR-HT-cellline-01-01_CHIR-265_Conc8.0nM	1.0709780038915206	0.04306178756521355	1.177
TUMOR-HT-cellline-01-01_CHIR-265_Conc80.0nM	1.050141849613417	0.027549747339071794	1.4469999999999998
TUMOR-HT-cellline-01-01_CHIR-265_Conc800.0nM	0.9140923530944889	0.12002652877579933	1.365
TUMOR-HT-cellline-01-01_CHIR-265_Conc8000.0nM	0.7420006397819615	0.18806199330799764	0.35
TUMOR-HT-cellline-01-01_Erlotinib_Conc2.5nM	1.073254530946995	0.04599625686624651	1.35
TUMOR-HT-cellline-01-01_Erlotinib_Conc25.0nM	1.0724894678737935	0.04420893501022275	1.286
TUMOR-HT-cellline-01-01_Erlotinib_Conc250.0nM	1.063530435624425	0.030772003742591855	0.973
TUMOR-HT-cellline-01-01_Erlotinib_Conc2530.0nM	1.0161223532952026	0.044813989347498286	1.0705
TUMOR-HT-cellline-01-01_Erlotinib_Conc8.0nM	1.0730665723687935	0.0455507638518413	0.83
TUMOR-HT-cellline-01-01_Erlotinib_Conc80.0nM	1.0701801556852628	0.0401947795076269	0.84
TUMOR-HT-cellline-01-01_Erlotinib_Conc800.0nM	1.0484981872871555	0.02390467422840907	1.0173
TUMOR-HT-cellline-01-01_Erlotinib_Conc8000.0nM	0.9717058663141318	0.07979718731470144	1.3530000000000002
TUMOR-HT-cellline-01-01_Lapatinib_Conc2.5nM	1.0732800551630222	0.046103705990383645	1.1340000000000001
TUMOR-HT-cellline-01-01_Lapatinib_Conc25.0nM	1.0727083919662772	0.045185570900041286	1.3559999999999999
TUMOR-HT-cellline-01-01_Lapatinib_Conc250.0nM	1.066257672998042	0.03538000145169472	1.393
TUMOR-HT-cellline-01-01_Lapatinib_Conc2530.0nM	0.9861827137463022	0.08214477625422577	1.308
TUMOR-HT-cellline-01-01_Lapatinib_Conc8.0nM	1.073143984656722	0.0458874001987446	1.0378
TUMOR-HT-cellline-01-01_Lapatinib_Conc80.0nM	1.071195768591241	0.04270781294918562	1.337
TUMOR-HT-cellline-01-01_Lapatinib_Conc800.0nM	1.0508953697718364	0.031683043964705664	1.0813
TUMOR-HT-cellline-01-01_Lapatinib_Conc8000.0nM	0.8922040541610547	0.17006526211342576	0.46
TUMOR-HT-cellline-01-01_PD0325901_Conc2.5nM	1.0662957498263594	0.03586959617225869	0.9988
TUMOR-HT-cellline-01-01_PD0325901_Conc25.0nM	1.0217617161405712	0.03688890429383294	1.203
TUMOR-HT-cellline-01-01_PD0325901_Conc250.0nM	0.9260541812421448	0.08682115798253272	0.915
TUMOR-HT-cellline-01-01_PD0325901_Conc2530.0nM	0.7812342709475054	0.11005990901266936	0.9470000000000001
TUMOR-HT-cellline-01-01_PD0325901_Conc8.0nM	1.0524555926592705	0.01875361570007391	0.9962
TUMOR-HT-cellline-01-01_PD0325901_Conc80.0nM	0.9831471828428082	0.06909818737067112	0.82
TUMOR-HT-cellline-01-01_PD0325901_Conc800.0nM	0.8525708716497616	0.11142665183116907	0.98
TUMOR-HT-cellline-01-01_PD0325901_Conc8000.0nM	0.7010436167426974	0.128609282806815	0.77
TUMOR-HT-cellline-01-01_PLX-4720_Conc2.5nM	1.0739372991752372	0.04608784027158655	1.1440000000000001
TUMOR-HT-cellline-01-01_PLX-4720_Conc25.0nM	1.0773406823202847	0.04627872941687951	1.217
TUMOR-HT-cellline-01-01_PLX-4720_Conc250.0nM	1.0815049528512186	0.05363724250828048	1.2990000000000002
TUMOR-HT-cellline-01-01_PLX-4720_Conc2530.0nM	1.0328065417153576	0.05823259295410628	1.156
TUMOR-HT-cellline-01-01_PLX-4720_Conc8.0nM	1.0749648392546245	0.04595437711755445	1.168
TUMOR-HT-cellline-01-01_PLX-4720_Conc80.0nM	1.0813553303847623	0.049823705970360684	1.335
TUMOR-HT-cellline-01-01_PLX-4720_Conc800.0nM	1.0644611557241193	0.039209133336826366	1.0569
TUMOR-HT-cellline-01-01_PLX-4720_Conc8000.0nM	1.0094109633905854	0.09636736269002905	1.0538
TUMOR-HT-cellline-01-01_Selumetinib_Conc2.5nM	1.0716222414593772	0.04405607763211829	1.0659999999999998
TUMOR-HT-cellline-01-01_Selumetinib_Conc25.0nM	1.057987860083459	0.028008221181459996	1.115
TUMOR-HT-cellline-01-01_Selumetinib_Conc250.0nM	0.9980101301454238	0.043892141930892324	0.75
TUMOR-HT-cellline-01-01_Selumetinib_Conc2530.0nM	0.8903091678905032	0.09671288600145911	0.914
TUMOR-HT-cellline-01-01_Selumetinib_Conc8.0nM	1.0679980728501843	0.039581600055999	0.915
TUMOR-HT-cellline-01-01_Selumetinib_Conc80.0nM	1.0347881760300208	0.016380151799319544	0.8
TUMOR-HT-cellline-01-01_Selumetinib_Conc800.0nM	0.9489907335763457	0.07130369962305043	0.79
TUMOR-HT-cellline-01-01_Selumetinib_Conc8000.0nM	0.8244131703860003	0.1107931819766349	0.9009999999999999
TUMOR-HT-cellline-01-01_Vandetanib_Conc2.5nM	1.0731532696103607	0.04594902727902608	0.905
TUMOR-HT-cellline-01-01_Vandetanib_Conc25.0nM	1.0713629970633167	0.04369220467566345	0.79
TUMOR-HT-cellline-01-01_Vandetanib_Conc250.0nM	1.0512300344297985	0.029237066528926586	0.955
TUMOR-HT-cellline-01-01_Vandetanib_Conc2530.0nM	0.9062913399914718	0.07931546222836583	0.924
TUMOR-HT-cellline-01-01_Vandetanib_Conc8.0nM	1.0727312620210492	0.04539458391904127	0.82
TUMOR-HT-cellline-01-01_Vandetanib_Conc80.0nM	1.0663034105766596	0.03886984517287113	0.97
TUMOR-HT-cellline-01-01_Vandetanib_Conc800.0nM	1.0071572631619423	0.039979617754026114	0.7
TUMOR-HT-cellline-01-01_Vandetanib_Conc8000.0nM	0.7493601981379879	0.1376746891044517	0.57
TUMOR-HT-cellline-01-01	1.0733404324725238	0.04620069530695768	1.0
