# Supplementary material for: Mini-batch optimization enables training of ODE models on large-scale datasets
Source: Nat Commun. 2022 Jan 10;13:34. doi: 10.1038/s41467-021-27374-6 (PMC8748893; doi:10.1038/s41467-021-27374-6)
Supplement: Supplementary file 4 — Source data [file 41467_2021_27374_MOESM4_ESM.zip › source_data/drug_response_plots/source_data_cellline_HT1080_training.tsv]

	mean	std	measurement
TUMOR-HT1080-cellline-01-01_CHIR-265_Conc2.5nM	0.9418948535304192	0.028689887660260035	0.9640000000000001
TUMOR-HT1080-cellline-01-01_CHIR-265_Conc25.0nM	0.9371353412418857	0.030163826746875247	0.99
TUMOR-HT1080-cellline-01-01_CHIR-265_Conc250.0nM	0.8621845156421191	0.05011726628321905	0.87
TUMOR-HT1080-cellline-01-01_CHIR-265_Conc2530.0nM	0.5642305173180336	0.09682328377521918	0.36
TUMOR-HT1080-cellline-01-01_CHIR-265_Conc8.0nM	0.9407715560986022	0.02901974005849577	1.0364
TUMOR-HT1080-cellline-01-01_CHIR-265_Conc80.0nM	0.9221166926955915	0.031572462055353294	1.0125
TUMOR-HT1080-cellline-01-01_CHIR-265_Conc800.0nM	0.7394009085351588	0.06593700095669894	0.58
TUMOR-HT1080-cellline-01-01_CHIR-265_Conc8000.0nM	0.4506395980614931	0.10082908226203921	0.29
TUMOR-HT1080-cellline-01-01_Erlotinib_Conc2.5nM	0.9423451351086227	0.028492227473206844	1.0251
TUMOR-HT1080-cellline-01-01_Erlotinib_Conc25.0nM	0.9423388501629264	0.028379201470108292	1.0335
TUMOR-HT1080-cellline-01-01_Erlotinib_Conc250.0nM	0.9383575172671609	0.02840532736199841	1.0174
TUMOR-HT1080-cellline-01-01_Erlotinib_Conc2530.0nM	0.8934933711571647	0.05406681228693268	0.9740000000000001
TUMOR-HT1080-cellline-01-01_Erlotinib_Conc8.0nM	0.9423639033820038	0.028449750494808485	0.986
TUMOR-HT1080-cellline-01-01_Erlotinib_Conc80.0nM	0.9417507910849017	0.02830014951869129	0.99931
TUMOR-HT1080-cellline-01-01_Erlotinib_Conc800.0nM	0.926162982289765	0.03339138704382026	1.0199
TUMOR-HT1080-cellline-01-01_Erlotinib_Conc8000.0nM	0.8492303450985199	0.0867820688653665	0.84
TUMOR-HT1080-cellline-01-01_Lapatinib_Conc2.5nM	0.9423758836254313	0.028560699652862277	0.99
TUMOR-HT1080-cellline-01-01_Lapatinib_Conc25.0nM	0.9424811366890292	0.029280320231155732	0.9914
TUMOR-HT1080-cellline-01-01_Lapatinib_Conc250.0nM	0.9389068617460475	0.0369050882628697	1.0123
TUMOR-HT1080-cellline-01-01_Lapatinib_Conc2530.0nM	0.8815959923465696	0.06419142347233472	0.9329999999999999
TUMOR-HT1080-cellline-01-01_Lapatinib_Conc8.0nM	0.9424383758513872	0.028701303583252565	1.0624
TUMOR-HT1080-cellline-01-01_Lapatinib_Conc80.0nM	0.9419317528924628	0.03133884628059898	1.0135
TUMOR-HT1080-cellline-01-01_Lapatinib_Conc800.0nM	0.9255412180131642	0.0503983867165064	0.9390000000000001
TUMOR-HT1080-cellline-01-01_Lapatinib_Conc8000.0nM	0.8372199716649276	0.07383197319583538	0.72
TUMOR-HT1080-cellline-01-01_PD0325901_Conc2.5nM	0.9293202040475842	0.017424717538283722	1.0324
TUMOR-HT1080-cellline-01-01_PD0325901_Conc25.0nM	0.853114133727183	0.07611875407596655	0.78
TUMOR-HT1080-cellline-01-01_PD0325901_Conc250.0nM	0.6882031060728434	0.15387451948142575	0.55
TUMOR-HT1080-cellline-01-01_PD0325901_Conc2530.0nM	0.5266600118971372	0.15068740015095167	0.44
TUMOR-HT1080-cellline-01-01_PD0325901_Conc8.0nM	0.9022905040000309	0.0362445399039269	0.86
TUMOR-HT1080-cellline-01-01_PD0325901_Conc80.0nM	0.7858958431040144	0.10926690335493448	0.62
TUMOR-HT1080-cellline-01-01_PD0325901_Conc800.0nM	0.5985024600072792	0.16165647456716528	0.48
TUMOR-HT1080-cellline-01-01_PD0325901_Conc8000.0nM	0.46441508147803845	0.1501753425533282	0.39
TUMOR-HT1080-cellline-01-01_PLX-4720_Conc2.5nM	0.9448580412202713	0.028646375767188665	1.0048
TUMOR-HT1080-cellline-01-01_PLX-4720_Conc25.0nM	0.9487949634300212	0.02923589750550721	1.038
TUMOR-HT1080-cellline-01-01_PLX-4720_Conc250.0nM	0.9522788854648334	0.03084124844348812	1.0234
TUMOR-HT1080-cellline-01-01_PLX-4720_Conc2530.0nM	0.9282521923609881	0.05555206661211314	0.85
TUMOR-HT1080-cellline-01-01_PLX-4720_Conc8.0nM	0.9466638451706793	0.02886892783642356	1.0197
TUMOR-HT1080-cellline-01-01_PLX-4720_Conc80.0nM	0.9511881772161097	0.029741095562039094	1.0384
TUMOR-HT1080-cellline-01-01_PLX-4720_Conc800.0nM	0.9464056976387898	0.036880180197863204	1.0270000000000001
TUMOR-HT1080-cellline-01-01_PLX-4720_Conc8000.0nM	0.9046282227819011	0.07848721422981204	0.82
TUMOR-HT1080-cellline-01-01_Selumetinib_Conc2.5nM	0.939617254068706	0.025994808940961203	0.963
TUMOR-HT1080-cellline-01-01_Selumetinib_Conc25.0nM	0.917441234370034	0.01800192933375704	0.9936
TUMOR-HT1080-cellline-01-01_Selumetinib_Conc250.0nM	0.8305713705021169	0.07396619421709251	0.65
TUMOR-HT1080-cellline-01-01_Selumetinib_Conc2530.0nM	0.6688184772711143	0.13231348315078875	0.48
TUMOR-HT1080-cellline-01-01_Selumetinib_Conc8.0nM	0.9337565085701213	0.02136054221672974	0.9590000000000001
TUMOR-HT1080-cellline-01-01_Selumetinib_Conc80.0nM	0.8814283618515434	0.0444961241009701	0.9179999999999999
TUMOR-HT1080-cellline-01-01_Selumetinib_Conc800.0nM	0.7603060506631472	0.09591937804961528	0.53
TUMOR-HT1080-cellline-01-01_Selumetinib_Conc8000.0nM	0.5895651471778024	0.14583337839636804	0.41
TUMOR-HT1080-cellline-01-01_Vandetanib_Conc2.5nM	0.9422068768657219	0.02849303713180824	0.932
TUMOR-HT1080-cellline-01-01_Vandetanib_Conc25.0nM	0.9411426397123513	0.02833316343774965	0.958
TUMOR-HT1080-cellline-01-01_Vandetanib_Conc250.0nM	0.9278541303935868	0.022810986493231163	0.986
TUMOR-HT1080-cellline-01-01_Vandetanib_Conc2530.0nM	0.8000772637640765	0.04475446222203994	0.81
TUMOR-HT1080-cellline-01-01_Vandetanib_Conc8.0nM	0.9419490439754856	0.028457611786571305	0.9390000000000001
TUMOR-HT1080-cellline-01-01_Vandetanib_Conc80.0nM	0.9380606139068719	0.027114444967937162	0.9790000000000001
TUMOR-HT1080-cellline-01-01_Vandetanib_Conc800.0nM	0.8959400476386399	0.018868450096587778	0.958
TUMOR-HT1080-cellline-01-01_Vandetanib_Conc8000.0nM	0.6660426886737221	0.02607110257568911	0.39
TUMOR-HT1080-cellline-01-01	0.9423306994466326	0.028516465054663903	1.0
