# Supplementary material for: Mini-batch optimization enables training of ODE models on large-scale datasets
Source: Nat Commun. 2022 Jan 10;13:34. doi: 10.1038/s41467-021-27374-6 (PMC8748893; doi:10.1038/s41467-021-27374-6)
Supplement: Supplementary file 4 — Source data [file 41467_2021_27374_MOESM4_ESM.zip › source_data/drug_response_plots/source_data_cellline_HT144_training.tsv]

	mean	std	measurement
TUMOR-HT144-cellline-01-01_CHIR-265_Conc2.5nM	0.9013985798200743	0.028306246945907457	0.9670000000000001
TUMOR-HT144-cellline-01-01_CHIR-265_Conc25.0nM	0.8906725845422354	0.027938745118894902	1.0875
TUMOR-HT144-cellline-01-01_CHIR-265_Conc250.0nM	0.755645599577812	0.05885329639806831	0.52
TUMOR-HT144-cellline-01-01_CHIR-265_Conc2530.0nM	0.3153332592652108	0.07084533858043578	0.28
TUMOR-HT144-cellline-01-01_CHIR-265_Conc8.0nM	0.8988623340216222	0.027967090268067568	0.89
TUMOR-HT144-cellline-01-01_CHIR-265_Conc80.0nM	0.8594972449237595	0.034122072892103374	0.72
TUMOR-HT144-cellline-01-01_CHIR-265_Conc800.0nM	0.5044586089728172	0.06528619416964311	0.38
TUMOR-HT144-cellline-01-01_CHIR-265_Conc8000.0nM	0.24991083081938975	0.1056731567798601	0.14
TUMOR-HT144-cellline-01-01_Erlotinib_Conc2.5nM	0.9025521239516321	0.028538088745353487	1.11
TUMOR-HT144-cellline-01-01_Erlotinib_Conc25.0nM	0.9025536581214215	0.028667209831565007	0.904
TUMOR-HT144-cellline-01-01_Erlotinib_Conc250.0nM	0.899724755741612	0.02871033067660245	0.932
TUMOR-HT144-cellline-01-01_Erlotinib_Conc2530.0nM	0.8817199836591936	0.03338071915412094	0.83
TUMOR-HT144-cellline-01-01_Erlotinib_Conc8.0nM	0.9025759229047109	0.028583713224413377	1.078
TUMOR-HT144-cellline-01-01_Erlotinib_Conc80.0nM	0.9019387060958541	0.028707789307101078	1.01
TUMOR-HT144-cellline-01-01_Erlotinib_Conc800.0nM	0.8933533590911068	0.03081395734467814	1.004
TUMOR-HT144-cellline-01-01_Erlotinib_Conc8000.0nM	0.8698893579458347	0.03538763046204167	0.56
TUMOR-HT144-cellline-01-01_Lapatinib_Conc2.5nM	0.902690222696964	0.028678167044847283	0.987
TUMOR-HT144-cellline-01-01_Lapatinib_Conc25.0nM	0.9030878650059249	0.029146128702628685	0.951
TUMOR-HT144-cellline-01-01_Lapatinib_Conc250.0nM	0.9027009204713655	0.029112814326725172	0.9440000000000001
TUMOR-HT144-cellline-01-01_Lapatinib_Conc2530.0nM	0.8772550855047869	0.03247669597132944	0.84
TUMOR-HT144-cellline-01-01_Lapatinib_Conc8.0nM	0.9028493805754267	0.028858296448849217	1.0414
TUMOR-HT144-cellline-01-01_Lapatinib_Conc80.0nM	0.9032696507861084	0.029440174890749127	1.0659999999999998
TUMOR-HT144-cellline-01-01_Lapatinib_Conc800.0nM	0.895841192955731	0.028646018011880974	0.9918
TUMOR-HT144-cellline-01-01_Lapatinib_Conc8000.0nM	0.8493527519873286	0.0503019605571755	0.52
TUMOR-HT144-cellline-01-01_PD0325901_Conc2.5nM	0.8900513043299771	0.02593371773967201	0.85
TUMOR-HT144-cellline-01-01_PD0325901_Conc25.0nM	0.7547084314860468	0.11769867772353564	0.53
TUMOR-HT144-cellline-01-01_PD0325901_Conc250.0nM	0.48381631856348967	0.14147930994766375	0.31
TUMOR-HT144-cellline-01-01_PD0325901_Conc2530.0nM	0.28217425317728057	0.0834663471919207	0.24
TUMOR-HT144-cellline-01-01_PD0325901_Conc8.0nM	0.8315844462615312	0.09246243631790832	0.61
TUMOR-HT144-cellline-01-01_PD0325901_Conc80.0nM	0.6208668957858957	0.15934174068069432	0.3
TUMOR-HT144-cellline-01-01_PD0325901_Conc800.0nM	0.3541194439422129	0.09982299098816828	0.22
TUMOR-HT144-cellline-01-01_PD0325901_Conc8000.0nM	0.23698213422822217	0.08001295338174844	0.19
TUMOR-HT144-cellline-01-01_PLX-4720_Conc2.5nM	0.900505119015094	0.02822525419296024	0.955
TUMOR-HT144-cellline-01-01_PLX-4720_Conc25.0nM	0.8823072242858432	0.027744765602781517	0.87
TUMOR-HT144-cellline-01-01_PLX-4720_Conc250.0nM	0.715066681674222	0.043164946415438284	0.71
TUMOR-HT144-cellline-01-01_PLX-4720_Conc2530.0nM	0.44828890096659035	0.09618439608203204	0.45
TUMOR-HT144-cellline-01-01_PLX-4720_Conc8.0nM	0.8960192328369228	0.027771971372367577	1.0236
TUMOR-HT144-cellline-01-01_PLX-4720_Conc80.0nM	0.8395958466283835	0.03247221469120489	0.87
TUMOR-HT144-cellline-01-01_PLX-4720_Conc800.0nM	0.5518309647619425	0.06834669248206401	0.63
TUMOR-HT144-cellline-01-01_PLX-4720_Conc8000.0nM	0.408414526953773	0.11279210444429173	0.28
TUMOR-HT144-cellline-01-01_Selumetinib_Conc2.5nM	0.8983684240372014	0.026022451657300192	1.0158
TUMOR-HT144-cellline-01-01_Selumetinib_Conc25.0nM	0.8557542100222737	0.025800347609885848	0.82
TUMOR-HT144-cellline-01-01_Selumetinib_Conc250.0nM	0.6507385743292722	0.10718368139509869	0.56
TUMOR-HT144-cellline-01-01_Selumetinib_Conc2530.0nM	0.4091057644993576	0.10964294080223592	0.3
TUMOR-HT144-cellline-01-01_Selumetinib_Conc8.0nM	0.887756493480531	0.02053044683498264	0.941
TUMOR-HT144-cellline-01-01_Selumetinib_Conc80.0nM	0.7766769493001722	0.06397109376340013	0.7
TUMOR-HT144-cellline-01-01_Selumetinib_Conc800.0nM	0.5154352368016414	0.11482885426123277	0.43
TUMOR-HT144-cellline-01-01_Selumetinib_Conc8000.0nM	0.3265525526150582	0.08912744058186316	0.29
TUMOR-HT144-cellline-01-01_Vandetanib_Conc2.5nM	0.9024147835058738	0.028485060618425963	0.917
TUMOR-HT144-cellline-01-01_Vandetanib_Conc25.0nM	0.9011392391022222	0.02819669776993335	0.9420000000000001
TUMOR-HT144-cellline-01-01_Vandetanib_Conc250.0nM	0.8878287635539511	0.02887106239871592	1.0119
TUMOR-HT144-cellline-01-01_Vandetanib_Conc2530.0nM	0.7526007312135699	0.06270446851196178	0.902
TUMOR-HT144-cellline-01-01_Vandetanib_Conc8.0nM	0.9021178660370504	0.02841042724365754	0.9109999999999999
TUMOR-HT144-cellline-01-01_Vandetanib_Conc80.0nM	0.8977263290023911	0.027876678180885586	0.87
TUMOR-HT144-cellline-01-01_Vandetanib_Conc800.0nM	0.8573720341998372	0.03803439953656416	0.9932
TUMOR-HT144-cellline-01-01_Vandetanib_Conc8000.0nM	0.5980928886025154	0.11299213021054452	0.88
TUMOR-HT144-cellline-01-01	0.9025393658918999	0.02851558544601655	1.0
