# Supplementary material for: Mini-batch optimization enables training of ODE models on large-scale datasets
Source: Nat Commun. 2022 Jan 10;13:34. doi: 10.1038/s41467-021-27374-6 (PMC8748893; doi:10.1038/s41467-021-27374-6)
Supplement: Supplementary file 4 — Source data [file 41467_2021_27374_MOESM4_ESM.zip › source_data/drug_response_plots/source_data_cellline_HUCCT1_training.tsv]

	mean	std	measurement
TUMOR-HUCCT1-cellline-01-01_CHIR-265_Conc2.5nM	0.9999379290329028	0.04532256051525887	1.0178
TUMOR-HUCCT1-cellline-01-01_CHIR-265_Conc25.0nM	0.976991867672641	0.03241618779477742	1.0336
TUMOR-HUCCT1-cellline-01-01_CHIR-265_Conc250.0nM	0.7722525574028725	0.1013425453435946	0.68
TUMOR-HUCCT1-cellline-01-01_CHIR-265_Conc2530.0nM	0.4798911544393104	0.17910967642122116	0.73
TUMOR-HUCCT1-cellline-01-01_CHIR-265_Conc8.0nM	0.9954981100783916	0.04343133968038478	1.0524
TUMOR-HUCCT1-cellline-01-01_CHIR-265_Conc80.0nM	0.9151706467430779	0.027700465800822555	1.0042
TUMOR-HUCCT1-cellline-01-01_CHIR-265_Conc800.0nM	0.6081025295158341	0.14471880252950853	0.63
TUMOR-HUCCT1-cellline-01-01_CHIR-265_Conc8000.0nM	0.4073126737400403	0.20794341821126916	0.32
TUMOR-HUCCT1-cellline-01-01_Erlotinib_Conc2.5nM	0.9998393944884356	0.04491298809183332	1.0553
TUMOR-HUCCT1-cellline-01-01_Erlotinib_Conc25.0nM	0.980455799109022	0.04470554596532497	1.0477
TUMOR-HUCCT1-cellline-01-01_Erlotinib_Conc250.0nM	0.8604527960515103	0.10063133801118844	0.9390000000000001
TUMOR-HUCCT1-cellline-01-01_Erlotinib_Conc2530.0nM	0.6660595431050381	0.13518347940415967	0.79
TUMOR-HUCCT1-cellline-01-01_Erlotinib_Conc8.0nM	0.9953806208572779	0.0447268657320481	1.0190000000000001
TUMOR-HUCCT1-cellline-01-01_Erlotinib_Conc80.0nM	0.9409667813546744	0.05307791102525191	1.0289
TUMOR-HUCCT1-cellline-01-01_Erlotinib_Conc800.0nM	0.7802877065027524	0.10630123533162805	0.9109999999999999
TUMOR-HUCCT1-cellline-01-01_Erlotinib_Conc8000.0nM	0.586153445511814	0.17749058238038312	0.59
TUMOR-HUCCT1-cellline-01-01_Lapatinib_Conc2.5nM	1.0001857689671234	0.04521552397586631	1.0152
TUMOR-HUCCT1-cellline-01-01_Lapatinib_Conc25.0nM	0.99088432059492	0.041363798292789786	0.9840000000000001
TUMOR-HUCCT1-cellline-01-01_Lapatinib_Conc250.0nM	0.9021424960720454	0.04841295198749105	0.972
TUMOR-HUCCT1-cellline-01-01_Lapatinib_Conc2530.0nM	0.664992316198653	0.13164800340293714	0.86
TUMOR-HUCCT1-cellline-01-01_Lapatinib_Conc8.0nM	0.9977147135118238	0.04387681037182342	0.9948
TUMOR-HUCCT1-cellline-01-01_Lapatinib_Conc80.0nM	0.9723902476801438	0.04014697187839214	1.0041
TUMOR-HUCCT1-cellline-01-01_Lapatinib_Conc800.0nM	0.7793630309849703	0.1163905459989665	0.9
TUMOR-HUCCT1-cellline-01-01_Lapatinib_Conc8000.0nM	0.5748551536702246	0.17831861641003632	0.5
TUMOR-HUCCT1-cellline-01-01_PD0325901_Conc2.5nM	0.9780802012544972	0.03773075974937917	1.0090000000000001
TUMOR-HUCCT1-cellline-01-01_PD0325901_Conc25.0nM	0.8762154951873088	0.10176492532916001	0.84
TUMOR-HUCCT1-cellline-01-01_PD0325901_Conc250.0nM	0.7212338397894497	0.12825032305574402	0.61
TUMOR-HUCCT1-cellline-01-01_PD0325901_Conc2530.0nM	0.5880445408205165	0.1900266108904366	0.58
TUMOR-HUCCT1-cellline-01-01_PD0325901_Conc8.0nM	0.9399325722537235	0.058166061165240694	0.88
TUMOR-HUCCT1-cellline-01-01_PD0325901_Conc80.0nM	0.7992395856236831	0.13492471702223924	0.68
TUMOR-HUCCT1-cellline-01-01_PD0325901_Conc800.0nM	0.6325541393388484	0.16034461188552068	0.56
TUMOR-HUCCT1-cellline-01-01_PD0325901_Conc8000.0nM	0.5682259391404417	0.1994246969295655	0.44
TUMOR-HUCCT1-cellline-01-01_PLX-4720_Conc2.5nM	1.002390464954757	0.04629382431462812	1.0225
TUMOR-HUCCT1-cellline-01-01_PLX-4720_Conc25.0nM	1.0070708243069832	0.04905170441471997	1.0277
TUMOR-HUCCT1-cellline-01-01_PLX-4720_Conc250.0nM	1.0171835868342083	0.06048742701310114	0.981
TUMOR-HUCCT1-cellline-01-01_PLX-4720_Conc2530.0nM	0.9866596511708223	0.05449290129808567	1.001
TUMOR-HUCCT1-cellline-01-01_PLX-4720_Conc8.0nM	1.0038200698972914	0.046991841709788436	0.9840000000000001
TUMOR-HUCCT1-cellline-01-01_PLX-4720_Conc80.0nM	1.0126337666752074	0.054125107465663055	0.9940000000000001
TUMOR-HUCCT1-cellline-01-01_PLX-4720_Conc800.0nM	1.0126168429808782	0.06139273731031677	0.971
TUMOR-HUCCT1-cellline-01-01_PLX-4720_Conc8000.0nM	0.9439934065533453	0.08514157274457086	0.79
TUMOR-HUCCT1-cellline-01-01_Selumetinib_Conc2.5nM	0.9977222004910733	0.043364068985538566	1.0138
TUMOR-HUCCT1-cellline-01-01_Selumetinib_Conc25.0nM	0.9677363626631964	0.0318947651812114	0.929
TUMOR-HUCCT1-cellline-01-01_Selumetinib_Conc250.0nM	0.8324315461650601	0.09429853383254322	0.75
TUMOR-HUCCT1-cellline-01-01_Selumetinib_Conc2530.0nM	0.6508086548489597	0.13264396338246537	0.64
TUMOR-HUCCT1-cellline-01-01_Selumetinib_Conc8.0nM	0.9897085542585188	0.038669163622773006	0.95
TUMOR-HUCCT1-cellline-01-01_Selumetinib_Conc80.0nM	0.9156928503911426	0.0515689725745728	0.83
TUMOR-HUCCT1-cellline-01-01_Selumetinib_Conc800.0nM	0.7391548939828072	0.11048669380521617	0.71
TUMOR-HUCCT1-cellline-01-01_Selumetinib_Conc8000.0nM	0.5749649932107438	0.17088275310957002	0.61
TUMOR-HUCCT1-cellline-01-01_Vandetanib_Conc2.5nM	0.9902617858905487	0.06002364252740303	0.9390000000000001
TUMOR-HUCCT1-cellline-01-01_Vandetanib_Conc25.0nM	0.9732182911846852	0.058033552755014636	0.9540000000000001
TUMOR-HUCCT1-cellline-01-01_Vandetanib_Conc250.0nM	0.8804277993493189	0.05253394681464116	0.956
TUMOR-HUCCT1-cellline-01-01_Vandetanib_Conc2530.0nM	0.5787943436758594	0.14213931577058456	0.83
TUMOR-HUCCT1-cellline-01-01_Vandetanib_Conc8.0nM	0.9840051147210026	0.06138162492525149	0.9359999999999999
TUMOR-HUCCT1-cellline-01-01_Vandetanib_Conc80.0nM	0.9465792408006536	0.05152784329870304	0.976
TUMOR-HUCCT1-cellline-01-01_Vandetanib_Conc800.0nM	0.7476737157891902	0.07812173187123117	0.9359999999999999
TUMOR-HUCCT1-cellline-01-01_Vandetanib_Conc8000.0nM	0.40206038591110804	0.16039159632269087	0.67
TUMOR-HUCCT1-cellline-01-01	1.00153562097707	0.045899716903114035	1.0
