# Supplementary material for: Mini-batch optimization enables training of ODE models on large-scale datasets
Source: Nat Commun. 2022 Jan 10;13:34. doi: 10.1038/s41467-021-27374-6 (PMC8748893; doi:10.1038/s41467-021-27374-6)
Supplement: Supplementary file 4 — Source data [file 41467_2021_27374_MOESM4_ESM.zip › source_data/drug_response_plots/source_data_cellline_HUT78_training.tsv]

	mean	std	measurement
TUMOR-HUT78-cellline-01-01_CHIR-265_Conc2.5nM	0.9873063958154553	0.021690621465181713	1.3030000000000002
TUMOR-HUT78-cellline-01-01_CHIR-265_Conc25.0nM	0.9807856346586128	0.023140723818092436	1.1
TUMOR-HUT78-cellline-01-01_CHIR-265_Conc250.0nM	0.9168660948860788	0.06665413750527187	0.977
TUMOR-HUT78-cellline-01-01_CHIR-265_Conc2530.0nM	0.639296550732917	0.16373160042005355	0.5
TUMOR-HUT78-cellline-01-01_CHIR-265_Conc8.0nM	0.9858303405880863	0.021783970240621738	1.489
TUMOR-HUT78-cellline-01-01_CHIR-265_Conc80.0nM	0.9641297004038556	0.03236906776064897	1.128
TUMOR-HUT78-cellline-01-01_CHIR-265_Conc800.0nM	0.797042206884942	0.11613374892471374	0.66
TUMOR-HUT78-cellline-01-01_CHIR-265_Conc8000.0nM	0.527436178026542	0.19119336761980374	0.18
TUMOR-HUT78-cellline-01-01_Erlotinib_Conc2.5nM	0.9878870478333347	0.021805850679680473	1.483
TUMOR-HUT78-cellline-01-01_Erlotinib_Conc25.0nM	0.9875839963684155	0.02211162126813832	0.965
TUMOR-HUT78-cellline-01-01_Erlotinib_Conc250.0nM	0.9831798419710898	0.02772751127062986	1.229
TUMOR-HUT78-cellline-01-01_Erlotinib_Conc2530.0nM	0.9621163003743061	0.04739021847371238	0.95
TUMOR-HUT78-cellline-01-01_Erlotinib_Conc8.0nM	0.9878152520001919	0.021888317828019525	1.1640000000000001
TUMOR-HUT78-cellline-01-01_Erlotinib_Conc80.0nM	0.9862539489020339	0.02379570556673081	1.355
TUMOR-HUT78-cellline-01-01_Erlotinib_Conc800.0nM	0.9738214859403194	0.03535995359372262	0.75
TUMOR-HUT78-cellline-01-01_Erlotinib_Conc8000.0nM	0.9506729761436075	0.05930556090140158	0.87
TUMOR-HUT78-cellline-01-01_Lapatinib_Conc2.5nM	0.9879647591997468	0.021796625506341226	1.5130000000000001
TUMOR-HUT78-cellline-01-01_Lapatinib_Conc25.0nM	0.9879535421490324	0.02169310771295514	1.2
TUMOR-HUT78-cellline-01-01_Lapatinib_Conc250.0nM	0.9877955309047008	0.02148828203788361	1.307
TUMOR-HUT78-cellline-01-01_Lapatinib_Conc2530.0nM	0.9583494911701782	0.05173183101229663	1.268
TUMOR-HUT78-cellline-01-01_Lapatinib_Conc8.0nM	0.9879662146658827	0.021773296051478534	0.85
TUMOR-HUT78-cellline-01-01_Lapatinib_Conc80.0nM	0.9879368529826541	0.021531826109268154	1.18
TUMOR-HUT78-cellline-01-01_Lapatinib_Conc800.0nM	0.9810388191531766	0.033175122419556294	0.82
TUMOR-HUT78-cellline-01-01_Lapatinib_Conc8000.0nM	0.9172388926351316	0.09568624355908907	0.56
TUMOR-HUT78-cellline-01-01_PD0325901_Conc2.5nM	0.976229590353973	0.01828264902123234	1.0599
TUMOR-HUT78-cellline-01-01_PD0325901_Conc25.0nM	0.8781573212655485	0.10394472382790039	0.4
TUMOR-HUT78-cellline-01-01_PD0325901_Conc250.0nM	0.7035254795665145	0.11972936969601329	0.19
TUMOR-HUT78-cellline-01-01_PD0325901_Conc2530.0nM	0.47086702512041895	0.11783637941820752	0.07
TUMOR-HUT78-cellline-01-01_PD0325901_Conc8.0nM	0.9315556315039508	0.08363243226157328	0.7
TUMOR-HUT78-cellline-01-01_PD0325901_Conc80.0nM	0.8039395668177735	0.12038497575334679	0.22
TUMOR-HUT78-cellline-01-01_PD0325901_Conc800.0nM	0.5747399040212936	0.11425003081834345	0.17
TUMOR-HUT78-cellline-01-01_PD0325901_Conc8000.0nM	0.38716326958690195	0.14834235897164194	0.07
TUMOR-HUT78-cellline-01-01_PLX-4720_Conc2.5nM	0.9954845484534701	0.02916961757364512	0.81
TUMOR-HUT78-cellline-01-01_PLX-4720_Conc25.0nM	1.010983570803385	0.04615320324925421	1.0687
TUMOR-HUT78-cellline-01-01_PLX-4720_Conc250.0nM	1.03975734707215	0.07069586148161432	1.308
TUMOR-HUT78-cellline-01-01_PLX-4720_Conc2530.0nM	1.0305788116743215	0.07306673031330171	1.0692
TUMOR-HUT78-cellline-01-01_PLX-4720_Conc8.0nM	1.0021262930885348	0.038002482048915	1.224
TUMOR-HUT78-cellline-01-01_PLX-4720_Conc80.0nM	1.0240547908411508	0.056421925217659825	1.354
TUMOR-HUT78-cellline-01-01_PLX-4720_Conc800.0nM	1.048184671689825	0.08069599993683418	1.65
TUMOR-HUT78-cellline-01-01_PLX-4720_Conc8000.0nM	0.9920437074490792	0.09705692789269106	1.92
TUMOR-HUT78-cellline-01-01_Selumetinib_Conc2.5nM	0.9852348374697872	0.01978185733964827	0.87
TUMOR-HUT78-cellline-01-01_Selumetinib_Conc25.0nM	0.9598882292954741	0.0178127822229704	0.75
TUMOR-HUT78-cellline-01-01_Selumetinib_Conc250.0nM	0.847223022598944	0.08179515584338802	0.34
TUMOR-HUT78-cellline-01-01_Selumetinib_Conc2530.0nM	0.6427666122403853	0.10204136685000235	0.12
TUMOR-HUT78-cellline-01-01_Selumetinib_Conc8.0nM	0.9787157950876549	0.015701150972052026	0.85
TUMOR-HUT78-cellline-01-01_Selumetinib_Conc80.0nM	0.9165820716415324	0.04904550603188611	0.44
TUMOR-HUT78-cellline-01-01_Selumetinib_Conc800.0nM	0.7505143296120426	0.09544650536267951	0.31
TUMOR-HUT78-cellline-01-01_Selumetinib_Conc8000.0nM	0.5414899036026647	0.11513795600234096	0.12
TUMOR-HUT78-cellline-01-01_Vandetanib_Conc2.5nM	0.9876298844105147	0.022127955569906384	0.966
TUMOR-HUT78-cellline-01-01_Vandetanib_Conc25.0nM	0.9853583746250261	0.024913937205077737	0.912
TUMOR-HUT78-cellline-01-01_Vandetanib_Conc250.0nM	0.9692512855626502	0.03733028846377016	0.9937
TUMOR-HUT78-cellline-01-01_Vandetanib_Conc2530.0nM	0.840416965019028	0.08339514954025104	0.4
TUMOR-HUT78-cellline-01-01_Vandetanib_Conc8.0nM	0.9870291346037792	0.022874321021277143	1.0926
TUMOR-HUT78-cellline-01-01_Vandetanib_Conc80.0nM	0.9809523676051475	0.02979732403915966	1.4409999999999998
TUMOR-HUT78-cellline-01-01_Vandetanib_Conc800.0nM	0.9279588067086945	0.048285224197012484	0.71
TUMOR-HUT78-cellline-01-01_Vandetanib_Conc8000.0nM	0.7277812138747655	0.12457591734228918	0.19
TUMOR-HUT78-cellline-01-01	0.9879205723560227	0.021766062022947254	1.0
