# Supplementary material for: Mini-batch optimization enables training of ODE models on large-scale datasets
Source: Nat Commun. 2022 Jan 10;13:34. doi: 10.1038/s41467-021-27374-6 (PMC8748893; doi:10.1038/s41467-021-27374-6)
Supplement: Supplementary file 4 — Source data [file 41467_2021_27374_MOESM4_ESM.zip › source_data/drug_response_plots/source_data_cellline_IGROV1_training.tsv]

	mean	std	measurement
TUMOR-IGROV1-cellline-01-01_CHIR-265_Conc2.5nM	0.9057557284713615	0.0354075416118101	1.0319
TUMOR-IGROV1-cellline-01-01_CHIR-265_Conc25.0nM	0.9008829162446326	0.035787872104481436	1.0523
TUMOR-IGROV1-cellline-01-01_CHIR-265_Conc250.0nM	0.8172484042835787	0.04610855903692073	0.76
TUMOR-IGROV1-cellline-01-01_CHIR-265_Conc2530.0nM	0.5998580234274923	0.13797042888463174	0.65
TUMOR-IGROV1-cellline-01-01_CHIR-265_Conc8.0nM	0.9045825653234114	0.03547852504287167	0.52
TUMOR-IGROV1-cellline-01-01_CHIR-265_Conc80.0nM	0.8866740739272896	0.033495520157887676	0.9963
TUMOR-IGROV1-cellline-01-01_CHIR-265_Conc800.0nM	0.7086639085740802	0.10989288265930643	0.63
TUMOR-IGROV1-cellline-01-01_CHIR-265_Conc8000.0nM	0.5262807742496324	0.1666686908656842	0.38
TUMOR-IGROV1-cellline-01-01_Erlotinib_Conc2.5nM	0.9060029836308494	0.03541408914235563	0.89
TUMOR-IGROV1-cellline-01-01_Erlotinib_Conc25.0nM	0.9043022885799393	0.03540070680861301	1.0465
TUMOR-IGROV1-cellline-01-01_Erlotinib_Conc250.0nM	0.8805407878065988	0.020853661672958403	0.85
TUMOR-IGROV1-cellline-01-01_Erlotinib_Conc2530.0nM	0.7781130207508621	0.08262778440082118	0.58
TUMOR-IGROV1-cellline-01-01_Erlotinib_Conc8.0nM	0.9055540546512841	0.03541935316038638	1.0605
TUMOR-IGROV1-cellline-01-01_Erlotinib_Conc80.0nM	0.8996540782703158	0.034510627056000484	1.0774
TUMOR-IGROV1-cellline-01-01_Erlotinib_Conc800.0nM	0.8416330316326132	0.023335008112004608	0.76
TUMOR-IGROV1-cellline-01-01_Erlotinib_Conc8000.0nM	0.7165912967296857	0.11922553483276176	0.54
TUMOR-IGROV1-cellline-01-01_Lapatinib_Conc2.5nM	0.9060066117349755	0.03520618033003903	0.96
TUMOR-IGROV1-cellline-01-01_Lapatinib_Conc25.0nM	0.9020629601535936	0.0325961409655239	0.9959
TUMOR-IGROV1-cellline-01-01_Lapatinib_Conc250.0nM	0.8853792536891213	0.04845912178491605	0.88
TUMOR-IGROV1-cellline-01-01_Lapatinib_Conc2530.0nM	0.7686872235925858	0.08868327018171006	0.7
TUMOR-IGROV1-cellline-01-01_Lapatinib_Conc8.0nM	0.9053089703001314	0.03454191908362358	1.0057
TUMOR-IGROV1-cellline-01-01_Lapatinib_Conc80.0nM	0.894619624092258	0.03664769338022722	1.0221
TUMOR-IGROV1-cellline-01-01_Lapatinib_Conc800.0nM	0.850889943184845	0.0650831229047825	0.76
TUMOR-IGROV1-cellline-01-01_Lapatinib_Conc8000.0nM	0.6807872396085679	0.12085444232575805	0.61
TUMOR-IGROV1-cellline-01-01_PD0325901_Conc2.5nM	0.8994149570304348	0.0297762965736256	0.934
TUMOR-IGROV1-cellline-01-01_PD0325901_Conc25.0nM	0.8624576604139108	0.0386101466896357	0.5
TUMOR-IGROV1-cellline-01-01_PD0325901_Conc250.0nM	0.7723012926898469	0.057600711948488294	0.69
TUMOR-IGROV1-cellline-01-01_PD0325901_Conc2530.0nM	0.6417203903915066	0.09205384434062878	0.51
TUMOR-IGROV1-cellline-01-01_PD0325901_Conc8.0nM	0.8873268798578137	0.027589054699779812	0.981
TUMOR-IGROV1-cellline-01-01_PD0325901_Conc80.0nM	0.82254559637545	0.05517877466043438	0.915
TUMOR-IGROV1-cellline-01-01_PD0325901_Conc800.0nM	0.7044588055277052	0.06425197319298248	0.75
TUMOR-IGROV1-cellline-01-01_PD0325901_Conc8000.0nM	0.5992515338774712	0.1083590421019487	0.54
TUMOR-IGROV1-cellline-01-01_Selumetinib_Conc2.5nM	0.9048874065478179	0.034378553865003755	0.9670000000000001
TUMOR-IGROV1-cellline-01-01_Selumetinib_Conc25.0nM	0.8944952935258492	0.028747371407193516	0.988
TUMOR-IGROV1-cellline-01-01_Selumetinib_Conc250.0nM	0.8468025569770434	0.03704056116754065	0.929
TUMOR-IGROV1-cellline-01-01_Selumetinib_Conc2530.0nM	0.746196715601105	0.05267326797035426	0.79
TUMOR-IGROV1-cellline-01-01_Selumetinib_Conc8.0nM	0.9020789956532107	0.03243125622985205	0.948
TUMOR-IGROV1-cellline-01-01_Selumetinib_Conc80.0nM	0.877157377813579	0.028066938316602702	0.948
TUMOR-IGROV1-cellline-01-01_Selumetinib_Conc800.0nM	0.8005489237490444	0.04733366238469087	0.81
TUMOR-IGROV1-cellline-01-01_Selumetinib_Conc8000.0nM	0.6849001664918474	0.07406836307233197	0.64
TUMOR-IGROV1-cellline-01-01	0.9062205579345296	0.03540942666857909	1.0
