# Supplementary material for: Mini-batch optimization enables training of ODE models on large-scale datasets
Source: Nat Commun. 2022 Jan 10;13:34. doi: 10.1038/s41467-021-27374-6 (PMC8748893; doi:10.1038/s41467-021-27374-6)
Supplement: Supplementary file 4 — Source data [file 41467_2021_27374_MOESM4_ESM.zip › source_data/drug_response_plots/source_data_cellline_J82_training.tsv]

	mean	std	measurement
TUMOR-J82-cellline-01-01_CHIR-265_Conc2.5nM	1.0189065942814612	0.01726919518336529	1.0795
TUMOR-J82-cellline-01-01_CHIR-265_Conc25.0nM	1.0094575797607948	0.02014987517682306	1.0993
TUMOR-J82-cellline-01-01_CHIR-265_Conc250.0nM	0.9025366513229885	0.05173226604087859	1.0225
TUMOR-J82-cellline-01-01_CHIR-265_Conc2530.0nM	0.6153561255416707	0.062271252331828134	0.78
TUMOR-J82-cellline-01-01_CHIR-265_Conc8.0nM	1.0166622677378676	0.017917454445694807	0.972
TUMOR-J82-cellline-01-01_CHIR-265_Conc80.0nM	0.9816733933482308	0.02401277634870556	1.0365
TUMOR-J82-cellline-01-01_CHIR-265_Conc800.0nM	0.7622791426867305	0.05975148999417159	0.94
TUMOR-J82-cellline-01-01_CHIR-265_Conc8000.0nM	0.5429353116334397	0.09275846785692116	0.56
TUMOR-J82-cellline-01-01_Erlotinib_Conc2.5nM	1.0196303842023686	0.017073514998774023	1.0349
TUMOR-J82-cellline-01-01_Erlotinib_Conc25.0nM	1.0174908671287366	0.016040397317770492	0.9983
TUMOR-J82-cellline-01-01_Erlotinib_Conc250.0nM	0.9916922099633055	0.014539097087915955	0.924
TUMOR-J82-cellline-01-01_Erlotinib_Conc2530.0nM	0.86705894570741	0.07329421190625818	0.87
TUMOR-J82-cellline-01-01_Erlotinib_Conc8.0nM	1.0192552304870597	0.01701926712054992	1.0354
TUMOR-J82-cellline-01-01_Erlotinib_Conc80.0nM	1.0105459566457506	0.012700836066605508	1.0572
TUMOR-J82-cellline-01-01_Erlotinib_Conc800.0nM	0.9376485012069246	0.05217509407310921	0.953
TUMOR-J82-cellline-01-01_Erlotinib_Conc8000.0nM	0.8068889654723069	0.07703170387759178	0.84
TUMOR-J82-cellline-01-01_Lapatinib_Conc2.5nM	1.0199043595714674	0.017198764585270653	1.0011
TUMOR-J82-cellline-01-01_Lapatinib_Conc25.0nM	1.0178706512377578	0.016946332964027876	1.101
TUMOR-J82-cellline-01-01_Lapatinib_Conc250.0nM	1.0031397338507577	0.02330300632570023	0.956
TUMOR-J82-cellline-01-01_Lapatinib_Conc2530.0nM	0.8540629144531847	0.056537800031278534	0.917
TUMOR-J82-cellline-01-01_Lapatinib_Conc8.0nM	1.0193954839715276	0.01710683897323738	1.0597
TUMOR-J82-cellline-01-01_Lapatinib_Conc80.0nM	1.013719954147586	0.017543374715492322	0.943
TUMOR-J82-cellline-01-01_Lapatinib_Conc800.0nM	0.953793381153849	0.03181137985109491	0.94
TUMOR-J82-cellline-01-01_Lapatinib_Conc8000.0nM	0.774026626371546	0.08305038692088111	0.9440000000000001
TUMOR-J82-cellline-01-01_PD0325901_Conc2.5nM	1.0139178801255402	0.01405917471786081	0.9790000000000001
TUMOR-J82-cellline-01-01_PD0325901_Conc25.0nM	0.9709454927615816	0.026555429306003436	0.89
TUMOR-J82-cellline-01-01_PD0325901_Conc250.0nM	0.8193345262459472	0.08169186761390168	0.84
TUMOR-J82-cellline-01-01_PD0325901_Conc2530.0nM	0.6530689663915132	0.09623237465676594	0.76
TUMOR-J82-cellline-01-01_PD0325901_Conc8.0nM	1.001912652447005	0.012373351313609128	0.907
TUMOR-J82-cellline-01-01_PD0325901_Conc80.0nM	0.9086810982019056	0.057961995836082865	0.919
TUMOR-J82-cellline-01-01_PD0325901_Conc800.0nM	0.7273117049712938	0.07276037103564283	0.89
TUMOR-J82-cellline-01-01_PD0325901_Conc8000.0nM	0.5956195599268931	0.12425214048858133	0.65
TUMOR-J82-cellline-01-01_PLX-4720_Conc2.5nM	1.0199838980560207	0.016865730429820786	1.0137
TUMOR-J82-cellline-01-01_PLX-4720_Conc25.0nM	1.020899965489979	0.015887614628770627	1.0806
TUMOR-J82-cellline-01-01_PLX-4720_Conc250.0nM	1.021530545646478	0.015377593193509943	1.0183
TUMOR-J82-cellline-01-01_PLX-4720_Conc2530.0nM	1.0110346348331414	0.02830607097338847	1.1159999999999999
TUMOR-J82-cellline-01-01_PLX-4720_Conc8.0nM	1.0202772276816006	0.01653750579626423	0.9109999999999999
TUMOR-J82-cellline-01-01_PLX-4720_Conc80.0nM	1.0217335587296557	0.015153027002288901	1.0193
TUMOR-J82-cellline-01-01_PLX-4720_Conc800.0nM	1.0183947870901613	0.018276759016919164	0.9790000000000001
TUMOR-J82-cellline-01-01_PLX-4720_Conc8000.0nM	1.0002487376928557	0.04325207222437692	0.9790000000000001
TUMOR-J82-cellline-01-01_Selumetinib_Conc2.5nM	1.0181352701145827	0.015915268015174847	0.85
TUMOR-J82-cellline-01-01_Selumetinib_Conc25.0nM	1.0045412973461734	0.009399201138763549	1.0522
TUMOR-J82-cellline-01-01_Selumetinib_Conc250.0nM	0.9376129129244966	0.02837720094672629	0.86
TUMOR-J82-cellline-01-01_Selumetinib_Conc2530.0nM	0.7860215868573246	0.056033288086664704	0.925
TUMOR-J82-cellline-01-01_Selumetinib_Conc8.0nM	1.0145661622794688	0.013602105389933172	0.914
TUMOR-J82-cellline-01-01_Selumetinib_Conc80.0nM	0.980486653344187	0.01442750219992691	0.924
TUMOR-J82-cellline-01-01_Selumetinib_Conc800.0nM	0.87083099662822	0.04073170853619769	0.82
TUMOR-J82-cellline-01-01_Selumetinib_Conc8000.0nM	0.7046329281833407	0.07339873839532735	0.79
TUMOR-J82-cellline-01-01_Vandetanib_Conc2.5nM	1.0193390160070464	0.01652630562298255	0.9209999999999999
TUMOR-J82-cellline-01-01_Vandetanib_Conc25.0nM	1.015807294522906	0.013285637323541924	1.0293
TUMOR-J82-cellline-01-01_Vandetanib_Conc250.0nM	0.98271194355538	0.024451494288082683	0.9977
TUMOR-J82-cellline-01-01_Vandetanib_Conc2530.0nM	0.8074572743594539	0.06155764655137045	0.81
TUMOR-J82-cellline-01-01_Vandetanib_Conc8.0nM	1.0184885683894127	0.015607004992089654	0.83
TUMOR-J82-cellline-01-01_Vandetanib_Conc80.0nM	1.0068700156564854	0.010416796030170811	0.9640000000000001
TUMOR-J82-cellline-01-01_Vandetanib_Conc800.0nM	0.9172872153491646	0.0474291046987971	0.941
TUMOR-J82-cellline-01-01_Vandetanib_Conc8000.0nM	0.6718460788953898	0.06360328587528176	0.55
TUMOR-J82-cellline-01-01	1.0197949484009148	0.017092982251640673	1.0
