# Supplementary material for: Mini-batch optimization enables training of ODE models on large-scale datasets
Source: Nat Commun. 2022 Jan 10;13:34. doi: 10.1038/s41467-021-27374-6 (PMC8748893; doi:10.1038/s41467-021-27374-6)
Supplement: Supplementary file 4 — Source data [file 41467_2021_27374_MOESM4_ESM.zip › source_data/drug_response_plots/source_data_cellline_JHOS4_training.tsv]

	mean	std	measurement
TUMOR-JHOS4-cellline-01-01_CHIR-265_Conc2.5nM	0.9926246755817398	0.017930254310196375	1.0185
TUMOR-JHOS4-cellline-01-01_CHIR-265_Conc25.0nM	0.9875473739535222	0.016218392771682962	1.1540000000000001
TUMOR-JHOS4-cellline-01-01_CHIR-265_Conc250.0nM	0.9271423641148987	0.04133327438166238	0.941
TUMOR-JHOS4-cellline-01-01_CHIR-265_Conc2530.0nM	0.6428520283739159	0.11714954707154447	0.69
TUMOR-JHOS4-cellline-01-01_CHIR-265_Conc8.0nM	0.9915139746269329	0.017360227347942625	1.2309999999999999
TUMOR-JHOS4-cellline-01-01_CHIR-265_Conc80.0nM	0.972283323828951	0.01842856732535072	1.0459
TUMOR-JHOS4-cellline-01-01_CHIR-265_Conc800.0nM	0.8045202338301101	0.07901573414052089	1.138
TUMOR-JHOS4-cellline-01-01_CHIR-265_Conc8000.0nM	0.5292529171333705	0.11880076637247891	0.29
TUMOR-JHOS4-cellline-01-01_Erlotinib_Conc2.5nM	0.9927874747307925	0.017874198773691365	0.9961
TUMOR-JHOS4-cellline-01-01_Erlotinib_Conc25.0nM	0.9892141686804727	0.014556561827319344	0.948
TUMOR-JHOS4-cellline-01-01_Erlotinib_Conc250.0nM	0.9526342563729029	0.023546273841434852	0.66
TUMOR-JHOS4-cellline-01-01_Erlotinib_Conc2530.0nM	0.7977242779563919	0.06660105061561652	0.63
TUMOR-JHOS4-cellline-01-01_Erlotinib_Conc8.0nM	0.9921242751300312	0.017091881999567318	1.158
TUMOR-JHOS4-cellline-01-01_Erlotinib_Conc80.0nM	0.9794705152179561	0.009191302001964385	1.0287
TUMOR-JHOS4-cellline-01-01_Erlotinib_Conc800.0nM	0.892534472081557	0.04333295042804704	1.0191
TUMOR-JHOS4-cellline-01-01_Erlotinib_Conc8000.0nM	0.7065807444245227	0.09324864695992258	0.55
TUMOR-JHOS4-cellline-01-01_Lapatinib_Conc2.5nM	0.9927475006730804	0.018201604965418488	1.244
TUMOR-JHOS4-cellline-01-01_Lapatinib_Conc25.0nM	0.9893459216181126	0.018986924006509486	1.13
TUMOR-JHOS4-cellline-01-01_Lapatinib_Conc250.0nM	0.9685807376040116	0.020993432334989768	0.9470000000000001
TUMOR-JHOS4-cellline-01-01_Lapatinib_Conc2530.0nM	0.7764960353599157	0.05631298274403479	0.67
TUMOR-JHOS4-cellline-01-01_Lapatinib_Conc8.0nM	0.9920063947489691	0.018199144880251948	1.11
TUMOR-JHOS4-cellline-01-01_Lapatinib_Conc80.0nM	0.984036749331642	0.01916023861373872	0.943
TUMOR-JHOS4-cellline-01-01_Lapatinib_Conc800.0nM	0.9015877607179572	0.03310352520093429	0.82
TUMOR-JHOS4-cellline-01-01_Lapatinib_Conc8000.0nM	0.6752127555307675	0.06974047755451912	0.47
TUMOR-JHOS4-cellline-01-01_PD0325901_Conc2.5nM	0.9875806460032361	0.018832283567324446	1.0602
TUMOR-JHOS4-cellline-01-01_PD0325901_Conc25.0nM	0.9513337835298852	0.036501374878876724	0.82
TUMOR-JHOS4-cellline-01-01_PD0325901_Conc250.0nM	0.8373366443301785	0.07741902306839035	0.912
TUMOR-JHOS4-cellline-01-01_PD0325901_Conc2530.0nM	0.6794658111681959	0.11207542864100768	0.95
TUMOR-JHOS4-cellline-01-01_PD0325901_Conc8.0nM	0.9763273378667933	0.02483312672079006	1.188
TUMOR-JHOS4-cellline-01-01_PD0325901_Conc80.0nM	0.9065175994610664	0.0606425586841762	1.0241
TUMOR-JHOS4-cellline-01-01_PD0325901_Conc800.0nM	0.7523555117621495	0.08707458816164906	0.972
TUMOR-JHOS4-cellline-01-01_PD0325901_Conc8000.0nM	0.618848279896344	0.1333161092531407	0.68
TUMOR-JHOS4-cellline-01-01_PLX-4720_Conc2.5nM	0.993328987478183	0.01824376557407104	0.914
TUMOR-JHOS4-cellline-01-01_PLX-4720_Conc25.0nM	0.9948492997728231	0.018747135790384936	0.948
TUMOR-JHOS4-cellline-01-01_PLX-4720_Conc250.0nM	0.9963103477059508	0.021814972872086037	0.82
TUMOR-JHOS4-cellline-01-01_PLX-4720_Conc2530.0nM	0.9803070442188302	0.03631988860177425	0.86
TUMOR-JHOS4-cellline-01-01_PLX-4720_Conc8.0nM	0.9938064563515614	0.018329231146464293	1.0298
TUMOR-JHOS4-cellline-01-01_PLX-4720_Conc80.0nM	0.996292911134254	0.02004055528406694	0.94
TUMOR-JHOS4-cellline-01-01_PLX-4720_Conc800.0nM	0.9917325806331692	0.025263142054131656	1.15
TUMOR-JHOS4-cellline-01-01_PLX-4720_Conc8000.0nM	0.9649303325720389	0.04641180934648945	0.88
TUMOR-JHOS4-cellline-01-01_Selumetinib_Conc2.5nM	0.9916463655320144	0.017263860858142428	1.0121
TUMOR-JHOS4-cellline-01-01_Selumetinib_Conc25.0nM	0.9794524678562025	0.012842685343293893	0.9079999999999999
TUMOR-JHOS4-cellline-01-01_Selumetinib_Conc250.0nM	0.9169752898411504	0.041945967520033565	0.81
TUMOR-JHOS4-cellline-01-01_Selumetinib_Conc2530.0nM	0.7903263130374972	0.05589781387969116	0.77
TUMOR-JHOS4-cellline-01-01_Selumetinib_Conc8.0nM	0.9885322661200304	0.015453327026667199	1.0974
TUMOR-JHOS4-cellline-01-01_Selumetinib_Conc80.0nM	0.9564231733016184	0.022275438079678436	0.965
TUMOR-JHOS4-cellline-01-01_Selumetinib_Conc800.0nM	0.8625796941185649	0.05098697011453787	0.88
TUMOR-JHOS4-cellline-01-01_Selumetinib_Conc8000.0nM	0.7081325613960787	0.0786204806205639	0.84
TUMOR-JHOS4-cellline-01-01_Vandetanib_Conc2.5nM	0.9919807519870684	0.0177431251155224	0.946
TUMOR-JHOS4-cellline-01-01_Vandetanib_Conc25.0nM	0.9846880830198994	0.015967928261182294	0.87
TUMOR-JHOS4-cellline-01-01_Vandetanib_Conc250.0nM	0.9339724239169597	0.03953009167103277	0.89
TUMOR-JHOS4-cellline-01-01_Vandetanib_Conc2530.0nM	0.71842280206704	0.07091707848632416	0.47
TUMOR-JHOS4-cellline-01-01_Vandetanib_Conc8.0nM	0.9899812231856051	0.0170067391009886	0.9440000000000001
TUMOR-JHOS4-cellline-01-01_Vandetanib_Conc80.0nM	0.9697084553891164	0.020065400041875948	0.9059999999999999
TUMOR-JHOS4-cellline-01-01_Vandetanib_Conc800.0nM	0.8534641169315227	0.06037183366727105	0.62
TUMOR-JHOS4-cellline-01-01_Vandetanib_Conc8000.0nM	0.5831480092409593	0.09102852401398549	0.29
TUMOR-JHOS4-cellline-01-01	0.9930714690286884	0.018225798610592446	1.0
