# Supplementary material for: Mini-batch optimization enables training of ODE models on large-scale datasets
Source: Nat Commun. 2022 Jan 10;13:34. doi: 10.1038/s41467-021-27374-6 (PMC8748893; doi:10.1038/s41467-021-27374-6)
Supplement: Supplementary file 4 — Source data [file 41467_2021_27374_MOESM4_ESM.zip › source_data/drug_response_plots/source_data_cellline_JM1_training.tsv]

	mean	std	measurement
TUMOR-JM1-cellline-01-01_CHIR-265_Conc2.5nM	1.0343346527817232	0.03396739244477625	1.268
TUMOR-JM1-cellline-01-01_CHIR-265_Conc25.0nM	1.0314835065993544	0.03364510076375366	0.89
TUMOR-JM1-cellline-01-01_CHIR-265_Conc250.0nM	0.9893107112375754	0.0384472642443456	0.9309999999999999
TUMOR-JM1-cellline-01-01_CHIR-265_Conc2530.0nM	0.8834094641169029	0.13103257960842654	1.109
TUMOR-JM1-cellline-01-01_CHIR-265_Conc8.0nM	1.0336707966102967	0.0338549983471543	1.0843
TUMOR-JM1-cellline-01-01_CHIR-265_Conc80.0nM	1.0225518928582062	0.02770497342180595	0.68
TUMOR-JM1-cellline-01-01_CHIR-265_Conc800.0nM	0.9368235432927557	0.09659790789404171	0.88
TUMOR-JM1-cellline-01-01_CHIR-265_Conc8000.0nM	0.8500411192664895	0.1529432272153423	0.87
TUMOR-JM1-cellline-01-01_Erlotinib_Conc2.5nM	1.0345639859632527	0.033979624432639514	0.902
TUMOR-JM1-cellline-01-01_Erlotinib_Conc25.0nM	1.0343922998018567	0.033877407377636226	0.83
TUMOR-JM1-cellline-01-01_Erlotinib_Conc250.0nM	1.0257764604165875	0.017574726742533377	0.76
TUMOR-JM1-cellline-01-01_Erlotinib_Conc2530.0nM	0.9838404137409673	0.0672662233050083	0.82
TUMOR-JM1-cellline-01-01_Erlotinib_Conc8.0nM	1.0345271015977882	0.03395352553024808	1.119
TUMOR-JM1-cellline-01-01_Erlotinib_Conc80.0nM	1.0328406405963093	0.031065411706821897	1.0985
TUMOR-JM1-cellline-01-01_Erlotinib_Conc800.0nM	1.0101893465150869	0.026709304856413346	1.115
TUMOR-JM1-cellline-01-01_Erlotinib_Conc8000.0nM	0.9657229438452257	0.09538907364083643	1.0645
TUMOR-JM1-cellline-01-01_Lapatinib_Conc2.5nM	1.034552259632459	0.03399470012236478	1.143
TUMOR-JM1-cellline-01-01_Lapatinib_Conc25.0nM	1.034142051604924	0.03408999272421005	0.9790000000000001
TUMOR-JM1-cellline-01-01_Lapatinib_Conc250.0nM	1.0298056148044454	0.0356992676057386	0.983
TUMOR-JM1-cellline-01-01_Lapatinib_Conc2530.0nM	0.9451665016014731	0.0867033022610975	0.932
TUMOR-JM1-cellline-01-01_Lapatinib_Conc8.0nM	1.034476923228914	0.034010244494465554	1.271
TUMOR-JM1-cellline-01-01_Lapatinib_Conc80.0nM	1.032040771792523	0.034765529917895624	0.78
TUMOR-JM1-cellline-01-01_Lapatinib_Conc800.0nM	1.0090921619741868	0.02796116613592721	1.0808
TUMOR-JM1-cellline-01-01_Lapatinib_Conc8000.0nM	0.867907454684725	0.12208539198904247	1.0559
TUMOR-JM1-cellline-01-01_PD0325901_Conc2.5nM	1.0311849110112143	0.029161718310119964	1.0006700000000002
TUMOR-JM1-cellline-01-01_PD0325901_Conc25.0nM	1.007375954813796	0.016740877071164787	0.83
TUMOR-JM1-cellline-01-01_PD0325901_Conc250.0nM	0.9213604623610012	0.09009349323599311	0.87
TUMOR-JM1-cellline-01-01_PD0325901_Conc2530.0nM	0.8071878440666028	0.15625722974065806	0.79
TUMOR-JM1-cellline-01-01_PD0325901_Conc8.0nM	1.0238952312960565	0.020708883526489245	1.188
TUMOR-JM1-cellline-01-01_PD0325901_Conc80.0nM	0.9734628336418638	0.05103545036065205	0.927
TUMOR-JM1-cellline-01-01_PD0325901_Conc800.0nM	0.8626084540692563	0.12760961563237083	1.0767
TUMOR-JM1-cellline-01-01_PD0325901_Conc8000.0nM	0.7572645820782672	0.17962691774595796	1.163
TUMOR-JM1-cellline-01-01_PLX-4720_Conc2.5nM	1.0352075122452213	0.03418839225968125	1.0582
TUMOR-JM1-cellline-01-01_PLX-4720_Conc25.0nM	1.0397322634492168	0.037161040180091594	1.409
TUMOR-JM1-cellline-01-01_PLX-4720_Conc250.0nM	1.0535596352582313	0.06057481255941117	1.307
TUMOR-JM1-cellline-01-01_PLX-4720_Conc2530.0nM	1.0335371880044926	0.034733773300887553	0.9570000000000001
TUMOR-JM1-cellline-01-01_PLX-4720_Conc8.0nM	1.0364697349041292	0.03474119798441737	1.109
TUMOR-JM1-cellline-01-01_PLX-4720_Conc80.0nM	1.046582464372186	0.046610622721717856	1.109
TUMOR-JM1-cellline-01-01_PLX-4720_Conc800.0nM	1.0488673598445657	0.05068832658423744	1.0625
TUMOR-JM1-cellline-01-01_PLX-4720_Conc8000.0nM	1.0219479486983605	0.048636536405131	1.005
TUMOR-JM1-cellline-01-01_Selumetinib_Conc2.5nM	1.0338220608945343	0.03331751615029732	0.9259999999999999
TUMOR-JM1-cellline-01-01_Selumetinib_Conc25.0nM	1.0277480343110554	0.02754572722180238	1.265
TUMOR-JM1-cellline-01-01_Selumetinib_Conc250.0nM	0.9928422510736261	0.020775461564063596	1.167
TUMOR-JM1-cellline-01-01_Selumetinib_Conc2530.0nM	0.900690188081416	0.097766393347441	1.0153
TUMOR-JM1-cellline-01-01_Selumetinib_Conc8.0nM	1.0322070052069416	0.031864305426114445	0.975
TUMOR-JM1-cellline-01-01_Selumetinib_Conc80.0nM	1.0164825944972424	0.015498546579976893	0.84
TUMOR-JM1-cellline-01-01_Selumetinib_Conc800.0nM	0.9523882745969576	0.061267969324644185	0.86
TUMOR-JM1-cellline-01-01_Selumetinib_Conc8000.0nM	0.8450037971219961	0.13362874415771134	0.72
TUMOR-JM1-cellline-01-01_Vandetanib_Conc2.5nM	1.0340878223787917	0.03278304697770427	0.65
TUMOR-JM1-cellline-01-01_Vandetanib_Conc25.0nM	1.029858068344246	0.02314914378078821	0.78
TUMOR-JM1-cellline-01-01_Vandetanib_Conc250.0nM	1.001951800240326	0.04963730796156093	1.0967
TUMOR-JM1-cellline-01-01_Vandetanib_Conc2530.0nM	0.9260134807328237	0.12494836191048253	1.161
TUMOR-JM1-cellline-01-01_Vandetanib_Conc8.0nM	1.0330198810518103	0.030213642544746577	0.73
TUMOR-JM1-cellline-01-01_Vandetanib_Conc80.0nM	1.0209779671502404	0.015642363925066533	0.9209999999999999
TUMOR-JM1-cellline-01-01_Vandetanib_Conc800.0nM	0.9714686787852698	0.093047640871916	1.0641
TUMOR-JM1-cellline-01-01_Vandetanib_Conc8000.0nM	0.8705760113737231	0.1623099319314786	1.163
TUMOR-JM1-cellline-01-01	1.0345806707603935	0.0339914749506122	1.0
