# Supplementary material for: Mini-batch optimization enables training of ODE models on large-scale datasets
Source: Nat Commun. 2022 Jan 10;13:34. doi: 10.1038/s41467-021-27374-6 (PMC8748893; doi:10.1038/s41467-021-27374-6)
Supplement: Supplementary file 4 — Source data [file 41467_2021_27374_MOESM4_ESM.zip › source_data/drug_response_plots/source_data_cellline_JMSU1_training.tsv]

	mean	std	measurement
TUMOR-JMSU1-cellline-01-01_CHIR-265_Conc2.5nM	0.915113897338084	0.027563323077381404	1.0814
TUMOR-JMSU1-cellline-01-01_CHIR-265_Conc25.0nM	0.9082439796223241	0.021755975983504386	1.0832
TUMOR-JMSU1-cellline-01-01_CHIR-265_Conc250.0nM	0.8289673713813283	0.04889186940215258	0.48
TUMOR-JMSU1-cellline-01-01_CHIR-265_Conc2530.0nM	0.5053259742147955	0.08762838002390205	0.49
TUMOR-JMSU1-cellline-01-01_CHIR-265_Conc8.0nM	0.9135533091236857	0.02629340086039359	0.983
TUMOR-JMSU1-cellline-01-01_CHIR-265_Conc80.0nM	0.8904382141797221	0.016966539658545284	0.78
TUMOR-JMSU1-cellline-01-01_CHIR-265_Conc800.0nM	0.6988885786910506	0.11128465569472645	0.39
TUMOR-JMSU1-cellline-01-01_CHIR-265_Conc8000.0nM	0.37774087085643415	0.111324851708526	0.14
TUMOR-JMSU1-cellline-01-01_Erlotinib_Conc2.5nM	0.9155614922844807	0.02760022100702027	1.0198
TUMOR-JMSU1-cellline-01-01_Erlotinib_Conc25.0nM	0.914991079921214	0.026903759728553633	1.0944
TUMOR-JMSU1-cellline-01-01_Erlotinib_Conc250.0nM	0.9064513660068764	0.02218949708749785	1.0409
TUMOR-JMSU1-cellline-01-01_Erlotinib_Conc2530.0nM	0.8424526364860793	0.03895505205983134	0.56
TUMOR-JMSU1-cellline-01-01_Erlotinib_Conc8.0nM	0.9154238029059061	0.02742528205758708	1.02
TUMOR-JMSU1-cellline-01-01_Erlotinib_Conc80.0nM	0.9129384330152313	0.02553191186364944	1.113
TUMOR-JMSU1-cellline-01-01_Erlotinib_Conc800.0nM	0.8891113585155324	0.019913863602559534	0.988
TUMOR-JMSU1-cellline-01-01_Erlotinib_Conc8000.0nM	0.7741288611335724	0.08057485714201809	0.31
TUMOR-JMSU1-cellline-01-01_Lapatinib_Conc2.5nM	0.9159513930920118	0.027442007438857455	0.988
TUMOR-JMSU1-cellline-01-01_Lapatinib_Conc25.0nM	0.9164094532523286	0.02746760164181189	1.0679
TUMOR-JMSU1-cellline-01-01_Lapatinib_Conc250.0nM	0.9224287287319338	0.034932126437015654	1.0921
TUMOR-JMSU1-cellline-01-01_Lapatinib_Conc2530.0nM	0.8751379786928212	0.038519587134110515	1.022
TUMOR-JMSU1-cellline-01-01_Lapatinib_Conc8.0nM	0.9160641965674552	0.027432061130805634	0.9229999999999999
TUMOR-JMSU1-cellline-01-01_Lapatinib_Conc80.0nM	0.917818388469392	0.028110370055756666	1.0313
TUMOR-JMSU1-cellline-01-01_Lapatinib_Conc800.0nM	0.923175757167145	0.04311929537897038	1.112
TUMOR-JMSU1-cellline-01-01_Lapatinib_Conc8000.0nM	0.7951827746557034	0.09591783826232562	0.8
TUMOR-JMSU1-cellline-01-01_PD0325901_Conc2.5nM	0.9105008999666488	0.02671323531886038	0.9989
TUMOR-JMSU1-cellline-01-01_PD0325901_Conc25.0nM	0.8745391674964089	0.02947608996162607	0.943
TUMOR-JMSU1-cellline-01-01_PD0325901_Conc250.0nM	0.718103628444337	0.08773738113597064	0.75
TUMOR-JMSU1-cellline-01-01_PD0325901_Conc2530.0nM	0.5376905700211084	0.13728392126269362	0.41
TUMOR-JMSU1-cellline-01-01_PD0325901_Conc8.0nM	0.9004613440430843	0.026043225493704473	0.963
TUMOR-JMSU1-cellline-01-01_PD0325901_Conc80.0nM	0.8166279454797992	0.04459107095624361	0.917
TUMOR-JMSU1-cellline-01-01_PD0325901_Conc800.0nM	0.6159573873040073	0.12154064428282166	0.6
TUMOR-JMSU1-cellline-01-01_PD0325901_Conc8000.0nM	0.4736111820704302	0.14791363262939908	0.26
TUMOR-JMSU1-cellline-01-01_PLX-4720_Conc2.5nM	0.9160750556496726	0.028065937845997584	0.9440000000000001
TUMOR-JMSU1-cellline-01-01_PLX-4720_Conc25.0nM	0.9185222441174006	0.030584530229714278	0.9690000000000001
TUMOR-JMSU1-cellline-01-01_PLX-4720_Conc250.0nM	0.9216589418969153	0.03645730595307069	1.0624
TUMOR-JMSU1-cellline-01-01_PLX-4720_Conc2530.0nM	0.9090945692213044	0.03889308740777833	0.83
TUMOR-JMSU1-cellline-01-01_PLX-4720_Conc8.0nM	0.9168425137866467	0.02877375224301255	1.0125
TUMOR-JMSU1-cellline-01-01_PLX-4720_Conc80.0nM	0.9209436623199005	0.03394950332586569	0.9967
TUMOR-JMSU1-cellline-01-01_PLX-4720_Conc800.0nM	0.9179657177879937	0.036607538503787604	0.9914
TUMOR-JMSU1-cellline-01-01_PLX-4720_Conc8000.0nM	0.894819491313162	0.04870916695095247	0.4
TUMOR-JMSU1-cellline-01-01_Selumetinib_Conc2.5nM	0.9141448096895111	0.027161208862414726	1.0556
TUMOR-JMSU1-cellline-01-01_Selumetinib_Conc25.0nM	0.9018651814669129	0.02339899540745084	0.9209999999999999
TUMOR-JMSU1-cellline-01-01_Selumetinib_Conc250.0nM	0.8348249992541399	0.03613439886123483	0.82
TUMOR-JMSU1-cellline-01-01_Selumetinib_Conc2530.0nM	0.6773843531562013	0.0906211015807302	0.68
TUMOR-JMSU1-cellline-01-01_Selumetinib_Conc8.0nM	0.9109718416607496	0.026094046570796135	0.89
TUMOR-JMSU1-cellline-01-01_Selumetinib_Conc80.0nM	0.8785075778185091	0.020175793652041807	0.917
TUMOR-JMSU1-cellline-01-01_Selumetinib_Conc800.0nM	0.7680702260018248	0.0638985543686258	0.71
TUMOR-JMSU1-cellline-01-01_Selumetinib_Conc8000.0nM	0.5881575309467172	0.12653437390917638	0.39
TUMOR-JMSU1-cellline-01-01_Vandetanib_Conc2.5nM	0.9154257835391808	0.02750987744457222	0.89
TUMOR-JMSU1-cellline-01-01_Vandetanib_Conc25.0nM	0.9138048287486742	0.02590864058330093	0.9
TUMOR-JMSU1-cellline-01-01_Vandetanib_Conc250.0nM	0.8965569108594368	0.018743694409853073	0.9
TUMOR-JMSU1-cellline-01-01_Vandetanib_Conc2530.0nM	0.7464231930688288	0.08075957486899646	0.45
TUMOR-JMSU1-cellline-01-01_Vandetanib_Conc8.0nM	0.9150246038484051	0.027112384292043424	0.903
TUMOR-JMSU1-cellline-01-01_Vandetanib_Conc80.0nM	0.9094832859493046	0.022625404590469866	0.9570000000000001
TUMOR-JMSU1-cellline-01-01_Vandetanib_Conc800.0nM	0.8591715151775323	0.03424940790379287	0.83
TUMOR-JMSU1-cellline-01-01_Vandetanib_Conc8000.0nM	0.6115041574729548	0.10737594018919093	0.19
TUMOR-JMSU1-cellline-01-01	0.9156241992522529	0.027680412772571727	1.0
