# Supplementary material for: Mini-batch optimization enables training of ODE models on large-scale datasets
Source: Nat Commun. 2022 Jan 10;13:34. doi: 10.1038/s41467-021-27374-6 (PMC8748893; doi:10.1038/s41467-021-27374-6)
Supplement: Supplementary file 4 — Source data [file 41467_2021_27374_MOESM4_ESM.zip › source_data/drug_response_plots/source_data_cellline_K029AX_training.tsv]

	mean	std	measurement
TUMOR-K029AX-cellline-01-01_CHIR-265_Conc2.5nM	0.9539407146416117	0.03583336060272347	0.982
TUMOR-K029AX-cellline-01-01_CHIR-265_Conc25.0nM	0.9286935465129178	0.04096236179537486	1.0221
TUMOR-K029AX-cellline-01-01_CHIR-265_Conc250.0nM	0.6973049471441498	0.0598355189249816	0.64
TUMOR-K029AX-cellline-01-01_CHIR-265_Conc2530.0nM	0.3466153056184488	0.10323249845949228	0.42
TUMOR-K029AX-cellline-01-01_CHIR-265_Conc8.0nM	0.9478144471362848	0.03657263029870989	0.932
TUMOR-K029AX-cellline-01-01_CHIR-265_Conc80.0nM	0.8587751279501689	0.04506142036965064	0.89
TUMOR-K029AX-cellline-01-01_CHIR-265_Conc800.0nM	0.4685938523426265	0.06460474059134884	0.48
TUMOR-K029AX-cellline-01-01_CHIR-265_Conc8000.0nM	0.3090861037686108	0.11999910288295583	0.36
TUMOR-K029AX-cellline-01-01_Erlotinib_Conc2.5nM	0.9564205858333741	0.036044137732636164	1.136
TUMOR-K029AX-cellline-01-01_Erlotinib_Conc25.0nM	0.9569617717987786	0.03688547680827433	0.9079999999999999
TUMOR-K029AX-cellline-01-01_Erlotinib_Conc250.0nM	0.9540381955410252	0.03954667697528488	1.148
TUMOR-K029AX-cellline-01-01_Erlotinib_Conc2530.0nM	0.9218216963533827	0.04223756153376602	1.111
TUMOR-K029AX-cellline-01-01_Erlotinib_Conc8.0nM	0.9566065179476645	0.0362690321239648	1.217
TUMOR-K029AX-cellline-01-01_Erlotinib_Conc80.0nM	0.9568011211924421	0.038046109428371944	1.335
TUMOR-K029AX-cellline-01-01_Erlotinib_Conc800.0nM	0.9440684596547315	0.04062804848550802	1.162
TUMOR-K029AX-cellline-01-01_Erlotinib_Conc8000.0nM	0.8929322296440324	0.053896524043526836	1.0549
TUMOR-K029AX-cellline-01-01_Lapatinib_Conc2.5nM	0.9567270790861568	0.035970019433143804	1.006
TUMOR-K029AX-cellline-01-01_Lapatinib_Conc25.0nM	0.958823567688731	0.03606513652759725	1.0149
TUMOR-K029AX-cellline-01-01_Lapatinib_Conc250.0nM	0.9620247408245384	0.037465572923157005	0.971
TUMOR-K029AX-cellline-01-01_Lapatinib_Conc2530.0nM	0.9214725791445524	0.03911122654586242	0.985
TUMOR-K029AX-cellline-01-01_Lapatinib_Conc8.0nM	0.9573835911427324	0.03596260082686617	1.146
TUMOR-K029AX-cellline-01-01_Lapatinib_Conc80.0nM	0.9610921128870968	0.03689192341185435	1.126
TUMOR-K029AX-cellline-01-01_Lapatinib_Conc800.0nM	0.9514787324511712	0.028237042752658103	1.0237
TUMOR-K029AX-cellline-01-01_Lapatinib_Conc8000.0nM	0.8782966630592938	0.08984767075258493	0.31
TUMOR-K029AX-cellline-01-01_PD0325901_Conc2.5nM	0.9359080934922883	0.03184464325374427	0.87
TUMOR-K029AX-cellline-01-01_PD0325901_Conc25.0nM	0.7846702972999464	0.12126979490006758	0.62
TUMOR-K029AX-cellline-01-01_PD0325901_Conc250.0nM	0.5384940447322648	0.11978924963642239	0.41
TUMOR-K029AX-cellline-01-01_PD0325901_Conc2530.0nM	0.3644447822317459	0.09435308925093522	0.36
TUMOR-K029AX-cellline-01-01_PD0325901_Conc8.0nM	0.865269165097051	0.09765649219111354	0.69
TUMOR-K029AX-cellline-01-01_PD0325901_Conc80.0nM	0.6663668073120647	0.15161306786840054	0.5
TUMOR-K029AX-cellline-01-01_PD0325901_Conc800.0nM	0.42199409903634083	0.0889859477116695	0.35
TUMOR-K029AX-cellline-01-01_PD0325901_Conc8000.0nM	0.3240399900515353	0.10695958867931017	0.32
TUMOR-K029AX-cellline-01-01_PLX-4720_Conc2.5nM	0.951687564334712	0.03509981368070378	0.903
TUMOR-K029AX-cellline-01-01_PLX-4720_Conc25.0nM	0.918489513809347	0.03606431436217423	0.955
TUMOR-K029AX-cellline-01-01_PLX-4720_Conc250.0nM	0.7462962413509577	0.05442922974656318	0.73
TUMOR-K029AX-cellline-01-01_PLX-4720_Conc2530.0nM	0.5158780306403583	0.08717225463170816	0.49
TUMOR-K029AX-cellline-01-01_PLX-4720_Conc8.0nM	0.9425440063664844	0.03421920662261232	0.9229999999999999
TUMOR-K029AX-cellline-01-01_PLX-4720_Conc80.0nM	0.8597368470977995	0.05409059317579204	0.85
TUMOR-K029AX-cellline-01-01_PLX-4720_Conc800.0nM	0.6087400776639831	0.09059129185090763	0.58
TUMOR-K029AX-cellline-01-01_PLX-4720_Conc8000.0nM	0.46005903075710786	0.09477273375862405	0.45
TUMOR-K029AX-cellline-01-01_Selumetinib_Conc2.5nM	0.9506397417794272	0.03300065859364921	0.929
TUMOR-K029AX-cellline-01-01_Selumetinib_Conc25.0nM	0.8978039281840748	0.020839651393458298	0.9209999999999999
TUMOR-K029AX-cellline-01-01_Selumetinib_Conc250.0nM	0.6958482479226243	0.09506907896064386	0.54
TUMOR-K029AX-cellline-01-01_Selumetinib_Conc2530.0nM	0.47604309877888795	0.09063193647441094	0.4
TUMOR-K029AX-cellline-01-01_Selumetinib_Conc8.0nM	0.937244608526593	0.02637883995550443	0.97
TUMOR-K029AX-cellline-01-01_Selumetinib_Conc80.0nM	0.8102033510079887	0.059454434547687854	0.73
TUMOR-K029AX-cellline-01-01_Selumetinib_Conc800.0nM	0.5798135788362783	0.098363661447531	0.46
TUMOR-K029AX-cellline-01-01_Selumetinib_Conc8000.0nM	0.40087052609758056	0.08651998404691594	0.32
TUMOR-K029AX-cellline-01-01_Vandetanib_Conc2.5nM	0.9559767990757881	0.035675374519156616	0.81
TUMOR-K029AX-cellline-01-01_Vandetanib_Conc25.0nM	0.952747449903147	0.03356187730192768	0.9840000000000001
TUMOR-K029AX-cellline-01-01_Vandetanib_Conc250.0nM	0.9260570550738544	0.03379913153941561	1.0165
TUMOR-K029AX-cellline-01-01_Vandetanib_Conc2530.0nM	0.735604279319708	0.07304968203434295	0.85
TUMOR-K029AX-cellline-01-01_Vandetanib_Conc8.0nM	0.9551849657820384	0.03510181728923369	0.903
TUMOR-K029AX-cellline-01-01_Vandetanib_Conc80.0nM	0.9452583695647425	0.03103175263213354	0.74
TUMOR-K029AX-cellline-01-01_Vandetanib_Conc800.0nM	0.8718688451662919	0.05227770528437015	0.8
TUMOR-K029AX-cellline-01-01_Vandetanib_Conc8000.0nM	0.5758928750705133	0.10671564192747324	0.12
TUMOR-K029AX-cellline-01-01	0.9563288174312448	0.03594168596230646	1.0
