# Supplementary material for: Mini-batch optimization enables training of ODE models on large-scale datasets
Source: Nat Commun. 2022 Jan 10;13:34. doi: 10.1038/s41467-021-27374-6 (PMC8748893; doi:10.1038/s41467-021-27374-6)
Supplement: Supplementary file 4 — Source data [file 41467_2021_27374_MOESM4_ESM.zip › source_data/drug_response_plots/source_data_cellline_KELLY_training.tsv]

	mean	std	measurement
TUMOR-KELLY-cellline-01-01_Erlotinib_Conc2.5nM	1.0278598215098365	0.02149443358629019	0.82
TUMOR-KELLY-cellline-01-01_Erlotinib_Conc25.0nM	1.027300235224955	0.020573456742553276	1.09
TUMOR-KELLY-cellline-01-01_Erlotinib_Conc250.0nM	1.0214487524097244	0.016008071061880718	0.82
TUMOR-KELLY-cellline-01-01_Erlotinib_Conc2530.0nM	0.9711966052054279	0.04980229085196465	1.251
TUMOR-KELLY-cellline-01-01_Erlotinib_Conc8.0nM	1.0277258727584564	0.021262142702685928	1.239
TUMOR-KELLY-cellline-01-01_Erlotinib_Conc80.0nM	1.0261350216932232	0.01861160306529522	0.87
TUMOR-KELLY-cellline-01-01_Erlotinib_Conc800.0nM	1.0058203117746891	0.024878158221304326	1.237
TUMOR-KELLY-cellline-01-01_Erlotinib_Conc8000.0nM	0.9208889709023218	0.08238679410156759	0.9359999999999999
TUMOR-KELLY-cellline-01-01_Lapatinib_Conc2.5nM	1.0285770191936399	0.02051966451308966	0.948
TUMOR-KELLY-cellline-01-01_Lapatinib_Conc25.0nM	1.028860603811562	0.019705325475012008	0.87
TUMOR-KELLY-cellline-01-01_Lapatinib_Conc250.0nM	1.026893854081044	0.0187262767198736	0.943
TUMOR-KELLY-cellline-01-01_Lapatinib_Conc2530.0nM	0.976673445777265	0.027804238382654497	0.981
TUMOR-KELLY-cellline-01-01_Lapatinib_Conc8.0nM	1.0287718173196647	0.020139979616585445	1.148
TUMOR-KELLY-cellline-01-01_Lapatinib_Conc80.0nM	1.0285409038661153	0.019141984383494296	1.177
TUMOR-KELLY-cellline-01-01_Lapatinib_Conc800.0nM	1.0220204307609717	0.020485355110314053	1.194
TUMOR-KELLY-cellline-01-01_Lapatinib_Conc8000.0nM	0.9035040406612629	0.0857816250949833	0.86
TUMOR-KELLY-cellline-01-01_PD0325901_Conc2.5nM	1.0224198403952998	0.019300261982616453	0.9209999999999999
TUMOR-KELLY-cellline-01-01_PD0325901_Conc25.0nM	0.9815704235147024	0.029966678248686568	0.9009999999999999
TUMOR-KELLY-cellline-01-01_PD0325901_Conc250.0nM	0.8868135747928454	0.08268821975909882	0.76
TUMOR-KELLY-cellline-01-01_PD0325901_Conc2530.0nM	0.7491715664821955	0.1161447627401556	0.64
TUMOR-KELLY-cellline-01-01_PD0325901_Conc8.0nM	1.0111582312166034	0.017424150942476124	1.0270000000000001
TUMOR-KELLY-cellline-01-01_PD0325901_Conc80.0nM	0.9343944886800439	0.061341793036843346	1.083
TUMOR-KELLY-cellline-01-01_PD0325901_Conc800.0nM	0.8246263414581387	0.08314798222645887	0.993
TUMOR-KELLY-cellline-01-01_PD0325901_Conc8000.0nM	0.6752456271057771	0.1747489721379043	0.51
TUMOR-KELLY-cellline-01-01_PLX-4720_Conc2.5nM	1.0292178056541266	0.022409133101200886	1.182
TUMOR-KELLY-cellline-01-01_PLX-4720_Conc25.0nM	1.0374050201986953	0.030775543772200896	1.138
TUMOR-KELLY-cellline-01-01_PLX-4720_Conc250.0nM	1.0551248142002145	0.05553443675181181	1.0913
TUMOR-KELLY-cellline-01-01_PLX-4720_Conc2530.0nM	1.0580265043503239	0.0690067709097309	1.082
TUMOR-KELLY-cellline-01-01_PLX-4720_Conc8.0nM	1.0317072996290615	0.024421380284048295	0.902
TUMOR-KELLY-cellline-01-01_PLX-4720_Conc80.0nM	1.0466566087504248	0.04361297003695562	1.1520000000000001
TUMOR-KELLY-cellline-01-01_PLX-4720_Conc800.0nM	1.0605626115239706	0.06654247920767485	0.83
TUMOR-KELLY-cellline-01-01_PLX-4720_Conc8000.0nM	1.0489199863420997	0.0563066878091358	1.0272
TUMOR-KELLY-cellline-01-01_Selumetinib_Conc2.5nM	1.0262876371051228	0.02043387746770913	0.9229999999999999
TUMOR-KELLY-cellline-01-01_Selumetinib_Conc25.0nM	1.0131824807073757	0.012839096959670343	0.78
TUMOR-KELLY-cellline-01-01_Selumetinib_Conc250.0nM	0.9556828281506144	0.04122747589993669	0.77
TUMOR-KELLY-cellline-01-01_Selumetinib_Conc2530.0nM	0.8598371005641786	0.07329381594058591	0.86
TUMOR-KELLY-cellline-01-01_Selumetinib_Conc8.0nM	1.0228193401027574	0.018073779695633625	1.1
TUMOR-KELLY-cellline-01-01_Selumetinib_Conc80.0nM	0.9906923975858362	0.016264547703288102	1.3419999999999999
TUMOR-KELLY-cellline-01-01_Selumetinib_Conc800.0nM	0.912611081163216	0.06384981672198993	0.88
TUMOR-KELLY-cellline-01-01_Selumetinib_Conc8000.0nM	0.7923129481325902	0.09257549297858514	1.113
TUMOR-KELLY-cellline-01-01_Vandetanib_Conc2.5nM	1.0278275127238312	0.021413613927791307	0.986
TUMOR-KELLY-cellline-01-01_Vandetanib_Conc25.0nM	1.0267480773603836	0.019788926734318778	1.158
TUMOR-KELLY-cellline-01-01_Vandetanib_Conc250.0nM	1.009736843371115	0.014452912612184943	1.0439
TUMOR-KELLY-cellline-01-01_Vandetanib_Conc2530.0nM	0.9084648389920197	0.05721032354947585	0.77
TUMOR-KELLY-cellline-01-01_Vandetanib_Conc8.0nM	1.0276058733206208	0.021007842302751357	1.0578
TUMOR-KELLY-cellline-01-01_Vandetanib_Conc80.0nM	1.0224065700780274	0.016144757381212585	1.0193
TUMOR-KELLY-cellline-01-01_Vandetanib_Conc800.0nM	0.9798478762059177	0.03329356670941054	0.955
TUMOR-KELLY-cellline-01-01_Vandetanib_Conc8000.0nM	0.7740466204286279	0.14734862194309295	0.65
TUMOR-KELLY-cellline-01-01	1.0279204594987799	0.02160184619117876	1.0
