# Supplementary material for: Mini-batch optimization enables training of ODE models on large-scale datasets
Source: Nat Commun. 2022 Jan 10;13:34. doi: 10.1038/s41467-021-27374-6 (PMC8748893; doi:10.1038/s41467-021-27374-6)
Supplement: Supplementary file 4 — Source data [file 41467_2021_27374_MOESM4_ESM.zip › source_data/drug_response_plots/source_data_cellline_KLE_training.tsv]

	mean	std	measurement
TUMOR-KLE-cellline-01-01_CHIR-265_Conc2.5nM	1.0598864959952974	0.02676031671791237	1.307
TUMOR-KLE-cellline-01-01_CHIR-265_Conc25.0nM	1.0496723127160748	0.022538708545235518	1.298
TUMOR-KLE-cellline-01-01_CHIR-265_Conc250.0nM	0.9582266599714624	0.03059076174033375	0.945
TUMOR-KLE-cellline-01-01_CHIR-265_Conc2530.0nM	0.7632661836165406	0.1246931950602615	0.9329999999999999
TUMOR-KLE-cellline-01-01_CHIR-265_Conc8.0nM	1.057414388313815	0.025493835630023932	1.109
TUMOR-KLE-cellline-01-01_CHIR-265_Conc80.0nM	1.0219913718475542	0.018325259663262605	0.9
TUMOR-KLE-cellline-01-01_CHIR-265_Conc800.0nM	0.8533473202400825	0.06408622304160208	0.88
TUMOR-KLE-cellline-01-01_CHIR-265_Conc8000.0nM	0.7212042838151196	0.16600181823501217	0.67
TUMOR-KLE-cellline-01-01_Erlotinib_Conc2.5nM	1.0597503942927766	0.0263705605747372	0.96
TUMOR-KLE-cellline-01-01_Erlotinib_Conc25.0nM	1.0522713421212722	0.022815947917954667	0.955
TUMOR-KLE-cellline-01-01_Erlotinib_Conc250.0nM	1.0106327212056285	0.03854516138122547	0.8
TUMOR-KLE-cellline-01-01_Erlotinib_Conc2530.0nM	0.8419223835115923	0.08621424571787333	0.9309999999999999
TUMOR-KLE-cellline-01-01_Erlotinib_Conc8.0nM	1.057651337221531	0.025013072686073202	1.148
TUMOR-KLE-cellline-01-01_Erlotinib_Conc80.0nM	1.039579658529928	0.021557845517773042	0.902
TUMOR-KLE-cellline-01-01_Erlotinib_Conc800.0nM	0.9426798890962023	0.06018604044771115	0.88
TUMOR-KLE-cellline-01-01_Erlotinib_Conc8000.0nM	0.7439674553043987	0.09982843752756794	0.86
TUMOR-KLE-cellline-01-01_Lapatinib_Conc2.5nM	1.0605898156204865	0.026826493447241518	1.261
TUMOR-KLE-cellline-01-01_Lapatinib_Conc25.0nM	1.0581315199840517	0.02434268757731223	1.225
TUMOR-KLE-cellline-01-01_Lapatinib_Conc250.0nM	1.0283072781968623	0.03494120466561748	1.0301
TUMOR-KLE-cellline-01-01_Lapatinib_Conc2530.0nM	0.8086878125578638	0.10980027448862223	0.965
TUMOR-KLE-cellline-01-01_Lapatinib_Conc8.0nM	1.0600202141368031	0.026100735235424607	1.0605
TUMOR-KLE-cellline-01-01_Lapatinib_Conc80.0nM	1.0505451865275492	0.02316698935800928	0.968
TUMOR-KLE-cellline-01-01_Lapatinib_Conc800.0nM	0.9422396541133814	0.07762810260574175	0.9209999999999999
TUMOR-KLE-cellline-01-01_Lapatinib_Conc8000.0nM	0.6952224084056617	0.11618381539692632	0.88
TUMOR-KLE-cellline-01-01_PD0325901_Conc2.5nM	1.055289004715212	0.025091462970791668	0.981
TUMOR-KLE-cellline-01-01_PD0325901_Conc25.0nM	1.0188488199069892	0.028241973939219022	0.925
TUMOR-KLE-cellline-01-01_PD0325901_Conc250.0nM	0.9110823784399257	0.05504505516645605	0.76
TUMOR-KLE-cellline-01-01_PD0325901_Conc2530.0nM	0.7949159884136405	0.11196631739746005	0.9790000000000001
TUMOR-KLE-cellline-01-01_PD0325901_Conc8.0nM	1.0445961889972173	0.02329239827206042	1.0639
TUMOR-KLE-cellline-01-01_PD0325901_Conc80.0nM	0.9698220894571798	0.04481275468525263	0.77
TUMOR-KLE-cellline-01-01_PD0325901_Conc800.0nM	0.8494974506876808	0.0853259784560982	1.0895
TUMOR-KLE-cellline-01-01_PD0325901_Conc8000.0nM	0.7465614750102549	0.1320289635480289	0.9109999999999999
TUMOR-KLE-cellline-01-01_PLX-4720_Conc2.5nM	1.0625248826187224	0.028150284998142292	1.227
TUMOR-KLE-cellline-01-01_PLX-4720_Conc25.0nM	1.0696136245658754	0.03458558668423317	1.18
TUMOR-KLE-cellline-01-01_PLX-4720_Conc250.0nM	1.0826773215854433	0.054551358222980365	1.0566
TUMOR-KLE-cellline-01-01_PLX-4720_Conc2530.0nM	1.0528050375229339	0.03798758534727003	0.951
TUMOR-KLE-cellline-01-01_PLX-4720_Conc8.0nM	1.064803216345622	0.029909195603819206	1.0023
TUMOR-KLE-cellline-01-01_PLX-4720_Conc80.0nM	1.077602797427858	0.044813745498582754	0.975
TUMOR-KLE-cellline-01-01_PLX-4720_Conc800.0nM	1.0745290244704848	0.04740740487302077	1.0296
TUMOR-KLE-cellline-01-01_PLX-4720_Conc8000.0nM	1.0292302379502045	0.06345832380908016	0.81
TUMOR-KLE-cellline-01-01_Selumetinib_Conc2.5nM	1.0595730122050644	0.026570054725212358	1.111
TUMOR-KLE-cellline-01-01_Selumetinib_Conc25.0nM	1.049309505824132	0.02218460939127865	1.117
TUMOR-KLE-cellline-01-01_Selumetinib_Conc250.0nM	0.9949378194328796	0.02469319131903447	1.0056
TUMOR-KLE-cellline-01-01_Selumetinib_Conc2530.0nM	0.8861908862541649	0.059858646240600465	0.972
TUMOR-KLE-cellline-01-01_Selumetinib_Conc8.0nM	1.0568788402939686	0.025308361542213567	1.127
TUMOR-KLE-cellline-01-01_Selumetinib_Conc80.0nM	1.0303961701805149	0.017702929459887773	1.0574
TUMOR-KLE-cellline-01-01_Selumetinib_Conc800.0nM	0.9433532564605495	0.04213538445256765	1.0213
TUMOR-KLE-cellline-01-01_Selumetinib_Conc8000.0nM	0.8222662930765818	0.0920707038867464	0.8
TUMOR-KLE-cellline-01-01_Vandetanib_Conc2.5nM	1.0589856295643156	0.02592656338556661	1.0675
TUMOR-KLE-cellline-01-01_Vandetanib_Conc25.0nM	1.0469057552130714	0.022611199747952292	0.983
TUMOR-KLE-cellline-01-01_Vandetanib_Conc250.0nM	0.9770155886426009	0.05130782560080547	1.1179999999999999
TUMOR-KLE-cellline-01-01_Vandetanib_Conc2530.0nM	0.7178173929487188	0.10887041286111922	0.62
TUMOR-KLE-cellline-01-01_Vandetanib_Conc8.0nM	1.0554784500370098	0.02425405457517258	0.937
TUMOR-KLE-cellline-01-01_Vandetanib_Conc80.0nM	1.0256733448278754	0.025785475005759326	0.89
TUMOR-KLE-cellline-01-01_Vandetanib_Conc800.0nM	0.8662667280390883	0.08957908473180141	0.73
TUMOR-KLE-cellline-01-01_Vandetanib_Conc8000.0nM	0.5847010784529832	0.1291064210918266	0.37
TUMOR-KLE-cellline-01-01	1.0608346534292539	0.02719738988895971	1.0
