# Supplementary material for: Mini-batch optimization enables training of ODE models on large-scale datasets
Source: Nat Commun. 2022 Jan 10;13:34. doi: 10.1038/s41467-021-27374-6 (PMC8748893; doi:10.1038/s41467-021-27374-6)
Supplement: Supplementary file 4 — Source data [file 41467_2021_27374_MOESM4_ESM.zip › source_data/drug_response_plots/source_data_cellline_KMBC2_training.tsv]

	mean	std	measurement
TUMOR-KMBC2-cellline-01-01_CHIR-265_Conc2.5nM	0.9829926772042219	0.024023381945974	1.045
TUMOR-KMBC2-cellline-01-01_CHIR-265_Conc25.0nM	0.9790508055253111	0.024136544834158623	0.9964
TUMOR-KMBC2-cellline-01-01_CHIR-265_Conc250.0nM	0.9181560232311888	0.03225242069429662	0.86
TUMOR-KMBC2-cellline-01-01_CHIR-265_Conc2530.0nM	0.6438693440492155	0.07522007842009829	0.65
TUMOR-KMBC2-cellline-01-01_CHIR-265_Conc8.0nM	0.9821499032693805	0.024076142240284815	1.03
TUMOR-KMBC2-cellline-01-01_CHIR-265_Conc80.0nM	0.9664055270505483	0.020946916911050585	0.9620000000000001
TUMOR-KMBC2-cellline-01-01_CHIR-265_Conc800.0nM	0.7975786423945809	0.09706880411725169	0.7
TUMOR-KMBC2-cellline-01-01_CHIR-265_Conc8000.0nM	0.5128800378457303	0.07517210264059213	0.33
TUMOR-KMBC2-cellline-01-01_Erlotinib_Conc2.5nM	0.9831997392507612	0.023984581130062254	1.0064
TUMOR-KMBC2-cellline-01-01_Erlotinib_Conc25.0nM	0.9817246961750289	0.023957491746145174	1.0695
TUMOR-KMBC2-cellline-01-01_Erlotinib_Conc250.0nM	0.9539018609199397	0.027508181552110624	1.0209
TUMOR-KMBC2-cellline-01-01_Erlotinib_Conc2530.0nM	0.7893581484273785	0.05610552499745472	0.9840000000000001
TUMOR-KMBC2-cellline-01-01_Erlotinib_Conc8.0nM	0.9828496714634521	0.023961970965592223	0.9917
TUMOR-KMBC2-cellline-01-01_Erlotinib_Conc80.0nM	0.975217495635959	0.023882348758846653	1.0591
TUMOR-KMBC2-cellline-01-01_Erlotinib_Conc800.0nM	0.9042650617186625	0.04377014463671978	1.0022
TUMOR-KMBC2-cellline-01-01_Erlotinib_Conc8000.0nM	0.6616288908279351	0.07611585313153744	0.78
TUMOR-KMBC2-cellline-01-01_Lapatinib_Conc2.5nM	0.9831335176710063	0.02376865912259054	0.968
TUMOR-KMBC2-cellline-01-01_Lapatinib_Conc25.0nM	0.9816754981931373	0.022018901537702393	0.9944
TUMOR-KMBC2-cellline-01-01_Lapatinib_Conc250.0nM	0.9710851249171553	0.019103608420156088	0.987
TUMOR-KMBC2-cellline-01-01_Lapatinib_Conc2530.0nM	0.8035884470049621	0.0781830033104233	0.983
TUMOR-KMBC2-cellline-01-01_Lapatinib_Conc8.0nM	0.9827456130748627	0.023264923753327105	1.0036
TUMOR-KMBC2-cellline-01-01_Lapatinib_Conc80.0nM	0.9788203369701426	0.019756664791427292	1.0383
TUMOR-KMBC2-cellline-01-01_Lapatinib_Conc800.0nM	0.934005869642248	0.03639274475153016	1.0008299999999999
TUMOR-KMBC2-cellline-01-01_Lapatinib_Conc8000.0nM	0.6505332149784107	0.06912454751192784	0.54
TUMOR-KMBC2-cellline-01-01_PD0325901_Conc2.5nM	0.9669816915498874	0.01972648410766399	1.0038
TUMOR-KMBC2-cellline-01-01_PD0325901_Conc25.0nM	0.9062942952708323	0.0715066023870678	0.977
TUMOR-KMBC2-cellline-01-01_PD0325901_Conc250.0nM	0.7678752316655625	0.09269506884311854	0.72
TUMOR-KMBC2-cellline-01-01_PD0325901_Conc2530.0nM	0.6348416814530593	0.09477143167257569	0.37
TUMOR-KMBC2-cellline-01-01_PD0325901_Conc8.0nM	0.9421973836078399	0.05187855485047042	1.0114
TUMOR-KMBC2-cellline-01-01_PD0325901_Conc80.0nM	0.8503789611299037	0.07215172576080034	0.75
TUMOR-KMBC2-cellline-01-01_PD0325901_Conc800.0nM	0.6963824947441123	0.09371665674593097	0.49
TUMOR-KMBC2-cellline-01-01_PD0325901_Conc8000.0nM	0.5839391128580431	0.10717781412954282	0.18
TUMOR-KMBC2-cellline-01-01_PLX-4720_Conc2.5nM	0.9839346276317759	0.02414180742223839	0.972
TUMOR-KMBC2-cellline-01-01_PLX-4720_Conc25.0nM	0.9861074934581417	0.02515947650586144	1.0356
TUMOR-KMBC2-cellline-01-01_PLX-4720_Conc250.0nM	0.9870897746935947	0.025631105838420525	1.0023
TUMOR-KMBC2-cellline-01-01_PLX-4720_Conc2530.0nM	0.9541346656708679	0.06149178351796258	1.004
TUMOR-KMBC2-cellline-01-01_PLX-4720_Conc8.0nM	0.9847433058108788	0.024425298057616996	0.99
TUMOR-KMBC2-cellline-01-01_PLX-4720_Conc80.0nM	0.987609593171854	0.026286575881344736	1.0045
TUMOR-KMBC2-cellline-01-01_PLX-4720_Conc800.0nM	0.9773072411895442	0.0218376113650521	1.0233
TUMOR-KMBC2-cellline-01-01_PLX-4720_Conc8000.0nM	0.9370791739692439	0.08357770370974046	0.9670000000000001
TUMOR-KMBC2-cellline-01-01_Selumetinib_Conc2.5nM	0.9809379373534087	0.02111630654909639	0.9620000000000001
TUMOR-KMBC2-cellline-01-01_Selumetinib_Conc25.0nM	0.9616757727302654	0.015191813812526198	1.0393
TUMOR-KMBC2-cellline-01-01_Selumetinib_Conc250.0nM	0.8837792998013783	0.06581975939441638	0.89
TUMOR-KMBC2-cellline-01-01_Selumetinib_Conc2530.0nM	0.7524740511628043	0.07929409002461597	0.61
TUMOR-KMBC2-cellline-01-01_Selumetinib_Conc8.0nM	0.9757606611037224	0.016008034021547782	0.999967
TUMOR-KMBC2-cellline-01-01_Selumetinib_Conc80.0nM	0.9307481203053406	0.04181010630845855	0.9279999999999999
TUMOR-KMBC2-cellline-01-01_Selumetinib_Conc800.0nM	0.8224877861325659	0.07713767788208768	0.78
TUMOR-KMBC2-cellline-01-01_Selumetinib_Conc8000.0nM	0.6741930215031094	0.06352157620041567	0.46
TUMOR-KMBC2-cellline-01-01_Vandetanib_Conc2.5nM	0.9822828448442642	0.023905726276161495	0.9
TUMOR-KMBC2-cellline-01-01_Vandetanib_Conc25.0nM	0.9771379346603919	0.023813856658853185	0.919
TUMOR-KMBC2-cellline-01-01_Vandetanib_Conc250.0nM	0.9436767557642746	0.020844326787139007	0.98
TUMOR-KMBC2-cellline-01-01_Vandetanib_Conc2530.0nM	0.7287154692838304	0.0634645453334454	0.88
TUMOR-KMBC2-cellline-01-01_Vandetanib_Conc8.0nM	0.9805335046962128	0.023907498583088525	0.9079999999999999
TUMOR-KMBC2-cellline-01-01_Vandetanib_Conc80.0nM	0.9680596010879323	0.02223680993811333	0.919
TUMOR-KMBC2-cellline-01-01_Vandetanib_Conc800.0nM	0.882703007787741	0.04282722605834242	0.929
TUMOR-KMBC2-cellline-01-01_Vandetanib_Conc8000.0nM	0.5305127309288775	0.07939066491240158	0.56
TUMOR-KMBC2-cellline-01-01	0.9833592573834645	0.023998703193726805	1.0
