# Supplementary material for: Mini-batch optimization enables training of ODE models on large-scale datasets
Source: Nat Commun. 2022 Jan 10;13:34. doi: 10.1038/s41467-021-27374-6 (PMC8748893; doi:10.1038/s41467-021-27374-6)
Supplement: Supplementary file 4 — Source data [file 41467_2021_27374_MOESM4_ESM.zip › source_data/drug_response_plots/source_data_cellline_KMRC1_training.tsv]

	mean	std	measurement
TUMOR-KMRC1-cellline-01-01_CHIR-265_Conc2.5nM	0.991081513709761	0.02756119287682268	1.1
TUMOR-KMRC1-cellline-01-01_CHIR-265_Conc25.0nM	0.9739808222656334	0.026286811240072785	1.119
TUMOR-KMRC1-cellline-01-01_CHIR-265_Conc250.0nM	0.8442136882080147	0.054795656903877055	0.73
TUMOR-KMRC1-cellline-01-01_CHIR-265_Conc2530.0nM	0.596550954477421	0.17385389620117486	0.54
TUMOR-KMRC1-cellline-01-01_CHIR-265_Conc8.0nM	0.9870697983098058	0.027555544844748273	1.0793
TUMOR-KMRC1-cellline-01-01_CHIR-265_Conc80.0nM	0.9347303466418726	0.030999504317084137	1.0951
TUMOR-KMRC1-cellline-01-01_CHIR-265_Conc800.0nM	0.7077444529116531	0.11662178379784731	0.76
TUMOR-KMRC1-cellline-01-01_CHIR-265_Conc8000.0nM	0.5298673336698589	0.21149331252797582	0.54
TUMOR-KMRC1-cellline-01-01_Erlotinib_Conc2.5nM	0.998435123418224	0.027638932887726377	1.109
TUMOR-KMRC1-cellline-01-01_Erlotinib_Conc25.0nM	0.9841062507897249	0.030870972093663344	1.0779
TUMOR-KMRC1-cellline-01-01_Erlotinib_Conc250.0nM	0.8890781047691014	0.09816193632638544	0.8
TUMOR-KMRC1-cellline-01-01_Erlotinib_Conc2530.0nM	0.7002416149239334	0.16048304219023946	0.75
TUMOR-KMRC1-cellline-01-01_Erlotinib_Conc8.0nM	0.9956972855725332	0.02721935091759584	0.82
TUMOR-KMRC1-cellline-01-01_Erlotinib_Conc80.0nM	0.9531087692847666	0.056217686500326984	0.82
TUMOR-KMRC1-cellline-01-01_Erlotinib_Conc800.0nM	0.790126685858603	0.13870850962540562	0.82
TUMOR-KMRC1-cellline-01-01_Erlotinib_Conc8000.0nM	0.6248316522628412	0.18124857462621066	0.58
TUMOR-KMRC1-cellline-01-01_Lapatinib_Conc2.5nM	0.9985893015041294	0.028221283651114572	0.9570000000000001
TUMOR-KMRC1-cellline-01-01_Lapatinib_Conc25.0nM	0.9928263439652192	0.030054024476723205	1.149
TUMOR-KMRC1-cellline-01-01_Lapatinib_Conc250.0nM	0.9283529650592012	0.05795042927874922	1.0055
TUMOR-KMRC1-cellline-01-01_Lapatinib_Conc2530.0nM	0.690130931814646	0.1686943503250373	0.72
TUMOR-KMRC1-cellline-01-01_Lapatinib_Conc8.0nM	0.9969999951777817	0.028456777978846635	1.0343
TUMOR-KMRC1-cellline-01-01_Lapatinib_Conc80.0nM	0.9802181260479992	0.03747488720963697	1.105
TUMOR-KMRC1-cellline-01-01_Lapatinib_Conc800.0nM	0.8130882862595279	0.10670902440867941	1.0011
TUMOR-KMRC1-cellline-01-01_Lapatinib_Conc8000.0nM	0.5825030037351996	0.22038982616721403	0.78
TUMOR-KMRC1-cellline-01-01_PD0325901_Conc2.5nM	0.9906657319019697	0.026472306977470352	1.214
TUMOR-KMRC1-cellline-01-01_PD0325901_Conc25.0nM	0.9458900326141311	0.03284332728830137	1.0082
TUMOR-KMRC1-cellline-01-01_PD0325901_Conc250.0nM	0.8146169704042615	0.08940811619021652	0.82
TUMOR-KMRC1-cellline-01-01_PD0325901_Conc2530.0nM	0.7071162024124464	0.18680139235304224	0.7
TUMOR-KMRC1-cellline-01-01_PD0325901_Conc8.0nM	0.9757886230410545	0.027740794423116614	0.77
TUMOR-KMRC1-cellline-01-01_PD0325901_Conc80.0nM	0.8872711997025009	0.053010633514873506	0.75
TUMOR-KMRC1-cellline-01-01_PD0325901_Conc800.0nM	0.7477123324000706	0.1538594758146195	0.63
TUMOR-KMRC1-cellline-01-01_PD0325901_Conc8000.0nM	0.6783832554715648	0.20266848077753152	0.43
TUMOR-KMRC1-cellline-01-01_PLX-4720_Conc2.5nM	1.000192920574644	0.028933933675737804	0.75
TUMOR-KMRC1-cellline-01-01_PLX-4720_Conc25.0nM	1.0043124238412002	0.033674029013976946	1.0632
TUMOR-KMRC1-cellline-01-01_PLX-4720_Conc250.0nM	1.0090843315657712	0.04744955675855504	1.127
TUMOR-KMRC1-cellline-01-01_PLX-4720_Conc2530.0nM	0.975298328906719	0.03776247705263905	1.0421
TUMOR-KMRC1-cellline-01-01_PLX-4720_Conc8.0nM	1.0014787281426758	0.03020412533187155	1.0393
TUMOR-KMRC1-cellline-01-01_PLX-4720_Conc80.0nM	1.0085077612017996	0.04113522542054806	1.129
TUMOR-KMRC1-cellline-01-01_PLX-4720_Conc800.0nM	0.9987824834622329	0.04305719598289996	1.129
TUMOR-KMRC1-cellline-01-01_PLX-4720_Conc8000.0nM	0.9458757569925051	0.0744351048126705	0.925
TUMOR-KMRC1-cellline-01-01_Selumetinib_Conc2.5nM	0.9979749115162264	0.027577238901136076	0.84
TUMOR-KMRC1-cellline-01-01_Selumetinib_Conc25.0nM	0.9862460606128526	0.024138368410324716	0.87
TUMOR-KMRC1-cellline-01-01_Selumetinib_Conc250.0nM	0.9223363171394536	0.031237062387200365	0.75
TUMOR-KMRC1-cellline-01-01_Selumetinib_Conc2530.0nM	0.765183925190637	0.12587121359380346	0.73
TUMOR-KMRC1-cellline-01-01_Selumetinib_Conc8.0nM	0.9948900468651871	0.026399304160115357	1.0638
TUMOR-KMRC1-cellline-01-01_Selumetinib_Conc80.0nM	0.9644560734527678	0.02351644304212579	1.0149
TUMOR-KMRC1-cellline-01-01_Selumetinib_Conc800.0nM	0.8519652953752758	0.06624792946032973	0.902
TUMOR-KMRC1-cellline-01-01_Selumetinib_Conc8000.0nM	0.6865984668835698	0.17167248797534912	0.8
TUMOR-KMRC1-cellline-01-01_Vandetanib_Conc2.5nM	0.9977978982693344	0.02861405621749006	0.86
TUMOR-KMRC1-cellline-01-01_Vandetanib_Conc25.0nM	0.9865422847125703	0.0277487646793358	0.74
TUMOR-KMRC1-cellline-01-01_Vandetanib_Conc250.0nM	0.9006899341495307	0.043124601880172614	0.85
TUMOR-KMRC1-cellline-01-01_Vandetanib_Conc2530.0nM	0.6208300363807299	0.1266915473412649	0.65
TUMOR-KMRC1-cellline-01-01_Vandetanib_Conc8.0nM	0.9949169682311295	0.028333693497306692	0.9590000000000001
TUMOR-KMRC1-cellline-01-01_Vandetanib_Conc80.0nM	0.9627375741447415	0.03064709724962989	1.0743
TUMOR-KMRC1-cellline-01-01_Vandetanib_Conc800.0nM	0.7671142511066052	0.07447394210273563	0.9690000000000001
TUMOR-KMRC1-cellline-01-01_Vandetanib_Conc8000.0nM	0.4881364160386375	0.174071777250655	0.64
TUMOR-KMRC1-cellline-01-01	0.9994030951199381	0.028215033525314744	1.0
