# Supplementary material for: Mini-batch optimization enables training of ODE models on large-scale datasets
Source: Nat Commun. 2022 Jan 10;13:34. doi: 10.1038/s41467-021-27374-6 (PMC8748893; doi:10.1038/s41467-021-27374-6)
Supplement: Supplementary file 4 — Source data [file 41467_2021_27374_MOESM4_ESM.zip › source_data/drug_response_plots/source_data_cellline_KMRC2_training.tsv]

	mean	std	measurement
TUMOR-KMRC2-cellline-01-01_CHIR-265_Conc2.5nM	0.9674525557880402	0.024528527056939857	0.9359999999999999
TUMOR-KMRC2-cellline-01-01_CHIR-265_Conc25.0nM	0.9579272042074278	0.023006308842103425	0.94
TUMOR-KMRC2-cellline-01-01_CHIR-265_Conc250.0nM	0.8550072168288521	0.03860319885196908	0.64
TUMOR-KMRC2-cellline-01-01_CHIR-265_Conc2530.0nM	0.6230105794751506	0.1173565737775055	0.5
TUMOR-KMRC2-cellline-01-01_CHIR-265_Conc8.0nM	0.9650962899147576	0.0238559584196291	1.148
TUMOR-KMRC2-cellline-01-01_CHIR-265_Conc80.0nM	0.9319468052909438	0.023235114018606548	0.991
TUMOR-KMRC2-cellline-01-01_CHIR-265_Conc800.0nM	0.7343075914110431	0.07757914361923653	0.64
TUMOR-KMRC2-cellline-01-01_CHIR-265_Conc8000.0nM	0.5395443962947548	0.1462034765969612	0.63
TUMOR-KMRC2-cellline-01-01_Erlotinib_Conc2.5nM	0.9693023271830604	0.025121251941941328	1.138
TUMOR-KMRC2-cellline-01-01_Erlotinib_Conc25.0nM	0.9681986686816346	0.024389226381140404	1.209
TUMOR-KMRC2-cellline-01-01_Erlotinib_Conc250.0nM	0.9496385215131278	0.034485717382445685	0.9975
TUMOR-KMRC2-cellline-01-01_Erlotinib_Conc2530.0nM	0.8402468404332215	0.06708838569099387	0.87
TUMOR-KMRC2-cellline-01-01_Erlotinib_Conc8.0nM	0.9690271470845534	0.02483910572048923	1.182
TUMOR-KMRC2-cellline-01-01_Erlotinib_Conc80.0nM	0.963466429196766	0.026795216450647797	0.9840000000000001
TUMOR-KMRC2-cellline-01-01_Erlotinib_Conc800.0nM	0.9144794625762444	0.047800221467690404	0.88
TUMOR-KMRC2-cellline-01-01_Erlotinib_Conc8000.0nM	0.7488806521800866	0.09980223455430648	0.67
TUMOR-KMRC2-cellline-01-01_Lapatinib_Conc2.5nM	0.9696488358327324	0.024929743535088724	0.88
TUMOR-KMRC2-cellline-01-01_Lapatinib_Conc25.0nM	0.9682262495805529	0.026292291122707444	0.89
TUMOR-KMRC2-cellline-01-01_Lapatinib_Conc250.0nM	0.9594952063060347	0.03458081045814583	0.83
TUMOR-KMRC2-cellline-01-01_Lapatinib_Conc2530.0nM	0.8214403141515401	0.06702628226533465	0.73
TUMOR-KMRC2-cellline-01-01_Lapatinib_Conc8.0nM	0.9692750649558007	0.02524316181642328	1.0629
TUMOR-KMRC2-cellline-01-01_Lapatinib_Conc80.0nM	0.9659599719991581	0.028744044007940017	1.135
TUMOR-KMRC2-cellline-01-01_Lapatinib_Conc800.0nM	0.9225637719630957	0.05173267656030681	0.86
TUMOR-KMRC2-cellline-01-01_Lapatinib_Conc8000.0nM	0.7032652249654889	0.09658419873318366	0.67
TUMOR-KMRC2-cellline-01-01_PD0325901_Conc2.5nM	0.961613785378639	0.021376102062078517	1.01
TUMOR-KMRC2-cellline-01-01_PD0325901_Conc25.0nM	0.9224894556972811	0.043773729809152145	0.986
TUMOR-KMRC2-cellline-01-01_PD0325901_Conc250.0nM	0.8270524015412638	0.07262214465031694	0.72
TUMOR-KMRC2-cellline-01-01_PD0325901_Conc2530.0nM	0.6900375326638634	0.14045994790050711	0.64
TUMOR-KMRC2-cellline-01-01_PD0325901_Conc8.0nM	0.948093738900347	0.024552457564348446	1.271
TUMOR-KMRC2-cellline-01-01_PD0325901_Conc80.0nM	0.8866471301320884	0.05968991045530617	1.0459
TUMOR-KMRC2-cellline-01-01_PD0325901_Conc800.0nM	0.7504621483390735	0.10563290444482307	0.85
TUMOR-KMRC2-cellline-01-01_PD0325901_Conc8000.0nM	0.6273519857172577	0.17963597769131845	0.55
TUMOR-KMRC2-cellline-01-01_PLX-4720_Conc2.5nM	0.9700834983339621	0.025725447936392816	1.0121
TUMOR-KMRC2-cellline-01-01_PLX-4720_Conc25.0nM	0.9740686119373996	0.02981525135074766	0.9
TUMOR-KMRC2-cellline-01-01_PLX-4720_Conc250.0nM	0.9789213846850693	0.04063794185980368	1.143
TUMOR-KMRC2-cellline-01-01_PLX-4720_Conc2530.0nM	0.9481528882713135	0.04153680190589301	0.924
TUMOR-KMRC2-cellline-01-01_PLX-4720_Conc8.0nM	0.9713171176489229	0.02675998982272305	1.111
TUMOR-KMRC2-cellline-01-01_PLX-4720_Conc80.0nM	0.9781408528688171	0.03614846903823729	0.81
TUMOR-KMRC2-cellline-01-01_PLX-4720_Conc800.0nM	0.9692934123805795	0.03620552926019373	1.0849
TUMOR-KMRC2-cellline-01-01_PLX-4720_Conc8000.0nM	0.9280265652585656	0.0643326660794057	0.73
TUMOR-KMRC2-cellline-01-01_Selumetinib_Conc2.5nM	0.9682655286566983	0.024221236682320967	0.976
TUMOR-KMRC2-cellline-01-01_Selumetinib_Conc25.0nM	0.9591161250299718	0.018371267612733062	0.9179999999999999
TUMOR-KMRC2-cellline-01-01_Selumetinib_Conc250.0nM	0.9153699587688117	0.04092504896702774	0.89
TUMOR-KMRC2-cellline-01-01_Selumetinib_Conc2530.0nM	0.8191096221302168	0.1034740600760116	0.956
TUMOR-KMRC2-cellline-01-01_Selumetinib_Conc8.0nM	0.9658301429287963	0.022192332548121706	1.149
TUMOR-KMRC2-cellline-01-01_Selumetinib_Conc80.0nM	0.942826194228563	0.02166693177696502	0.958
TUMOR-KMRC2-cellline-01-01_Selumetinib_Conc800.0nM	0.8771977036816068	0.0626057863461612	0.9440000000000001
TUMOR-KMRC2-cellline-01-01_Selumetinib_Conc8000.0nM	0.735366690712347	0.1467155732391925	0.85
TUMOR-KMRC2-cellline-01-01_Vandetanib_Conc2.5nM	0.968662844830477	0.025390199059326622	0.914
TUMOR-KMRC2-cellline-01-01_Vandetanib_Conc25.0nM	0.9641462128584269	0.024370287960590008	0.88
TUMOR-KMRC2-cellline-01-01_Vandetanib_Conc250.0nM	0.9298836746172743	0.02555464092127107	0.9390000000000001
TUMOR-KMRC2-cellline-01-01_Vandetanib_Conc2530.0nM	0.7332253873124386	0.06692364703779337	0.57
TUMOR-KMRC2-cellline-01-01_Vandetanib_Conc8.0nM	0.967414770637473	0.02519378704380131	0.9329999999999999
TUMOR-KMRC2-cellline-01-01_Vandetanib_Conc80.0nM	0.9545906162977864	0.023382680702876656	0.61
TUMOR-KMRC2-cellline-01-01_Vandetanib_Conc800.0nM	0.8690872529713884	0.04213500187504269	0.67
TUMOR-KMRC2-cellline-01-01_Vandetanib_Conc8000.0nM	0.5806627907362791	0.09511697994674888	0.26
TUMOR-KMRC2-cellline-01-01	0.9694319262800299	0.02527570105040934	1.0
