# Supplementary material for: Mini-batch optimization enables training of ODE models on large-scale datasets
Source: Nat Commun. 2022 Jan 10;13:34. doi: 10.1038/s41467-021-27374-6 (PMC8748893; doi:10.1038/s41467-021-27374-6)
Supplement: Supplementary file 4 — Source data [file 41467_2021_27374_MOESM4_ESM.zip › source_data/drug_response_plots/source_data_cellline_KMS34_training.tsv]

	mean	std	measurement
TUMOR-KMS34-cellline-01-01_CHIR-265_Conc2.5nM	1.0730097097664049	0.019197707085954245	1.111
TUMOR-KMS34-cellline-01-01_CHIR-265_Conc25.0nM	1.0655144648432924	0.018094623760623436	1.216
TUMOR-KMS34-cellline-01-01_CHIR-265_Conc250.0nM	1.0011199218213729	0.06319354390748291	1.0516
TUMOR-KMS34-cellline-01-01_CHIR-265_Conc2530.0nM	0.7619123032722364	0.1282411221363212	0.85
TUMOR-KMS34-cellline-01-01_CHIR-265_Conc8.0nM	1.0713888903288578	0.0188194149882723	1.26
TUMOR-KMS34-cellline-01-01_CHIR-265_Conc80.0nM	1.0460737221371972	0.027590531553975946	1.2009999999999998
TUMOR-KMS34-cellline-01-01_CHIR-265_Conc800.0nM	0.8959364577462517	0.10157836938162088	0.84
TUMOR-KMS34-cellline-01-01_CHIR-265_Conc8000.0nM	0.6477648220662978	0.19357375745006522	0.26
TUMOR-KMS34-cellline-01-01_Erlotinib_Conc2.5nM	1.0735410894720823	0.01926499801004358	0.976
TUMOR-KMS34-cellline-01-01_Erlotinib_Conc25.0nM	1.072244770705485	0.01851360944187906	1.097
TUMOR-KMS34-cellline-01-01_Erlotinib_Conc250.0nM	1.0590304382906885	0.023784095847701588	1.4340000000000002
TUMOR-KMS34-cellline-01-01_Erlotinib_Conc2530.0nM	1.0052268502092718	0.07012196810869943	1.119
TUMOR-KMS34-cellline-01-01_Erlotinib_Conc8.0nM	1.073336689305788	0.019154870838975907	0.9440000000000001
TUMOR-KMS34-cellline-01-01_Erlotinib_Conc80.0nM	1.0683267086411812	0.017536207922644532	1.128
TUMOR-KMS34-cellline-01-01_Erlotinib_Conc800.0nM	1.0389381913802658	0.04334883968457555	1.107
TUMOR-KMS34-cellline-01-01_Erlotinib_Conc8000.0nM	0.9535156532105036	0.10433409443172821	0.81
TUMOR-KMS34-cellline-01-01_Lapatinib_Conc2.5nM	1.0732602957083333	0.019223841616351867	1.0293
TUMOR-KMS34-cellline-01-01_Lapatinib_Conc25.0nM	1.069828684495095	0.02086265985896659	1.0724
TUMOR-KMS34-cellline-01-01_Lapatinib_Conc250.0nM	1.04450660300547	0.05679321272651335	1.0284
TUMOR-KMS34-cellline-01-01_Lapatinib_Conc2530.0nM	0.908477190689935	0.15817604922447204	0.83
TUMOR-KMS34-cellline-01-01_Lapatinib_Conc8.0nM	1.0724048515120599	0.019321769495866652	0.93
TUMOR-KMS34-cellline-01-01_Lapatinib_Conc80.0nM	1.0624550330913944	0.03020307748641696	1.0713
TUMOR-KMS34-cellline-01-01_Lapatinib_Conc800.0nM	0.9936722548730967	0.11028127253619881	0.9059999999999999
TUMOR-KMS34-cellline-01-01_Lapatinib_Conc8000.0nM	0.8176939169223779	0.22197059014000253	0.15
TUMOR-KMS34-cellline-01-01_PD0325901_Conc2.5nM	1.0670279141923136	0.014800412517417623	1.107
TUMOR-KMS34-cellline-01-01_PD0325901_Conc25.0nM	1.0124071474764997	0.0433624096775867	1.256
TUMOR-KMS34-cellline-01-01_PD0325901_Conc250.0nM	0.837980850165858	0.14801554837442638	1.0714
TUMOR-KMS34-cellline-01-01_PD0325901_Conc2530.0nM	0.6323822259774865	0.1521714705909231	1.229
TUMOR-KMS34-cellline-01-01_PD0325901_Conc8.0nM	1.052032142355331	0.014276592526249467	0.97
TUMOR-KMS34-cellline-01-01_PD0325901_Conc80.0nM	0.9326274875578164	0.10930996848647442	1.0059
TUMOR-KMS34-cellline-01-01_PD0325901_Conc800.0nM	0.7428168645699798	0.14868185050167748	0.97
TUMOR-KMS34-cellline-01-01_PD0325901_Conc8000.0nM	0.525760630379722	0.16567610238628905	0.904
TUMOR-KMS34-cellline-01-01_PLX-4720_Conc2.5nM	1.0747565509357073	0.020249124925059283	0.9
TUMOR-KMS34-cellline-01-01_PLX-4720_Conc25.0nM	1.0808005650289543	0.0287859736740045	0.77
TUMOR-KMS34-cellline-01-01_PLX-4720_Conc250.0nM	1.0885587455155594	0.041630566259194535	0.82
TUMOR-KMS34-cellline-01-01_PLX-4720_Conc2530.0nM	1.05607776579792	0.06552046796809739	0.998
TUMOR-KMS34-cellline-01-01_PLX-4720_Conc8.0nM	1.076716635875783	0.022550205409745023	0.72
TUMOR-KMS34-cellline-01-01_PLX-4720_Conc80.0nM	1.0865849371188006	0.038249313274301866	1.21
TUMOR-KMS34-cellline-01-01_PLX-4720_Conc800.0nM	1.077818660847628	0.04074929997628124	1.25
TUMOR-KMS34-cellline-01-01_PLX-4720_Conc8000.0nM	1.0342929375028496	0.08952077013359756	0.74
TUMOR-KMS34-cellline-01-01_Selumetinib_Conc2.5nM	1.0721629699768063	0.018652717623365574	1.0084
TUMOR-KMS34-cellline-01-01_Selumetinib_Conc25.0nM	1.0598433917471481	0.014708706690477809	1.125
TUMOR-KMS34-cellline-01-01_Selumetinib_Conc250.0nM	0.9876311880458374	0.033261668867836026	0.983
TUMOR-KMS34-cellline-01-01_Selumetinib_Conc2530.0nM	0.8008073346088438	0.13181854940930957	1.0828
TUMOR-KMS34-cellline-01-01_Selumetinib_Conc8.0nM	1.0689649764988374	0.017452183350365743	1.0000200000000001
TUMOR-KMS34-cellline-01-01_Selumetinib_Conc80.0nM	1.036301893735767	0.013505691538657503	1.0463
TUMOR-KMS34-cellline-01-01_Selumetinib_Conc800.0nM	0.9018677060171596	0.08342289011396214	0.77
TUMOR-KMS34-cellline-01-01_Selumetinib_Conc8000.0nM	0.7068753444766797	0.14982566165747158	1.0163
TUMOR-KMS34-cellline-01-01_Vandetanib_Conc2.5nM	1.0729009087979438	0.01863598058638754	0.89
TUMOR-KMS34-cellline-01-01_Vandetanib_Conc25.0nM	1.0679737624231467	0.01692219925206398	0.9
TUMOR-KMS34-cellline-01-01_Vandetanib_Conc250.0nM	1.0431896646973713	0.021700301222635436	1.0488
TUMOR-KMS34-cellline-01-01_Vandetanib_Conc2530.0nM	0.914668420354646	0.05942308146947532	0.9954
TUMOR-KMS34-cellline-01-01_Vandetanib_Conc8.0nM	1.0714753832718513	0.017651537430412687	1.3459999999999999
TUMOR-KMS34-cellline-01-01_Vandetanib_Conc80.0nM	1.060343777254093	0.018045414252532498	1.442
TUMOR-KMS34-cellline-01-01_Vandetanib_Conc800.0nM	0.9987218352666446	0.03665930892768184	1.0259
TUMOR-KMS34-cellline-01-01_Vandetanib_Conc8000.0nM	0.7804047798706157	0.0742282636943006	0.82
TUMOR-KMS34-cellline-01-01	1.0736209883635883	0.019320748625526917	1.0
