# Supplementary material for: Mini-batch optimization enables training of ODE models on large-scale datasets
Source: Nat Commun. 2022 Jan 10;13:34. doi: 10.1038/s41467-021-27374-6 (PMC8748893; doi:10.1038/s41467-021-27374-6)
Supplement: Supplementary file 4 — Source data [file 41467_2021_27374_MOESM4_ESM.zip › source_data/drug_response_plots/source_data_cellline_KNS42_training.tsv]

	mean	std	measurement
TUMOR-KNS42-cellline-01-01_CHIR-265_Conc2.5nM	1.0247253355634947	0.03204295429436681	0.965
TUMOR-KNS42-cellline-01-01_CHIR-265_Conc25.0nM	1.009291721076613	0.04197194441392801	0.971
TUMOR-KNS42-cellline-01-01_CHIR-265_Conc250.0nM	0.9252344525723786	0.06390229938670519	0.84
TUMOR-KNS42-cellline-01-01_CHIR-265_Conc2530.0nM	0.7112278850741753	0.148501124425606	0.55
TUMOR-KNS42-cellline-01-01_CHIR-265_Conc8.0nM	1.0208250839608966	0.03313597411563058	0.986
TUMOR-KNS42-cellline-01-01_CHIR-265_Conc80.0nM	0.9783963677257296	0.051837441932018356	1.0171
TUMOR-KNS42-cellline-01-01_CHIR-265_Conc800.0nM	0.8298339898650656	0.10995986933150192	0.75
TUMOR-KNS42-cellline-01-01_CHIR-265_Conc8000.0nM	0.6217392736591052	0.18363910433241695	0.49
TUMOR-KNS42-cellline-01-01_Erlotinib_Conc2.5nM	1.026944820181601	0.031668514694233166	1.24
TUMOR-KNS42-cellline-01-01_Erlotinib_Conc25.0nM	1.0275998439759841	0.02736686689910147	1.0185
TUMOR-KNS42-cellline-01-01_Erlotinib_Conc250.0nM	1.0126126295550093	0.028203352678189637	1.0094
TUMOR-KNS42-cellline-01-01_Erlotinib_Conc2530.0nM	0.899583043260513	0.07056109230747132	0.968
TUMOR-KNS42-cellline-01-01_Erlotinib_Conc8.0nM	1.0275235231341482	0.030644790469635155	1.263
TUMOR-KNS42-cellline-01-01_Erlotinib_Conc80.0nM	1.0251841554333005	0.021678084527517703	1.187
TUMOR-KNS42-cellline-01-01_Erlotinib_Conc800.0nM	0.9625680509940002	0.051502645467339785	1.1740000000000002
TUMOR-KNS42-cellline-01-01_Erlotinib_Conc8000.0nM	0.8313281973580813	0.07556901985298513	1.0061
TUMOR-KNS42-cellline-01-01_Lapatinib_Conc2.5nM	1.026772410957466	0.03135393323889837	1.1440000000000001
TUMOR-KNS42-cellline-01-01_Lapatinib_Conc25.0nM	1.0300674958767055	0.026068929603287837	1.045
TUMOR-KNS42-cellline-01-01_Lapatinib_Conc250.0nM	1.0265925918591232	0.035940419655209895	1.3219999999999998
TUMOR-KNS42-cellline-01-01_Lapatinib_Conc2530.0nM	0.8878481785863064	0.08879935681171784	1.0451
TUMOR-KNS42-cellline-01-01_Lapatinib_Conc8.0nM	1.0277227443137953	0.029851892470309845	1.112
TUMOR-KNS42-cellline-01-01_Lapatinib_Conc80.0nM	1.029592381940225	0.02294027384693851	0.97
TUMOR-KNS42-cellline-01-01_Lapatinib_Conc800.0nM	0.9993737053481135	0.05509403720504658	0.94
TUMOR-KNS42-cellline-01-01_Lapatinib_Conc8000.0nM	0.7924633823724517	0.11726797358780415	0.82
TUMOR-KNS42-cellline-01-01_PD0325901_Conc2.5nM	1.0210410238305199	0.028485051905805626	0.9590000000000001
TUMOR-KNS42-cellline-01-01_PD0325901_Conc25.0nM	0.9945079995605063	0.04358857057117181	0.972
TUMOR-KNS42-cellline-01-01_PD0325901_Conc250.0nM	0.9309131470625509	0.0616666210758026	0.88
TUMOR-KNS42-cellline-01-01_PD0325901_Conc2530.0nM	0.8037166057940034	0.09729726283987748	0.84
TUMOR-KNS42-cellline-01-01_PD0325901_Conc8.0nM	1.0118491484883059	0.03024491404579102	0.975
TUMOR-KNS42-cellline-01-01_PD0325901_Conc80.0nM	0.966153449959475	0.06004408241318392	0.89
TUMOR-KNS42-cellline-01-01_PD0325901_Conc800.0nM	0.874971659486414	0.06497021304776267	0.9329999999999999
TUMOR-KNS42-cellline-01-01_PD0325901_Conc8000.0nM	0.7258828608986796	0.13678820019708984	0.86
TUMOR-KNS42-cellline-01-01_PLX-4720_Conc2.5nM	1.0265011851968464	0.03213078837793075	1.0215
TUMOR-KNS42-cellline-01-01_PLX-4720_Conc25.0nM	1.0269229763566095	0.03206159387754901	1.0546
TUMOR-KNS42-cellline-01-01_PLX-4720_Conc250.0nM	1.0321159130956716	0.022706527181681552	1.0454
TUMOR-KNS42-cellline-01-01_PLX-4720_Conc2530.0nM	1.0335305960855792	0.02407783808836936	1.0859
TUMOR-KNS42-cellline-01-01_PLX-4720_Conc8.0nM	1.0265885261801557	0.03222258948444005	0.932
TUMOR-KNS42-cellline-01-01_PLX-4720_Conc80.0nM	1.0284126086769592	0.029567598485026474	0.77
TUMOR-KNS42-cellline-01-01_PLX-4720_Conc800.0nM	1.0358862854535502	0.02141337476681773	0.938
TUMOR-KNS42-cellline-01-01_PLX-4720_Conc8000.0nM	1.0222691624468507	0.025860648811725014	0.9540000000000001
TUMOR-KNS42-cellline-01-01_Selumetinib_Conc2.5nM	1.0252250425844214	0.031095523432055225	0.83
TUMOR-KNS42-cellline-01-01_Selumetinib_Conc25.0nM	1.0155886896628528	0.025874714354254504	0.81
TUMOR-KNS42-cellline-01-01_Selumetinib_Conc250.0nM	0.9742650092073737	0.044773057209666414	1.0147
TUMOR-KNS42-cellline-01-01_Selumetinib_Conc2530.0nM	0.9016817822389029	0.0731345075051342	0.983
TUMOR-KNS42-cellline-01-01_Selumetinib_Conc8.0nM	1.0226603649127417	0.02923544957348782	0.88
TUMOR-KNS42-cellline-01-01_Selumetinib_Conc80.0nM	0.9992568263766541	0.029106984571144547	1.087
TUMOR-KNS42-cellline-01-01_Selumetinib_Conc800.0nM	0.9417451226297813	0.05735765223962979	1.0272
TUMOR-KNS42-cellline-01-01_Selumetinib_Conc8000.0nM	0.8538920602914825	0.08874337440498942	1.0124
TUMOR-KNS42-cellline-01-01_Vandetanib_Conc2.5nM	1.0259567952869033	0.031906159267153344	0.9570000000000001
TUMOR-KNS42-cellline-01-01_Vandetanib_Conc25.0nM	1.0216857468568734	0.030760863799824466	0.85
TUMOR-KNS42-cellline-01-01_Vandetanib_Conc250.0nM	0.9842221096145336	0.0312203156070282	1.0675
TUMOR-KNS42-cellline-01-01_Vandetanib_Conc2530.0nM	0.7959644244319648	0.06509008669304296	0.86
TUMOR-KNS42-cellline-01-01_Vandetanib_Conc8.0nM	1.0249047710731474	0.03156516943230639	0.9420000000000001
TUMOR-KNS42-cellline-01-01_Vandetanib_Conc80.0nM	1.0118191879862812	0.029555594726868008	0.975
TUMOR-KNS42-cellline-01-01_Vandetanib_Conc800.0nM	0.9084239549194336	0.04198389572781314	0.83
TUMOR-KNS42-cellline-01-01_Vandetanib_Conc8000.0nM	0.6610388150116442	0.11615026260432564	0.74
TUMOR-KNS42-cellline-01-01	1.0264383005043352	0.0320755216667987	1.0
