# Supplementary material for: Mini-batch optimization enables training of ODE models on large-scale datasets
Source: Nat Commun. 2022 Jan 10;13:34. doi: 10.1038/s41467-021-27374-6 (PMC8748893; doi:10.1038/s41467-021-27374-6)
Supplement: Supplementary file 4 — Source data [file 41467_2021_27374_MOESM4_ESM.zip › source_data/drug_response_plots/source_data_cellline_KP3_training.tsv]

	mean	std	measurement
TUMOR-KP3-cellline-01-01_CHIR-265_Conc2.5nM	1.0154665673134802	0.02504698419198806	0.983
TUMOR-KP3-cellline-01-01_CHIR-265_Conc25.0nM	1.0042247306095589	0.019131703411742303	1.0158
TUMOR-KP3-cellline-01-01_CHIR-265_Conc250.0nM	0.9007589787239253	0.04372285702533048	0.75
TUMOR-KP3-cellline-01-01_CHIR-265_Conc2530.0nM	0.5508389607756291	0.10118235427859057	0.56
TUMOR-KP3-cellline-01-01_CHIR-265_Conc8.0nM	1.0131115766792809	0.023774277867969852	0.977
TUMOR-KP3-cellline-01-01_CHIR-265_Conc80.0nM	0.9755678327362884	0.0163517063749982	0.87
TUMOR-KP3-cellline-01-01_CHIR-265_Conc800.0nM	0.7327035895997563	0.07889753551481185	0.64
TUMOR-KP3-cellline-01-01_CHIR-265_Conc8000.0nM	0.40772776434904384	0.12129219731174518	0.38
TUMOR-KP3-cellline-01-01_Erlotinib_Conc2.5nM	1.0162610479224026	0.025530665733546353	0.9971
TUMOR-KP3-cellline-01-01_Erlotinib_Conc25.0nM	1.014209100408865	0.024751837246532474	1.0723
TUMOR-KP3-cellline-01-01_Erlotinib_Conc250.0nM	0.9902675993412187	0.02504106259808476	1.0264
TUMOR-KP3-cellline-01-01_Erlotinib_Conc2530.0nM	0.9044817767067753	0.03263222529377403	0.927
TUMOR-KP3-cellline-01-01_Erlotinib_Conc8.0nM	1.015836757817215	0.025331361730271458	1.0676
TUMOR-KP3-cellline-01-01_Erlotinib_Conc80.0nM	1.0084535770100427	0.023948964981957335	1.083
TUMOR-KP3-cellline-01-01_Erlotinib_Conc800.0nM	0.9530992639232263	0.029146907944546913	1.0051
TUMOR-KP3-cellline-01-01_Erlotinib_Conc8000.0nM	0.8447418474299246	0.06340479357909486	0.67
TUMOR-KP3-cellline-01-01_Lapatinib_Conc2.5nM	1.0163716294559983	0.025555655257301153	0.9906
TUMOR-KP3-cellline-01-01_Lapatinib_Conc25.0nM	1.0157016788104214	0.025096008818408275	1.0574
TUMOR-KP3-cellline-01-01_Lapatinib_Conc250.0nM	1.0086883427664042	0.022547466636952028	0.9620000000000001
TUMOR-KP3-cellline-01-01_Lapatinib_Conc2530.0nM	0.9165226239533159	0.043599990863021215	0.89
TUMOR-KP3-cellline-01-01_Lapatinib_Conc8.0nM	1.0162089522707054	0.02543782366141022	0.987
TUMOR-KP3-cellline-01-01_Lapatinib_Conc80.0nM	1.01404726290062	0.024156646676863694	1.0733
TUMOR-KP3-cellline-01-01_Lapatinib_Conc800.0nM	0.9806998188108856	0.023797412391334063	0.945
TUMOR-KP3-cellline-01-01_Lapatinib_Conc8000.0nM	0.8679949173576651	0.06372244522969693	0.84
TUMOR-KP3-cellline-01-01_PD0325901_Conc2.5nM	0.9927113079958823	0.017416637024151988	1.0946
TUMOR-KP3-cellline-01-01_PD0325901_Conc25.0nM	0.8925289551190753	0.06909900150680044	1.0868
TUMOR-KP3-cellline-01-01_PD0325901_Conc250.0nM	0.6811611004159726	0.103129642439647	0.71
TUMOR-KP3-cellline-01-01_PD0325901_Conc2530.0nM	0.4731987579045208	0.06932628156964515	0.44
TUMOR-KP3-cellline-01-01_PD0325901_Conc8.0nM	0.9550774855879581	0.037429256742734444	0.9965
TUMOR-KP3-cellline-01-01_PD0325901_Conc80.0nM	0.7988368864285575	0.09413361670758079	0.75
TUMOR-KP3-cellline-01-01_PD0325901_Conc800.0nM	0.5648777316235578	0.06959752925520156	0.62
TUMOR-KP3-cellline-01-01_PD0325901_Conc8000.0nM	0.4086969978436595	0.09386783078191796	0.45
TUMOR-KP3-cellline-01-01_PLX-4720_Conc2.5nM	1.0185116833024732	0.023301760013839882	1.0459
TUMOR-KP3-cellline-01-01_PLX-4720_Conc25.0nM	1.0218693711863822	0.017866646900806995	1.0268
TUMOR-KP3-cellline-01-01_PLX-4720_Conc250.0nM	1.0178619798960447	0.020331302728882658	1.0393
TUMOR-KP3-cellline-01-01_PLX-4720_Conc2530.0nM	0.9891698103680916	0.0563809496584436	0.88
TUMOR-KP3-cellline-01-01_PLX-4720_Conc8.0nM	1.0202144963114108	0.020859333129402035	1.0009299999999999
TUMOR-KP3-cellline-01-01_PLX-4720_Conc80.0nM	1.0219851758869387	0.01570778682101292	0.9909
TUMOR-KP3-cellline-01-01_PLX-4720_Conc800.0nM	1.0067648742180106	0.03867343730221479	1.0385
TUMOR-KP3-cellline-01-01_PLX-4720_Conc8000.0nM	0.9623020555325754	0.08430628532992587	0.46
TUMOR-KP3-cellline-01-01_Selumetinib_Conc2.5nM	1.0122292844629277	0.023007802093572068	0.981
TUMOR-KP3-cellline-01-01_Selumetinib_Conc25.0nM	0.9816233707300425	0.027262916326429742	1.0772
TUMOR-KP3-cellline-01-01_Selumetinib_Conc250.0nM	0.8709640733880635	0.06540891596380569	0.9947
TUMOR-KP3-cellline-01-01_Selumetinib_Conc2530.0nM	0.6597403752511498	0.06642891094353372	0.938
TUMOR-KP3-cellline-01-01_Selumetinib_Conc8.0nM	1.0035708633075586	0.020252617579326972	0.993
TUMOR-KP3-cellline-01-01_Selumetinib_Conc80.0nM	0.937694289906295	0.04932198946407299	1.0714
TUMOR-KP3-cellline-01-01_Selumetinib_Conc800.0nM	0.7757910382633731	0.07402226579419778	1.0211
TUMOR-KP3-cellline-01-01_Selumetinib_Conc8000.0nM	0.5438318503368572	0.04863346435316962	0.75
TUMOR-KP3-cellline-01-01_Vandetanib_Conc2.5nM	1.0160018175770107	0.025381520692816288	0.965
TUMOR-KP3-cellline-01-01_Vandetanib_Conc25.0nM	1.0121949640130046	0.02339064776266894	0.986
TUMOR-KP3-cellline-01-01_Vandetanib_Conc250.0nM	0.9747847638314223	0.01350383598009184	1.025
TUMOR-KP3-cellline-01-01_Vandetanib_Conc2530.0nM	0.7565296666356532	0.06297050109586845	0.9
TUMOR-KP3-cellline-01-01_Vandetanib_Conc8.0nM	1.0150714455344982	0.024894376288037322	0.977
TUMOR-KP3-cellline-01-01_Vandetanib_Conc80.0nM	1.0029930612916846	0.019071428524627	0.87
TUMOR-KP3-cellline-01-01_Vandetanib_Conc800.0nM	0.8967884272153135	0.04155603678992154	0.945
TUMOR-KP3-cellline-01-01_Vandetanib_Conc8000.0nM	0.5953594738863053	0.08557462680691329	0.6
TUMOR-KP3-cellline-01-01	1.0164415842835273	0.025615454457053228	1.0
