# Supplementary material for: Mini-batch optimization enables training of ODE models on large-scale datasets
Source: Nat Commun. 2022 Jan 10;13:34. doi: 10.1038/s41467-021-27374-6 (PMC8748893; doi:10.1038/s41467-021-27374-6)
Supplement: Supplementary file 4 — Source data [file 41467_2021_27374_MOESM4_ESM.zip › source_data/drug_response_plots/source_data_cellline_KP4_training.tsv]

	mean	std	measurement
TUMOR-KP4-cellline-01-01_CHIR-265_Conc2.5nM	0.9751386903834802	0.019222024671777447	1.0999
TUMOR-KP4-cellline-01-01_CHIR-265_Conc25.0nM	0.9654728836926875	0.019102240177535285	1.0589
TUMOR-KP4-cellline-01-01_CHIR-265_Conc250.0nM	0.8627223479868853	0.05554267365134874	0.82
TUMOR-KP4-cellline-01-01_CHIR-265_Conc2530.0nM	0.5290159577696109	0.14409044398191762	0.51
TUMOR-KP4-cellline-01-01_CHIR-265_Conc8.0nM	0.973034212133183	0.01909482160392719	1.147
TUMOR-KP4-cellline-01-01_CHIR-265_Conc80.0nM	0.9405383033539645	0.029188483986086197	0.86
TUMOR-KP4-cellline-01-01_CHIR-265_Conc800.0nM	0.7101543369978293	0.09782233006701219	0.71
TUMOR-KP4-cellline-01-01_CHIR-265_Conc8000.0nM	0.4224825452076516	0.18889034504440053	0.26
TUMOR-KP4-cellline-01-01_Erlotinib_Conc2.5nM	0.9758785023755177	0.019119608892037718	1.0265
TUMOR-KP4-cellline-01-01_Erlotinib_Conc25.0nM	0.9755563120507705	0.019192155893308804	0.9912
TUMOR-KP4-cellline-01-01_Erlotinib_Conc250.0nM	0.9657761616122034	0.015741892633053835	1.0595
TUMOR-KP4-cellline-01-01_Erlotinib_Conc2530.0nM	0.9023839808378658	0.06514180989930399	0.968
TUMOR-KP4-cellline-01-01_Erlotinib_Conc8.0nM	0.9757915751298419	0.019127768361055335	1.0693
TUMOR-KP4-cellline-01-01_Erlotinib_Conc80.0nM	0.9745482291273199	0.019140634671767687	0.981
TUMOR-KP4-cellline-01-01_Erlotinib_Conc800.0nM	0.9433613520592272	0.028514002745787817	1.0231
TUMOR-KP4-cellline-01-01_Erlotinib_Conc8000.0nM	0.8602135333776075	0.09904840084214528	0.74
TUMOR-KP4-cellline-01-01_Lapatinib_Conc2.5nM	0.9760558754147427	0.019089248269219365	1.0414
TUMOR-KP4-cellline-01-01_Lapatinib_Conc25.0nM	0.9755271442439698	0.01935021520630859	1.0343
TUMOR-KP4-cellline-01-01_Lapatinib_Conc250.0nM	0.9711804458162439	0.023935382609241242	1.109
TUMOR-KP4-cellline-01-01_Lapatinib_Conc2530.0nM	0.9037116670186608	0.057389917344260084	0.9890000000000001
TUMOR-KP4-cellline-01-01_Lapatinib_Conc8.0nM	0.9760017634031088	0.019124129565313976	1.071
TUMOR-KP4-cellline-01-01_Lapatinib_Conc80.0nM	0.9743092639859949	0.020258524934775306	0.9690000000000001
TUMOR-KP4-cellline-01-01_Lapatinib_Conc800.0nM	0.9589463118728141	0.034154659682431525	1.0529
TUMOR-KP4-cellline-01-01_Lapatinib_Conc8000.0nM	0.8472525874335238	0.10480923769739935	0.69
TUMOR-KP4-cellline-01-01_PD0325901_Conc2.5nM	0.9658284154423782	0.019616020661934328	0.972
TUMOR-KP4-cellline-01-01_PD0325901_Conc25.0nM	0.8957338889738002	0.0578910179178342	0.83
TUMOR-KP4-cellline-01-01_PD0325901_Conc250.0nM	0.6776554275056792	0.0901130434256198	0.68
TUMOR-KP4-cellline-01-01_PD0325901_Conc2530.0nM	0.4209089465060655	0.09246898176753396	0.52
TUMOR-KP4-cellline-01-01_PD0325901_Conc8.0nM	0.9461854510503122	0.025570977103941784	0.85
TUMOR-KP4-cellline-01-01_PD0325901_Conc80.0nM	0.8047971720848677	0.09855203778280683	0.73
TUMOR-KP4-cellline-01-01_PD0325901_Conc800.0nM	0.5308213896853252	0.06100600302289717	0.59
TUMOR-KP4-cellline-01-01_PD0325901_Conc8000.0nM	0.35200529199330305	0.1186642485677435	0.41
TUMOR-KP4-cellline-01-01_PLX-4720_Conc2.5nM	0.9777144862486271	0.019252214130437824	0.9359999999999999
TUMOR-KP4-cellline-01-01_PLX-4720_Conc25.0nM	0.986699194739931	0.024668485567187325	0.955
TUMOR-KP4-cellline-01-01_PLX-4720_Conc250.0nM	1.0062303768111116	0.04119097967795738	1.0117
TUMOR-KP4-cellline-01-01_PLX-4720_Conc2530.0nM	0.9898366039079523	0.02633609030052727	1.0716
TUMOR-KP4-cellline-01-01_PLX-4720_Conc8.0nM	0.9805202853161991	0.020245309476263393	0.84
TUMOR-KP4-cellline-01-01_PLX-4720_Conc80.0nM	0.9969887986267724	0.034731282296159974	1.0072
TUMOR-KP4-cellline-01-01_PLX-4720_Conc800.0nM	1.0069484659772645	0.037257866648200806	1.1159999999999999
TUMOR-KP4-cellline-01-01_PLX-4720_Conc8000.0nM	0.9560166457090066	0.05811888197478688	0.925
TUMOR-KP4-cellline-01-01_Selumetinib_Conc2.5nM	0.9725433343720489	0.017646243468511902	0.74
TUMOR-KP4-cellline-01-01_Selumetinib_Conc25.0nM	0.9466238711928563	0.023600812080477016	0.9179999999999999
TUMOR-KP4-cellline-01-01_Selumetinib_Conc250.0nM	0.833828495304387	0.06830959296224712	0.74
TUMOR-KP4-cellline-01-01_Selumetinib_Conc2530.0nM	0.5926162466466829	0.10855754128988399	0.74
TUMOR-KP4-cellline-01-01_Selumetinib_Conc8.0nM	0.9655274997750188	0.016301240245242713	0.915
TUMOR-KP4-cellline-01-01_Selumetinib_Conc80.0nM	0.9042258476931659	0.04860923527904329	0.84
TUMOR-KP4-cellline-01-01_Selumetinib_Conc800.0nM	0.722700810307451	0.08161069013060707	0.75
TUMOR-KP4-cellline-01-01_Selumetinib_Conc8000.0nM	0.4874726266279956	0.11534844529262991	0.65
TUMOR-KP4-cellline-01-01_Vandetanib_Conc2.5nM	0.9756896308774412	0.01896056248824467	0.86
TUMOR-KP4-cellline-01-01_Vandetanib_Conc25.0nM	0.973635742792766	0.017656831450586292	0.963
TUMOR-KP4-cellline-01-01_Vandetanib_Conc250.0nM	0.9533429391026177	0.015585812714943302	0.927
TUMOR-KP4-cellline-01-01_Vandetanib_Conc2530.0nM	0.7818443401981381	0.08977079083158047	0.83
TUMOR-KP4-cellline-01-01_Vandetanib_Conc8.0nM	0.9751862493395695	0.0186246861371642	0.88
TUMOR-KP4-cellline-01-01_Vandetanib_Conc80.0nM	0.9685142290000955	0.015379598728603247	0.903
TUMOR-KP4-cellline-01-01_Vandetanib_Conc800.0nM	0.9079929985354737	0.04160591223224452	0.88
TUMOR-KP4-cellline-01-01_Vandetanib_Conc8000.0nM	0.6214531184012235	0.12009807808794246	0.69
TUMOR-KP4-cellline-01-01	0.9759201423786313	0.0191184928418492	1.0
