# Supplementary material for: Mini-batch optimization enables training of ODE models on large-scale datasets
Source: Nat Commun. 2022 Jan 10;13:34. doi: 10.1038/s41467-021-27374-6 (PMC8748893; doi:10.1038/s41467-021-27374-6)
Supplement: Supplementary file 4 — Source data [file 41467_2021_27374_MOESM4_ESM.zip › source_data/drug_response_plots/source_data_cellline_KPNSI9S_training.tsv]

	mean	std	measurement
TUMOR-KPNSI9S-cellline-01-01_CHIR-265_Conc2.5nM	0.9046676968276248	0.02190495392980633	1.0879
TUMOR-KPNSI9S-cellline-01-01_CHIR-265_Conc25.0nM	0.8974057019911689	0.021460048444564405	1.0779
TUMOR-KPNSI9S-cellline-01-01_CHIR-265_Conc250.0nM	0.8138644877469771	0.037438065525531646	0.78
TUMOR-KPNSI9S-cellline-01-01_CHIR-265_Conc2530.0nM	0.5598417245902787	0.09947698067234481	0.6
TUMOR-KPNSI9S-cellline-01-01_CHIR-265_Conc8.0nM	0.9029540126377263	0.021693794004678576	1.0154
TUMOR-KPNSI9S-cellline-01-01_CHIR-265_Conc80.0nM	0.8771893352986011	0.024589000609634468	0.955
TUMOR-KPNSI9S-cellline-01-01_CHIR-265_Conc800.0nM	0.6826199887171776	0.05902499112561355	0.56
TUMOR-KPNSI9S-cellline-01-01_CHIR-265_Conc8000.0nM	0.4992287859862599	0.13449656389726497	0.36
TUMOR-KPNSI9S-cellline-01-01_Erlotinib_Conc2.5nM	0.905302838692239	0.021930347234067612	1.0364
TUMOR-KPNSI9S-cellline-01-01_Erlotinib_Conc25.0nM	0.9048860075662896	0.02174022942563181	1.0405
TUMOR-KPNSI9S-cellline-01-01_Erlotinib_Conc250.0nM	0.8925855598137294	0.03098700025675256	0.89
TUMOR-KPNSI9S-cellline-01-01_Erlotinib_Conc2530.0nM	0.8140341271465894	0.05552925402102227	0.9009999999999999
TUMOR-KPNSI9S-cellline-01-01_Erlotinib_Conc8.0nM	0.9052264082510459	0.02186792833287242	1.115
TUMOR-KPNSI9S-cellline-01-01_Erlotinib_Conc80.0nM	0.9019571963064209	0.02400319122382847	1.1420000000000001
TUMOR-KPNSI9S-cellline-01-01_Erlotinib_Conc800.0nM	0.8657656671729261	0.04248232042345552	0.85
TUMOR-KPNSI9S-cellline-01-01_Erlotinib_Conc8000.0nM	0.7624820964640512	0.0710271921482157	0.76
TUMOR-KPNSI9S-cellline-01-01_Lapatinib_Conc2.5nM	0.9051502627235397	0.021331108069410968	0.956
TUMOR-KPNSI9S-cellline-01-01_Lapatinib_Conc25.0nM	0.9066658963089722	0.01949874671745066	1.0412
TUMOR-KPNSI9S-cellline-01-01_Lapatinib_Conc250.0nM	0.9118644579878786	0.02414061221968229	0.965
TUMOR-KPNSI9S-cellline-01-01_Lapatinib_Conc2530.0nM	0.8245570750485621	0.061666471798446434	0.84
TUMOR-KPNSI9S-cellline-01-01_Lapatinib_Conc8.0nM	0.9055575416277277	0.02082659887359042	1.0196
TUMOR-KPNSI9S-cellline-01-01_Lapatinib_Conc80.0nM	0.9094054973960691	0.017747931757069884	1.0334
TUMOR-KPNSI9S-cellline-01-01_Lapatinib_Conc800.0nM	0.8910487836940775	0.030993521785544306	0.76
TUMOR-KPNSI9S-cellline-01-01_Lapatinib_Conc8000.0nM	0.7457864616913874	0.09733791846143923	0.56
TUMOR-KPNSI9S-cellline-01-01_PD0325901_Conc2.5nM	0.8972105148496082	0.02277776328185017	0.971
TUMOR-KPNSI9S-cellline-01-01_PD0325901_Conc25.0nM	0.8358491712366487	0.08601999504168581	0.67
TUMOR-KPNSI9S-cellline-01-01_PD0325901_Conc250.0nM	0.6877486262348292	0.08467052111605725	0.36
TUMOR-KPNSI9S-cellline-01-01_PD0325901_Conc2530.0nM	0.5469176247774172	0.12270579560395754	0.44
TUMOR-KPNSI9S-cellline-01-01_PD0325901_Conc8.0nM	0.8797491317015218	0.03415395414356363	0.73
TUMOR-KPNSI9S-cellline-01-01_PD0325901_Conc80.0nM	0.7745668508709764	0.09059341829287976	0.55
TUMOR-KPNSI9S-cellline-01-01_PD0325901_Conc800.0nM	0.6013726745959898	0.09666238969133525	0.35
TUMOR-KPNSI9S-cellline-01-01_PD0325901_Conc8000.0nM	0.5179412310280382	0.13728976177084834	0.23
TUMOR-KPNSI9S-cellline-01-01_PLX-4720_Conc2.5nM	0.9065137763238134	0.02114506003621823	0.905
TUMOR-KPNSI9S-cellline-01-01_PLX-4720_Conc25.0nM	0.9115477576713321	0.020313831287887357	0.82
TUMOR-KPNSI9S-cellline-01-01_PLX-4720_Conc250.0nM	0.9204261291124842	0.019017046071052365	1.0245
TUMOR-KPNSI9S-cellline-01-01_PLX-4720_Conc2530.0nM	0.9130472125389026	0.023974569986580214	0.9
TUMOR-KPNSI9S-cellline-01-01_PLX-4720_Conc8.0nM	0.9083718201059415	0.020445357548803677	1.0095
TUMOR-KPNSI9S-cellline-01-01_PLX-4720_Conc80.0nM	0.915879987217782	0.020244650778810398	0.9978
TUMOR-KPNSI9S-cellline-01-01_PLX-4720_Conc800.0nM	0.9220874227839009	0.020245962134838646	0.9790000000000001
TUMOR-KPNSI9S-cellline-01-01_PLX-4720_Conc8000.0nM	0.8875446333294944	0.052697876691705475	0.61
TUMOR-KPNSI9S-cellline-01-01_Selumetinib_Conc2.5nM	0.9026664744711039	0.020131205874394768	0.9640000000000001
TUMOR-KPNSI9S-cellline-01-01_Selumetinib_Conc25.0nM	0.8814914190126817	0.03009903222492499	0.89
TUMOR-KPNSI9S-cellline-01-01_Selumetinib_Conc250.0nM	0.7994875354841448	0.06949240161823682	0.5
TUMOR-KPNSI9S-cellline-01-01_Selumetinib_Conc2530.0nM	0.6381756962590689	0.08004180779780565	0.41
TUMOR-KPNSI9S-cellline-01-01_Selumetinib_Conc8.0nM	0.8969263776742558	0.018881279497524384	1.0424
TUMOR-KPNSI9S-cellline-01-01_Selumetinib_Conc80.0nM	0.849525774089255	0.057060359653210005	0.907
TUMOR-KPNSI9S-cellline-01-01_Selumetinib_Conc800.0nM	0.7246445775907586	0.06980455812746664	0.44
TUMOR-KPNSI9S-cellline-01-01_Selumetinib_Conc8000.0nM	0.5662569401417961	0.10665925431999498	0.38
TUMOR-KPNSI9S-cellline-01-01_Vandetanib_Conc2.5nM	0.9051275003241761	0.021891112271311526	0.9
TUMOR-KPNSI9S-cellline-01-01_Vandetanib_Conc25.0nM	0.9034068145240329	0.021592973387692296	0.961
TUMOR-KPNSI9S-cellline-01-01_Vandetanib_Conc250.0nM	0.8849844865498451	0.02309787155824927	1.0019
TUMOR-KPNSI9S-cellline-01-01_Vandetanib_Conc2530.0nM	0.7341921076498868	0.04969249127362448	0.82
TUMOR-KPNSI9S-cellline-01-01_Vandetanib_Conc8.0nM	0.9047037779149095	0.021787880437039185	0.77
TUMOR-KPNSI9S-cellline-01-01_Vandetanib_Conc80.0nM	0.898875491924699	0.02160126074066626	1.0874
TUMOR-KPNSI9S-cellline-01-01_Vandetanib_Conc800.0nM	0.8434632062938832	0.02934029235075302	0.89
TUMOR-KPNSI9S-cellline-01-01_Vandetanib_Conc8000.0nM	0.5939776329464548	0.06804501017057465	0.61
TUMOR-KPNSI9S-cellline-01-01	0.9053317714485042	0.02196156460765438	1.0
