# Supplementary material for: Mini-batch optimization enables training of ODE models on large-scale datasets
Source: Nat Commun. 2022 Jan 10;13:34. doi: 10.1038/s41467-021-27374-6 (PMC8748893; doi:10.1038/s41467-021-27374-6)
Supplement: Supplementary file 4 — Source data [file 41467_2021_27374_MOESM4_ESM.zip › source_data/drug_response_plots/source_data_cellline_KU812_training.tsv]

	mean	std	measurement
TUMOR-KU812-cellline-01-01_CHIR-265_Conc2.5nM	0.8888788149152074	0.0888255952834006	1.185
TUMOR-KU812-cellline-01-01_CHIR-265_Conc25.0nM	0.8830968823629753	0.08527459525541407	1.0641
TUMOR-KU812-cellline-01-01_CHIR-265_Conc250.0nM	0.7841480127086748	0.04834818983129735	0.941
TUMOR-KU812-cellline-01-01_CHIR-265_Conc2530.0nM	0.5199636741614201	0.23659765381044184	0.15
TUMOR-KU812-cellline-01-01_CHIR-265_Conc8.0nM	0.8875154650417484	0.08794434353774137	1.0143
TUMOR-KU812-cellline-01-01_CHIR-265_Conc80.0nM	0.8622515273162079	0.0698705302717409	1.0557
TUMOR-KU812-cellline-01-01_CHIR-265_Conc800.0nM	0.6216321917277094	0.19350645971810967	0.67
TUMOR-KU812-cellline-01-01_CHIR-265_Conc8000.0nM	0.45248811161867114	0.2607005374920146	0.04
TUMOR-KU812-cellline-01-01_Erlotinib_Conc2.5nM	0.8892810167635268	0.08894511831951891	1.0246
TUMOR-KU812-cellline-01-01_Erlotinib_Conc25.0nM	0.8874152985096397	0.08631679808386476	1.1179999999999999
TUMOR-KU812-cellline-01-01_Erlotinib_Conc250.0nM	0.8625392194106448	0.06323049575158417	1.00045
TUMOR-KU812-cellline-01-01_Erlotinib_Conc2530.0nM	0.7858442841483108	0.07459987599683178	0.9890000000000001
TUMOR-KU812-cellline-01-01_Erlotinib_Conc8.0nM	0.8888375680752219	0.08828018260002682	1.114
TUMOR-KU812-cellline-01-01_Erlotinib_Conc80.0nM	0.8767859545015504	0.07601759440087102	1.0254
TUMOR-KU812-cellline-01-01_Erlotinib_Conc800.0nM	0.83725202088946	0.05290150664863914	1.1159999999999999
TUMOR-KU812-cellline-01-01_Erlotinib_Conc8000.0nM	0.7142974067247423	0.16699097168648075	0.35
TUMOR-KU812-cellline-01-01_Lapatinib_Conc2.5nM	0.8893353011571433	0.08906624497190593	1.3030000000000002
TUMOR-KU812-cellline-01-01_Lapatinib_Conc25.0nM	0.887877239062518	0.08732687710308497	0.89
TUMOR-KU812-cellline-01-01_Lapatinib_Conc250.0nM	0.8754714919265991	0.07220941327071739	1.149
TUMOR-KU812-cellline-01-01_Lapatinib_Conc2530.0nM	0.7843076077016962	0.05169261450313508	0.83
TUMOR-KU812-cellline-01-01_Lapatinib_Conc8.0nM	0.8889784949251567	0.08865092812606082	1.0279
TUMOR-KU812-cellline-01-01_Lapatinib_Conc80.0nM	0.8844421117106804	0.08302212358380406	1.0864
TUMOR-KU812-cellline-01-01_Lapatinib_Conc800.0nM	0.8496698186803016	0.047602592021199305	0.976
TUMOR-KU812-cellline-01-01_Lapatinib_Conc8000.0nM	0.6835283770993053	0.129246296107194	0.55
TUMOR-KU812-cellline-01-01_PD0325901_Conc2.5nM	0.8788796434016979	0.07482116976648423	0.81
TUMOR-KU812-cellline-01-01_PD0325901_Conc25.0nM	0.7976688100288832	0.055225754011342235	0.6
TUMOR-KU812-cellline-01-01_PD0325901_Conc250.0nM	0.5979584187116869	0.19357563807712164	0.25
TUMOR-KU812-cellline-01-01_PD0325901_Conc2530.0nM	0.4635136237608145	0.18969134861204903	0.11
TUMOR-KU812-cellline-01-01_PD0325901_Conc8.0nM	0.8562091735585874	0.04807276711920927	0.73
TUMOR-KU812-cellline-01-01_PD0325901_Conc80.0nM	0.6982103380598896	0.1502683930159254	0.35
TUMOR-KU812-cellline-01-01_PD0325901_Conc800.0nM	0.5254867402212915	0.20257329028709417	0.14
TUMOR-KU812-cellline-01-01_PD0325901_Conc8000.0nM	0.3988487404900686	0.16453649270992565	0.09
TUMOR-KU812-cellline-01-01_PLX-4720_Conc2.5nM	0.8898418522901368	0.08911535788901027	1.01
TUMOR-KU812-cellline-01-01_PLX-4720_Conc25.0nM	0.8918865397466641	0.08841605855034657	1.0928
TUMOR-KU812-cellline-01-01_PLX-4720_Conc250.0nM	0.8894284956168399	0.0831552487371458	1.151
TUMOR-KU812-cellline-01-01_PLX-4720_Conc2530.0nM	0.7990022864744005	0.09012956674667243	1.1179999999999999
TUMOR-KU812-cellline-01-01_PLX-4720_Conc8.0nM	0.8904563020611329	0.08886844049205647	0.85
TUMOR-KU812-cellline-01-01_PLX-4720_Conc80.0nM	0.8938358402412072	0.08797920480132543	1.0298
TUMOR-KU812-cellline-01-01_PLX-4720_Conc800.0nM	0.8597691317409291	0.05890754301185298	1.0036
TUMOR-KU812-cellline-01-01_PLX-4720_Conc8000.0nM	0.7431873924113555	0.16634496571275648	1.126
TUMOR-KU812-cellline-01-01_Selumetinib_Conc2.5nM	0.8874910918960353	0.08695107347789302	0.9009999999999999
TUMOR-KU812-cellline-01-01_Selumetinib_Conc25.0nM	0.86941265016164	0.06884823556831708	1.0190000000000001
TUMOR-KU812-cellline-01-01_Selumetinib_Conc250.0nM	0.7543669787501552	0.05625762823508104	0.42
TUMOR-KU812-cellline-01-01_Selumetinib_Conc2530.0nM	0.5614385964548826	0.19302633027229002	0.16
TUMOR-KU812-cellline-01-01_Selumetinib_Conc8.0nM	0.8830564272799	0.08211162456150502	0.89
TUMOR-KU812-cellline-01-01_Selumetinib_Conc80.0nM	0.8317485669521215	0.03874130964004689	0.67
TUMOR-KU812-cellline-01-01_Selumetinib_Conc800.0nM	0.6462572378093013	0.14848521788160987	0.26
TUMOR-KU812-cellline-01-01_Selumetinib_Conc8000.0nM	0.5007660695911397	0.20024593016696773	0.15
TUMOR-KU812-cellline-01-01_Vandetanib_Conc2.5nM	0.8886575414030118	0.0884975660444711	0.87
TUMOR-KU812-cellline-01-01_Vandetanib_Conc25.0nM	0.8830796862143295	0.08412848951250504	0.9470000000000001
TUMOR-KU812-cellline-01-01_Vandetanib_Conc250.0nM	0.8531981352610714	0.058555473702297245	0.67
TUMOR-KU812-cellline-01-01_Vandetanib_Conc2530.0nM	0.6427749333811165	0.11830788720053863	0.05
TUMOR-KU812-cellline-01-01_Vandetanib_Conc8.0nM	0.887028500846532	0.0871212988490225	1.0766
TUMOR-KU812-cellline-01-01_Vandetanib_Conc80.0nM	0.8741651037200372	0.07684313535432348	1.0613
TUMOR-KU812-cellline-01-01_Vandetanib_Conc800.0nM	0.7925296560126752	0.03587511868353306	0.3
TUMOR-KU812-cellline-01-01_Vandetanib_Conc8000.0nM	0.48911330304280465	0.1780175501911043	0.04
TUMOR-KU812-cellline-01-01	0.8894845458839999	0.0892557431085299	1.0
