# Supplementary material for: Mini-batch optimization enables training of ODE models on large-scale datasets
Source: Nat Commun. 2022 Jan 10;13:34. doi: 10.1038/s41467-021-27374-6 (PMC8748893; doi:10.1038/s41467-021-27374-6)
Supplement: Supplementary file 4 — Source data [file 41467_2021_27374_MOESM4_ESM.zip › source_data/drug_response_plots/source_data_cellline_KURAMOCHI_training.tsv]

	mean	std	measurement
TUMOR-KURAMOCHI-cellline-01-01_CHIR-265_Conc2.5nM	0.9671351455395533	0.021284829307237275	1.0872
TUMOR-KURAMOCHI-cellline-01-01_CHIR-265_Conc25.0nM	0.9615550820608227	0.019396717592695886	1.0471
TUMOR-KURAMOCHI-cellline-01-01_CHIR-265_Conc250.0nM	0.8969166003414972	0.03395614329234327	0.86
TUMOR-KURAMOCHI-cellline-01-01_CHIR-265_Conc2530.0nM	0.7026546338666515	0.10910490101901885	0.73
TUMOR-KURAMOCHI-cellline-01-01_CHIR-265_Conc8.0nM	0.9658650682953439	0.02081717605138723	1.202
TUMOR-KURAMOCHI-cellline-01-01_CHIR-265_Conc80.0nM	0.9463292372080682	0.016938873900667534	1.0551
TUMOR-KURAMOCHI-cellline-01-01_CHIR-265_Conc800.0nM	0.7969428481476577	0.08311795015458201	0.99
TUMOR-KURAMOCHI-cellline-01-01_CHIR-265_Conc8000.0nM	0.6305206792697862	0.1496515296894308	0.49
TUMOR-KURAMOCHI-cellline-01-01_Erlotinib_Conc2.5nM	0.9675077114288737	0.021358740679672916	1.14
TUMOR-KURAMOCHI-cellline-01-01_Erlotinib_Conc25.0nM	0.9658306838835408	0.020180140607924297	1.0537
TUMOR-KURAMOCHI-cellline-01-01_Erlotinib_Conc250.0nM	0.9467842045292889	0.020700818406713124	0.982
TUMOR-KURAMOCHI-cellline-01-01_Erlotinib_Conc2530.0nM	0.8244266476434154	0.09237402139164196	0.74
TUMOR-KURAMOCHI-cellline-01-01_Erlotinib_Conc8.0nM	0.9671082113536835	0.021057568738313315	1.234
TUMOR-KURAMOCHI-cellline-01-01_Erlotinib_Conc80.0nM	0.9608052358626551	0.018735459121542484	1.0601
TUMOR-KURAMOCHI-cellline-01-01_Erlotinib_Conc800.0nM	0.9059754259467558	0.041173198178671426	0.83
TUMOR-KURAMOCHI-cellline-01-01_Erlotinib_Conc8000.0nM	0.7527260215551668	0.131565571894536	0.6
TUMOR-KURAMOCHI-cellline-01-01_Lapatinib_Conc2.5nM	0.9671828835999507	0.021102741263061588	1.255
TUMOR-KURAMOCHI-cellline-01-01_Lapatinib_Conc25.0nM	0.962619296763477	0.02148945599868309	0.983
TUMOR-KURAMOCHI-cellline-01-01_Lapatinib_Conc250.0nM	0.9385426048649071	0.07283478835906809	0.925
TUMOR-KURAMOCHI-cellline-01-01_Lapatinib_Conc2530.0nM	0.8212839732322778	0.09699345695304261	0.78
TUMOR-KURAMOCHI-cellline-01-01_Lapatinib_Conc8.0nM	0.9660653346851553	0.02051482255539577	1.2790000000000001
TUMOR-KURAMOCHI-cellline-01-01_Lapatinib_Conc80.0nM	0.9526634753430029	0.03991258794681829	0.94
TUMOR-KURAMOCHI-cellline-01-01_Lapatinib_Conc800.0nM	0.9142332924193892	0.08105677579479582	0.9890000000000001
TUMOR-KURAMOCHI-cellline-01-01_Lapatinib_Conc8000.0nM	0.720502844021224	0.10986246368608947	0.64
TUMOR-KURAMOCHI-cellline-01-01_PD0325901_Conc2.5nM	0.9612375379999343	0.0188876372667592	1.0581
TUMOR-KURAMOCHI-cellline-01-01_PD0325901_Conc25.0nM	0.91852245086928	0.04717170841536045	0.84
TUMOR-KURAMOCHI-cellline-01-01_PD0325901_Conc250.0nM	0.8292056723024714	0.10820413017615281	0.63
TUMOR-KURAMOCHI-cellline-01-01_PD0325901_Conc2530.0nM	0.745667744760914	0.13581435258210944	0.65
TUMOR-KURAMOCHI-cellline-01-01_PD0325901_Conc8.0nM	0.9481841064330192	0.02165790859616815	0.86
TUMOR-KURAMOCHI-cellline-01-01_PD0325901_Conc80.0nM	0.8738383177066208	0.08038271323827384	0.72
TUMOR-KURAMOCHI-cellline-01-01_PD0325901_Conc800.0nM	0.7877187580074005	0.12393405849223028	0.63
TUMOR-KURAMOCHI-cellline-01-01_PD0325901_Conc8000.0nM	0.7068795355926115	0.14601113393264134	0.53
TUMOR-KURAMOCHI-cellline-01-01_PLX-4720_Conc2.5nM	0.9685475745788015	0.021415164698827163	0.88
TUMOR-KURAMOCHI-cellline-01-01_PLX-4720_Conc25.0nM	0.9719180988864556	0.02307242795105412	0.76
TUMOR-KURAMOCHI-cellline-01-01_PLX-4720_Conc250.0nM	0.9861855351874326	0.048828023481511655	1.0295
TUMOR-KURAMOCHI-cellline-01-01_PLX-4720_Conc2530.0nM	1.0003908352084785	0.09397212336695727	1.179
TUMOR-KURAMOCHI-cellline-01-01_PLX-4720_Conc8.0nM	0.9696483113049787	0.021698781280970726	1.0984
TUMOR-KURAMOCHI-cellline-01-01_PLX-4720_Conc80.0nM	0.9767408054612348	0.028850875598727923	1.2229999999999999
TUMOR-KURAMOCHI-cellline-01-01_PLX-4720_Conc800.0nM	0.9994225101446945	0.08627423697375669	1.228
TUMOR-KURAMOCHI-cellline-01-01_PLX-4720_Conc8000.0nM	0.9789357445884461	0.043702466073866526	1.0291
TUMOR-KURAMOCHI-cellline-01-01_Selumetinib_Conc2.5nM	0.966031866846154	0.02029287381887812	0.85
TUMOR-KURAMOCHI-cellline-01-01_Selumetinib_Conc25.0nM	0.9537775864058361	0.017996614931394875	0.79
TUMOR-KURAMOCHI-cellline-01-01_Selumetinib_Conc250.0nM	0.9016903952195878	0.05225828147936325	0.69
TUMOR-KURAMOCHI-cellline-01-01_Selumetinib_Conc2530.0nM	0.8024190548822656	0.09617471706132928	0.7
TUMOR-KURAMOCHI-cellline-01-01_Selumetinib_Conc8.0nM	0.962641839501867	0.01843569627718843	0.81
TUMOR-KURAMOCHI-cellline-01-01_Selumetinib_Conc80.0nM	0.9345623964316696	0.02898522682999743	0.9590000000000001
TUMOR-KURAMOCHI-cellline-01-01_Selumetinib_Conc800.0nM	0.8534718858517953	0.07987600116817077	0.83
TUMOR-KURAMOCHI-cellline-01-01_Selumetinib_Conc8000.0nM	0.7506731631473545	0.10422641590115939	0.84
TUMOR-KURAMOCHI-cellline-01-01_Vandetanib_Conc2.5nM	0.9674279436315254	0.02143992273009804	0.48
TUMOR-KURAMOCHI-cellline-01-01_Vandetanib_Conc25.0nM	0.96490009727594	0.020620228911168364	1.0227
TUMOR-KURAMOCHI-cellline-01-01_Vandetanib_Conc250.0nM	0.937806446100427	0.013746267858179236	0.88
TUMOR-KURAMOCHI-cellline-01-01_Vandetanib_Conc2530.0nM	0.7517674947445979	0.09452335391039668	0.47
TUMOR-KURAMOCHI-cellline-01-01_Vandetanib_Conc8.0nM	0.9668275019815044	0.021264453755796373	0.9159999999999999
TUMOR-KURAMOCHI-cellline-01-01_Vandetanib_Conc80.0nM	0.9582345205540689	0.018579816291598744	1.2570000000000001
TUMOR-KURAMOCHI-cellline-01-01_Vandetanib_Conc800.0nM	0.8725802114095724	0.03791130075443746	0.912
TUMOR-KURAMOCHI-cellline-01-01_Vandetanib_Conc8000.0nM	0.6536547976961378	0.10572861682365522	0.43
TUMOR-KURAMOCHI-cellline-01-01	0.9676901029046784	0.021502152435974156	1.0
