# Supplementary material for: Mini-batch optimization enables training of ODE models on large-scale datasets
Source: Nat Commun. 2022 Jan 10;13:34. doi: 10.1038/s41467-021-27374-6 (PMC8748893; doi:10.1038/s41467-021-27374-6)
Supplement: Supplementary file 4 — Source data [file 41467_2021_27374_MOESM4_ESM.zip › source_data/drug_response_plots/source_data_cellline_KYM1_training.tsv]

	mean	std	measurement
TUMOR-KYM1-cellline-01-01_Erlotinib_Conc2.5nM	1.0347238105034147	0.03270484134550958	1.172
TUMOR-KYM1-cellline-01-01_Erlotinib_Conc25.0nM	1.0349453508854227	0.03263363271607878	1.172
TUMOR-KYM1-cellline-01-01_Erlotinib_Conc250.0nM	1.0342914477260359	0.03195268382186601	1.0017
TUMOR-KYM1-cellline-01-01_Erlotinib_Conc2530.0nM	1.011690485742868	0.041115810415827854	1.089
TUMOR-KYM1-cellline-01-01_Erlotinib_Conc8.0nM	1.0347973306853548	0.03269826530951849	0.82
TUMOR-KYM1-cellline-01-01_Erlotinib_Conc80.0nM	1.034963080006005	0.032339407467059746	1.058
TUMOR-KYM1-cellline-01-01_Erlotinib_Conc800.0nM	1.0296966172621733	0.03213498967468483	0.74
TUMOR-KYM1-cellline-01-01_Erlotinib_Conc8000.0nM	0.9706604963269825	0.08143097485203492	0.95
TUMOR-KYM1-cellline-01-01_Lapatinib_Conc2.5nM	1.0346313432117835	0.03267632506898112	1.183
TUMOR-KYM1-cellline-01-01_Lapatinib_Conc25.0nM	1.0341926721482098	0.03237334507506177	1.17
TUMOR-KYM1-cellline-01-01_Lapatinib_Conc250.0nM	1.0300536602999588	0.030212196853426507	1.3219999999999998
TUMOR-KYM1-cellline-01-01_Lapatinib_Conc2530.0nM	0.9745521560330678	0.05833489905964141	1.151
TUMOR-KYM1-cellline-01-01_Lapatinib_Conc8.0nM	1.034518523808419	0.03260129007742624	0.82
TUMOR-KYM1-cellline-01-01_Lapatinib_Conc80.0nM	1.033188743721055	0.03168655876099782	0.9914
TUMOR-KYM1-cellline-01-01_Lapatinib_Conc800.0nM	1.0189050183375274	0.02976669345051175	0.9
TUMOR-KYM1-cellline-01-01_Lapatinib_Conc8000.0nM	0.8891559680740417	0.13980685208030616	1.071
TUMOR-KYM1-cellline-01-01_PD0325901_Conc2.5nM	1.0225477000072103	0.021819449602157454	1.2819999999999998
TUMOR-KYM1-cellline-01-01_PD0325901_Conc25.0nM	0.9409679200493754	0.08511270800914499	1.1059999999999999
TUMOR-KYM1-cellline-01-01_PD0325901_Conc250.0nM	0.7734929349548539	0.1512205668542729	0.9740000000000001
TUMOR-KYM1-cellline-01-01_PD0325901_Conc2530.0nM	0.5263188175783926	0.19683129614741118	0.46
TUMOR-KYM1-cellline-01-01_PD0325901_Conc8.0nM	0.9998264927493731	0.014981829865767383	0.95
TUMOR-KYM1-cellline-01-01_PD0325901_Conc80.0nM	0.8711671120280222	0.13346134993738057	1.08
TUMOR-KYM1-cellline-01-01_PD0325901_Conc800.0nM	0.6614037802404352	0.16469297501294275	0.68
TUMOR-KYM1-cellline-01-01_PD0325901_Conc8000.0nM	0.42158588046387135	0.2237577767492921	0.3
TUMOR-KYM1-cellline-01-01_PLX-4720_Conc2.5nM	1.0356335937355343	0.032177932343020646	0.9279999999999999
TUMOR-KYM1-cellline-01-01_PLX-4720_Conc25.0nM	1.0373325889513993	0.031091898193068523	0.953
TUMOR-KYM1-cellline-01-01_PLX-4720_Conc250.0nM	1.0335595998101321	0.026333897222488356	1.234
TUMOR-KYM1-cellline-01-01_PLX-4720_Conc2530.0nM	0.9945658469110935	0.08516978354853817	0.951
TUMOR-KYM1-cellline-01-01_PLX-4720_Conc8.0nM	1.0364207837356887	0.03176361876318269	1.061
TUMOR-KYM1-cellline-01-01_PLX-4720_Conc80.0nM	1.0374509039584416	0.029506794420867094	1.021
TUMOR-KYM1-cellline-01-01_PLX-4720_Conc800.0nM	1.0195998959421195	0.03715344073578168	0.953
TUMOR-KYM1-cellline-01-01_PLX-4720_Conc8000.0nM	0.9680753983685809	0.1384738778260873	0.81
TUMOR-KYM1-cellline-01-01_Selumetinib_Conc2.5nM	1.0314956518911438	0.029270779596927816	0.81
TUMOR-KYM1-cellline-01-01_Selumetinib_Conc25.0nM	1.0058639882035518	0.02245546705778438	0.943
TUMOR-KYM1-cellline-01-01_Selumetinib_Conc250.0nM	0.9065107640010599	0.09618950622320388	1.1079999999999999
TUMOR-KYM1-cellline-01-01_Selumetinib_Conc2530.0nM	0.7357207010379405	0.14391899366229105	0.81
TUMOR-KYM1-cellline-01-01_Selumetinib_Conc8.0nM	1.0246833741793377	0.0230529891045238	1.0155
TUMOR-KYM1-cellline-01-01_Selumetinib_Conc80.0nM	0.9652195062925916	0.05867996276048378	1.0515
TUMOR-KYM1-cellline-01-01_Selumetinib_Conc800.0nM	0.8270846418983787	0.12474284239855908	0.97
TUMOR-KYM1-cellline-01-01_Selumetinib_Conc8000.0nM	0.6334625985556482	0.1615934132802835	0.6
TUMOR-KYM1-cellline-01-01_Vandetanib_Conc2.5nM	1.034612447727772	0.032636368837785514	0.89
TUMOR-KYM1-cellline-01-01_Vandetanib_Conc25.0nM	1.033671748098802	0.03187266056730007	0.9902
TUMOR-KYM1-cellline-01-01_Vandetanib_Conc250.0nM	1.0190232264210404	0.028645534385988932	0.85
TUMOR-KYM1-cellline-01-01_Vandetanib_Conc2530.0nM	0.8730807070988298	0.10621852924527375	0.9390000000000001
TUMOR-KYM1-cellline-01-01_Vandetanib_Conc8.0nM	1.034434681118004	0.0324724224253238	1.148
TUMOR-KYM1-cellline-01-01_Vandetanib_Conc80.0nM	1.030096416316241	0.02985714634088157	0.81
TUMOR-KYM1-cellline-01-01_Vandetanib_Conc800.0nM	0.9833369612691456	0.049105139202994134	1.0498
TUMOR-KYM1-cellline-01-01_Vandetanib_Conc8000.0nM	0.7169913967734245	0.17921143145331458	0.58
TUMOR-KYM1-cellline-01-01	1.0346894344202833	0.032708133080204906	1.0
