# Supplementary material for: Mini-batch optimization enables training of ODE models on large-scale datasets
Source: Nat Commun. 2022 Jan 10;13:34. doi: 10.1038/s41467-021-27374-6 (PMC8748893; doi:10.1038/s41467-021-27374-6)
Supplement: Supplementary file 4 — Source data [file 41467_2021_27374_MOESM4_ESM.zip › source_data/drug_response_plots/source_data_cellline_KYSE140_training.tsv]

	mean	std	measurement
TUMOR-KYSE140-cellline-01-01_Erlotinib_Conc2.5nM	0.9208884181882512	0.014428856832111437	1.0852
TUMOR-KYSE140-cellline-01-01_Erlotinib_Conc25.0nM	0.9102999703509598	0.014294932804204458	1.107
TUMOR-KYSE140-cellline-01-01_Erlotinib_Conc250.0nM	0.8238384533769942	0.06099638550105693	0.78
TUMOR-KYSE140-cellline-01-01_Erlotinib_Conc2530.0nM	0.6034704712072563	0.07210850936102596	0.21
TUMOR-KYSE140-cellline-01-01_Erlotinib_Conc8.0nM	0.9184188212169164	0.013519764047166144	1.0454
TUMOR-KYSE140-cellline-01-01_Erlotinib_Conc80.0nM	0.885948176731304	0.02487553369093338	0.961
TUMOR-KYSE140-cellline-01-01_Erlotinib_Conc800.0nM	0.7094223831773602	0.08762538267780999	0.43
TUMOR-KYSE140-cellline-01-01_Erlotinib_Conc8000.0nM	0.5265825329313532	0.06057675001835635	0.17
TUMOR-KYSE140-cellline-01-01_Lapatinib_Conc2.5nM	0.9217793090986817	0.0150934933148912	1.0476
TUMOR-KYSE140-cellline-01-01_Lapatinib_Conc25.0nM	0.9188883161528383	0.015112371248943208	1.24
TUMOR-KYSE140-cellline-01-01_Lapatinib_Conc250.0nM	0.8882823673339573	0.026576146817290053	0.83
TUMOR-KYSE140-cellline-01-01_Lapatinib_Conc2530.0nM	0.5869102345171825	0.1038483047540903	0.3
TUMOR-KYSE140-cellline-01-01_Lapatinib_Conc8.0nM	0.9211147085349077	0.015091587816243531	1.0344
TUMOR-KYSE140-cellline-01-01_Lapatinib_Conc80.0nM	0.9113389083178147	0.016178280417119984	1.0149
TUMOR-KYSE140-cellline-01-01_Lapatinib_Conc800.0nM	0.7945281574274371	0.04351321597158773	0.42
TUMOR-KYSE140-cellline-01-01_Lapatinib_Conc8000.0nM	0.47043331610802375	0.12720222920526092	0.09
TUMOR-KYSE140-cellline-01-01_PD0325901_Conc2.5nM	0.916628786929711	0.015014886054041783	1.0866
TUMOR-KYSE140-cellline-01-01_PD0325901_Conc25.0nM	0.8810381252901873	0.028915179671095352	0.945
TUMOR-KYSE140-cellline-01-01_PD0325901_Conc250.0nM	0.7344797018717837	0.03857483260985589	0.69
TUMOR-KYSE140-cellline-01-01_PD0325901_Conc2530.0nM	0.598925397051088	0.08492226404520625	0.49
TUMOR-KYSE140-cellline-01-01_PD0325901_Conc8.0nM	0.9061413042168368	0.018681328027011352	1.0073
TUMOR-KYSE140-cellline-01-01_PD0325901_Conc80.0nM	0.8219180330452966	0.04038992326409302	0.73
TUMOR-KYSE140-cellline-01-01_PD0325901_Conc800.0nM	0.6539935819891743	0.05467187824858801	0.69
TUMOR-KYSE140-cellline-01-01_PD0325901_Conc8000.0nM	0.5616330473155926	0.10769993383686385	0.32
TUMOR-KYSE140-cellline-01-01_PLX-4720_Conc25.0nM	0.9256035421404126	0.015712189222066093	0.945
TUMOR-KYSE140-cellline-01-01_PLX-4720_Conc250.0nM	0.9310082066877603	0.026171870882380297	0.9790000000000001
TUMOR-KYSE140-cellline-01-01_PLX-4720_Conc2530.0nM	0.9173700438776272	0.019060124699318563	0.78
TUMOR-KYSE140-cellline-01-01_PLX-4720_Conc80.0nM	0.929020109189844	0.02065622497995171	1.0037
TUMOR-KYSE140-cellline-01-01_PLX-4720_Conc800.0nM	0.9280018472753593	0.02520449797595114	0.84
TUMOR-KYSE140-cellline-01-01_PLX-4720_Conc8000.0nM	0.8972710188858135	0.04188954140358076	0.43
TUMOR-KYSE140-cellline-01-01_Selumetinib_Conc25.0nM	0.9100007560819148	0.017669448930404202	0.97
TUMOR-KYSE140-cellline-01-01_Selumetinib_Conc250.0nM	0.8451744226348721	0.029010929808097632	0.985
TUMOR-KYSE140-cellline-01-01_Selumetinib_Conc2530.0nM	0.6866970553307195	0.04018452030351911	0.78
TUMOR-KYSE140-cellline-01-01_Selumetinib_Conc80.0nM	0.888527955904495	0.022898140649733376	1.088
TUMOR-KYSE140-cellline-01-01_Selumetinib_Conc800.0nM	0.7737549152979938	0.029525590295805305	0.914
TUMOR-KYSE140-cellline-01-01_Selumetinib_Conc8000.0nM	0.6012136280093932	0.05097400978663939	0.72
TUMOR-KYSE140-cellline-01-01_Vandetanib_Conc25.0nM	0.9093086234361021	0.013643809329364103	1.0104
TUMOR-KYSE140-cellline-01-01_Vandetanib_Conc250.0nM	0.8396615921257385	0.030836313331990443	0.948
TUMOR-KYSE140-cellline-01-01_Vandetanib_Conc2530.0nM	0.5633143413677361	0.028542747274352652	0.32
TUMOR-KYSE140-cellline-01-01_Vandetanib_Conc80.0nM	0.8882647004529615	0.017631307931771756	1.0875
TUMOR-KYSE140-cellline-01-01_Vandetanib_Conc800.0nM	0.7239981005664087	0.05135963876649105	0.75
TUMOR-KYSE140-cellline-01-01_Vandetanib_Conc8000.0nM	0.4387699711638759	0.05544713822082145	0.21
TUMOR-KYSE140-cellline-01-01	0.9220335970952954	0.015147019113173645	1.0
