# Supplementary material for: Mini-batch optimization enables training of ODE models on large-scale datasets
Source: Nat Commun. 2022 Jan 10;13:34. doi: 10.1038/s41467-021-27374-6 (PMC8748893; doi:10.1038/s41467-021-27374-6)
Supplement: Supplementary file 4 — Source data [file 41467_2021_27374_MOESM4_ESM.zip › source_data/drug_response_plots/source_data_cellline_KYSE450_training.tsv]

	mean	std	measurement
TUMOR-KYSE450-cellline-01-01_Erlotinib_Conc2.5nM	0.945763117029337	0.030782414966154546	1.0781
TUMOR-KYSE450-cellline-01-01_Erlotinib_Conc25.0nM	0.9331524713499186	0.031319012876445194	0.97
TUMOR-KYSE450-cellline-01-01_Erlotinib_Conc250.0nM	0.8515491522605478	0.08320260368757412	0.8
TUMOR-KYSE450-cellline-01-01_Erlotinib_Conc2530.0nM	0.6169113271661033	0.11157811481960025	0.33
TUMOR-KYSE450-cellline-01-01_Erlotinib_Conc8.0nM	0.9432512783693816	0.029689159763870605	1.0654
TUMOR-KYSE450-cellline-01-01_Erlotinib_Conc80.0nM	0.9013675756830477	0.05491431237118573	1.0243
TUMOR-KYSE450-cellline-01-01_Erlotinib_Conc800.0nM	0.7599543810775491	0.10453751611485194	0.7
TUMOR-KYSE450-cellline-01-01_Erlotinib_Conc8000.0nM	0.5091255271093684	0.09717034297358375	0.36
TUMOR-KYSE450-cellline-01-01_Lapatinib_Conc2.5nM	0.9465131228093483	0.031250017173041	0.983
TUMOR-KYSE450-cellline-01-01_Lapatinib_Conc25.0nM	0.9437131921848169	0.030377401707047808	1.161
TUMOR-KYSE450-cellline-01-01_Lapatinib_Conc250.0nM	0.92539855153373	0.04005807984604401	1.0323
TUMOR-KYSE450-cellline-01-01_Lapatinib_Conc2530.0nM	0.685419801094334	0.11419908645843023	0.52
TUMOR-KYSE450-cellline-01-01_Lapatinib_Conc8.0nM	0.9457869407945607	0.030887457361107314	0.927
TUMOR-KYSE450-cellline-01-01_Lapatinib_Conc80.0nM	0.9382917479311936	0.031571824670458964	1.127
TUMOR-KYSE450-cellline-01-01_Lapatinib_Conc800.0nM	0.8626273106383057	0.06262706859078737	0.81
TUMOR-KYSE450-cellline-01-01_Lapatinib_Conc8000.0nM	0.5569901379772502	0.12878972537469374	0.29
TUMOR-KYSE450-cellline-01-01_PD0325901_Conc2.5nM	0.9405551760485972	0.029156327365585266	0.9890000000000001
TUMOR-KYSE450-cellline-01-01_PD0325901_Conc25.0nM	0.8910073266883375	0.04897084941791498	0.85
TUMOR-KYSE450-cellline-01-01_PD0325901_Conc250.0nM	0.7498676811948779	0.0878388262950348	0.76
TUMOR-KYSE450-cellline-01-01_PD0325901_Conc2530.0nM	0.5995333563312604	0.1241785174985889	0.56
TUMOR-KYSE450-cellline-01-01_PD0325901_Conc8.0nM	0.9271424518965627	0.029612761800048994	0.9420000000000001
TUMOR-KYSE450-cellline-01-01_PD0325901_Conc80.0nM	0.8286701229865103	0.07538683328415911	0.9229999999999999
TUMOR-KYSE450-cellline-01-01_PD0325901_Conc800.0nM	0.6716605715267897	0.10102967339420624	0.75
TUMOR-KYSE450-cellline-01-01_PD0325901_Conc8000.0nM	0.5410887925776693	0.14059853780874984	0.48
TUMOR-KYSE450-cellline-01-01_PLX-4720_Conc2.5nM	0.9472727097848	0.03179311156262336	0.8
TUMOR-KYSE450-cellline-01-01_PLX-4720_Conc25.0nM	0.9492386780769015	0.033300352957818344	1.0125
TUMOR-KYSE450-cellline-01-01_PLX-4720_Conc250.0nM	0.9500032188879448	0.035606226036882134	1.147
TUMOR-KYSE450-cellline-01-01_PLX-4720_Conc2530.0nM	0.9306652854416072	0.05481601917644117	1.0542
TUMOR-KYSE450-cellline-01-01_PLX-4720_Conc8.0nM	0.9479536311848877	0.03226778885985314	0.76
TUMOR-KYSE450-cellline-01-01_PLX-4720_Conc80.0nM	0.9506888416179718	0.03478254868249253	0.958
TUMOR-KYSE450-cellline-01-01_PLX-4720_Conc800.0nM	0.9436999637029914	0.038760702853273286	1.0601
TUMOR-KYSE450-cellline-01-01_PLX-4720_Conc8000.0nM	0.9145374533936007	0.07929423054879063	1.0089
TUMOR-KYSE450-cellline-01-01_Selumetinib_Conc2.5nM	0.9451614346958334	0.03009686495367265	0.85
TUMOR-KYSE450-cellline-01-01_Selumetinib_Conc25.0nM	0.9313084625249868	0.023607773335933366	1.0562
TUMOR-KYSE450-cellline-01-01_Selumetinib_Conc250.0nM	0.8621170432310985	0.05055013425862255	0.8
TUMOR-KYSE450-cellline-01-01_Selumetinib_Conc2530.0nM	0.7022970725096378	0.08534475616874057	0.71
TUMOR-KYSE450-cellline-01-01_Selumetinib_Conc8.0nM	0.9415574141508005	0.0274943260259194	0.75
TUMOR-KYSE450-cellline-01-01_Selumetinib_Conc80.0nM	0.9067796401978875	0.03169459801550397	0.85
TUMOR-KYSE450-cellline-01-01_Selumetinib_Conc800.0nM	0.7879677508596007	0.0645844585059301	0.83
TUMOR-KYSE450-cellline-01-01_Selumetinib_Conc8000.0nM	0.6221280696049348	0.114057349837063	0.73
TUMOR-KYSE450-cellline-01-01_Vandetanib_Conc2.5nM	0.9344820172846531	0.024839291072591762	0.71
TUMOR-KYSE450-cellline-01-01_Vandetanib_Conc25.0nM	0.9166655306896583	0.03696006253460387	1.054
TUMOR-KYSE450-cellline-01-01_Vandetanib_Conc250.0nM	0.8541676503189638	0.06972688123974521	0.968
TUMOR-KYSE450-cellline-01-01_Vandetanib_Conc2530.0nM	0.6002147918191777	0.11358879096507235	0.43
TUMOR-KYSE450-cellline-01-01_Vandetanib_Conc8.0nM	0.9260181857394647	0.03483259205622072	0.79
TUMOR-KYSE450-cellline-01-01_Vandetanib_Conc80.0nM	0.8955820163909198	0.04683746792990483	0.87
TUMOR-KYSE450-cellline-01-01_Vandetanib_Conc800.0nM	0.7684948270207282	0.09117861934446837	0.84
TUMOR-KYSE450-cellline-01-01_Vandetanib_Conc8000.0nM	0.44333497001601446	0.11835597788135993	0.31
TUMOR-KYSE450-cellline-01-01	0.9468203168047007	0.03151263090749829	1.0
