# Supplementary material for: Mini-batch optimization enables training of ODE models on large-scale datasets
Source: Nat Commun. 2022 Jan 10;13:34. doi: 10.1038/s41467-021-27374-6 (PMC8748893; doi:10.1038/s41467-021-27374-6)
Supplement: Supplementary file 4 — Source data [file 41467_2021_27374_MOESM4_ESM.zip › source_data/drug_response_plots/source_data_cellline_KYSE520_training.tsv]

	mean	std	measurement
TUMOR-KYSE520-cellline-01-01_CHIR-265_Conc2.5nM	0.9569959922927718	0.02922504249291663	1.0071
TUMOR-KYSE520-cellline-01-01_CHIR-265_Conc25.0nM	0.9484065305887064	0.02883752567278792	0.9904
TUMOR-KYSE520-cellline-01-01_CHIR-265_Conc250.0nM	0.8450152830126878	0.061875973882188996	0.907
TUMOR-KYSE520-cellline-01-01_CHIR-265_Conc2530.0nM	0.5151369191272759	0.12437876300920057	0.63
TUMOR-KYSE520-cellline-01-01_CHIR-265_Conc8.0nM	0.9550513464925215	0.029156339361484776	1.0967
TUMOR-KYSE520-cellline-01-01_CHIR-265_Conc80.0nM	0.9227595422898359	0.03300083053152468	1.0353
TUMOR-KYSE520-cellline-01-01_CHIR-265_Conc800.0nM	0.6776710259498151	0.09645506860047966	0.87
TUMOR-KYSE520-cellline-01-01_CHIR-265_Conc8000.0nM	0.40958354400129177	0.16120635675012826	0.31
TUMOR-KYSE520-cellline-01-01_Erlotinib_Conc2.5nM	0.957160952841229	0.029240644999591035	1.101
TUMOR-KYSE520-cellline-01-01_Erlotinib_Conc25.0nM	0.9483459564112051	0.0251612453496708	1.0635
TUMOR-KYSE520-cellline-01-01_Erlotinib_Conc250.0nM	0.8795594394915505	0.06047913016210531	0.86
TUMOR-KYSE520-cellline-01-01_Erlotinib_Conc2530.0nM	0.655370690151529	0.12504348328113027	0.45
TUMOR-KYSE520-cellline-01-01_Erlotinib_Conc8.0nM	0.9556585598847807	0.029187067760968202	1.111
TUMOR-KYSE520-cellline-01-01_Erlotinib_Conc80.0nM	0.9224299940111346	0.03548146135000858	1.0283
TUMOR-KYSE520-cellline-01-01_Erlotinib_Conc800.0nM	0.7778878591861387	0.0796912951057533	0.64
TUMOR-KYSE520-cellline-01-01_Erlotinib_Conc8000.0nM	0.5613770980169746	0.1347581466989324	0.48
TUMOR-KYSE520-cellline-01-01_Lapatinib_Conc2.5nM	0.9577556561751305	0.029240032647869556	1.0261
TUMOR-KYSE520-cellline-01-01_Lapatinib_Conc25.0nM	0.9571875529673466	0.028986978385543257	1.0554
TUMOR-KYSE520-cellline-01-01_Lapatinib_Conc250.0nM	0.949842327111724	0.029435800252873637	0.9929
TUMOR-KYSE520-cellline-01-01_Lapatinib_Conc2530.0nM	0.7564527310073413	0.12749486480019512	0.62
TUMOR-KYSE520-cellline-01-01_Lapatinib_Conc8.0nM	0.9576213430202876	0.029166043984413494	0.9790000000000001
TUMOR-KYSE520-cellline-01-01_Lapatinib_Conc80.0nM	0.9556043103500084	0.028778739599294223	1.0244
TUMOR-KYSE520-cellline-01-01_Lapatinib_Conc800.0nM	0.9088781952749596	0.02789952551472586	0.88
TUMOR-KYSE520-cellline-01-01_Lapatinib_Conc8000.0nM	0.6397070124939275	0.14346206509356735	0.26
TUMOR-KYSE520-cellline-01-01_PD0325901_Conc2.5nM	0.9526852608227021	0.02896746124804659	0.9
TUMOR-KYSE520-cellline-01-01_PD0325901_Conc25.0nM	0.9216151415662841	0.04324849027602895	0.8
TUMOR-KYSE520-cellline-01-01_PD0325901_Conc250.0nM	0.7937277708532452	0.08181013762355978	0.66
TUMOR-KYSE520-cellline-01-01_PD0325901_Conc2530.0nM	0.6670916527427302	0.13673328837374743	0.51
TUMOR-KYSE520-cellline-01-01_PD0325901_Conc8.0nM	0.9427620239220496	0.03268104992808867	0.86
TUMOR-KYSE520-cellline-01-01_PD0325901_Conc80.0nM	0.8783100554159805	0.050412325716341105	0.77
TUMOR-KYSE520-cellline-01-01_PD0325901_Conc800.0nM	0.7200501445745027	0.12151843345275747	0.63
TUMOR-KYSE520-cellline-01-01_PD0325901_Conc8000.0nM	0.6197437360533804	0.1514095996249028	0.4
TUMOR-KYSE520-cellline-01-01_PLX-4720_Conc2.5nM	0.9579552706938624	0.029329582038021322	0.985
TUMOR-KYSE520-cellline-01-01_PLX-4720_Conc25.0nM	0.9584265435272175	0.029410389100699534	0.941
TUMOR-KYSE520-cellline-01-01_PLX-4720_Conc250.0nM	0.9572467835636346	0.029535229737198573	1.0154
TUMOR-KYSE520-cellline-01-01_PLX-4720_Conc2530.0nM	0.9452397303967729	0.035336031400208	1.0425
TUMOR-KYSE520-cellline-01-01_PLX-4720_Conc8.0nM	0.958138000736563	0.029366531213663484	0.99916
TUMOR-KYSE520-cellline-01-01_PLX-4720_Conc80.0nM	0.9585186976025971	0.0294630135216456	1.0473
TUMOR-KYSE520-cellline-01-01_PLX-4720_Conc800.0nM	0.9528699234950828	0.03068980024950927	1.1320000000000001
TUMOR-KYSE520-cellline-01-01_PLX-4720_Conc8000.0nM	0.9354933931429341	0.042553316493646055	0.85
TUMOR-KYSE520-cellline-01-01_Selumetinib_Conc2.5nM	0.9570833977632095	0.029204788597220043	0.9921
TUMOR-KYSE520-cellline-01-01_Selumetinib_Conc25.0nM	0.9507092118423153	0.028947886871823793	0.951
TUMOR-KYSE520-cellline-01-01_Selumetinib_Conc250.0nM	0.9028354681529948	0.04430996299742553	0.82
TUMOR-KYSE520-cellline-01-01_Selumetinib_Conc2530.0nM	0.7883710588673944	0.10198157063331523	0.69
TUMOR-KYSE520-cellline-01-01_Selumetinib_Conc8.0nM	0.9554947359662218	0.029072673113912696	1.0293
TUMOR-KYSE520-cellline-01-01_Selumetinib_Conc80.0nM	0.9367406009040661	0.030304109617584687	0.87
TUMOR-KYSE520-cellline-01-01_Selumetinib_Conc800.0nM	0.8503519698849177	0.07019910646969431	0.83
TUMOR-KYSE520-cellline-01-01_Selumetinib_Conc8000.0nM	0.7252228055324087	0.11671655686820545	0.62
TUMOR-KYSE520-cellline-01-01_Vandetanib_Conc2.5nM	0.9499265527351566	0.01828363095900902	0.978
TUMOR-KYSE520-cellline-01-01_Vandetanib_Conc25.0nM	0.932910950358068	0.0273633591955613	0.966
TUMOR-KYSE520-cellline-01-01_Vandetanib_Conc250.0nM	0.8684538267787356	0.0630871954197734	0.9790000000000001
TUMOR-KYSE520-cellline-01-01_Vandetanib_Conc2530.0nM	0.5784042312696401	0.1118753548088813	0.58
TUMOR-KYSE520-cellline-01-01_Vandetanib_Conc8.0nM	0.9425301754143172	0.02152675531228638	0.902
TUMOR-KYSE520-cellline-01-01_Vandetanib_Conc80.0nM	0.9127280474882058	0.03820708514757073	0.92
TUMOR-KYSE520-cellline-01-01_Vandetanib_Conc800.0nM	0.7562909649419259	0.09289216791780996	0.89
TUMOR-KYSE520-cellline-01-01_Vandetanib_Conc8000.0nM	0.4286016182544098	0.1201725755424907	0.4
TUMOR-KYSE520-cellline-01-01	0.9578091844906419	0.029287151232231048	1.0
