# Supplementary material for: Mini-batch optimization enables training of ODE models on large-scale datasets
Source: Nat Commun. 2022 Jan 10;13:34. doi: 10.1038/s41467-021-27374-6 (PMC8748893; doi:10.1038/s41467-021-27374-6)
Supplement: Supplementary file 4 — Source data [file 41467_2021_27374_MOESM4_ESM.zip › source_data/drug_response_plots/source_data_cellline_L33_training.tsv]

	mean	std	measurement
TUMOR-L33-cellline-01-01_CHIR-265_Conc2.5nM	0.9228208398198128	0.01982876475082983	1.0098
TUMOR-L33-cellline-01-01_CHIR-265_Conc25.0nM	0.9143066127165584	0.017107955693516072	1.0446
TUMOR-L33-cellline-01-01_CHIR-265_Conc250.0nM	0.8111526716685089	0.05721471166376393	0.69
TUMOR-L33-cellline-01-01_CHIR-265_Conc2530.0nM	0.5541700841591382	0.09793930340158709	0.5
TUMOR-L33-cellline-01-01_CHIR-265_Conc8.0nM	0.9208897090747176	0.019014327093025463	1.0306
TUMOR-L33-cellline-01-01_CHIR-265_Conc80.0nM	0.8895826161237496	0.013047448526157449	0.9279999999999999
TUMOR-L33-cellline-01-01_CHIR-265_Conc800.0nM	0.6864800934630321	0.10360241451582333	0.53
TUMOR-L33-cellline-01-01_CHIR-265_Conc8000.0nM	0.46321367375787137	0.10951409790688084	0.14
TUMOR-L33-cellline-01-01_Erlotinib_Conc2.5nM	0.92346433264395	0.020303769876910606	1.1
TUMOR-L33-cellline-01-01_Erlotinib_Conc25.0nM	0.9217334970454457	0.020215845727332114	1.0831
TUMOR-L33-cellline-01-01_Erlotinib_Conc250.0nM	0.9018635991815946	0.018819071968587026	0.968
TUMOR-L33-cellline-01-01_Erlotinib_Conc2530.0nM	0.7739197778097632	0.08594672819477983	0.62
TUMOR-L33-cellline-01-01_Erlotinib_Conc8.0nM	0.9230857555557016	0.02031481200151922	0.935
TUMOR-L33-cellline-01-01_Erlotinib_Conc80.0nM	0.9168684089097991	0.019779952322246844	1.0277
TUMOR-L33-cellline-01-01_Erlotinib_Conc800.0nM	0.8511357047476789	0.03831128533454403	0.82
TUMOR-L33-cellline-01-01_Erlotinib_Conc8000.0nM	0.7153373404409409	0.11265391611252096	0.38
TUMOR-L33-cellline-01-01_Lapatinib_Conc2.5nM	0.9233860036637334	0.019985176128423442	1.0222
TUMOR-L33-cellline-01-01_Lapatinib_Conc25.0nM	0.9224545529089131	0.019206862911030624	0.9982
TUMOR-L33-cellline-01-01_Lapatinib_Conc250.0nM	0.9149843200360681	0.017642135786663776	0.82
TUMOR-L33-cellline-01-01_Lapatinib_Conc2530.0nM	0.7945307326260671	0.06943055557697371	0.49
TUMOR-L33-cellline-01-01_Lapatinib_Conc8.0nM	0.9231207004765931	0.01976458107479116	0.955
TUMOR-L33-cellline-01-01_Lapatinib_Conc80.0nM	0.9205886941260679	0.01788805677996691	0.89
TUMOR-L33-cellline-01-01_Lapatinib_Conc800.0nM	0.8839029599885511	0.02649266329393137	0.63
TUMOR-L33-cellline-01-01_Lapatinib_Conc8000.0nM	0.727030080986889	0.09741339194857847	0.37
TUMOR-L33-cellline-01-01_PD0325901_Conc2.5nM	0.91685486816754	0.021822165017640595	0.9936
TUMOR-L33-cellline-01-01_PD0325901_Conc25.0nM	0.8719798072476355	0.04354868452192167	0.943
TUMOR-L33-cellline-01-01_PD0325901_Conc250.0nM	0.7420449784623289	0.07355008177336979	0.78
TUMOR-L33-cellline-01-01_PD0325901_Conc2530.0nM	0.5844447173589432	0.07580830054627488	0.66
TUMOR-L33-cellline-01-01_PD0325901_Conc8.0nM	0.9036993571233465	0.026597618640431468	0.953
TUMOR-L33-cellline-01-01_PD0325901_Conc80.0nM	0.8189268187147137	0.06855063544802914	0.79
TUMOR-L33-cellline-01-01_PD0325901_Conc800.0nM	0.6558074345161092	0.06180794893728187	0.66
TUMOR-L33-cellline-01-01_PD0325901_Conc8000.0nM	0.5370212556930751	0.10348783732839732	0.54
TUMOR-L33-cellline-01-01_PLX-4720_Conc2.5nM	0.924296382027243	0.020077027240276858	0.84
TUMOR-L33-cellline-01-01_PLX-4720_Conc25.0nM	0.9282598722220564	0.019879426510114134	0.9420000000000001
TUMOR-L33-cellline-01-01_PLX-4720_Conc250.0nM	0.9379941031275332	0.03014043573204543	1.0074
TUMOR-L33-cellline-01-01_PLX-4720_Conc2530.0nM	0.9207738695449411	0.026191546026554935	1.0152
TUMOR-L33-cellline-01-01_PLX-4720_Conc8.0nM	0.9254659140864018	0.019674799373556002	0.92
TUMOR-L33-cellline-01-01_PLX-4720_Conc80.0nM	0.9333410660933209	0.02419092656471194	0.981
TUMOR-L33-cellline-01-01_PLX-4720_Conc800.0nM	0.935970329789062	0.028622368674488755	1.104
TUMOR-L33-cellline-01-01_PLX-4720_Conc8000.0nM	0.8973610830850095	0.055609779289257456	0.8
TUMOR-L33-cellline-01-01_Selumetinib_Conc2.5nM	0.9216842368346315	0.019984232717846148	0.9159999999999999
TUMOR-L33-cellline-01-01_Selumetinib_Conc25.0nM	0.9061104463884991	0.02181124502312712	0.93
TUMOR-L33-cellline-01-01_Selumetinib_Conc250.0nM	0.8363449179864008	0.04294841252361362	0.87
TUMOR-L33-cellline-01-01_Selumetinib_Conc2530.0nM	0.6942413386479679	0.0640569025623508	0.71
TUMOR-L33-cellline-01-01_Selumetinib_Conc8.0nM	0.9175353705523557	0.019748479712474218	0.91
TUMOR-L33-cellline-01-01_Selumetinib_Conc80.0nM	0.8797639004696209	0.03220062006183027	0.927
TUMOR-L33-cellline-01-01_Selumetinib_Conc800.0nM	0.7749095534264548	0.04530589948563983	0.74
TUMOR-L33-cellline-01-01_Selumetinib_Conc8000.0nM	0.6192060426424082	0.09305018927164783	0.56
TUMOR-L33-cellline-01-01_Vandetanib_Conc2.5nM	0.9232569121583547	0.020249803463224074	0.9129999999999999
TUMOR-L33-cellline-01-01_Vandetanib_Conc25.0nM	0.9197415429636886	0.019763999290031704	0.914
TUMOR-L33-cellline-01-01_Vandetanib_Conc250.0nM	0.8880717235414786	0.01674629195168981	0.917
TUMOR-L33-cellline-01-01_Vandetanib_Conc2530.0nM	0.6898374986019539	0.09882196333465552	0.74
TUMOR-L33-cellline-01-01_Vandetanib_Conc8.0nM	0.9223976818111141	0.020132820286212057	0.924
TUMOR-L33-cellline-01-01_Vandetanib_Conc80.0nM	0.9115835544299301	0.018668216272076283	0.9790000000000001
TUMOR-L33-cellline-01-01_Vandetanib_Conc800.0nM	0.8071538089439543	0.052623870445422584	0.968
TUMOR-L33-cellline-01-01_Vandetanib_Conc8000.0nM	0.57727698663695	0.0919969740693302	0.58
TUMOR-L33-cellline-01-01	0.923637781331457	0.020293895678229056	1.0
