# Supplementary material for: Mini-batch optimization enables training of ODE models on large-scale datasets
Source: Nat Commun. 2022 Jan 10;13:34. doi: 10.1038/s41467-021-27374-6 (PMC8748893; doi:10.1038/s41467-021-27374-6)
Supplement: Supplementary file 4 — Source data [file 41467_2021_27374_MOESM4_ESM.zip › source_data/drug_response_plots/source_data_cellline_LCLC103H_training.tsv]

	mean	std	measurement
TUMOR-LCLC103H-cellline-01-01_CHIR-265_Conc2.5nM	1.029319527069617	0.022174485253387517	1.0399
TUMOR-LCLC103H-cellline-01-01_CHIR-265_Conc25.0nM	1.0206458905347804	0.017860652029303564	1.129
TUMOR-LCLC103H-cellline-01-01_CHIR-265_Conc250.0nM	0.9337524255001692	0.040971648184727275	0.86
TUMOR-LCLC103H-cellline-01-01_CHIR-265_Conc2530.0nM	0.7026372535330873	0.07402903472021309	0.61
TUMOR-LCLC103H-cellline-01-01_CHIR-265_Conc8.0nM	1.0273027034404392	0.021073569017312353	1.0888
TUMOR-LCLC103H-cellline-01-01_CHIR-265_Conc80.0nM	0.9971021254315546	0.01445765063291992	0.976
TUMOR-LCLC103H-cellline-01-01_CHIR-265_Conc800.0nM	0.8106179659919833	0.07339986511049873	0.82
TUMOR-LCLC103H-cellline-01-01_CHIR-265_Conc8000.0nM	0.6186464559289864	0.09594806707050384	0.28
TUMOR-LCLC103H-cellline-01-01_Erlotinib_Conc2.5nM	1.029778638339566	0.022001496387184315	1.0109
TUMOR-LCLC103H-cellline-01-01_Erlotinib_Conc25.0nM	1.0265906755604661	0.018292269795689865	1.0102
TUMOR-LCLC103H-cellline-01-01_Erlotinib_Conc250.0nM	1.001555025526496	0.03361038769711302	1.0154
TUMOR-LCLC103H-cellline-01-01_Erlotinib_Conc2530.0nM	0.9261428948008568	0.08038689451388635	0.9490000000000001
TUMOR-LCLC103H-cellline-01-01_Erlotinib_Conc8.0nM	1.0290380820420055	0.020959243724390786	0.9620000000000001
TUMOR-LCLC103H-cellline-01-01_Erlotinib_Conc80.0nM	1.0182728653443789	0.017375977611079046	1.0371
TUMOR-LCLC103H-cellline-01-01_Erlotinib_Conc800.0nM	0.969507176568601	0.0529395424629551	1.0405
TUMOR-LCLC103H-cellline-01-01_Erlotinib_Conc8000.0nM	0.8686666363846902	0.11203908632041407	0.85
TUMOR-LCLC103H-cellline-01-01_Lapatinib_Conc2.5nM	1.0302644809960888	0.022420646759409	1.0084
TUMOR-LCLC103H-cellline-01-01_Lapatinib_Conc25.0nM	1.0308253473331632	0.022326994685208282	1.008
TUMOR-LCLC103H-cellline-01-01_Lapatinib_Conc250.0nM	1.0267068636824708	0.02025692741159022	0.9913
TUMOR-LCLC103H-cellline-01-01_Lapatinib_Conc2530.0nM	0.9012447929024615	0.10872304728409041	1.0390000000000001
TUMOR-LCLC103H-cellline-01-01_Lapatinib_Conc8.0nM	1.030466405420214	0.022367869845679674	1.0448
TUMOR-LCLC103H-cellline-01-01_Lapatinib_Conc80.0nM	1.0306332334023016	0.022149837852113354	1.013
TUMOR-LCLC103H-cellline-01-01_Lapatinib_Conc800.0nM	0.9958042170740455	0.02081711602250703	0.972
TUMOR-LCLC103H-cellline-01-01_Lapatinib_Conc8000.0nM	0.8359045941064498	0.14180890217369502	0.88
TUMOR-LCLC103H-cellline-01-01_PD0325901_Conc2.5nM	1.0219329768819718	0.021710171826473505	1.135
TUMOR-LCLC103H-cellline-01-01_PD0325901_Conc25.0nM	0.9759249947928833	0.0401416579237546	1.0385
TUMOR-LCLC103H-cellline-01-01_PD0325901_Conc250.0nM	0.8552933822370873	0.062049688299626794	1.0033
TUMOR-LCLC103H-cellline-01-01_PD0325901_Conc2530.0nM	0.7098694122725938	0.051786770752761314	0.88
TUMOR-LCLC103H-cellline-01-01_PD0325901_Conc8.0nM	1.0073236727239476	0.026320795478753153	1.104
TUMOR-LCLC103H-cellline-01-01_PD0325901_Conc80.0nM	0.9189645462767759	0.056433693572190566	0.9890000000000001
TUMOR-LCLC103H-cellline-01-01_PD0325901_Conc800.0nM	0.7815968555175645	0.053283540233078366	0.983
TUMOR-LCLC103H-cellline-01-01_PD0325901_Conc8000.0nM	0.657595625612427	0.07110302061380962	0.9359999999999999
TUMOR-LCLC103H-cellline-01-01_PLX-4720_Conc2.5nM	1.0306249718607412	0.0227239614998589	1.0266
TUMOR-LCLC103H-cellline-01-01_PLX-4720_Conc25.0nM	1.032533402380911	0.024507467254706754	1.0179
TUMOR-LCLC103H-cellline-01-01_PLX-4720_Conc250.0nM	1.0352838052659454	0.028049431758436914	1.1159999999999999
TUMOR-LCLC103H-cellline-01-01_PLX-4720_Conc2530.0nM	1.0220630189516742	0.028260532694924543	1.0652
TUMOR-LCLC103H-cellline-01-01_PLX-4720_Conc8.0nM	1.0312624842735556	0.023238105021408637	1.0782
TUMOR-LCLC103H-cellline-01-01_PLX-4720_Conc80.0nM	1.034410137432894	0.026611741165147508	1.0542
TUMOR-LCLC103H-cellline-01-01_PLX-4720_Conc800.0nM	1.0321845826764953	0.028090811362564083	1.0609
TUMOR-LCLC103H-cellline-01-01_PLX-4720_Conc8000.0nM	1.007354638711565	0.03584403803684538	0.86
TUMOR-LCLC103H-cellline-01-01_Selumetinib_Conc2.5nM	1.028730892668904	0.021858206366630197	1.0386
TUMOR-LCLC103H-cellline-01-01_Selumetinib_Conc25.0nM	1.0172881684812036	0.017811848954856834	1.05
TUMOR-LCLC103H-cellline-01-01_Selumetinib_Conc250.0nM	0.9542984043693323	0.03435218363447548	0.981
TUMOR-LCLC103H-cellline-01-01_Selumetinib_Conc2530.0nM	0.8358733845879334	0.05286480116880717	0.9179999999999999
TUMOR-LCLC103H-cellline-01-01_Selumetinib_Conc8.0nM	1.0257546824862167	0.020583648667484827	1.0959999999999999
TUMOR-LCLC103H-cellline-01-01_Selumetinib_Conc80.0nM	0.9954465587793155	0.018235029401639864	0.9209999999999999
TUMOR-LCLC103H-cellline-01-01_Selumetinib_Conc800.0nM	0.8972780737308719	0.050553681599706635	0.927
TUMOR-LCLC103H-cellline-01-01_Selumetinib_Conc8000.0nM	0.7673107120627648	0.04955652700995357	0.93
TUMOR-LCLC103H-cellline-01-01_Vandetanib_Conc2.5nM	1.029409370774028	0.02216262504310205	0.8
TUMOR-LCLC103H-cellline-01-01_Vandetanib_Conc25.0nM	1.0255697994385524	0.019618281883314378	0.85
TUMOR-LCLC103H-cellline-01-01_Vandetanib_Conc250.0nM	0.9984028922286615	0.017447463315828627	0.89
TUMOR-LCLC103H-cellline-01-01_Vandetanib_Conc2530.0nM	0.8569858531613743	0.04871799906107901	0.82
TUMOR-LCLC103H-cellline-01-01_Vandetanib_Conc8.0nM	1.0282984486193063	0.02147375305013207	0.84
TUMOR-LCLC103H-cellline-01-01_Vandetanib_Conc80.0nM	1.0177100170249251	0.015923983568881958	0.78
TUMOR-LCLC103H-cellline-01-01_Vandetanib_Conc800.0nM	0.9509076187470518	0.03207346022298991	0.84
TUMOR-LCLC103H-cellline-01-01_Vandetanib_Conc8000.0nM	0.7234676967871956	0.07147111865481816	0.87
TUMOR-LCLC103H-cellline-01-01	1.0301213261844198	0.0225103378798148	1.0
