# Supplementary material for: Mini-batch optimization enables training of ODE models on large-scale datasets
Source: Nat Commun. 2022 Jan 10;13:34. doi: 10.1038/s41467-021-27374-6 (PMC8748893; doi:10.1038/s41467-021-27374-6)
Supplement: Supplementary file 4 — Source data [file 41467_2021_27374_MOESM4_ESM.zip › source_data/drug_response_plots/source_data_cellline_LN18_training.tsv]

	mean	std	measurement
TUMOR-LN18-cellline-01-01_CHIR-265_Conc2.5nM	1.0275182976158697	0.019466599699983225	1.198
TUMOR-LN18-cellline-01-01_CHIR-265_Conc25.0nM	1.0185001691675568	0.021804766143973517	1.131
TUMOR-LN18-cellline-01-01_CHIR-265_Conc250.0nM	0.9359817764973961	0.05321825986029574	0.72
TUMOR-LN18-cellline-01-01_CHIR-265_Conc2530.0nM	0.6924910950296577	0.05396272305173361	0.48
TUMOR-LN18-cellline-01-01_CHIR-265_Conc8.0nM	1.0254916600133726	0.01971742349178344	1.329
TUMOR-LN18-cellline-01-01_CHIR-265_Conc80.0nM	0.9914373631960951	0.0398345261235255	0.9890000000000001
TUMOR-LN18-cellline-01-01_CHIR-265_Conc800.0nM	0.831366383193844	0.041053926307500696	0.51
TUMOR-LN18-cellline-01-01_CHIR-265_Conc8000.0nM	0.5927111521576436	0.1120593390496566	0.3
TUMOR-LN18-cellline-01-01_Erlotinib_Conc2.5nM	1.0282174920286107	0.019285577492650457	0.88
TUMOR-LN18-cellline-01-01_Erlotinib_Conc25.0nM	1.0260814410211727	0.016882504485436694	1.0787
TUMOR-LN18-cellline-01-01_Erlotinib_Conc250.0nM	1.0018694569099966	0.020887176691387017	0.946
TUMOR-LN18-cellline-01-01_Erlotinib_Conc2530.0nM	0.9139658406316681	0.04740754194278976	0.8
TUMOR-LN18-cellline-01-01_Erlotinib_Conc8.0nM	1.027864163352287	0.019065029370948623	0.89
TUMOR-LN18-cellline-01-01_Erlotinib_Conc80.0nM	1.0187920186976716	0.01114275395615234	1.107
TUMOR-LN18-cellline-01-01_Erlotinib_Conc800.0nM	0.9679837799682305	0.0373917705945898	0.927
TUMOR-LN18-cellline-01-01_Erlotinib_Conc8000.0nM	0.8552448624093045	0.0440209963200571	0.65
TUMOR-LN18-cellline-01-01_Lapatinib_Conc2.5nM	1.0284271140405454	0.019407030485839957	1.245
TUMOR-LN18-cellline-01-01_Lapatinib_Conc25.0nM	1.0275120690746142	0.019024854555599265	1.0317
TUMOR-LN18-cellline-01-01_Lapatinib_Conc250.0nM	1.0197592640551172	0.024584338452970356	0.92
TUMOR-LN18-cellline-01-01_Lapatinib_Conc2530.0nM	0.9182868223141337	0.05150137067951192	0.89
TUMOR-LN18-cellline-01-01_Lapatinib_Conc8.0nM	1.0282329551391214	0.01929259760839088	1.146
TUMOR-LN18-cellline-01-01_Lapatinib_Conc80.0nM	1.0252929624370526	0.01937216388193908	1.0166
TUMOR-LN18-cellline-01-01_Lapatinib_Conc800.0nM	0.9968331695836801	0.03500954849914968	1.0508
TUMOR-LN18-cellline-01-01_Lapatinib_Conc8000.0nM	0.8302790550997085	0.06786673740735759	0.57
TUMOR-LN18-cellline-01-01_PD0325901_Conc2.5nM	1.0218128580886676	0.017898127914251515	0.71
TUMOR-LN18-cellline-01-01_PD0325901_Conc25.0nM	0.9768563763943516	0.03868611939865533	0.83
TUMOR-LN18-cellline-01-01_PD0325901_Conc250.0nM	0.8529358045971678	0.06688866907510897	0.88
TUMOR-LN18-cellline-01-01_PD0325901_Conc2530.0nM	0.6901447921883698	0.06033190378218482	0.87
TUMOR-LN18-cellline-01-01_PD0325901_Conc8.0nM	1.0085730950341134	0.01923036677145891	0.86
TUMOR-LN18-cellline-01-01_PD0325901_Conc80.0nM	0.9249773617409864	0.060386190439306875	0.88
TUMOR-LN18-cellline-01-01_PD0325901_Conc800.0nM	0.7725575236258175	0.05628971453130459	0.77
TUMOR-LN18-cellline-01-01_PD0325901_Conc8000.0nM	0.6088244823260027	0.08099246571852477	0.66
TUMOR-LN18-cellline-01-01_Selumetinib_Conc2.5nM	1.0265908772994699	0.017910888280727268	1.194
TUMOR-LN18-cellline-01-01_Selumetinib_Conc25.0nM	1.0123970631707908	0.011803089363784419	1.196
TUMOR-LN18-cellline-01-01_Selumetinib_Conc250.0nM	0.949808303578207	0.03438108716601351	1.0926
TUMOR-LN18-cellline-01-01_Selumetinib_Conc2530.0nM	0.8241629263610569	0.047331324519087344	1.234
TUMOR-LN18-cellline-01-01_Selumetinib_Conc8.0nM	1.0227894807415017	0.015158878829393171	1.265
TUMOR-LN18-cellline-01-01_Selumetinib_Conc80.0nM	0.9890620900675737	0.02026918607278033	1.212
TUMOR-LN18-cellline-01-01_Selumetinib_Conc800.0nM	0.8919735643779679	0.046577454305165224	0.902
TUMOR-LN18-cellline-01-01_Selumetinib_Conc8000.0nM	0.7508317873803776	0.047250140479772954	0.67
TUMOR-LN18-cellline-01-01	1.02837243305526	0.019382370542062998	1.0
