# Supplementary material for: Mini-batch optimization enables training of ODE models on large-scale datasets
Source: Nat Commun. 2022 Jan 10;13:34. doi: 10.1038/s41467-021-27374-6 (PMC8748893; doi:10.1038/s41467-021-27374-6)
Supplement: Supplementary file 4 — Source data [file 41467_2021_27374_MOESM4_ESM.zip › source_data/drug_response_plots/source_data_cellline_LOUNH91_training.tsv]

	mean	std	measurement
TUMOR-LOUNH91-cellline-01-01_CHIR-265_Conc2.5nM	1.0021464859010023	0.015800496374301618	0.87
TUMOR-LOUNH91-cellline-01-01_CHIR-265_Conc25.0nM	0.9936663955057619	0.016191382977779632	0.9329999999999999
TUMOR-LOUNH91-cellline-01-01_CHIR-265_Conc250.0nM	0.9026505647044353	0.05379393997111786	0.66
TUMOR-LOUNH91-cellline-01-01_CHIR-265_Conc2530.0nM	0.6863260529281389	0.08146416320721696	0.66
TUMOR-LOUNH91-cellline-01-01_CHIR-265_Conc8.0nM	1.0001653849206105	0.015756797039220914	1.361
TUMOR-LOUNH91-cellline-01-01_CHIR-265_Conc80.0nM	0.9689648817941439	0.02369973727024605	1.1059999999999999
TUMOR-LOUNH91-cellline-01-01_CHIR-265_Conc800.0nM	0.8025747628864307	0.05535452044932172	0.78
TUMOR-LOUNH91-cellline-01-01_CHIR-265_Conc8000.0nM	0.5966532958722006	0.12730358752508794	0.64
TUMOR-LOUNH91-cellline-01-01_Erlotinib_Conc2.5nM	1.0026114227902625	0.01580664192204468	0.9259999999999999
TUMOR-LOUNH91-cellline-01-01_Erlotinib_Conc25.0nM	0.9989889785205259	0.016449438132452074	0.86
TUMOR-LOUNH91-cellline-01-01_Erlotinib_Conc250.0nM	0.9754965691660502	0.024351161332625364	0.83
TUMOR-LOUNH91-cellline-01-01_Erlotinib_Conc2530.0nM	0.8849153227705141	0.04234301928533523	0.76
TUMOR-LOUNH91-cellline-01-01_Erlotinib_Conc8.0nM	1.001789973874173	0.015849143053453762	1.0282
TUMOR-LOUNH91-cellline-01-01_Erlotinib_Conc80.0nM	0.9906854599523882	0.019877534592507233	0.88
TUMOR-LOUNH91-cellline-01-01_Erlotinib_Conc800.0nM	0.9421267278058754	0.031474442251471314	0.87
TUMOR-LOUNH91-cellline-01-01_Erlotinib_Conc8000.0nM	0.8264506135666014	0.05752071014673787	0.59
TUMOR-LOUNH91-cellline-01-01_Lapatinib_Conc2.5nM	1.0030127136208278	0.015698296728180957	0.86
TUMOR-LOUNH91-cellline-01-01_Lapatinib_Conc25.0nM	1.0031436329771282	0.01455950768568039	1.141
TUMOR-LOUNH91-cellline-01-01_Lapatinib_Conc250.0nM	1.0003782117444944	0.015499261615829815	1.0403
TUMOR-LOUNH91-cellline-01-01_Lapatinib_Conc2530.0nM	0.8965561139523063	0.055697019276826756	1.0189
TUMOR-LOUNH91-cellline-01-01_Lapatinib_Conc8.0nM	1.0030498502518623	0.01538896733601624	1.14
TUMOR-LOUNH91-cellline-01-01_Lapatinib_Conc80.0nM	1.0032303129985554	0.013189976038037716	1.36
TUMOR-LOUNH91-cellline-01-01_Lapatinib_Conc800.0nM	0.9638247215500751	0.027928328926468148	1.0157
TUMOR-LOUNH91-cellline-01-01_Lapatinib_Conc8000.0nM	0.8291915132586081	0.06546057458885961	0.902
TUMOR-LOUNH91-cellline-01-01_PD0325901_Conc2.5nM	0.9978097461249016	0.015355008951000927	1.185
TUMOR-LOUNH91-cellline-01-01_PD0325901_Conc25.0nM	0.9598654286465236	0.026192088669878787	1.0758
TUMOR-LOUNH91-cellline-01-01_PD0325901_Conc250.0nM	0.8434292359535676	0.06902377334776674	0.987
TUMOR-LOUNH91-cellline-01-01_PD0325901_Conc2530.0nM	0.7147817316034786	0.08515089730545351	0.965
TUMOR-LOUNH91-cellline-01-01_PD0325901_Conc8.0nM	0.9873516964997096	0.015272959598460882	1.0806
TUMOR-LOUNH91-cellline-01-01_PD0325901_Conc80.0nM	0.9103347399392938	0.048243578076590896	0.955
TUMOR-LOUNH91-cellline-01-01_PD0325901_Conc800.0nM	0.7775706005882201	0.07526124963371908	1.12
TUMOR-LOUNH91-cellline-01-01_PD0325901_Conc8000.0nM	0.6617577309619196	0.10492201208018805	1.0523
TUMOR-LOUNH91-cellline-01-01_PLX-4720_Conc2.5nM	1.003667306986699	0.016116063183520792	0.9670000000000001
TUMOR-LOUNH91-cellline-01-01_PLX-4720_Conc25.0nM	1.0054728208370727	0.017034705053177775	0.9420000000000001
TUMOR-LOUNH91-cellline-01-01_PLX-4720_Conc250.0nM	1.0063128289367764	0.017448469436126806	1.124
TUMOR-LOUNH91-cellline-01-01_PLX-4720_Conc2530.0nM	0.994773941983377	0.021677974102714794	0.85
TUMOR-LOUNH91-cellline-01-01_PLX-4720_Conc8.0nM	1.004342406620895	0.01642719822149418	0.73
TUMOR-LOUNH91-cellline-01-01_PLX-4720_Conc80.0nM	1.006751955803228	0.01785197753283361	0.88
TUMOR-LOUNH91-cellline-01-01_PLX-4720_Conc800.0nM	1.002032708443192	0.01668264121119383	0.84
TUMOR-LOUNH91-cellline-01-01_PLX-4720_Conc8000.0nM	0.9839083956599003	0.03530989993869647	0.72
TUMOR-LOUNH91-cellline-01-01_Selumetinib_Conc2.5nM	1.0016455191347862	0.014792498662700247	0.9
TUMOR-LOUNH91-cellline-01-01_Selumetinib_Conc25.0nM	0.9907719636404622	0.01059066888683121	0.8
TUMOR-LOUNH91-cellline-01-01_Selumetinib_Conc250.0nM	0.9400798068246145	0.03244508892907326	1.0929
TUMOR-LOUNH91-cellline-01-01_Selumetinib_Conc2530.0nM	0.8269989724232796	0.06650870306314487	1.0293
TUMOR-LOUNH91-cellline-01-01_Selumetinib_Conc8.0nM	0.9987816241578953	0.012826342138348178	0.87
TUMOR-LOUNH91-cellline-01-01_Selumetinib_Conc80.0nM	0.9721330856172168	0.018814633386748804	1.226
TUMOR-LOUNH91-cellline-01-01_Selumetinib_Conc800.0nM	0.889611768702261	0.04948400763999635	1.0188
TUMOR-LOUNH91-cellline-01-01_Selumetinib_Conc8000.0nM	0.7647706004801471	0.07436227123281924	0.9440000000000001
TUMOR-LOUNH91-cellline-01-01_Vandetanib_Conc2.5nM	1.0023123423909281	0.015372882818969187	0.89
TUMOR-LOUNH91-cellline-01-01_Vandetanib_Conc25.0nM	0.9976967271769773	0.014711147796571693	0.85
TUMOR-LOUNH91-cellline-01-01_Vandetanib_Conc250.0nM	0.9668444801173035	0.02155358009787928	0.85
TUMOR-LOUNH91-cellline-01-01_Vandetanib_Conc2530.0nM	0.8151944229969091	0.05187145594900899	0.66
TUMOR-LOUNH91-cellline-01-01_Vandetanib_Conc8.0nM	1.001098333030134	0.014948450756400984	0.938
TUMOR-LOUNH91-cellline-01-01_Vandetanib_Conc80.0nM	0.9884624886865501	0.016256252397164293	0.9670000000000001
TUMOR-LOUNH91-cellline-01-01_Vandetanib_Conc800.0nM	0.9122702958213997	0.03383224075848175	0.9740000000000001
TUMOR-LOUNH91-cellline-01-01_Vandetanib_Conc8000.0nM	0.7191317306582563	0.06478812935575588	0.63
TUMOR-LOUNH91-cellline-01-01	1.0029829905730732	0.015845893394218876	1.0
