# Supplementary material for: Mini-batch optimization enables training of ODE models on large-scale datasets
Source: Nat Commun. 2022 Jan 10;13:34. doi: 10.1038/s41467-021-27374-6 (PMC8748893; doi:10.1038/s41467-021-27374-6)
Supplement: Supplementary file 4 — Source data [file 41467_2021_27374_MOESM4_ESM.zip › source_data/drug_response_plots/source_data_cellline_LS411N_training.tsv]

	mean	std	measurement
TUMOR-LS411N-cellline-01-01_CHIR-265_Conc2.5nM	0.935061960509349	0.04549107092313577	1.0422
TUMOR-LS411N-cellline-01-01_CHIR-265_Conc25.0nM	0.9202602424993127	0.04107092737876238	0.978
TUMOR-LS411N-cellline-01-01_CHIR-265_Conc250.0nM	0.7565813266032033	0.08731667816786817	0.929
TUMOR-LS411N-cellline-01-01_CHIR-265_Conc2530.0nM	0.3417072404205087	0.10264296288616578	0.35
TUMOR-LS411N-cellline-01-01_CHIR-265_Conc8.0nM	0.9315092157426325	0.04395303842747331	1.0639
TUMOR-LS411N-cellline-01-01_CHIR-265_Conc80.0nM	0.8794348088406452	0.04583449184179245	1.14
TUMOR-LS411N-cellline-01-01_CHIR-265_Conc800.0nM	0.505492585454854	0.10432306470599517	0.9159999999999999
TUMOR-LS411N-cellline-01-01_CHIR-265_Conc8000.0nM	0.25861364550219756	0.1084795261412835	0.13
TUMOR-LS411N-cellline-01-01_Erlotinib_Conc2.5nM	0.9364989326947303	0.04630626920567758	0.93
TUMOR-LS411N-cellline-01-01_Erlotinib_Conc25.0nM	0.9356765205645715	0.045414429759120765	1.0407
TUMOR-LS411N-cellline-01-01_Erlotinib_Conc250.0nM	0.9204770685941981	0.04038320519526193	0.78
TUMOR-LS411N-cellline-01-01_Erlotinib_Conc2530.0nM	0.8566046237534073	0.07278506412313618	1.0212
TUMOR-LS411N-cellline-01-01_Erlotinib_Conc8.0nM	0.9363204351933826	0.04610476742908225	1.0382
TUMOR-LS411N-cellline-01-01_Erlotinib_Conc80.0nM	0.9319600515362039	0.0429593467879432	1.1320000000000001
TUMOR-LS411N-cellline-01-01_Erlotinib_Conc800.0nM	0.8939646210973262	0.04976279609868306	1.0652
TUMOR-LS411N-cellline-01-01_Erlotinib_Conc8000.0nM	0.8284039222301514	0.09141413499370915	0.68
TUMOR-LS411N-cellline-01-01_Lapatinib_Conc2.5nM	0.9363715604386289	0.046230646568301274	1.0204
TUMOR-LS411N-cellline-01-01_Lapatinib_Conc25.0nM	0.9348584043377948	0.04503667422640909	1.0749
TUMOR-LS411N-cellline-01-01_Lapatinib_Conc250.0nM	0.9272404637861922	0.039388214510503415	1.0018
TUMOR-LS411N-cellline-01-01_Lapatinib_Conc2530.0nM	0.8631145965740659	0.06786398883839352	0.89
TUMOR-LS411N-cellline-01-01_Lapatinib_Conc8.0nM	0.9359460130926587	0.04589415211997034	0.9670000000000001
TUMOR-LS411N-cellline-01-01_Lapatinib_Conc80.0nM	0.9323954173521457	0.0430413378291248	1.0814
TUMOR-LS411N-cellline-01-01_Lapatinib_Conc800.0nM	0.9059049630988051	0.04590587106035387	0.924
TUMOR-LS411N-cellline-01-01_Lapatinib_Conc8000.0nM	0.8302479791691992	0.0850921248236427	0.965
TUMOR-LS411N-cellline-01-01_PD0325901_Conc2.5nM	0.9169656342303742	0.0330376896855664	0.985
TUMOR-LS411N-cellline-01-01_PD0325901_Conc25.0nM	0.739475804897021	0.13685910389470426	0.32
TUMOR-LS411N-cellline-01-01_PD0325901_Conc250.0nM	0.49971237524234857	0.17374051867404755	0.2
TUMOR-LS411N-cellline-01-01_PD0325901_Conc2530.0nM	0.3104685365553248	0.12458348367041298	0.12
TUMOR-LS411N-cellline-01-01_PD0325901_Conc8.0nM	0.8477160765807044	0.09046728177235554	0.66
TUMOR-LS411N-cellline-01-01_PD0325901_Conc80.0nM	0.618649987800016	0.17047767345414563	0.2
TUMOR-LS411N-cellline-01-01_PD0325901_Conc800.0nM	0.38930453501507745	0.14970968872787463	0.14
TUMOR-LS411N-cellline-01-01_PD0325901_Conc8000.0nM	0.2671403449175676	0.11587254000255469	0.11
TUMOR-LS411N-cellline-01-01_PLX-4720_Conc2.5nM	0.9347077058882585	0.04605364140363588	0.9
TUMOR-LS411N-cellline-01-01_PLX-4720_Conc25.0nM	0.918472275056717	0.04368217798637752	1.0233
TUMOR-LS411N-cellline-01-01_PLX-4720_Conc250.0nM	0.7714174616090873	0.04142680533195025	0.75
TUMOR-LS411N-cellline-01-01_PLX-4720_Conc2530.0nM	0.5250573379316872	0.1393381643246911	0.32
TUMOR-LS411N-cellline-01-01_PLX-4720_Conc8.0nM	0.9306928921568044	0.04530560908505908	0.87
TUMOR-LS411N-cellline-01-01_PLX-4720_Conc80.0nM	0.8799802233797485	0.04426929016549551	1.2309999999999999
TUMOR-LS411N-cellline-01-01_PLX-4720_Conc800.0nM	0.604937662465989	0.11048965116365358	0.6
TUMOR-LS411N-cellline-01-01_PLX-4720_Conc8000.0nM	0.48232059878171823	0.16184875071764737	0.31
TUMOR-LS411N-cellline-01-01_Selumetinib_Conc2.5nM	0.9320578942994855	0.04365202115679108	0.7
TUMOR-LS411N-cellline-01-01_Selumetinib_Conc25.0nM	0.8903533869391582	0.024450868604445907	0.76
TUMOR-LS411N-cellline-01-01_Selumetinib_Conc250.0nM	0.676154021270803	0.10802712618296986	0.34
TUMOR-LS411N-cellline-01-01_Selumetinib_Conc2530.0nM	0.43950004273840815	0.15480455679630695	0.17
TUMOR-LS411N-cellline-01-01_Selumetinib_Conc8.0nM	0.9216831556216991	0.03765842335987543	0.87
TUMOR-LS411N-cellline-01-01_Selumetinib_Conc80.0nM	0.808716029093026	0.04661754244503315	0.64
TUMOR-LS411N-cellline-01-01_Selumetinib_Conc800.0nM	0.5407017598201108	0.15037418729135854	0.21
TUMOR-LS411N-cellline-01-01_Selumetinib_Conc8000.0nM	0.3541923083195493	0.14233453757491693	0.14
TUMOR-LS411N-cellline-01-01_Vandetanib_Conc2.5nM	0.9362987706284314	0.04628654190859873	0.77
TUMOR-LS411N-cellline-01-01_Vandetanib_Conc25.0nM	0.9339050991764148	0.04531948645952996	0.9974
TUMOR-LS411N-cellline-01-01_Vandetanib_Conc250.0nM	0.9102417118023929	0.041582863738538	0.976
TUMOR-LS411N-cellline-01-01_Vandetanib_Conc2530.0nM	0.7389668169199977	0.09596081713989678	0.85
TUMOR-LS411N-cellline-01-01_Vandetanib_Conc8.0nM	0.9357025013150075	0.046050850070480924	0.9978
TUMOR-LS411N-cellline-01-01_Vandetanib_Conc80.0nM	0.9279032247296953	0.04316698258010002	1.0024
TUMOR-LS411N-cellline-01-01_Vandetanib_Conc800.0nM	0.8613611770747621	0.05958731471852377	1.125
TUMOR-LS411N-cellline-01-01_Vandetanib_Conc8000.0nM	0.5661518692830915	0.1415993132265317	0.87
TUMOR-LS411N-cellline-01-01	0.936581308244026	0.04639769974528785	1.0
