# Supplementary material for: Mini-batch optimization enables training of ODE models on large-scale datasets
Source: Nat Commun. 2022 Jan 10;13:34. doi: 10.1038/s41467-021-27374-6 (PMC8748893; doi:10.1038/s41467-021-27374-6)
Supplement: Supplementary file 4 — Source data [file 41467_2021_27374_MOESM4_ESM.zip › source_data/drug_response_plots/source_data_cellline_LU99_training.tsv]

	mean	std	measurement
TUMOR-LU99-cellline-01-01_CHIR-265_Conc2.5nM	0.9296745926641654	0.037347589694193606	1.0891
TUMOR-LU99-cellline-01-01_CHIR-265_Conc25.0nM	0.9156408608300997	0.028656830143997787	1.0478
TUMOR-LU99-cellline-01-01_CHIR-265_Conc250.0nM	0.8014033087148302	0.08238059299997924	0.52
TUMOR-LU99-cellline-01-01_CHIR-265_Conc2530.0nM	0.49436452280143983	0.13543364769309021	0.35
TUMOR-LU99-cellline-01-01_CHIR-265_Conc8.0nM	0.9262106570960947	0.034653052479028966	1.0751
TUMOR-LU99-cellline-01-01_CHIR-265_Conc80.0nM	0.882765928929841	0.034085375012807374	0.951
TUMOR-LU99-cellline-01-01_CHIR-265_Conc800.0nM	0.6524812749344893	0.12928143720451932	0.41
TUMOR-LU99-cellline-01-01_CHIR-265_Conc8000.0nM	0.4144602892206959	0.13478465159535186	0.14
TUMOR-LU99-cellline-01-01_Erlotinib_Conc2.5nM	0.9307522643506166	0.038283279263668646	1.0444
TUMOR-LU99-cellline-01-01_Erlotinib_Conc25.0nM	0.9259865614286934	0.03357646805250803	1.14
TUMOR-LU99-cellline-01-01_Erlotinib_Conc250.0nM	0.8783361553647737	0.057260969568370436	1.013
TUMOR-LU99-cellline-01-01_Erlotinib_Conc2530.0nM	0.7665085583587982	0.12340520322739737	0.77
TUMOR-LU99-cellline-01-01_Erlotinib_Conc8.0nM	0.9298462084273321	0.03740426050984297	0.93
TUMOR-LU99-cellline-01-01_Erlotinib_Conc80.0nM	0.9115590979086686	0.025431207981888602	1.0178
TUMOR-LU99-cellline-01-01_Erlotinib_Conc800.0nM	0.8249953411984222	0.11050107455065651	0.85
TUMOR-LU99-cellline-01-01_Erlotinib_Conc8000.0nM	0.7093627701883961	0.12800478422545986	0.34
TUMOR-LU99-cellline-01-01_Lapatinib_Conc2.5nM	0.9311003759603602	0.03866901210924678	0.9790000000000001
TUMOR-LU99-cellline-01-01_Lapatinib_Conc25.0nM	0.9305873250775193	0.038683197418007687	0.87
TUMOR-LU99-cellline-01-01_Lapatinib_Conc250.0nM	0.9262674113555093	0.03711066261319184	0.86
TUMOR-LU99-cellline-01-01_Lapatinib_Conc2530.0nM	0.7787866224857677	0.11745025131000832	0.85
TUMOR-LU99-cellline-01-01_Lapatinib_Conc8.0nM	0.9309681084374135	0.03868160592367396	1.0144
TUMOR-LU99-cellline-01-01_Lapatinib_Conc80.0nM	0.9295013369478603	0.038461126947726014	1.109
TUMOR-LU99-cellline-01-01_Lapatinib_Conc800.0nM	0.90298525784459	0.02949748922067807	1.101
TUMOR-LU99-cellline-01-01_Lapatinib_Conc8000.0nM	0.6983854448770299	0.15174411343327965	0.29
TUMOR-LU99-cellline-01-01_PD0325901_Conc2.5nM	0.9224596496559982	0.036733546765401255	1.0190000000000001
TUMOR-LU99-cellline-01-01_PD0325901_Conc25.0nM	0.8690190729711661	0.040082693250252835	0.9
TUMOR-LU99-cellline-01-01_PD0325901_Conc250.0nM	0.6776037904273429	0.09756289553803844	0.46
TUMOR-LU99-cellline-01-01_PD0325901_Conc2530.0nM	0.48626024094478754	0.08683638048851358	0.37
TUMOR-LU99-cellline-01-01_PD0325901_Conc8.0nM	0.9070599033093968	0.0332436829851484	1.0062
TUMOR-LU99-cellline-01-01_PD0325901_Conc80.0nM	0.7875631033280754	0.07346861787212378	0.68
TUMOR-LU99-cellline-01-01_PD0325901_Conc800.0nM	0.5748509321369624	0.09115573281277574	0.44
TUMOR-LU99-cellline-01-01_PD0325901_Conc8000.0nM	0.41844915650290604	0.09516507445840702	0.28
TUMOR-LU99-cellline-01-01_PLX-4720_Conc2.5nM	0.9346823562535607	0.042148407888335994	0.968
TUMOR-LU99-cellline-01-01_PLX-4720_Conc25.0nM	0.9449442231080379	0.056909269907629546	1.0013
TUMOR-LU99-cellline-01-01_PLX-4720_Conc250.0nM	0.9528051488535922	0.06406510166167463	0.9329999999999999
TUMOR-LU99-cellline-01-01_PLX-4720_Conc2530.0nM	0.9149099487020648	0.06057143414316901	0.69
TUMOR-LU99-cellline-01-01_PLX-4720_Conc8.0nM	0.938735602346153	0.04761962450888616	1.1740000000000002
TUMOR-LU99-cellline-01-01_PLX-4720_Conc80.0nM	0.9519063012376728	0.06603616664745518	1.18
TUMOR-LU99-cellline-01-01_PLX-4720_Conc800.0nM	0.9402208496798771	0.05127351159147621	1.157
TUMOR-LU99-cellline-01-01_PLX-4720_Conc8000.0nM	0.8837197766518997	0.10361692319145746	0.49
TUMOR-LU99-cellline-01-01_Selumetinib_Conc2.5nM	0.9284176112100984	0.038984028535209846	1.0409
TUMOR-LU99-cellline-01-01_Selumetinib_Conc25.0nM	0.911682567373332	0.03492272362888033	1.13
TUMOR-LU99-cellline-01-01_Selumetinib_Conc250.0nM	0.8253932129342518	0.04811063205104815	0.77
TUMOR-LU99-cellline-01-01_Selumetinib_Conc2530.0nM	0.6336496374166537	0.08995693124984691	0.49
TUMOR-LU99-cellline-01-01_Selumetinib_Conc8.0nM	0.9236191839987955	0.038239274000726	0.9109999999999999
TUMOR-LU99-cellline-01-01_Selumetinib_Conc80.0nM	0.8823979732648178	0.0339663690393816	0.89
TUMOR-LU99-cellline-01-01_Selumetinib_Conc800.0nM	0.7344981296852737	0.0771025364256031	0.54
TUMOR-LU99-cellline-01-01_Selumetinib_Conc8000.0nM	0.5404084348617616	0.08667736116206702	0.37
TUMOR-LU99-cellline-01-01_Vandetanib_Conc2.5nM	0.9302189326914856	0.037766395947323686	0.87
TUMOR-LU99-cellline-01-01_Vandetanib_Conc25.0nM	0.9239933546233641	0.03210293165444904	1.0463
TUMOR-LU99-cellline-01-01_Vandetanib_Conc250.0nM	0.8708992646965195	0.05349152369301755	0.9977
TUMOR-LU99-cellline-01-01_Vandetanib_Conc2530.0nM	0.6802016344203863	0.12870730266526564	0.73
TUMOR-LU99-cellline-01-01_Vandetanib_Conc8.0nM	0.9285544777056064	0.03621077937972381	0.82
TUMOR-LU99-cellline-01-01_Vandetanib_Conc80.0nM	0.9094781448959536	0.023386435120854716	0.992
TUMOR-LU99-cellline-01-01_Vandetanib_Conc800.0nM	0.7927138725894209	0.10533195871910174	0.86
TUMOR-LU99-cellline-01-01_Vandetanib_Conc8000.0nM	0.5709807937144313	0.13836253259809422	0.34
TUMOR-LU99-cellline-01-01	0.9311534680235237	0.038674640432356105	1.0
