# Supplementary material for: Mini-batch optimization enables training of ODE models on large-scale datasets
Source: Nat Commun. 2022 Jan 10;13:34. doi: 10.1038/s41467-021-27374-6 (PMC8748893; doi:10.1038/s41467-021-27374-6)
Supplement: Supplementary file 4 — Source data [file 41467_2021_27374_MOESM4_ESM.zip › source_data/drug_response_plots/source_data_cellline_MALME3M_training.tsv]

	mean	std	measurement
TUMOR-MALME3M-cellline-01-01_CHIR-265_Conc2.5nM	0.8681592575618975	0.03575868034681279	1.0685
TUMOR-MALME3M-cellline-01-01_CHIR-265_Conc25.0nM	0.856208631135783	0.04045623124822811	1.0978
TUMOR-MALME3M-cellline-01-01_CHIR-265_Conc250.0nM	0.6848882714860208	0.09238406853142601	0.59
TUMOR-MALME3M-cellline-01-01_CHIR-265_Conc2530.0nM	0.23618960700885533	0.06649509424271487	0.16
TUMOR-MALME3M-cellline-01-01_CHIR-265_Conc8.0nM	0.8654928455203036	0.03708421075541387	0.99
TUMOR-MALME3M-cellline-01-01_CHIR-265_Conc80.0nM	0.8132745477493366	0.04519360508651817	0.87
TUMOR-MALME3M-cellline-01-01_CHIR-265_Conc800.0nM	0.4220360826287245	0.08476735017546579	0.35
TUMOR-MALME3M-cellline-01-01_CHIR-265_Conc8000.0nM	0.18777389474982603	0.06596110876803121	0.06
TUMOR-MALME3M-cellline-01-01_Erlotinib_Conc2.5nM	0.8693028452827866	0.03524280384398115	1.0246
TUMOR-MALME3M-cellline-01-01_Erlotinib_Conc25.0nM	0.8692310051131239	0.03538233612779075	0.9944
TUMOR-MALME3M-cellline-01-01_Erlotinib_Conc250.0nM	0.8672469329777588	0.03561787934781447	1.13
TUMOR-MALME3M-cellline-01-01_Erlotinib_Conc2530.0nM	0.8552112382589613	0.03681122040371583	0.91
TUMOR-MALME3M-cellline-01-01_Erlotinib_Conc8.0nM	0.8692931088931438	0.03528357731408929	1.0726
TUMOR-MALME3M-cellline-01-01_Erlotinib_Conc80.0nM	0.8688013502785941	0.03550178736393522	1.056
TUMOR-MALME3M-cellline-01-01_Erlotinib_Conc800.0nM	0.862883176740684	0.03613887962697049	0.9690000000000001
TUMOR-MALME3M-cellline-01-01_Erlotinib_Conc8000.0nM	0.8450256595661978	0.03922997516745052	0.73
TUMOR-MALME3M-cellline-01-01_Lapatinib_Conc2.5nM	0.8692864089812096	0.03516581158020463	1.0196
TUMOR-MALME3M-cellline-01-01_Lapatinib_Conc25.0nM	0.8690989572879426	0.03475601275784567	1.1159999999999999
TUMOR-MALME3M-cellline-01-01_Lapatinib_Conc250.0nM	0.8671809979023687	0.03240183378010918	0.9945
TUMOR-MALME3M-cellline-01-01_Lapatinib_Conc2530.0nM	0.8434808957187465	0.05718103799852671	0.986
TUMOR-MALME3M-cellline-01-01_Lapatinib_Conc8.0nM	0.8692307521003413	0.035045643449770514	1.119
TUMOR-MALME3M-cellline-01-01_Lapatinib_Conc80.0nM	0.8686658586345697	0.03405784030266642	1.0849
TUMOR-MALME3M-cellline-01-01_Lapatinib_Conc800.0nM	0.8648397935202052	0.03419305420944019	1.0044
TUMOR-MALME3M-cellline-01-01_Lapatinib_Conc8000.0nM	0.8140586036612165	0.0962396227495793	0.43
TUMOR-MALME3M-cellline-01-01_PD0325901_Conc2.5nM	0.811984739902169	0.05040588075268084	0.61
TUMOR-MALME3M-cellline-01-01_PD0325901_Conc25.0nM	0.606617779752961	0.18342286818684692	0.12
TUMOR-MALME3M-cellline-01-01_PD0325901_Conc250.0nM	0.35142813790691096	0.12308845442941385	0.05
TUMOR-MALME3M-cellline-01-01_PD0325901_Conc2530.0nM	0.20426496616245077	0.07008811623366658	0.05
TUMOR-MALME3M-cellline-01-01_PD0325901_Conc8.0nM	0.7145230202269232	0.1609455084523256	0.34
TUMOR-MALME3M-cellline-01-01_PD0325901_Conc80.0nM	0.48705629370380443	0.16669261731050272	0.07
TUMOR-MALME3M-cellline-01-01_PD0325901_Conc800.0nM	0.25197892922441995	0.08960556381155896	0.05
TUMOR-MALME3M-cellline-01-01_PD0325901_Conc8000.0nM	0.1693963014009348	0.056175729299498704	0.04
TUMOR-MALME3M-cellline-01-01_PLX-4720_Conc2.5nM	0.8666558591878237	0.035564009445234336	0.82
TUMOR-MALME3M-cellline-01-01_PLX-4720_Conc25.0nM	0.8413898804051184	0.041021053958889615	0.977
TUMOR-MALME3M-cellline-01-01_PLX-4720_Conc250.0nM	0.6368177000928675	0.06490635710233249	0.55
TUMOR-MALME3M-cellline-01-01_PLX-4720_Conc2530.0nM	0.31210718476015065	0.1026619170733678	0.09
TUMOR-MALME3M-cellline-01-01_PLX-4720_Conc8.0nM	0.8606489473881347	0.036461985325107235	0.9690000000000001
TUMOR-MALME3M-cellline-01-01_PLX-4720_Conc80.0nM	0.7802815868348104	0.06516645803969325	0.8
TUMOR-MALME3M-cellline-01-01_PLX-4720_Conc800.0nM	0.4288607826137801	0.0928167085552321	0.19
TUMOR-MALME3M-cellline-01-01_PLX-4720_Conc8000.0nM	0.26503424960208555	0.10459251344681035	0.09
TUMOR-MALME3M-cellline-01-01_Selumetinib_Conc2.5nM	0.861202955930468	0.032198817357623345	0.89
TUMOR-MALME3M-cellline-01-01_Selumetinib_Conc25.0nM	0.7869633345333619	0.03999002495851259	0.67
TUMOR-MALME3M-cellline-01-01_Selumetinib_Conc250.0nM	0.5398856724896619	0.1147260902070225	0.12
TUMOR-MALME3M-cellline-01-01_Selumetinib_Conc2530.0nM	0.31233069859570495	0.08864969186970512	0.06
TUMOR-MALME3M-cellline-01-01_Selumetinib_Conc8.0nM	0.8413739289850417	0.02545443698364798	0.77
TUMOR-MALME3M-cellline-01-01_Selumetinib_Conc80.0nM	0.6757811292111457	0.086816025792481	0.32
TUMOR-MALME3M-cellline-01-01_Selumetinib_Conc800.0nM	0.4160808167130419	0.10896323954495153	0.08
TUMOR-MALME3M-cellline-01-01_Selumetinib_Conc8000.0nM	0.23530900798791993	0.08206954420215051	0.06
TUMOR-MALME3M-cellline-01-01_Vandetanib_Conc2.5nM	0.8691689033884442	0.03521765207403682	0.82
TUMOR-MALME3M-cellline-01-01_Vandetanib_Conc25.0nM	0.8677391839894597	0.035011641639790286	0.88
TUMOR-MALME3M-cellline-01-01_Vandetanib_Conc250.0nM	0.8497758019065271	0.03434712325652619	0.89
TUMOR-MALME3M-cellline-01-01_Vandetanib_Conc2530.0nM	0.6635115551601477	0.08994854837165304	0.951
TUMOR-MALME3M-cellline-01-01_Vandetanib_Conc8.0nM	0.8688550491210358	0.03520665514722334	0.89
TUMOR-MALME3M-cellline-01-01_Vandetanib_Conc80.0nM	0.8634600429332331	0.03386165103523049	0.905
TUMOR-MALME3M-cellline-01-01_Vandetanib_Conc800.0nM	0.7994321112358974	0.054799769244971326	0.88
TUMOR-MALME3M-cellline-01-01_Vandetanib_Conc8000.0nM	0.49813014862282756	0.10221801517587506	0.35
TUMOR-MALME3M-cellline-01-01	0.8693061153803617	0.035223654640267006	1.0
