# Supplementary material for: Mini-batch optimization enables training of ODE models on large-scale datasets
Source: Nat Commun. 2022 Jan 10;13:34. doi: 10.1038/s41467-021-27374-6 (PMC8748893; doi:10.1038/s41467-021-27374-6)
Supplement: Supplementary file 4 — Source data [file 41467_2021_27374_MOESM4_ESM.zip › source_data/drug_response_plots/source_data_cellline_MC116_training.tsv]

	mean	std	measurement
TUMOR-MC116-cellline-01-01_CHIR-265_Conc2.5nM	1.0736438978197624	0.016663555538785117	1.273
TUMOR-MC116-cellline-01-01_CHIR-265_Conc25.0nM	1.0703065005610735	0.015356685673073456	0.9985
TUMOR-MC116-cellline-01-01_CHIR-265_Conc250.0nM	1.0312770927507817	0.026762007453607642	1.1
TUMOR-MC116-cellline-01-01_CHIR-265_Conc2530.0nM	0.9187612965391072	0.08191035846216678	0.983
TUMOR-MC116-cellline-01-01_CHIR-265_Conc8.0nM	1.0729771792327234	0.016397512262798373	0.9279999999999999
TUMOR-MC116-cellline-01-01_CHIR-265_Conc80.0nM	1.0594815495120737	0.014027233126724685	1.0714
TUMOR-MC116-cellline-01-01_CHIR-265_Conc800.0nM	0.9793270083615097	0.05041012253526472	0.976
TUMOR-MC116-cellline-01-01_CHIR-265_Conc8000.0nM	0.8374892591570724	0.1438063074018033	1.0062
TUMOR-MC116-cellline-01-01_Erlotinib_Conc2.5nM	1.0739162163007812	0.0167766722560264	1.0844
TUMOR-MC116-cellline-01-01_Erlotinib_Conc25.0nM	1.0737195848657062	0.016653109806347134	0.9329999999999999
TUMOR-MC116-cellline-01-01_Erlotinib_Conc250.0nM	1.0701869604202903	0.01564464218783407	1.14
TUMOR-MC116-cellline-01-01_Erlotinib_Conc2530.0nM	1.045763090152723	0.023560485830989512	1.0787
TUMOR-MC116-cellline-01-01_Erlotinib_Conc8.0nM	1.0738938544194065	0.01674865986645754	1.0816
TUMOR-MC116-cellline-01-01_Erlotinib_Conc80.0nM	1.0728028493051032	0.016302697531281392	0.986
TUMOR-MC116-cellline-01-01_Erlotinib_Conc800.0nM	1.0618303665984956	0.016386462253316542	1.2919999999999998
TUMOR-MC116-cellline-01-01_Erlotinib_Conc8000.0nM	1.0164724367813094	0.050609311929097206	1.248
TUMOR-MC116-cellline-01-01_Lapatinib_Conc2.5nM	1.073823705383988	0.016643844643080056	0.9329999999999999
TUMOR-MC116-cellline-01-01_Lapatinib_Conc25.0nM	1.0729916878726513	0.015544330138490275	0.978
TUMOR-MC116-cellline-01-01_Lapatinib_Conc250.0nM	1.067157837186665	0.010321481278166062	0.986
TUMOR-MC116-cellline-01-01_Lapatinib_Conc2530.0nM	1.0105723001723592	0.08505059310216416	0.88
TUMOR-MC116-cellline-01-01_Lapatinib_Conc8.0nM	1.0736019748908379	0.016352807569954695	1.0478
TUMOR-MC116-cellline-01-01_Lapatinib_Conc80.0nM	1.0713728132892673	0.0133459464442695	0.99
TUMOR-MC116-cellline-01-01_Lapatinib_Conc800.0nM	1.0534376163233825	0.029081711756125873	1.177
TUMOR-MC116-cellline-01-01_Lapatinib_Conc8000.0nM	0.9407276395457108	0.16316270706736663	1.151
TUMOR-MC116-cellline-01-01_PD0325901_Conc2.5nM	1.0669354809708238	0.015056280945705009	0.976
TUMOR-MC116-cellline-01-01_PD0325901_Conc25.0nM	1.0386972653857511	0.0319015745095882	0.9109999999999999
TUMOR-MC116-cellline-01-01_PD0325901_Conc250.0nM	0.9532564252608703	0.06323238326827225	1.0026
TUMOR-MC116-cellline-01-01_PD0325901_Conc2530.0nM	0.791318455951411	0.11902396798404395	0.9309999999999999
TUMOR-MC116-cellline-01-01_PD0325901_Conc8.0nM	1.0557523015147747	0.024076324745704487	1.104
TUMOR-MC116-cellline-01-01_PD0325901_Conc80.0nM	1.0087380442889842	0.03959421239705588	1.0285
TUMOR-MC116-cellline-01-01_PD0325901_Conc800.0nM	0.8737838507500701	0.0898408679757435	1.0055
TUMOR-MC116-cellline-01-01_PD0325901_Conc8000.0nM	0.696318397067366	0.1639195013090168	0.82
TUMOR-MC116-cellline-01-01_PLX-4720_Conc2.5nM	1.0742297961072371	0.016847907578725528	0.95
TUMOR-MC116-cellline-01-01_PLX-4720_Conc25.0nM	1.0759219722066538	0.01782998047598642	1.0224
TUMOR-MC116-cellline-01-01_PLX-4720_Conc250.0nM	1.0790595305694637	0.024482517043641256	1.222
TUMOR-MC116-cellline-01-01_PLX-4720_Conc2530.0nM	1.0542853251141129	0.022834438599213577	1.0738
TUMOR-MC116-cellline-01-01_PLX-4720_Conc8.0nM	1.0747345602844935	0.017023942435283646	0.955
TUMOR-MC116-cellline-01-01_PLX-4720_Conc80.0nM	1.0781753783971455	0.020989721184800518	1.314
TUMOR-MC116-cellline-01-01_PLX-4720_Conc800.0nM	1.070883936189168	0.016786349987645124	1.273
TUMOR-MC116-cellline-01-01_PLX-4720_Conc8000.0nM	1.0393394342960167	0.039160930130393075	1.0358
TUMOR-MC116-cellline-01-01_Selumetinib_Conc2.5nM	1.0726855109124291	0.0159086234622147	1.0373
TUMOR-MC116-cellline-01-01_Selumetinib_Conc25.0nM	1.063133071727881	0.013673996302249365	1.0459
TUMOR-MC116-cellline-01-01_Selumetinib_Conc250.0nM	1.0210602518859302	0.026044746340267457	1.0070000000000001
TUMOR-MC116-cellline-01-01_Selumetinib_Conc2530.0nM	0.9147241612361345	0.06616640729735904	0.9945
TUMOR-MC116-cellline-01-01_Selumetinib_Conc8.0nM	1.07008744878797	0.014491271046788576	1.206
TUMOR-MC116-cellline-01-01_Selumetinib_Conc80.0nM	1.0476841194481612	0.01942358719458445	1.242
TUMOR-MC116-cellline-01-01_Selumetinib_Conc800.0nM	0.9755536088455031	0.041118119754365565	1.1340000000000001
TUMOR-MC116-cellline-01-01_Selumetinib_Conc8000.0nM	0.8502531277095734	0.09450693042569258	0.903
TUMOR-MC116-cellline-01-01_Vandetanib_Conc2.5nM	1.0737837300606514	0.01676579617259545	0.71
TUMOR-MC116-cellline-01-01_Vandetanib_Conc25.0nM	1.0722570951916466	0.01646634747918245	0.83
TUMOR-MC116-cellline-01-01_Vandetanib_Conc250.0nM	1.0547021552184734	0.020080064190405998	0.932
TUMOR-MC116-cellline-01-01_Vandetanib_Conc2530.0nM	0.943718592960694	0.06340728683087932	0.88
TUMOR-MC116-cellline-01-01_Vandetanib_Conc8.0nM	1.0734598873714096	0.016713791000870414	0.9059999999999999
TUMOR-MC116-cellline-01-01_Vandetanib_Conc80.0nM	1.068037373653519	0.01620840912249203	0.9590000000000001
TUMOR-MC116-cellline-01-01_Vandetanib_Conc800.0nM	1.017692347208461	0.03866975717137132	1.0154
TUMOR-MC116-cellline-01-01_Vandetanib_Conc8000.0nM	0.8270472672447331	0.10224029313533349	0.76
TUMOR-MC116-cellline-01-01	1.0739248736045934	0.01678984718238998	1.0
