# Supplementary material for: Mini-batch optimization enables training of ODE models on large-scale datasets
Source: Nat Commun. 2022 Jan 10;13:34. doi: 10.1038/s41467-021-27374-6 (PMC8748893; doi:10.1038/s41467-021-27374-6)
Supplement: Supplementary file 4 — Source data [file 41467_2021_27374_MOESM4_ESM.zip › source_data/drug_response_plots/source_data_cellline_MCAS_training.tsv]

	mean	std	measurement
TUMOR-MCAS-cellline-01-01_CHIR-265_Conc2.5nM	0.9947806699986474	0.024907779329485725	1.026
TUMOR-MCAS-cellline-01-01_CHIR-265_Conc25.0nM	0.9823440841486295	0.023841411114150432	1.0202
TUMOR-MCAS-cellline-01-01_CHIR-265_Conc250.0nM	0.8565545402901403	0.0569104645958779	0.87
TUMOR-MCAS-cellline-01-01_CHIR-265_Conc2530.0nM	0.5092704659541804	0.10877842568222636	0.71
TUMOR-MCAS-cellline-01-01_CHIR-265_Conc8.0nM	0.9916207960165453	0.024580091673639115	1.0736
TUMOR-MCAS-cellline-01-01_CHIR-265_Conc80.0nM	0.9509730006818724	0.025723343414598334	0.955
TUMOR-MCAS-cellline-01-01_CHIR-265_Conc800.0nM	0.6880706831742045	0.07812280747069354	0.78
TUMOR-MCAS-cellline-01-01_CHIR-265_Conc8000.0nM	0.41387393493723756	0.13910866814220843	0.53
TUMOR-MCAS-cellline-01-01_Erlotinib_Conc2.5nM	0.9962317990146546	0.025002386220109023	0.985
TUMOR-MCAS-cellline-01-01_Erlotinib_Conc25.0nM	0.9950951628194309	0.024000364430231787	0.996
TUMOR-MCAS-cellline-01-01_Erlotinib_Conc250.0nM	0.9797056500224972	0.027958082559749235	0.973
TUMOR-MCAS-cellline-01-01_Erlotinib_Conc2530.0nM	0.8879125365716758	0.07975998551097348	0.87
TUMOR-MCAS-cellline-01-01_Erlotinib_Conc8.0nM	0.996174959440005	0.024741285743346678	1.0703
TUMOR-MCAS-cellline-01-01_Erlotinib_Conc80.0nM	0.991625332577869	0.023328098140642108	1.044
TUMOR-MCAS-cellline-01-01_Erlotinib_Conc800.0nM	0.9427939733179345	0.05490684105999419	1.0084
TUMOR-MCAS-cellline-01-01_Erlotinib_Conc8000.0nM	0.8379780494758714	0.10132067661199193	0.86
TUMOR-MCAS-cellline-01-01_Lapatinib_Conc2.5nM	0.9955708819528312	0.024758246803233137	0.9958
TUMOR-MCAS-cellline-01-01_Lapatinib_Conc25.0nM	0.9944976787568963	0.025753638708672855	0.9912
TUMOR-MCAS-cellline-01-01_Lapatinib_Conc250.0nM	0.9874669902744128	0.028954319249066426	1.0251
TUMOR-MCAS-cellline-01-01_Lapatinib_Conc2530.0nM	0.892162543724127	0.07004180316840732	0.9
TUMOR-MCAS-cellline-01-01_Lapatinib_Conc8.0nM	0.9952679666903848	0.02506620560829437	1.0338
TUMOR-MCAS-cellline-01-01_Lapatinib_Conc80.0nM	0.9925797883251939	0.02685458338061125	1.0012
TUMOR-MCAS-cellline-01-01_Lapatinib_Conc800.0nM	0.9518073116673562	0.04376456156977919	0.976
TUMOR-MCAS-cellline-01-01_Lapatinib_Conc8000.0nM	0.837152391411194	0.0979278694476209	0.32
TUMOR-MCAS-cellline-01-01_PD0325901_Conc2.5nM	0.9869397671381996	0.024818135244216652	1.0327
TUMOR-MCAS-cellline-01-01_PD0325901_Conc25.0nM	0.9194158805809671	0.07317439164763645	0.88
TUMOR-MCAS-cellline-01-01_PD0325901_Conc250.0nM	0.7068639787631374	0.10230714411712842	0.63
TUMOR-MCAS-cellline-01-01_PD0325901_Conc2530.0nM	0.48205465094246913	0.12274480441367304	0.37
TUMOR-MCAS-cellline-01-01_PD0325901_Conc8.0nM	0.9676226034303526	0.03618453280151947	1.099
TUMOR-MCAS-cellline-01-01_PD0325901_Conc80.0nM	0.8367191416212487	0.11083506668148255	0.86
TUMOR-MCAS-cellline-01-01_PD0325901_Conc800.0nM	0.5741818984243042	0.09307950933469755	0.58
TUMOR-MCAS-cellline-01-01_PD0325901_Conc8000.0nM	0.4282805750578415	0.14949058793653003	0.27
TUMOR-MCAS-cellline-01-01_PLX-4720_Conc2.5nM	0.9968039866204286	0.025043286870151664	0.9540000000000001
TUMOR-MCAS-cellline-01-01_PLX-4720_Conc25.0nM	0.9997171627463907	0.02362492721645463	1.0664
TUMOR-MCAS-cellline-01-01_PLX-4720_Conc250.0nM	1.0062301046414228	0.01978340092092502	1.0532
TUMOR-MCAS-cellline-01-01_PLX-4720_Conc2530.0nM	0.9920250571609055	0.01971272272084434	0.9740000000000001
TUMOR-MCAS-cellline-01-01_PLX-4720_Conc8.0nM	0.997696103323959	0.024644571968073455	0.98
TUMOR-MCAS-cellline-01-01_PLX-4720_Conc80.0nM	1.0031980649717085	0.02193883635076307	1.0222
TUMOR-MCAS-cellline-01-01_PLX-4720_Conc800.0nM	1.0051787023663317	0.016270654360998203	1.0591
TUMOR-MCAS-cellline-01-01_PLX-4720_Conc8000.0nM	0.9624202414741472	0.0644300795239843	0.9329999999999999
TUMOR-MCAS-cellline-01-01_Selumetinib_Conc2.5nM	0.9932304700843639	0.02425633458815704	0.9670000000000001
TUMOR-MCAS-cellline-01-01_Selumetinib_Conc25.0nM	0.9690123821652016	0.028153605349809385	0.9947
TUMOR-MCAS-cellline-01-01_Selumetinib_Conc250.0nM	0.8504164928956982	0.07166369347831705	0.89
TUMOR-MCAS-cellline-01-01_Selumetinib_Conc2530.0nM	0.6382043784535002	0.08902921097252048	0.72
TUMOR-MCAS-cellline-01-01_Selumetinib_Conc8.0nM	0.9868288482398639	0.02349625949070047	1.0621
TUMOR-MCAS-cellline-01-01_Selumetinib_Conc80.0nM	0.926583393517934	0.05034069263476931	0.9540000000000001
TUMOR-MCAS-cellline-01-01_Selumetinib_Conc800.0nM	0.7473750002210358	0.07792591540203647	0.82
TUMOR-MCAS-cellline-01-01_Selumetinib_Conc8000.0nM	0.5329120967483498	0.10982042501905748	0.43
TUMOR-MCAS-cellline-01-01_Vandetanib_Conc2.5nM	0.9956133250927957	0.02478636144115058	0.85
TUMOR-MCAS-cellline-01-01_Vandetanib_Conc25.0nM	0.9916164342989371	0.022666540962624566	0.89
TUMOR-MCAS-cellline-01-01_Vandetanib_Conc250.0nM	0.9603131135354372	0.014145070106503814	0.946
TUMOR-MCAS-cellline-01-01_Vandetanib_Conc2530.0nM	0.7486207099670723	0.09231421670569441	0.84
TUMOR-MCAS-cellline-01-01_Vandetanib_Conc8.0nM	0.9944711744523316	0.02417255602620723	0.903
TUMOR-MCAS-cellline-01-01_Vandetanib_Conc80.0nM	0.984044774530021	0.01903645882076741	1.042
TUMOR-MCAS-cellline-01-01_Vandetanib_Conc800.0nM	0.8768358735168935	0.05591853005719897	0.92
TUMOR-MCAS-cellline-01-01_Vandetanib_Conc8000.0nM	0.5947662048721629	0.10910782741281544	0.49
TUMOR-MCAS-cellline-01-01	0.9962416740713855	0.025124807380702423	1.0
