# Supplementary material for: Mini-batch optimization enables training of ODE models on large-scale datasets
Source: Nat Commun. 2022 Jan 10;13:34. doi: 10.1038/s41467-021-27374-6 (PMC8748893; doi:10.1038/s41467-021-27374-6)
Supplement: Supplementary file 4 — Source data [file 41467_2021_27374_MOESM4_ESM.zip › source_data/drug_response_plots/source_data_cellline_MDAMB415_training.tsv]

	mean	std	measurement
TUMOR-MDAMB415-cellline-01-01_CHIR-265_Conc2.5nM	1.0311931402689254	0.024585476506681414	0.905
TUMOR-MDAMB415-cellline-01-01_CHIR-265_Conc25.0nM	1.02266965761459	0.022987527546217024	1.0292
TUMOR-MDAMB415-cellline-01-01_CHIR-265_Conc250.0nM	0.947731814950405	0.04703990348754689	0.63
TUMOR-MDAMB415-cellline-01-01_CHIR-265_Conc2530.0nM	0.7181090307498449	0.11606219398255899	0.43
TUMOR-MDAMB415-cellline-01-01_CHIR-265_Conc8.0nM	1.0295087379798145	0.02393326565294259	1.137
TUMOR-MDAMB415-cellline-01-01_CHIR-265_Conc80.0nM	1.0003221402732685	0.026254616151651807	1.109
TUMOR-MDAMB415-cellline-01-01_CHIR-265_Conc800.0nM	0.8403031512996904	0.083678755191545	0.64
TUMOR-MDAMB415-cellline-01-01_CHIR-265_Conc8000.0nM	0.6384794052592455	0.16036471735999125	0.42
TUMOR-MDAMB415-cellline-01-01_Erlotinib_Conc2.5nM	1.0315998637528476	0.024570786565723025	1.0333
TUMOR-MDAMB415-cellline-01-01_Erlotinib_Conc25.0nM	1.0287266944381843	0.021462482447369806	0.945
TUMOR-MDAMB415-cellline-01-01_Erlotinib_Conc250.0nM	1.007296199099908	0.014248306218592193	1.0394
TUMOR-MDAMB415-cellline-01-01_Erlotinib_Conc2530.0nM	0.9105380215153179	0.07732831743225037	0.9490000000000001
TUMOR-MDAMB415-cellline-01-01_Erlotinib_Conc8.0nM	1.0310253403461016	0.02396545409524298	1.0386
TUMOR-MDAMB415-cellline-01-01_Erlotinib_Conc80.0nM	1.022671399173529	0.016639668559448536	1.274
TUMOR-MDAMB415-cellline-01-01_Erlotinib_Conc800.0nM	0.9643585473020465	0.0340304734860495	1.0822
TUMOR-MDAMB415-cellline-01-01_Erlotinib_Conc8000.0nM	0.8507223256969372	0.13205857034441815	0.88
TUMOR-MDAMB415-cellline-01-01_Lapatinib_Conc2.5nM	1.031696523104426	0.02479799420216839	0.919
TUMOR-MDAMB415-cellline-01-01_Lapatinib_Conc25.0nM	1.0299382936696624	0.02458515973914599	1.038
TUMOR-MDAMB415-cellline-01-01_Lapatinib_Conc250.0nM	1.016091422501781	0.030868674626868497	0.87
TUMOR-MDAMB415-cellline-01-01_Lapatinib_Conc2530.0nM	0.8888441369140556	0.05574688281368228	0.77
TUMOR-MDAMB415-cellline-01-01_Lapatinib_Conc8.0nM	1.0313673293247139	0.024808461498909633	1.3419999999999999
TUMOR-MDAMB415-cellline-01-01_Lapatinib_Conc80.0nM	1.025550091570358	0.025285631319903495	1.0362
TUMOR-MDAMB415-cellline-01-01_Lapatinib_Conc800.0nM	0.9775647540774814	0.036791637346901794	1.0984
TUMOR-MDAMB415-cellline-01-01_Lapatinib_Conc8000.0nM	0.8029762683898276	0.10392987025524333	0.77
TUMOR-MDAMB415-cellline-01-01_PD0325901_Conc2.5nM	1.023247980259626	0.025156955949948767	1.166
TUMOR-MDAMB415-cellline-01-01_PD0325901_Conc25.0nM	0.9787346793026434	0.03772383408230813	1.0199
TUMOR-MDAMB415-cellline-01-01_PD0325901_Conc250.0nM	0.8566553632568883	0.04932933567144506	1.0102
TUMOR-MDAMB415-cellline-01-01_PD0325901_Conc2530.0nM	0.6970529684219777	0.10241158716256892	0.83
TUMOR-MDAMB415-cellline-01-01_PD0325901_Conc8.0nM	1.0079212051177153	0.028561773308498885	1.287
TUMOR-MDAMB415-cellline-01-01_PD0325901_Conc80.0nM	0.9284548718043617	0.04263608376805766	0.956
TUMOR-MDAMB415-cellline-01-01_PD0325901_Conc800.0nM	0.7732546330719442	0.07338622462963783	0.87
TUMOR-MDAMB415-cellline-01-01_PD0325901_Conc8000.0nM	0.6377888856278219	0.11876549524680828	0.983
TUMOR-MDAMB415-cellline-01-01_PLX-4720_Conc2.5nM	1.0325424972510024	0.024664980723537105	0.79
TUMOR-MDAMB415-cellline-01-01_PLX-4720_Conc25.0nM	1.035850131654421	0.023970904517510865	1.0352
TUMOR-MDAMB415-cellline-01-01_PLX-4720_Conc250.0nM	1.0432883370477941	0.02629736242217341	0.945
TUMOR-MDAMB415-cellline-01-01_PLX-4720_Conc2530.0nM	1.02247487166066	0.02623128978176534	1.12
TUMOR-MDAMB415-cellline-01-01_PLX-4720_Conc8.0nM	1.0335710774982785	0.02442473030648146	1.0423
TUMOR-MDAMB415-cellline-01-01_PLX-4720_Conc80.0nM	1.039894420267588	0.024025119047217682	0.85
TUMOR-MDAMB415-cellline-01-01_PLX-4720_Conc800.0nM	1.0390018540911212	0.025593992129140024	1.0809
TUMOR-MDAMB415-cellline-01-01_PLX-4720_Conc8000.0nM	0.9976026706494376	0.05322759849346445	0.9420000000000001
TUMOR-MDAMB415-cellline-01-01_Selumetinib_Conc2.5nM	1.0298393620814772	0.02390963229762843	0.87
TUMOR-MDAMB415-cellline-01-01_Selumetinib_Conc25.0nM	1.0151248089769083	0.020579415187304398	0.95
TUMOR-MDAMB415-cellline-01-01_Selumetinib_Conc250.0nM	0.953096867692895	0.020071483233305848	0.972
TUMOR-MDAMB415-cellline-01-01_Selumetinib_Conc2530.0nM	0.8282428941250546	0.041835083153539676	0.88
TUMOR-MDAMB415-cellline-01-01_Selumetinib_Conc8.0nM	1.025742744915882	0.022475958629683462	0.977
TUMOR-MDAMB415-cellline-01-01_Selumetinib_Conc80.0nM	0.9920781768404678	0.02068385160686888	0.9009999999999999
TUMOR-MDAMB415-cellline-01-01_Selumetinib_Conc800.0nM	0.8944582741386595	0.025227779197559162	1.0878
TUMOR-MDAMB415-cellline-01-01_Selumetinib_Conc8000.0nM	0.7598240408595374	0.06069532493692689	1.0121
TUMOR-MDAMB415-cellline-01-01_Vandetanib_Conc2.5nM	1.0314517071654692	0.024476442014554234	1.0023
TUMOR-MDAMB415-cellline-01-01_Vandetanib_Conc25.0nM	1.027941154316986	0.021538841359152953	0.9
TUMOR-MDAMB415-cellline-01-01_Vandetanib_Conc250.0nM	1.0005754476950595	0.016664562641718252	0.973
TUMOR-MDAMB415-cellline-01-01_Vandetanib_Conc2530.0nM	0.867213856483035	0.059834484434840136	0.86
TUMOR-MDAMB415-cellline-01-01_Vandetanib_Conc8.0nM	1.0306091088426346	0.023769436240792554	1.0311
TUMOR-MDAMB415-cellline-01-01_Vandetanib_Conc80.0nM	1.020554081839466	0.016982665053116557	1.1079999999999999
TUMOR-MDAMB415-cellline-01-01_Vandetanib_Conc800.0nM	0.9500391807543366	0.036836594344286135	0.946
TUMOR-MDAMB415-cellline-01-01_Vandetanib_Conc8000.0nM	0.7437612195438149	0.0912727613274134	0.7
TUMOR-MDAMB415-cellline-01-01	1.0318206589348247	0.024777943314976403	1.0
