# Supplementary material for: Mini-batch optimization enables training of ODE models on large-scale datasets
Source: Nat Commun. 2022 Jan 10;13:34. doi: 10.1038/s41467-021-27374-6 (PMC8748893; doi:10.1038/s41467-021-27374-6)
Supplement: Supplementary file 4 — Source data [file 41467_2021_27374_MOESM4_ESM.zip › source_data/drug_response_plots/source_data_cellline_MDAMB435S_training.tsv]

	mean	std	measurement
TUMOR-MDAMB435S-cellline-01-01_CHIR-265_Conc2.5nM	0.9538131484544159	0.031751870933997214	1.175
TUMOR-MDAMB435S-cellline-01-01_CHIR-265_Conc25.0nM	0.9384435068057894	0.027039314419990634	1.0178
TUMOR-MDAMB435S-cellline-01-01_CHIR-265_Conc250.0nM	0.7652976548466783	0.07265412486209642	0.78
TUMOR-MDAMB435S-cellline-01-01_CHIR-265_Conc2530.0nM	0.3850752600545575	0.13415200749604927	0.56
TUMOR-MDAMB435S-cellline-01-01_CHIR-265_Conc8.0nM	0.9503256527072527	0.030516892897106226	1.0543
TUMOR-MDAMB435S-cellline-01-01_CHIR-265_Conc80.0nM	0.8953617883354512	0.030285299436019666	0.9309999999999999
TUMOR-MDAMB435S-cellline-01-01_CHIR-265_Conc800.0nM	0.5159224196627961	0.13072301663615382	0.66
TUMOR-MDAMB435S-cellline-01-01_CHIR-265_Conc8000.0nM	0.3492176145939185	0.1213818050840082	0.33
TUMOR-MDAMB435S-cellline-01-01_Erlotinib_Conc2.5nM	0.9553659511580914	0.03223826632486545	1.0016
TUMOR-MDAMB435S-cellline-01-01_Erlotinib_Conc25.0nM	0.9557724705153516	0.031009931445803326	1.0073
TUMOR-MDAMB435S-cellline-01-01_Erlotinib_Conc250.0nM	0.9541498387716869	0.02872095253426056	0.9790000000000001
TUMOR-MDAMB435S-cellline-01-01_Erlotinib_Conc2530.0nM	0.9348864989767854	0.0456177120437345	1.0437
TUMOR-MDAMB435S-cellline-01-01_Erlotinib_Conc8.0nM	0.9555277931915425	0.03196581444851715	1.0294
TUMOR-MDAMB435S-cellline-01-01_Erlotinib_Conc80.0nM	0.9556571217271603	0.02917306036178675	1.0534
TUMOR-MDAMB435S-cellline-01-01_Erlotinib_Conc800.0nM	0.9477676084083624	0.0331981897839746	0.968
TUMOR-MDAMB435S-cellline-01-01_Erlotinib_Conc8000.0nM	0.921758731135019	0.05224919486850802	0.9
TUMOR-MDAMB435S-cellline-01-01_Lapatinib_Conc2.5nM	0.9553797056873791	0.03215667087435154	0.976
TUMOR-MDAMB435S-cellline-01-01_Lapatinib_Conc25.0nM	0.9559080466431794	0.030762089954234226	1.0421
TUMOR-MDAMB435S-cellline-01-01_Lapatinib_Conc250.0nM	0.9547479175473883	0.030506492202186358	1.0163
TUMOR-MDAMB435S-cellline-01-01_Lapatinib_Conc2530.0nM	0.9282914370611642	0.04202715682033389	0.9946
TUMOR-MDAMB435S-cellline-01-01_Lapatinib_Conc8.0nM	0.955551751726284	0.031734370478317335	0.9953
TUMOR-MDAMB435S-cellline-01-01_Lapatinib_Conc80.0nM	0.9561819511839701	0.0295261298422968	1.0384
TUMOR-MDAMB435S-cellline-01-01_Lapatinib_Conc800.0nM	0.9478507362353492	0.03594267376896421	1.173
TUMOR-MDAMB435S-cellline-01-01_Lapatinib_Conc8000.0nM	0.8979727529497638	0.05434016325429788	0.72
TUMOR-MDAMB435S-cellline-01-01_PD0325901_Conc2.5nM	0.9427048884925574	0.027241657740034415	0.9009999999999999
TUMOR-MDAMB435S-cellline-01-01_PD0325901_Conc25.0nM	0.8078220251824103	0.10604988546238597	0.54
TUMOR-MDAMB435S-cellline-01-01_PD0325901_Conc250.0nM	0.5447584458951709	0.12819464759561228	0.36
TUMOR-MDAMB435S-cellline-01-01_PD0325901_Conc2530.0nM	0.349841305524226	0.10437437179249194	0.27
TUMOR-MDAMB435S-cellline-01-01_PD0325901_Conc8.0nM	0.8940255790636294	0.061333691022872935	0.67
TUMOR-MDAMB435S-cellline-01-01_PD0325901_Conc80.0nM	0.6890981564460289	0.14363972844296674	0.33
TUMOR-MDAMB435S-cellline-01-01_PD0325901_Conc800.0nM	0.415210167127131	0.10872532300936917	0.33
TUMOR-MDAMB435S-cellline-01-01_PD0325901_Conc8000.0nM	0.3092960588939252	0.09957674570718934	0.23
TUMOR-MDAMB435S-cellline-01-01_PLX-4720_Conc2.5nM	0.9531095624368513	0.03150858258982457	1.0022
TUMOR-MDAMB435S-cellline-01-01_PLX-4720_Conc25.0nM	0.9340142228878596	0.027619112843280207	1.0085
TUMOR-MDAMB435S-cellline-01-01_PLX-4720_Conc250.0nM	0.7816620227377212	0.052714059563085544	0.86
TUMOR-MDAMB435S-cellline-01-01_PLX-4720_Conc2530.0nM	0.504783481376597	0.10452913238966488	0.52
TUMOR-MDAMB435S-cellline-01-01_PLX-4720_Conc8.0nM	0.9483746553916703	0.0299229496947461	0.9179999999999999
TUMOR-MDAMB435S-cellline-01-01_PLX-4720_Conc80.0nM	0.8907087126222077	0.03623800654663046	0.929
TUMOR-MDAMB435S-cellline-01-01_PLX-4720_Conc800.0nM	0.6083800229837836	0.08477862311265921	0.64
TUMOR-MDAMB435S-cellline-01-01_PLX-4720_Conc8000.0nM	0.44949915053945355	0.10716527207838099	0.22
TUMOR-MDAMB435S-cellline-01-01_Selumetinib_Conc2.5nM	0.9509971032094722	0.02921062206775478	0.977
TUMOR-MDAMB435S-cellline-01-01_Selumetinib_Conc25.0nM	0.9130703206424775	0.024218111665787696	0.84
TUMOR-MDAMB435S-cellline-01-01_Selumetinib_Conc250.0nM	0.736889652682126	0.09861002297151157	0.57
TUMOR-MDAMB435S-cellline-01-01_Selumetinib_Conc2530.0nM	0.481685379179069	0.11017813957153506	0.41
TUMOR-MDAMB435S-cellline-01-01_Selumetinib_Conc8.0nM	0.9413360417124801	0.023505532160218303	1.0048
TUMOR-MDAMB435S-cellline-01-01_Selumetinib_Conc80.0nM	0.8447793029331553	0.064087006710615	0.7
TUMOR-MDAMB435S-cellline-01-01_Selumetinib_Conc800.0nM	0.6029459764618665	0.11028279433829495	0.44
TUMOR-MDAMB435S-cellline-01-01_Selumetinib_Conc8000.0nM	0.39431253019026136	0.10199678238458874	0.34
TUMOR-MDAMB435S-cellline-01-01_Vandetanib_Conc2.5nM	0.9551404871407139	0.03236815195187064	0.88
TUMOR-MDAMB435S-cellline-01-01_Vandetanib_Conc25.0nM	0.9535975036892633	0.03207637448795725	0.968
TUMOR-MDAMB435S-cellline-01-01_Vandetanib_Conc250.0nM	0.9383191333763585	0.031505597467511554	0.968
TUMOR-MDAMB435S-cellline-01-01_Vandetanib_Conc2530.0nM	0.7860476135289978	0.06591241548404218	0.93
TUMOR-MDAMB435S-cellline-01-01_Vandetanib_Conc8.0nM	0.9547879520807175	0.032319088339009656	0.88
TUMOR-MDAMB435S-cellline-01-01_Vandetanib_Conc80.0nM	0.9496280570335036	0.03142277050870433	0.9129999999999999
TUMOR-MDAMB435S-cellline-01-01_Vandetanib_Conc800.0nM	0.8993529075043151	0.03356584008283049	0.85
TUMOR-MDAMB435S-cellline-01-01_Vandetanib_Conc8000.0nM	0.636294635295403	0.1305804925029788	0.85
TUMOR-MDAMB435S-cellline-01-01	0.9552862219344469	0.032369366874789335	1.0
