# Supplementary material for: Mini-batch optimization enables training of ODE models on large-scale datasets
Source: Nat Commun. 2022 Jan 10;13:34. doi: 10.1038/s41467-021-27374-6 (PMC8748893; doi:10.1038/s41467-021-27374-6)
Supplement: Supplementary file 4 — Source data [file 41467_2021_27374_MOESM4_ESM.zip › source_data/drug_response_plots/source_data_cellline_MDAMB436_training.tsv]

	mean	std	measurement
TUMOR-MDAMB436-cellline-01-01_CHIR-265_Conc2.5nM	1.0232514220084237	0.022666851421295663	1.0789
TUMOR-MDAMB436-cellline-01-01_CHIR-265_Conc25.0nM	1.0163209658519805	0.02320901968773758	1.078
TUMOR-MDAMB436-cellline-01-01_CHIR-265_Conc250.0nM	0.9238448056403914	0.04977184914989185	0.88
TUMOR-MDAMB436-cellline-01-01_CHIR-265_Conc2530.0nM	0.6040374518269486	0.12049662280459775	0.48
TUMOR-MDAMB436-cellline-01-01_CHIR-265_Conc8.0nM	1.0216746663842686	0.02270636936426541	1.131
TUMOR-MDAMB436-cellline-01-01_CHIR-265_Conc80.0nM	0.9954793771584359	0.027739148819648642	0.988
TUMOR-MDAMB436-cellline-01-01_CHIR-265_Conc800.0nM	0.7848666109399903	0.12120337838298104	0.75
TUMOR-MDAMB436-cellline-01-01_CHIR-265_Conc8000.0nM	0.47801557107245374	0.12694010532323136	0.29
TUMOR-MDAMB436-cellline-01-01_Erlotinib_Conc2.5nM	1.023663014202447	0.022512232988689117	0.935
TUMOR-MDAMB436-cellline-01-01_Erlotinib_Conc25.0nM	1.0220584847902738	0.022055806236548212	0.83
TUMOR-MDAMB436-cellline-01-01_Erlotinib_Conc250.0nM	1.003051212736112	0.02465110601709068	0.95
TUMOR-MDAMB436-cellline-01-01_Erlotinib_Conc2530.0nM	0.8948689104881323	0.041580413211836795	0.83
TUMOR-MDAMB436-cellline-01-01_Erlotinib_Conc8.0nM	1.0232666737571157	0.02236534149519552	1.0197
TUMOR-MDAMB436-cellline-01-01_Erlotinib_Conc80.0nM	1.0172760484955743	0.021706099911329078	1.0878
TUMOR-MDAMB436-cellline-01-01_Erlotinib_Conc800.0nM	0.9725251824285831	0.034842121254696046	0.92
TUMOR-MDAMB436-cellline-01-01_Erlotinib_Conc8000.0nM	0.8155966059319327	0.06012631234199901	0.84
TUMOR-MDAMB436-cellline-01-01_Lapatinib_Conc2.5nM	1.0236670384037225	0.02275080076733886	1.19
TUMOR-MDAMB436-cellline-01-01_Lapatinib_Conc25.0nM	1.022524636679853	0.0237531511699329	1.137
TUMOR-MDAMB436-cellline-01-01_Lapatinib_Conc250.0nM	1.0139488357758477	0.033162461725866524	1.101
TUMOR-MDAMB436-cellline-01-01_Lapatinib_Conc2530.0nM	0.8984137127710825	0.06887748380199625	0.9359999999999999
TUMOR-MDAMB436-cellline-01-01_Lapatinib_Conc8.0nM	1.0233744737705035	0.022989687167730637	1.0031
TUMOR-MDAMB436-cellline-01-01_Lapatinib_Conc80.0nM	1.0201067642827486	0.026294496453900976	0.9440000000000001
TUMOR-MDAMB436-cellline-01-01_Lapatinib_Conc800.0nM	0.9811946751635027	0.045027440804998986	0.902
TUMOR-MDAMB436-cellline-01-01_Lapatinib_Conc8000.0nM	0.8236951165761308	0.08576033598587994	0.85
TUMOR-MDAMB436-cellline-01-01_PD0325901_Conc2.5nM	1.015588127294427	0.017912944087610443	1.0822
TUMOR-MDAMB436-cellline-01-01_PD0325901_Conc25.0nM	0.9536783482236219	0.05123160892101305	0.9390000000000001
TUMOR-MDAMB436-cellline-01-01_PD0325901_Conc250.0nM	0.7660907600629604	0.15322407099582483	0.88
TUMOR-MDAMB436-cellline-01-01_PD0325901_Conc2530.0nM	0.5653127370499424	0.14261136436753474	0.8
TUMOR-MDAMB436-cellline-01-01_PD0325901_Conc8.0nM	0.9984135823744159	0.018899868157266166	0.932
TUMOR-MDAMB436-cellline-01-01_PD0325901_Conc80.0nM	0.863567384076948	0.11628240731323689	0.81
TUMOR-MDAMB436-cellline-01-01_PD0325901_Conc800.0nM	0.6696111414505037	0.15444978457034275	0.75
TUMOR-MDAMB436-cellline-01-01_PD0325901_Conc8000.0nM	0.4736482049221042	0.13860890880838864	0.78
TUMOR-MDAMB436-cellline-01-01_PLX-4720_Conc25.0nM	1.0261593381733896	0.024831259683938733	0.922
TUMOR-MDAMB436-cellline-01-01_PLX-4720_Conc250.0nM	1.029402988665135	0.03337322142254058	1.0213
TUMOR-MDAMB436-cellline-01-01_PLX-4720_Conc2530.0nM	1.0064814777475521	0.04270043876640702	1.099
TUMOR-MDAMB436-cellline-01-01_PLX-4720_Conc8.0nM	1.0249285266877781	0.02348872364839451	1.043
TUMOR-MDAMB436-cellline-01-01_PLX-4720_Conc80.0nM	1.0281957115132832	0.027962111314768997	0.9470000000000001
TUMOR-MDAMB436-cellline-01-01_PLX-4720_Conc800.0nM	1.0241937736546751	0.03697639225515499	1.1059999999999999
TUMOR-MDAMB436-cellline-01-01_PLX-4720_Conc8000.0nM	0.9766858580805918	0.0801049064322801	1.011
TUMOR-MDAMB436-cellline-01-01_Selumetinib_Conc2.5nM	1.022204997428517	0.021673569338023967	0.909
TUMOR-MDAMB436-cellline-01-01_Selumetinib_Conc25.0nM	1.008513157868927	0.015133234798534406	0.85
TUMOR-MDAMB436-cellline-01-01_Selumetinib_Conc250.0nM	0.9212040861896558	0.05255444477371037	0.976
TUMOR-MDAMB436-cellline-01-01_Selumetinib_Conc2530.0nM	0.7381581828769143	0.14705721127259538	0.87
TUMOR-MDAMB436-cellline-01-01_Selumetinib_Conc8.0nM	1.0186820495246287	0.01979231352739045	1.0403
TUMOR-MDAMB436-cellline-01-01_Selumetinib_Conc80.0nM	0.9808540872818592	0.015876327713565914	0.97
TUMOR-MDAMB436-cellline-01-01_Selumetinib_Conc800.0nM	0.8261701804268743	0.11591654820591805	0.922
TUMOR-MDAMB436-cellline-01-01_Selumetinib_Conc8000.0nM	0.6614600633974835	0.1370135310193508	0.79
TUMOR-MDAMB436-cellline-01-01_Vandetanib_Conc2.5nM	1.0235107114380606	0.022536961415850532	0.87
TUMOR-MDAMB436-cellline-01-01_Vandetanib_Conc25.0nM	1.021255983860674	0.022191949363499625	0.9
TUMOR-MDAMB436-cellline-01-01_Vandetanib_Conc250.0nM	0.9964884094467978	0.020580204088752344	0.81
TUMOR-MDAMB436-cellline-01-01_Vandetanib_Conc2530.0nM	0.8051241267843714	0.049992786345519465	0.955
TUMOR-MDAMB436-cellline-01-01_Vandetanib_Conc8.0nM	1.0229415712136567	0.022446575449783544	1.069
TUMOR-MDAMB436-cellline-01-01_Vandetanib_Conc80.0nM	1.015109851142284	0.02084173821424148	1.046
TUMOR-MDAMB436-cellline-01-01_Vandetanib_Conc800.0nM	0.9460818163256113	0.03490130280853092	1.0384
TUMOR-MDAMB436-cellline-01-01_Vandetanib_Conc8000.0nM	0.6274746079043615	0.11163374842261808	0.87
TUMOR-MDAMB436-cellline-01-01	1.023846146587901	0.022587931112542755	1.0
