# Supplementary material for: Mini-batch optimization enables training of ODE models on large-scale datasets
Source: Nat Commun. 2022 Jan 10;13:34. doi: 10.1038/s41467-021-27374-6 (PMC8748893; doi:10.1038/s41467-021-27374-6)
Supplement: Supplementary file 4 — Source data [file 41467_2021_27374_MOESM4_ESM.zip › source_data/drug_response_plots/source_data_cellline_MDAMB468_training.tsv]

	mean	std	measurement
TUMOR-MDAMB468-cellline-01-01_CHIR-265_Conc2.5nM	0.9789482797587954	0.04017152433485708	1.0632
TUMOR-MDAMB468-cellline-01-01_CHIR-265_Conc25.0nM	0.9722412128193516	0.037947557697076195	1.173
TUMOR-MDAMB468-cellline-01-01_CHIR-265_Conc250.0nM	0.8865474786138063	0.035419580974635295	0.68
TUMOR-MDAMB468-cellline-01-01_CHIR-265_Conc2530.0nM	0.585851950685221	0.10675786947045503	0.24
TUMOR-MDAMB468-cellline-01-01_CHIR-265_Conc8.0nM	0.9774864868844315	0.039892342067521167	1.138
TUMOR-MDAMB468-cellline-01-01_CHIR-265_Conc80.0nM	0.9506207179688447	0.03279287592115375	1.361
TUMOR-MDAMB468-cellline-01-01_CHIR-265_Conc800.0nM	0.7359296212467646	0.08852984343471838	0.75
TUMOR-MDAMB468-cellline-01-01_CHIR-265_Conc8000.0nM	0.472406141521369	0.09497130862067209	0.23
TUMOR-MDAMB468-cellline-01-01_Erlotinib_Conc2.5nM	0.979291395981439	0.04007552605162256	1.175
TUMOR-MDAMB468-cellline-01-01_Erlotinib_Conc25.0nM	0.9700594330818912	0.026041503545834	1.169
TUMOR-MDAMB468-cellline-01-01_Erlotinib_Conc250.0nM	0.9054106543917442	0.06959858162916367	0.9690000000000001
TUMOR-MDAMB468-cellline-01-01_Erlotinib_Conc2530.0nM	0.6686419656458749	0.135742609211056	0.63
TUMOR-MDAMB468-cellline-01-01_Erlotinib_Conc8.0nM	0.9785448370492246	0.03935111126310806	0.9
TUMOR-MDAMB468-cellline-01-01_Erlotinib_Conc80.0nM	0.946970096201307	0.03554164521995778	0.7
TUMOR-MDAMB468-cellline-01-01_Erlotinib_Conc800.0nM	0.7891230718496923	0.11354590356251644	0.48
TUMOR-MDAMB468-cellline-01-01_Erlotinib_Conc8000.0nM	0.5752505432129377	0.12530381876408772	0.27
TUMOR-MDAMB468-cellline-01-01_Lapatinib_Conc2.5nM	0.9794391008636412	0.040182920984013736	1.214
TUMOR-MDAMB468-cellline-01-01_Lapatinib_Conc25.0nM	0.9782413528353123	0.039753687389313334	1.1909999999999998
TUMOR-MDAMB468-cellline-01-01_Lapatinib_Conc250.0nM	0.9647768206201472	0.039647827998686797	1.0461
TUMOR-MDAMB468-cellline-01-01_Lapatinib_Conc2530.0nM	0.7396144415158507	0.13824879150436079	0.47
TUMOR-MDAMB468-cellline-01-01_Lapatinib_Conc8.0nM	0.9791720873191144	0.04008081206178202	1.122
TUMOR-MDAMB468-cellline-01-01_Lapatinib_Conc80.0nM	0.9748139166951413	0.03901106061297137	1.2570000000000001
TUMOR-MDAMB468-cellline-01-01_Lapatinib_Conc800.0nM	0.9057310683116604	0.04255619091544011	0.86
TUMOR-MDAMB468-cellline-01-01_Lapatinib_Conc8000.0nM	0.624172419608508	0.14606770714136827	0.12
TUMOR-MDAMB468-cellline-01-01_PD0325901_Conc2.5nM	0.9743464541694795	0.04078796651048632	1.217
TUMOR-MDAMB468-cellline-01-01_PD0325901_Conc25.0nM	0.9427222705686693	0.04658840514075164	1.2890000000000001
TUMOR-MDAMB468-cellline-01-01_PD0325901_Conc250.0nM	0.8239483148085999	0.05466803493405825	0.925
TUMOR-MDAMB468-cellline-01-01_PD0325901_Conc2530.0nM	0.6982330419906319	0.07040523481701186	0.76
TUMOR-MDAMB468-cellline-01-01_PD0325901_Conc8.0nM	0.9648792089103951	0.042763699518405106	0.78
TUMOR-MDAMB468-cellline-01-01_PD0325901_Conc80.0nM	0.8939558080048258	0.04986335962254852	0.61
TUMOR-MDAMB468-cellline-01-01_PD0325901_Conc800.0nM	0.7572547376562669	0.06701959820441916	0.57
TUMOR-MDAMB468-cellline-01-01_PD0325901_Conc8000.0nM	0.6436962182735841	0.09326436203956234	0.48
TUMOR-MDAMB468-cellline-01-01_PLX-4720_Conc2.5nM	0.9796623853608397	0.0401884003185068	0.79
TUMOR-MDAMB468-cellline-01-01_PLX-4720_Conc25.0nM	0.9803526089811418	0.03996867516559009	0.9259999999999999
TUMOR-MDAMB468-cellline-01-01_PLX-4720_Conc250.0nM	0.9811054576697826	0.03981435012993679	1.196
TUMOR-MDAMB468-cellline-01-01_PLX-4720_Conc2530.0nM	0.9734561362904056	0.04186667839680618	1.0952
TUMOR-MDAMB468-cellline-01-01_PLX-4720_Conc8.0nM	0.9798764812116427	0.040112849734437864	0.9934
TUMOR-MDAMB468-cellline-01-01_PLX-4720_Conc80.0nM	0.9810240420165487	0.039829003981452546	1.141
TUMOR-MDAMB468-cellline-01-01_PLX-4720_Conc800.0nM	0.979024633695761	0.040017980897923605	1.149
TUMOR-MDAMB468-cellline-01-01_PLX-4720_Conc8000.0nM	0.9648094850959691	0.047727538858	0.978
TUMOR-MDAMB468-cellline-01-01_Selumetinib_Conc2.5nM	0.9786453630075789	0.04017010254362158	0.9009999999999999
TUMOR-MDAMB468-cellline-01-01_Selumetinib_Conc25.0nM	0.971107391425968	0.04002092965427992	0.74
TUMOR-MDAMB468-cellline-01-01_Selumetinib_Conc250.0nM	0.9256183462585943	0.040465765202113514	0.86
TUMOR-MDAMB468-cellline-01-01_Selumetinib_Conc2530.0nM	0.8013030180955315	0.054875455191942334	0.76
TUMOR-MDAMB468-cellline-01-01_Selumetinib_Conc8.0nM	0.97669494486809	0.04008667727662004	1.212
TUMOR-MDAMB468-cellline-01-01_Selumetinib_Conc80.0nM	0.956358599489978	0.040405360504129434	0.91
TUMOR-MDAMB468-cellline-01-01_Selumetinib_Conc800.0nM	0.8716027871995486	0.03786859956387416	0.9992200000000001
TUMOR-MDAMB468-cellline-01-01_Selumetinib_Conc8000.0nM	0.7321134926098078	0.05797363551068848	0.79
TUMOR-MDAMB468-cellline-01-01_Vandetanib_Conc2.5nM	0.9613794945546397	0.03299356136625961	0.89
TUMOR-MDAMB468-cellline-01-01_Vandetanib_Conc25.0nM	0.9501732245850609	0.05108393473721927	0.78
TUMOR-MDAMB468-cellline-01-01_Vandetanib_Conc250.0nM	0.8995442250309583	0.07057754313680235	0.72
TUMOR-MDAMB468-cellline-01-01_Vandetanib_Conc2530.0nM	0.6200314901547921	0.10447784418386477	0.43
TUMOR-MDAMB468-cellline-01-01_Vandetanib_Conc8.0nM	0.9547977556021008	0.046099920005209315	0.956
TUMOR-MDAMB468-cellline-01-01_Vandetanib_Conc80.0nM	0.9388537049201044	0.05711435461669557	0.951
TUMOR-MDAMB468-cellline-01-01_Vandetanib_Conc800.0nM	0.7868885953939302	0.09596642855283902	0.74
TUMOR-MDAMB468-cellline-01-01_Vandetanib_Conc8000.0nM	0.4748947123322388	0.09582822910986019	0.41
TUMOR-MDAMB468-cellline-01-01	0.9795510516118217	0.04022969339685663	1.0
