# Supplementary material for: Mini-batch optimization enables training of ODE models on large-scale datasets
Source: Nat Commun. 2022 Jan 10;13:34. doi: 10.1038/s41467-021-27374-6 (PMC8748893; doi:10.1038/s41467-021-27374-6)
Supplement: Supplementary file 4 — Source data [file 41467_2021_27374_MOESM4_ESM.zip › source_data/drug_response_plots/source_data_cellline_MEWO_training.tsv]

	mean	std	measurement
TUMOR-MEWO-cellline-01-01_CHIR-265_Conc2.5nM	1.0738709706733618	0.02196658906196807	0.9985
TUMOR-MEWO-cellline-01-01_CHIR-265_Conc25.0nM	1.0673455527842717	0.022263209115098378	0.87
TUMOR-MEWO-cellline-01-01_CHIR-265_Conc250.0nM	0.9594271420454943	0.0530695015105196	0.86
TUMOR-MEWO-cellline-01-01_CHIR-265_Conc2530.0nM	0.6521363667424984	0.1384912521090386	0.64
TUMOR-MEWO-cellline-01-01_CHIR-265_Conc8.0nM	1.0724089268260104	0.02196052007402114	0.9790000000000001
TUMOR-MEWO-cellline-01-01_CHIR-265_Conc80.0nM	1.0427048661102938	0.016750736233177632	1.113
TUMOR-MEWO-cellline-01-01_CHIR-265_Conc800.0nM	0.8036185701537404	0.08513810671281871	0.74
TUMOR-MEWO-cellline-01-01_CHIR-265_Conc8000.0nM	0.5908266543628801	0.1485098175627151	0.69
TUMOR-MEWO-cellline-01-01_Erlotinib_Conc2.5nM	1.0743472449796534	0.02176975402054341	1.107
TUMOR-MEWO-cellline-01-01_Erlotinib_Conc25.0nM	1.073913926256845	0.020924507500648906	0.909
TUMOR-MEWO-cellline-01-01_Erlotinib_Conc250.0nM	1.0644272963238453	0.015759960892959505	1.167
TUMOR-MEWO-cellline-01-01_Erlotinib_Conc2530.0nM	0.9985342789983912	0.051508797192942164	1.402
TUMOR-MEWO-cellline-01-01_Erlotinib_Conc8.0nM	1.0742691916814382	0.02153922078856788	1.0211
TUMOR-MEWO-cellline-01-01_Erlotinib_Conc80.0nM	1.0717025788212413	0.018788777679072166	1.2229999999999999
TUMOR-MEWO-cellline-01-01_Erlotinib_Conc800.0nM	1.0429592753186598	0.025124700314582086	1.254
TUMOR-MEWO-cellline-01-01_Erlotinib_Conc8000.0nM	0.9413350943373002	0.08797437291577821	1.0469
TUMOR-MEWO-cellline-01-01_Lapatinib_Conc2.5nM	1.074645919958661	0.021558032712579424	0.965
TUMOR-MEWO-cellline-01-01_Lapatinib_Conc25.0nM	1.074988434997087	0.02049729092185654	0.95
TUMOR-MEWO-cellline-01-01_Lapatinib_Conc250.0nM	1.071770683312337	0.020382104710915363	1.0115
TUMOR-MEWO-cellline-01-01_Lapatinib_Conc2530.0nM	0.9624513905064079	0.07608119748533806	1.444
TUMOR-MEWO-cellline-01-01_Lapatinib_Conc8.0nM	1.074851104326386	0.021179020948228804	1.101
TUMOR-MEWO-cellline-01-01_Lapatinib_Conc80.0nM	1.074629977435801	0.019624679305384817	1.0127
TUMOR-MEWO-cellline-01-01_Lapatinib_Conc800.0nM	1.044618001484001	0.025411127028526798	1.199
TUMOR-MEWO-cellline-01-01_Lapatinib_Conc8000.0nM	0.8771269616010601	0.13948903348162206	0.956
TUMOR-MEWO-cellline-01-01_PD0325901_Conc2.5nM	1.066765370728176	0.01635091318870854	1.327
TUMOR-MEWO-cellline-01-01_PD0325901_Conc25.0nM	1.0210669390951725	0.04395120018581114	1.0341
TUMOR-MEWO-cellline-01-01_PD0325901_Conc250.0nM	0.8231018079826333	0.07547455651604339	0.84
TUMOR-MEWO-cellline-01-01_PD0325901_Conc2530.0nM	0.6170778601996296	0.13587795959203566	0.52
TUMOR-MEWO-cellline-01-01_PD0325901_Conc8.0nM	1.052936770132631	0.02014657577459279	1.228
TUMOR-MEWO-cellline-01-01_PD0325901_Conc80.0nM	0.944647928245469	0.07517209310390867	0.9329999999999999
TUMOR-MEWO-cellline-01-01_PD0325901_Conc800.0nM	0.699623141874492	0.0964134336954722	0.88
TUMOR-MEWO-cellline-01-01_PD0325901_Conc8000.0nM	0.5662505062058436	0.1566138705486614	0.54
TUMOR-MEWO-cellline-01-01_PLX-4720_Conc2.5nM	1.0758511597786973	0.022418083837486946	0.87
TUMOR-MEWO-cellline-01-01_PLX-4720_Conc25.0nM	1.0815467253754205	0.0257500818284145	1.135
TUMOR-MEWO-cellline-01-01_PLX-4720_Conc250.0nM	1.0920832868205714	0.03438100859807201	0.86
TUMOR-MEWO-cellline-01-01_PLX-4720_Conc2530.0nM	1.0709899175832098	0.026521773948688473	0.77
TUMOR-MEWO-cellline-01-01_PLX-4720_Conc8.0nM	1.0777158143246706	0.02334311428468944	0.9840000000000001
TUMOR-MEWO-cellline-01-01_PLX-4720_Conc80.0nM	1.0877031046585186	0.030672046796871244	1.22
TUMOR-MEWO-cellline-01-01_PLX-4720_Conc800.0nM	1.088096553059165	0.030513369108890125	1.0369
TUMOR-MEWO-cellline-01-01_PLX-4720_Conc8000.0nM	1.0386473577359618	0.07362262501759233	0.956
TUMOR-MEWO-cellline-01-01_Selumetinib_Conc2.5nM	1.0729279299403423	0.020823060017911323	1.3619999999999999
TUMOR-MEWO-cellline-01-01_Selumetinib_Conc25.0nM	1.060653892036536	0.016214114346519794	1.0270000000000001
TUMOR-MEWO-cellline-01-01_Selumetinib_Conc250.0nM	0.978344740104409	0.044304259137026375	0.9740000000000001
TUMOR-MEWO-cellline-01-01_Selumetinib_Conc2530.0nM	0.7803861697730284	0.09173609380743868	0.89
TUMOR-MEWO-cellline-01-01_Selumetinib_Conc8.0nM	1.0697818317879597	0.01892944015713566	1.0132
TUMOR-MEWO-cellline-01-01_Selumetinib_Conc80.0nM	1.0354479214095458	0.022395887956360796	1.178
TUMOR-MEWO-cellline-01-01_Selumetinib_Conc800.0nM	0.8828122344922467	0.07366942455414185	1.0105
TUMOR-MEWO-cellline-01-01_Selumetinib_Conc8000.0nM	0.6892515366631351	0.10713259086118639	0.78
TUMOR-MEWO-cellline-01-01_Vandetanib_Conc2.5nM	1.0741516643076665	0.02167766104039324	0.81
TUMOR-MEWO-cellline-01-01_Vandetanib_Conc25.0nM	1.0718372317970215	0.019976159902708516	0.89
TUMOR-MEWO-cellline-01-01_Vandetanib_Conc250.0nM	1.0478865814797398	0.021211220422347476	0.83
TUMOR-MEWO-cellline-01-01_Vandetanib_Conc2530.0nM	0.856361091627963	0.06488835446059428	1.0235
TUMOR-MEWO-cellline-01-01_Vandetanib_Conc8.0nM	1.0736116465792414	0.02124003178872154	0.89
TUMOR-MEWO-cellline-01-01_Vandetanib_Conc80.0nM	1.0656512003248957	0.01712989347138607	1.0679
TUMOR-MEWO-cellline-01-01_Vandetanib_Conc800.0nM	0.9951776893329466	0.04504117049758649	1.0299
TUMOR-MEWO-cellline-01-01_Vandetanib_Conc8000.0nM	0.6935697840140888	0.07972042654168633	0.68
TUMOR-MEWO-cellline-01-01	1.0743822880586145	0.021880541646027953	1.0
