# Supplementary material for: Mini-batch optimization enables training of ODE models on large-scale datasets
Source: Nat Commun. 2022 Jan 10;13:34. doi: 10.1038/s41467-021-27374-6 (PMC8748893; doi:10.1038/s41467-021-27374-6)
Supplement: Supplementary file 4 — Source data [file 41467_2021_27374_MOESM4_ESM.zip › source_data/drug_response_plots/source_data_cellline_MFE280_training.tsv]

	mean	std	measurement
TUMOR-MFE280-cellline-01-01_CHIR-265_Conc2.5nM	0.9769607284461268	0.039221287282278666	1.0526
TUMOR-MFE280-cellline-01-01_CHIR-265_Conc25.0nM	0.9726243714568324	0.03822305344834084	1.0844
TUMOR-MFE280-cellline-01-01_CHIR-265_Conc250.0nM	0.927932072130248	0.03648360874883931	0.9690000000000001
TUMOR-MFE280-cellline-01-01_CHIR-265_Conc2530.0nM	0.7597988745558037	0.09061794039602351	0.48
TUMOR-MFE280-cellline-01-01_CHIR-265_Conc8.0nM	0.9758797880122125	0.03890126884700076	1.153
TUMOR-MFE280-cellline-01-01_CHIR-265_Conc80.0nM	0.9617109645875992	0.037026996225196916	1.0145
TUMOR-MFE280-cellline-01-01_CHIR-265_Conc800.0nM	0.8531813929696591	0.03782716723281381	0.89
TUMOR-MFE280-cellline-01-01_CHIR-265_Conc8000.0nM	0.7032861106163477	0.147547305111124	0.28
TUMOR-MFE280-cellline-01-01_Erlotinib_Conc2.5nM	0.9771958188831043	0.039191006098543944	1.018
TUMOR-MFE280-cellline-01-01_Erlotinib_Conc25.0nM	0.9757045848973336	0.03829342140304008	0.932
TUMOR-MFE280-cellline-01-01_Erlotinib_Conc250.0nM	0.9513466030322111	0.03299538768364538	0.81
TUMOR-MFE280-cellline-01-01_Erlotinib_Conc2530.0nM	0.8411216305287519	0.06097419147609544	0.68
TUMOR-MFE280-cellline-01-01_Erlotinib_Conc8.0nM	0.9768745583516578	0.03901575610213911	1.058
TUMOR-MFE280-cellline-01-01_Erlotinib_Conc80.0nM	0.9688237650120003	0.03465883772938069	0.83
TUMOR-MFE280-cellline-01-01_Erlotinib_Conc800.0nM	0.914106308768029	0.0447456297658836	1.0105
TUMOR-MFE280-cellline-01-01_Erlotinib_Conc8000.0nM	0.7683559092370366	0.09774770715870727	0.62
TUMOR-MFE280-cellline-01-01_Lapatinib_Conc2.5nM	0.9770405176787171	0.039185298754932964	1.2690000000000001
TUMOR-MFE280-cellline-01-01_Lapatinib_Conc25.0nM	0.9735638948090868	0.03843303017938448	1.115
TUMOR-MFE280-cellline-01-01_Lapatinib_Conc250.0nM	0.9543188241726213	0.04241905870790129	1.139
TUMOR-MFE280-cellline-01-01_Lapatinib_Conc2530.0nM	0.812012857468124	0.07529002930563707	0.89
TUMOR-MFE280-cellline-01-01_Lapatinib_Conc8.0nM	0.9761041280196372	0.03888578695808671	0.905
TUMOR-MFE280-cellline-01-01_Lapatinib_Conc80.0nM	0.9676924071595343	0.0388352810551483	1.0784
TUMOR-MFE280-cellline-01-01_Lapatinib_Conc800.0nM	0.9036603038547165	0.05679447800089037	0.79
TUMOR-MFE280-cellline-01-01_Lapatinib_Conc8000.0nM	0.7368542788010538	0.10765939940194952	0.52
TUMOR-MFE280-cellline-01-01_PD0325901_Conc2.5nM	0.9737447867467848	0.03700188338460382	0.983
TUMOR-MFE280-cellline-01-01_PD0325901_Conc25.0nM	0.9470067029607471	0.03054351601468218	1.006
TUMOR-MFE280-cellline-01-01_PD0325901_Conc250.0nM	0.8673057046232666	0.0459602812311526	0.9209999999999999
TUMOR-MFE280-cellline-01-01_PD0325901_Conc2530.0nM	0.7404538368782315	0.1361533733194712	0.66
TUMOR-MFE280-cellline-01-01_PD0325901_Conc8.0nM	0.9660682936924317	0.033276626615868735	1.0094
TUMOR-MFE280-cellline-01-01_PD0325901_Conc80.0nM	0.9125116655121721	0.035599809417078035	0.84
TUMOR-MFE280-cellline-01-01_PD0325901_Conc800.0nM	0.8041481049949841	0.0878501273299141	0.67
TUMOR-MFE280-cellline-01-01_PD0325901_Conc8000.0nM	0.6943352632545342	0.16592792123162178	0.59
TUMOR-MFE280-cellline-01-01_PLX-4720_Conc2.5nM	0.9782207329512589	0.039716898729252846	1.0025
TUMOR-MFE280-cellline-01-01_PLX-4720_Conc25.0nM	0.9826876890240394	0.04320045335868698	1.0034
TUMOR-MFE280-cellline-01-01_PLX-4720_Conc250.0nM	0.992239494839424	0.05675185009043189	1.226
TUMOR-MFE280-cellline-01-01_PLX-4720_Conc2530.0nM	0.9776938007861139	0.03926136614620164	0.92
TUMOR-MFE280-cellline-01-01_PLX-4720_Conc8.0nM	0.9796303667061851	0.040621598918455855	0.96
TUMOR-MFE280-cellline-01-01_PLX-4720_Conc80.0nM	0.98803249920435	0.04963135809058036	0.9979
TUMOR-MFE280-cellline-01-01_PLX-4720_Conc800.0nM	0.9887926499644427	0.051709891468891975	1.169
TUMOR-MFE280-cellline-01-01_PLX-4720_Conc8000.0nM	0.9665648863710217	0.04596730509474829	0.85
TUMOR-MFE280-cellline-01-01_Selumetinib_Conc2.5nM	0.9764233104954597	0.03867897451936216	0.986
TUMOR-MFE280-cellline-01-01_Selumetinib_Conc25.0nM	0.9688311919477698	0.034193889871352315	0.977
TUMOR-MFE280-cellline-01-01_Selumetinib_Conc250.0nM	0.9298449528053073	0.026912625659164607	1.155
TUMOR-MFE280-cellline-01-01_Selumetinib_Conc2530.0nM	0.8504446518407954	0.05418511880394379	0.75
TUMOR-MFE280-cellline-01-01_Selumetinib_Conc8.0nM	0.9744303216835247	0.03742870251889702	1.0547
TUMOR-MFE280-cellline-01-01_Selumetinib_Conc80.0nM	0.9549570397428125	0.028411704875623053	1.0564
TUMOR-MFE280-cellline-01-01_Selumetinib_Conc800.0nM	0.8943051240132167	0.03345394536175558	1.0375
TUMOR-MFE280-cellline-01-01_Selumetinib_Conc8000.0nM	0.7947320310111194	0.09822309750540534	0.66
TUMOR-MFE280-cellline-01-01_Vandetanib_Conc2.5nM	0.9760152295829194	0.038069571404985195	0.8
TUMOR-MFE280-cellline-01-01_Vandetanib_Conc25.0nM	0.9680393822393766	0.03328523209256129	1.1179999999999999
TUMOR-MFE280-cellline-01-01_Vandetanib_Conc250.0nM	0.9324409444191817	0.05388234894717539	0.9912
TUMOR-MFE280-cellline-01-01_Vandetanib_Conc2530.0nM	0.7570244010057448	0.10177480301107063	0.69
TUMOR-MFE280-cellline-01-01_Vandetanib_Conc8.0nM	0.9737379481978266	0.0362236339759048	0.81
TUMOR-MFE280-cellline-01-01_Vandetanib_Conc80.0nM	0.9552165220629361	0.03732976456590306	1.0449
TUMOR-MFE280-cellline-01-01_Vandetanib_Conc800.0nM	0.8814223036115291	0.07407069357996707	0.87
TUMOR-MFE280-cellline-01-01_Vandetanib_Conc8000.0nM	0.6487973751971031	0.16225392237598035	0.36
TUMOR-MFE280-cellline-01-01	0.9773493791846901	0.03927691968813866	1.0
