# Supplementary material for: Mini-batch optimization enables training of ODE models on large-scale datasets
Source: Nat Commun. 2022 Jan 10;13:34. doi: 10.1038/s41467-021-27374-6 (PMC8748893; doi:10.1038/s41467-021-27374-6)
Supplement: Supplementary file 4 — Source data [file 41467_2021_27374_MOESM4_ESM.zip › source_data/drug_response_plots/source_data_cellline_MFE296_training.tsv]

	mean	std	measurement
TUMOR-MFE296-cellline-01-01_CHIR-265_Conc2.5nM	0.9565354551493147	0.037667830305600496	1.0716
TUMOR-MFE296-cellline-01-01_CHIR-265_Conc25.0nM	0.9493464910272706	0.032664614992653	1.0787
TUMOR-MFE296-cellline-01-01_CHIR-265_Conc250.0nM	0.8750662887158898	0.0433218840316678	0.77
TUMOR-MFE296-cellline-01-01_CHIR-265_Conc2530.0nM	0.5791722665196354	0.15609942846611743	0.29
TUMOR-MFE296-cellline-01-01_CHIR-265_Conc8.0nM	0.9547878442317025	0.03625765830599513	1.121
TUMOR-MFE296-cellline-01-01_CHIR-265_Conc80.0nM	0.9303753999411898	0.029768857705839383	1.0634
TUMOR-MFE296-cellline-01-01_CHIR-265_Conc800.0nM	0.7361264214453497	0.06475738131141726	0.48
TUMOR-MFE296-cellline-01-01_CHIR-265_Conc8000.0nM	0.5210504644463356	0.17323395652978604	0.21
TUMOR-MFE296-cellline-01-01_Erlotinib_Conc2.5nM	0.9569758292509641	0.038104212152804004	0.99
TUMOR-MFE296-cellline-01-01_Erlotinib_Conc25.0nM	0.9543903838874256	0.0356801018924727	1.0364
TUMOR-MFE296-cellline-01-01_Erlotinib_Conc250.0nM	0.92208768860235	0.028010709660360508	0.89
TUMOR-MFE296-cellline-01-01_Erlotinib_Conc2530.0nM	0.8154420358814616	0.07394720631353839	0.68
TUMOR-MFE296-cellline-01-01_Erlotinib_Conc8.0nM	0.9563994213621649	0.03759880670399749	1.0435
TUMOR-MFE296-cellline-01-01_Erlotinib_Conc80.0nM	0.9448478923774601	0.02839857345642454	1.0282
TUMOR-MFE296-cellline-01-01_Erlotinib_Conc800.0nM	0.8810640605646876	0.050419190392665944	0.89
TUMOR-MFE296-cellline-01-01_Erlotinib_Conc8000.0nM	0.7440099077604794	0.07894817323235459	0.53
TUMOR-MFE296-cellline-01-01_Lapatinib_Conc2.5nM	0.957114666337368	0.03817015168080084	0.9954
TUMOR-MFE296-cellline-01-01_Lapatinib_Conc25.0nM	0.9552341918250191	0.037265629773046385	1.0681
TUMOR-MFE296-cellline-01-01_Lapatinib_Conc250.0nM	0.9367576284136291	0.03362770342497426	0.9690000000000001
TUMOR-MFE296-cellline-01-01_Lapatinib_Conc2530.0nM	0.7399347767883423	0.07377679230513834	0.82
TUMOR-MFE296-cellline-01-01_Lapatinib_Conc8.0nM	0.9566691535622684	0.03797576583467216	1.0208
TUMOR-MFE296-cellline-01-01_Lapatinib_Conc80.0nM	0.9505435525261696	0.03499278158764859	1.104
TUMOR-MFE296-cellline-01-01_Lapatinib_Conc800.0nM	0.864926541976741	0.05348281665880145	0.909
TUMOR-MFE296-cellline-01-01_Lapatinib_Conc8000.0nM	0.6460796071788576	0.09141357025911148	0.57
TUMOR-MFE296-cellline-01-01_PD0325901_Conc2.5nM	0.9531006762408362	0.036716590568336045	1.0233
TUMOR-MFE296-cellline-01-01_PD0325901_Conc25.0nM	0.9211329726158887	0.03802655334590577	1.0511
TUMOR-MFE296-cellline-01-01_PD0325901_Conc250.0nM	0.8012760819154756	0.06437407720967446	0.89
TUMOR-MFE296-cellline-01-01_PD0325901_Conc2530.0nM	0.6330292754353553	0.12057653924327139	0.74
TUMOR-MFE296-cellline-01-01_PD0325901_Conc8.0nM	0.9445266037271409	0.03424195282445983	0.905
TUMOR-MFE296-cellline-01-01_PD0325901_Conc80.0nM	0.8711080801097438	0.062476750496760984	0.951
TUMOR-MFE296-cellline-01-01_PD0325901_Conc800.0nM	0.7135180380051936	0.0766048391125823	0.88
TUMOR-MFE296-cellline-01-01_PD0325901_Conc8000.0nM	0.5671509940935259	0.1466459132357609	0.49
TUMOR-MFE296-cellline-01-01_PLX-4720_Conc2.5nM	0.9576083162823545	0.038300953590383637	0.85
TUMOR-MFE296-cellline-01-01_PLX-4720_Conc25.0nM	0.9592905744630549	0.03835753054619221	1.0539
TUMOR-MFE296-cellline-01-01_PLX-4720_Conc250.0nM	0.9601891745870212	0.03658829936829338	1.0286
TUMOR-MFE296-cellline-01-01_PLX-4720_Conc2530.0nM	0.9292364064282472	0.045397322185164006	0.96
TUMOR-MFE296-cellline-01-01_PLX-4720_Conc8.0nM	0.9581658947783124	0.038296295039236566	0.84
TUMOR-MFE296-cellline-01-01_PLX-4720_Conc80.0nM	0.960792714524781	0.03835450014161976	0.9129999999999999
TUMOR-MFE296-cellline-01-01_PLX-4720_Conc800.0nM	0.9519806388352523	0.030750641976339893	0.982
TUMOR-MFE296-cellline-01-01_PLX-4720_Conc8000.0nM	0.8969937653814067	0.09015236737551138	0.63
TUMOR-MFE296-cellline-01-01_Selumetinib_Conc2.5nM	0.9560240244580168	0.03806227528811823	0.8
TUMOR-MFE296-cellline-01-01_Selumetinib_Conc25.0nM	0.946805025193991	0.034752440374841355	1.0295
TUMOR-MFE296-cellline-01-01_Selumetinib_Conc250.0nM	0.8891486974678073	0.03579484378474721	1.1340000000000001
TUMOR-MFE296-cellline-01-01_Selumetinib_Conc2530.0nM	0.7567554254579888	0.07717564289099126	1.0094
TUMOR-MFE296-cellline-01-01_Selumetinib_Conc8.0nM	0.9535803531073007	0.03723627510285588	0.84
TUMOR-MFE296-cellline-01-01_Selumetinib_Conc80.0nM	0.9284580200375391	0.030915490082882528	1.0369
TUMOR-MFE296-cellline-01-01_Selumetinib_Conc800.0nM	0.825796259049276	0.0584313057281276	1.151
TUMOR-MFE296-cellline-01-01_Selumetinib_Conc8000.0nM	0.6849107269738262	0.09991403316662299	0.925
TUMOR-MFE296-cellline-01-01_Vandetanib_Conc2.5nM	0.9564698970285648	0.03784935606847998	0.71
TUMOR-MFE296-cellline-01-01_Vandetanib_Conc25.0nM	0.9491666053553367	0.0333504804995571	0.84
TUMOR-MFE296-cellline-01-01_Vandetanib_Conc250.0nM	0.8990111760016324	0.04739345529456143	0.943
TUMOR-MFE296-cellline-01-01_Vandetanib_Conc2530.0nM	0.708124371458396	0.1180254024497272	0.42
TUMOR-MFE296-cellline-01-01_Vandetanib_Conc8.0nM	0.9546564227699497	0.036650936069815086	0.78
TUMOR-MFE296-cellline-01-01_Vandetanib_Conc80.0nM	0.9334935708482781	0.030341974832323773	0.86
TUMOR-MFE296-cellline-01-01_Vandetanib_Conc800.0nM	0.8222193924839273	0.10712975603022765	0.71
TUMOR-MFE296-cellline-01-01_Vandetanib_Conc8000.0nM	0.5879480658153599	0.11019863248544866	0.28
TUMOR-MFE296-cellline-01-01	0.9572489006781707	0.03834012693336124	1.0
