# Supplementary material for: Mini-batch optimization enables training of ODE models on large-scale datasets
Source: Nat Commun. 2022 Jan 10;13:34. doi: 10.1038/s41467-021-27374-6 (PMC8748893; doi:10.1038/s41467-021-27374-6)
Supplement: Supplementary file 4 — Source data [file 41467_2021_27374_MOESM4_ESM.zip › source_data/drug_response_plots/source_data_cellline_MFE319_training.tsv]

	mean	std	measurement
TUMOR-MFE319-cellline-01-01_Erlotinib_Conc2.5nM	0.9067020436423393	0.02296742345046421	1.1179999999999999
TUMOR-MFE319-cellline-01-01_Erlotinib_Conc25.0nM	0.9050518909006247	0.022183799019522974	1.0316
TUMOR-MFE319-cellline-01-01_Erlotinib_Conc250.0nM	0.8817258444318539	0.01562514674524656	0.65
TUMOR-MFE319-cellline-01-01_Erlotinib_Conc2530.0nM	0.7247360696975088	0.08807831482047236	0.46
TUMOR-MFE319-cellline-01-01_Erlotinib_Conc8.0nM	0.9063517280178879	0.022851759067102764	1.169
TUMOR-MFE319-cellline-01-01_Erlotinib_Conc80.0nM	0.8998745226610663	0.019713868799138883	0.74
TUMOR-MFE319-cellline-01-01_Erlotinib_Conc800.0nM	0.8195210976787513	0.05729752973316894	0.64
TUMOR-MFE319-cellline-01-01_Erlotinib_Conc8000.0nM	0.6455676095478149	0.11391752408214376	0.37
TUMOR-MFE319-cellline-01-01_Lapatinib_Conc2.5nM	0.9066570928924909	0.023050323471397544	1.0679
TUMOR-MFE319-cellline-01-01_Lapatinib_Conc25.0nM	0.9047920010078215	0.023101912510638017	1.101
TUMOR-MFE319-cellline-01-01_Lapatinib_Conc250.0nM	0.8870070953744251	0.03438984319235734	0.72
TUMOR-MFE319-cellline-01-01_Lapatinib_Conc2530.0nM	0.7091040125208602	0.07261934182479375	0.68
TUMOR-MFE319-cellline-01-01_Lapatinib_Conc8.0nM	0.9062283509210051	0.023073456469398637	1.0227
TUMOR-MFE319-cellline-01-01_Lapatinib_Conc80.0nM	0.8989974076763201	0.025426260421606048	0.84
TUMOR-MFE319-cellline-01-01_Lapatinib_Conc800.0nM	0.8281791527044116	0.051266695134479665	0.64
TUMOR-MFE319-cellline-01-01_Lapatinib_Conc8000.0nM	0.6001864027514577	0.09181572032807758	0.3
TUMOR-MFE319-cellline-01-01_PD0325901_Conc2.5nM	0.9014277152505814	0.022330688259114242	1.251
TUMOR-MFE319-cellline-01-01_PD0325901_Conc25.0nM	0.8659887713684101	0.03831566185376983	0.955
TUMOR-MFE319-cellline-01-01_PD0325901_Conc250.0nM	0.7589660745847301	0.06863007906718087	0.69
TUMOR-MFE319-cellline-01-01_PD0325901_Conc2530.0nM	0.6095929714770547	0.1380174714639723	0.7
TUMOR-MFE319-cellline-01-01_PD0325901_Conc8.0nM	0.8909093865101116	0.02467751510421505	0.983
TUMOR-MFE319-cellline-01-01_PD0325901_Conc80.0nM	0.8250513387486974	0.051977379205757686	0.74
TUMOR-MFE319-cellline-01-01_PD0325901_Conc800.0nM	0.6816181610572669	0.0988139126176045	0.78
TUMOR-MFE319-cellline-01-01_PD0325901_Conc8000.0nM	0.5567142237429218	0.16972062022408027	0.37
TUMOR-MFE319-cellline-01-01_PLX-4720_Conc2.5nM	0.9072639114113729	0.02328053746822231	0.948
TUMOR-MFE319-cellline-01-01_PLX-4720_Conc25.0nM	0.9092512054464466	0.02541111815267867	1.0392
TUMOR-MFE319-cellline-01-01_PLX-4720_Conc250.0nM	0.9124936621193358	0.03251281974659182	1.222
TUMOR-MFE319-cellline-01-01_PLX-4720_Conc2530.0nM	0.89414572044219	0.026078902519155688	1.23
TUMOR-MFE319-cellline-01-01_PLX-4720_Conc8.0nM	0.9078830217926621	0.02383027371264245	0.909
TUMOR-MFE319-cellline-01-01_PLX-4720_Conc80.0nM	0.9115353791418869	0.029108943240046283	0.963
TUMOR-MFE319-cellline-01-01_PLX-4720_Conc800.0nM	0.9075840464835508	0.02818693608598673	0.909
TUMOR-MFE319-cellline-01-01_PLX-4720_Conc8000.0nM	0.87656524630939	0.056276650480912245	0.88
TUMOR-MFE319-cellline-01-01_Selumetinib_Conc2.5nM	0.9053545676772595	0.021926227809563378	0.57
TUMOR-MFE319-cellline-01-01_Selumetinib_Conc25.0nM	0.89330002908618	0.01861298612743406	0.74
TUMOR-MFE319-cellline-01-01_Selumetinib_Conc250.0nM	0.8389393925188822	0.038384960027363156	0.64
TUMOR-MFE319-cellline-01-01_Selumetinib_Conc2530.0nM	0.7200336616717244	0.06375717016722555	0.8
TUMOR-MFE319-cellline-01-01_Selumetinib_Conc8.0nM	0.9021402295845633	0.020061073461237876	0.9129999999999999
TUMOR-MFE319-cellline-01-01_Selumetinib_Conc80.0nM	0.8732602615867275	0.026578057523111112	1.0234
TUMOR-MFE319-cellline-01-01_Selumetinib_Conc800.0nM	0.7854461501774359	0.04852436270721405	0.929
TUMOR-MFE319-cellline-01-01_Selumetinib_Conc8000.0nM	0.647197338945617	0.08633913057082471	0.48
TUMOR-MFE319-cellline-01-01_Vandetanib_Conc2.5nM	0.9062912429189698	0.02273544568326705	0.66
TUMOR-MFE319-cellline-01-01_Vandetanib_Conc25.0nM	0.9012899624095034	0.020335648607057697	0.98
TUMOR-MFE319-cellline-01-01_Vandetanib_Conc250.0nM	0.8544665125845727	0.024305241228480733	0.925
TUMOR-MFE319-cellline-01-01_Vandetanib_Conc2530.0nM	0.613201651492514	0.06400208040352165	0.45
TUMOR-MFE319-cellline-01-01_Vandetanib_Conc8.0nM	0.9050603660233065	0.022113418990219808	0.78
TUMOR-MFE319-cellline-01-01_Vandetanib_Conc80.0nM	0.8888177579831963	0.017135806596898437	1.237
TUMOR-MFE319-cellline-01-01_Vandetanib_Conc800.0nM	0.7691720877027561	0.058855757537031275	0.56
TUMOR-MFE319-cellline-01-01_Vandetanib_Conc8000.0nM	0.4783154708797313	0.06217750753054937	0.31
TUMOR-MFE319-cellline-01-01	0.9068612764567938	0.02302136542040575	1.0
