# Supplementary material for: Mini-batch optimization enables training of ODE models on large-scale datasets
Source: Nat Commun. 2022 Jan 10;13:34. doi: 10.1038/s41467-021-27374-6 (PMC8748893; doi:10.1038/s41467-021-27374-6)
Supplement: Supplementary file 4 — Source data [file 41467_2021_27374_MOESM4_ESM.zip › source_data/drug_response_plots/source_data_cellline_MHHES1_training.tsv]

	mean	std	measurement
TUMOR-MHHES1-cellline-01-01_CHIR-265_Conc2.5nM	0.8784509052843849	0.057428148717294764	1.187
TUMOR-MHHES1-cellline-01-01_CHIR-265_Conc25.0nM	0.8716124673530189	0.05698321634443303	1.0396
TUMOR-MHHES1-cellline-01-01_CHIR-265_Conc250.0nM	0.7870806490328984	0.03958994475373025	0.49
TUMOR-MHHES1-cellline-01-01_CHIR-265_Conc2530.0nM	0.518851044090627	0.1473711510435378	0.31
TUMOR-MHHES1-cellline-01-01_CHIR-265_Conc8.0nM	0.8768544570533029	0.05725170841781492	1.0832
TUMOR-MHHES1-cellline-01-01_CHIR-265_Conc80.0nM	0.8534591596301861	0.05387562070839477	0.8
TUMOR-MHHES1-cellline-01-01_CHIR-265_Conc800.0nM	0.6614106514644533	0.08707435600449094	0.38
TUMOR-MHHES1-cellline-01-01_CHIR-265_Conc8000.0nM	0.458721294393938	0.17605664717811226	0.15
TUMOR-MHHES1-cellline-01-01_Erlotinib_Conc2.5nM	0.8786104336855111	0.05692054294681853	1.0572
TUMOR-MHHES1-cellline-01-01_Erlotinib_Conc25.0nM	0.8752564758959915	0.052004413483085786	1.11
TUMOR-MHHES1-cellline-01-01_Erlotinib_Conc250.0nM	0.8529834911949482	0.040376542590021686	0.941
TUMOR-MHHES1-cellline-01-01_Erlotinib_Conc2530.0nM	0.7546738409346465	0.07811504323805708	0.8
TUMOR-MHHES1-cellline-01-01_Erlotinib_Conc8.0nM	0.8777237832034736	0.055514617411173674	1.0383
TUMOR-MHHES1-cellline-01-01_Erlotinib_Conc80.0nM	0.8683846807333573	0.04497714153535625	1.0669
TUMOR-MHHES1-cellline-01-01_Erlotinib_Conc800.0nM	0.8233827224804144	0.0528962534898742	0.84
TUMOR-MHHES1-cellline-01-01_Erlotinib_Conc8000.0nM	0.6842666876776415	0.1024969862015047	0.48
TUMOR-MHHES1-cellline-01-01_Lapatinib_Conc2.5nM	0.8790483049603498	0.05751908246046338	1.0238
TUMOR-MHHES1-cellline-01-01_Lapatinib_Conc25.0nM	0.8783800113990035	0.055581969574958236	1.105
TUMOR-MHHES1-cellline-01-01_Lapatinib_Conc250.0nM	0.8516762696630206	0.05183787947851132	0.87
TUMOR-MHHES1-cellline-01-01_Lapatinib_Conc2530.0nM	0.7434485738491479	0.06502685349838748	0.63
TUMOR-MHHES1-cellline-01-01_Lapatinib_Conc8.0nM	0.8796237713878593	0.057077353345080045	1.207
TUMOR-MHHES1-cellline-01-01_Lapatinib_Conc80.0nM	0.8681851477502279	0.04655572520337045	1.0138
TUMOR-MHHES1-cellline-01-01_Lapatinib_Conc800.0nM	0.8318371794582017	0.06939136410831505	0.961
TUMOR-MHHES1-cellline-01-01_Lapatinib_Conc8000.0nM	0.6543499587236241	0.10513452311849322	0.26
TUMOR-MHHES1-cellline-01-01_PD0325901_Conc2.5nM	0.8686112087122886	0.04503244005757602	1.0427
TUMOR-MHHES1-cellline-01-01_PD0325901_Conc25.0nM	0.7884335880058908	0.05960051531273906	0.49
TUMOR-MHHES1-cellline-01-01_PD0325901_Conc250.0nM	0.6225926571294532	0.13580604693864923	0.18
TUMOR-MHHES1-cellline-01-01_PD0325901_Conc2530.0nM	0.44288261756278374	0.12017979006466534	0.09
TUMOR-MHHES1-cellline-01-01_PD0325901_Conc8.0nM	0.8467621069306077	0.02129719887644367	0.72
TUMOR-MHHES1-cellline-01-01_PD0325901_Conc80.0nM	0.702712947098676	0.1231786770526395	0.31
TUMOR-MHHES1-cellline-01-01_PD0325901_Conc800.0nM	0.5296902873409026	0.127416913483951	0.13
TUMOR-MHHES1-cellline-01-01_PD0325901_Conc8000.0nM	0.38027806185567237	0.14279345381675204	0.09
TUMOR-MHHES1-cellline-01-01_PLX-4720_Conc2.5nM	0.8797020367212447	0.057152166330163026	0.9129999999999999
TUMOR-MHHES1-cellline-01-01_PLX-4720_Conc25.0nM	0.8830798393410383	0.05397543382406885	0.971
TUMOR-MHHES1-cellline-01-01_PLX-4720_Conc250.0nM	0.8872055467734195	0.043714541441432817	1.061
TUMOR-MHHES1-cellline-01-01_PLX-4720_Conc2530.0nM	0.8543722082915011	0.059814244966573955	0.965
TUMOR-MHHES1-cellline-01-01_PLX-4720_Conc8.0nM	0.8807649396036672	0.05623173327039922	0.88
TUMOR-MHHES1-cellline-01-01_PLX-4720_Conc80.0nM	0.8866345281910369	0.049693343728000806	1.0605
TUMOR-MHHES1-cellline-01-01_PLX-4720_Conc800.0nM	0.8768052017331078	0.03800832587524361	1.0325
TUMOR-MHHES1-cellline-01-01_PLX-4720_Conc8000.0nM	0.8301690963027644	0.10654403683225282	0.59
TUMOR-MHHES1-cellline-01-01_Selumetinib_Conc2.5nM	0.8753718456690546	0.053393582386631125	0.91
TUMOR-MHHES1-cellline-01-01_Selumetinib_Conc25.0nM	0.8457737056359553	0.03310987251790173	0.91
TUMOR-MHHES1-cellline-01-01_Selumetinib_Conc250.0nM	0.73438261877076	0.09036420416181702	0.58
TUMOR-MHHES1-cellline-01-01_Selumetinib_Conc2530.0nM	0.5832282385162604	0.119451285779376	0.27
TUMOR-MHHES1-cellline-01-01_Selumetinib_Conc8.0nM	0.8675461115100497	0.04524498743890221	0.88
TUMOR-MHHES1-cellline-01-01_Selumetinib_Conc80.0nM	0.7985486663031434	0.056554903049474206	0.9670000000000001
TUMOR-MHHES1-cellline-01-01_Selumetinib_Conc800.0nM	0.6626969649686075	0.11292452301938294	0.51
TUMOR-MHHES1-cellline-01-01_Selumetinib_Conc8000.0nM	0.5000508569466586	0.12071018698172856	0.12
TUMOR-MHHES1-cellline-01-01_Vandetanib_Conc2.5nM	0.8788738926138748	0.05752457691055247	0.85
TUMOR-MHHES1-cellline-01-01_Vandetanib_Conc25.0nM	0.8772321941778651	0.0564297202554846	0.925
TUMOR-MHHES1-cellline-01-01_Vandetanib_Conc250.0nM	0.85694764233653	0.0462698055375615	0.982
TUMOR-MHHES1-cellline-01-01_Vandetanib_Conc2530.0nM	0.7186376947424697	0.07759398690608416	0.67
TUMOR-MHHES1-cellline-01-01_Vandetanib_Conc8.0nM	0.8784984863001168	0.057289319498213184	0.917
TUMOR-MHHES1-cellline-01-01_Vandetanib_Conc80.0nM	0.872533400054673	0.05324871693844712	1.0693
TUMOR-MHHES1-cellline-01-01_Vandetanib_Conc800.0nM	0.815645757181929	0.05480613789586993	0.88
TUMOR-MHHES1-cellline-01-01_Vandetanib_Conc8000.0nM	0.5838557088311322	0.100037479087067	0.54
TUMOR-MHHES1-cellline-01-01	0.8790304811746088	0.057611438921372084	1.0
