# Supplementary material for: Mini-batch optimization enables training of ODE models on large-scale datasets
Source: Nat Commun. 2022 Jan 10;13:34. doi: 10.1038/s41467-021-27374-6 (PMC8748893; doi:10.1038/s41467-021-27374-6)
Supplement: Supplementary file 4 — Source data [file 41467_2021_27374_MOESM4_ESM.zip › source_data/drug_response_plots/source_data_cellline_MIAPACA2_training.tsv]

	mean	std	measurement
TUMOR-MIAPACA2-cellline-01-01_CHIR-265_Conc2.5nM	0.9477910308693355	0.039829952738982155	1.1079999999999999
TUMOR-MIAPACA2-cellline-01-01_CHIR-265_Conc25.0nM	0.9326029847461135	0.03700592815577148	1.17
TUMOR-MIAPACA2-cellline-01-01_CHIR-265_Conc250.0nM	0.7730507820024975	0.05543420157836892	0.84
TUMOR-MIAPACA2-cellline-01-01_CHIR-265_Conc2530.0nM	0.44488096101341706	0.1731985729953859	0.59
TUMOR-MIAPACA2-cellline-01-01_CHIR-265_Conc8.0nM	0.9445807489797303	0.039502390300546385	1.0031
TUMOR-MIAPACA2-cellline-01-01_CHIR-265_Conc80.0nM	0.8869191422574932	0.033545427635588924	1.0244
TUMOR-MIAPACA2-cellline-01-01_CHIR-265_Conc800.0nM	0.5880289896390949	0.14286418507721213	0.72
TUMOR-MIAPACA2-cellline-01-01_CHIR-265_Conc8000.0nM	0.35681418436093104	0.16867758246877676	0.34
TUMOR-MIAPACA2-cellline-01-01_Erlotinib_Conc2.5nM	0.9488079960465017	0.04003500582175087	1.0147
TUMOR-MIAPACA2-cellline-01-01_Erlotinib_Conc25.0nM	0.9462167229643847	0.038381621759334586	0.94
TUMOR-MIAPACA2-cellline-01-01_Erlotinib_Conc250.0nM	0.9157457032161499	0.04163252281566854	0.963
TUMOR-MIAPACA2-cellline-01-01_Erlotinib_Conc2530.0nM	0.7940749788135009	0.13895663789478957	0.9079999999999999
TUMOR-MIAPACA2-cellline-01-01_Erlotinib_Conc8.0nM	0.9484300370703945	0.03998906674974027	1.038
TUMOR-MIAPACA2-cellline-01-01_Erlotinib_Conc80.0nM	0.9370294897229163	0.03547369575041293	1.0715
TUMOR-MIAPACA2-cellline-01-01_Erlotinib_Conc800.0nM	0.8680669581668248	0.07122220616106735	1.1
TUMOR-MIAPACA2-cellline-01-01_Erlotinib_Conc8000.0nM	0.7375840591649251	0.18806953360370401	0.937
TUMOR-MIAPACA2-cellline-01-01_Lapatinib_Conc2.5nM	0.9488700854268732	0.04003355110253231	1.0426
TUMOR-MIAPACA2-cellline-01-01_Lapatinib_Conc25.0nM	0.9480657466199183	0.04002172756129527	1.0495
TUMOR-MIAPACA2-cellline-01-01_Lapatinib_Conc250.0nM	0.940850274323001	0.04049523785573886	1.0328
TUMOR-MIAPACA2-cellline-01-01_Lapatinib_Conc2530.0nM	0.7949975008826234	0.12306330116997162	0.9059999999999999
TUMOR-MIAPACA2-cellline-01-01_Lapatinib_Conc8.0nM	0.9486700522421907	0.04002806461905674	1.0247
TUMOR-MIAPACA2-cellline-01-01_Lapatinib_Conc80.0nM	0.9462049678990818	0.04006698354220107	0.9944
TUMOR-MIAPACA2-cellline-01-01_Lapatinib_Conc800.0nM	0.9115346796011495	0.03594290807759909	0.985
TUMOR-MIAPACA2-cellline-01-01_Lapatinib_Conc8000.0nM	0.7195081112537134	0.17962670227936342	0.57
TUMOR-MIAPACA2-cellline-01-01_PD0325901_Conc2.5nM	0.9354093254776238	0.0361406932917994	0.9390000000000001
TUMOR-MIAPACA2-cellline-01-01_PD0325901_Conc25.0nM	0.860469678396629	0.07711764301671437	0.54
TUMOR-MIAPACA2-cellline-01-01_PD0325901_Conc250.0nM	0.6440148946850999	0.14914551275406226	0.31
TUMOR-MIAPACA2-cellline-01-01_PD0325901_Conc2530.0nM	0.39067966228404216	0.13183491097593147	0.3
TUMOR-MIAPACA2-cellline-01-01_PD0325901_Conc8.0nM	0.9111651320605043	0.04734120997145566	0.76
TUMOR-MIAPACA2-cellline-01-01_PD0325901_Conc80.0nM	0.7684115778618037	0.1191393857390196	0.46
TUMOR-MIAPACA2-cellline-01-01_PD0325901_Conc800.0nM	0.5072466132138751	0.14993172777944316	0.34
TUMOR-MIAPACA2-cellline-01-01_PD0325901_Conc8000.0nM	0.3090847463002516	0.1270276195499529	0.28
TUMOR-MIAPACA2-cellline-01-01_PLX-4720_Conc2.5nM	0.9534097791824095	0.03743758458355526	0.961
TUMOR-MIAPACA2-cellline-01-01_PLX-4720_Conc25.0nM	0.964816100231195	0.03488775200181171	0.9903
TUMOR-MIAPACA2-cellline-01-01_PLX-4720_Conc250.0nM	0.9784808236167237	0.06035444556230577	0.988
TUMOR-MIAPACA2-cellline-01-01_PLX-4720_Conc2530.0nM	0.9182333087217565	0.08722142690375313	1.0148
TUMOR-MIAPACA2-cellline-01-01_PLX-4720_Conc8.0nM	0.9578238449523931	0.03571290994258831	0.9977
TUMOR-MIAPACA2-cellline-01-01_PLX-4720_Conc80.0nM	0.9742204607639959	0.043856032982803134	0.972
TUMOR-MIAPACA2-cellline-01-01_PLX-4720_Conc800.0nM	0.9633250130557898	0.07132111515197591	1.101
TUMOR-MIAPACA2-cellline-01-01_PLX-4720_Conc8000.0nM	0.8570676331239492	0.1341097168720508	0.84
TUMOR-MIAPACA2-cellline-01-01_Selumetinib_Conc2.5nM	0.9450170641403941	0.03801205569173434	0.977
TUMOR-MIAPACA2-cellline-01-01_Selumetinib_Conc25.0nM	0.9104765567215798	0.03229671154682049	0.85
TUMOR-MIAPACA2-cellline-01-01_Selumetinib_Conc250.0nM	0.7663847932491671	0.08614594135749844	0.48
TUMOR-MIAPACA2-cellline-01-01_Selumetinib_Conc2530.0nM	0.5514397879872102	0.10866551110473485	0.4
TUMOR-MIAPACA2-cellline-01-01_Selumetinib_Conc8.0nM	0.9359002559513272	0.03509828068809523	0.987
TUMOR-MIAPACA2-cellline-01-01_Selumetinib_Conc80.0nM	0.8546095827958187	0.04357423056996779	0.77
TUMOR-MIAPACA2-cellline-01-01_Selumetinib_Conc800.0nM	0.6639495263689862	0.09755491013237295	0.38
TUMOR-MIAPACA2-cellline-01-01_Selumetinib_Conc8000.0nM	0.4382376078804267	0.14308180770256632	0.29
TUMOR-MIAPACA2-cellline-01-01_Vandetanib_Conc2.5nM	0.9486513641220811	0.039919110746783976	0.81
TUMOR-MIAPACA2-cellline-01-01_Vandetanib_Conc25.0nM	0.9453139980430727	0.03795966412045444	0.922
TUMOR-MIAPACA2-cellline-01-01_Vandetanib_Conc250.0nM	0.910118942463854	0.026932547789629887	0.84
TUMOR-MIAPACA2-cellline-01-01_Vandetanib_Conc2530.0nM	0.6650194093351861	0.09807482961558983	0.73
TUMOR-MIAPACA2-cellline-01-01_Vandetanib_Conc8.0nM	0.9478916579606571	0.03951671907533219	0.89
TUMOR-MIAPACA2-cellline-01-01_Vandetanib_Conc80.0nM	0.9365244796172831	0.03288811567453582	0.9470000000000001
TUMOR-MIAPACA2-cellline-01-01_Vandetanib_Conc800.0nM	0.8239861965274201	0.045348962907189934	0.9
TUMOR-MIAPACA2-cellline-01-01_Vandetanib_Conc8000.0nM	0.5045687495635642	0.14963152818700384	0.4
TUMOR-MIAPACA2-cellline-01-01	0.948960670158305	0.040037972966486875	1.0
