# Supplementary material for: Mini-batch optimization enables training of ODE models on large-scale datasets
Source: Nat Commun. 2022 Jan 10;13:34. doi: 10.1038/s41467-021-27374-6 (PMC8748893; doi:10.1038/s41467-021-27374-6)
Supplement: Supplementary file 4 — Source data [file 41467_2021_27374_MOESM4_ESM.zip › source_data/drug_response_plots/source_data_cellline_MINO_training.tsv]

	mean	std	measurement
TUMOR-MINO-cellline-01-01_CHIR-265_Conc2.5nM	0.944791052658333	0.046122829075911885	1.0385
TUMOR-MINO-cellline-01-01_CHIR-265_Conc25.0nM	0.9392415470117979	0.041015178038329984	1.291
TUMOR-MINO-cellline-01-01_CHIR-265_Conc250.0nM	0.8766109750800005	0.040293484179357617	0.74
TUMOR-MINO-cellline-01-01_CHIR-265_Conc2530.0nM	0.7285721709090194	0.14706609693825742	0.34
TUMOR-MINO-cellline-01-01_CHIR-265_Conc8.0nM	0.9434224481187832	0.04491011952514116	1.0381
TUMOR-MINO-cellline-01-01_CHIR-265_Conc80.0nM	0.9225441868511496	0.026355761479636898	0.935
TUMOR-MINO-cellline-01-01_CHIR-265_Conc800.0nM	0.7991217067467706	0.10298434054729812	0.23
TUMOR-MINO-cellline-01-01_CHIR-265_Conc8000.0nM	0.6790316888453021	0.18806194952183608	0.21
TUMOR-MINO-cellline-01-01_Erlotinib_Conc2.5nM	0.9452372847569988	0.046444260935281347	1.173
TUMOR-MINO-cellline-01-01_Erlotinib_Conc25.0nM	0.9443423349395816	0.04545966377828982	1.281
TUMOR-MINO-cellline-01-01_Erlotinib_Conc250.0nM	0.9347600980229036	0.03783137569152627	1.2009999999999998
TUMOR-MINO-cellline-01-01_Erlotinib_Conc2530.0nM	0.8563736719371551	0.06212730070957523	0.58
TUMOR-MINO-cellline-01-01_Erlotinib_Conc8.0nM	0.9450340827771206	0.04618457846054184	1.182
TUMOR-MINO-cellline-01-01_Erlotinib_Conc80.0nM	0.9418566511381355	0.04323581119565016	1.0684
TUMOR-MINO-cellline-01-01_Erlotinib_Conc800.0nM	0.9034293102812321	0.03352781631074955	1.0139
TUMOR-MINO-cellline-01-01_Erlotinib_Conc8000.0nM	0.8028805906811781	0.09805516162560662	0.13
TUMOR-MINO-cellline-01-01_Lapatinib_Conc2.5nM	0.9456777852784253	0.04612958946885493	0.81
TUMOR-MINO-cellline-01-01_Lapatinib_Conc25.0nM	0.944868661007721	0.04548231331984532	0.973
TUMOR-MINO-cellline-01-01_Lapatinib_Conc250.0nM	0.9374379960650374	0.04078508387155108	1.0682
TUMOR-MINO-cellline-01-01_Lapatinib_Conc2530.0nM	0.8303401106425259	0.05803661351801513	0.85
TUMOR-MINO-cellline-01-01_Lapatinib_Conc8.0nM	0.9455282094494171	0.04593234772200285	1.0843
TUMOR-MINO-cellline-01-01_Lapatinib_Conc80.0nM	0.9428982533909821	0.04401784884013826	0.9959
TUMOR-MINO-cellline-01-01_Lapatinib_Conc800.0nM	0.9150913925405384	0.03957113399971197	1.0165
TUMOR-MINO-cellline-01-01_Lapatinib_Conc8000.0nM	0.7299933204943143	0.13912534696762463	0.15
TUMOR-MINO-cellline-01-01_PD0325901_Conc2.5nM	0.9376040583270464	0.036667771029689586	1.112
TUMOR-MINO-cellline-01-01_PD0325901_Conc25.0nM	0.8957410387205881	0.04581906540333589	0.89
TUMOR-MINO-cellline-01-01_PD0325901_Conc250.0nM	0.780182925301963	0.0791240544893976	0.7
TUMOR-MINO-cellline-01-01_PD0325901_Conc2530.0nM	0.6228929768747631	0.15450307447340803	0.79
TUMOR-MINO-cellline-01-01_PD0325901_Conc8.0nM	0.9232439281713848	0.029267289764823675	0.914
TUMOR-MINO-cellline-01-01_PD0325901_Conc80.0nM	0.8480266431345702	0.05969630039434732	0.905
TUMOR-MINO-cellline-01-01_PD0325901_Conc800.0nM	0.6989560139811537	0.11063997833675583	0.74
TUMOR-MINO-cellline-01-01_PD0325901_Conc8000.0nM	0.5595954893350815	0.18896726298791022	0.75
TUMOR-MINO-cellline-01-01_PLX-4720_Conc2.5nM	0.9456288283697921	0.04646844623721492	0.934
TUMOR-MINO-cellline-01-01_PLX-4720_Conc25.0nM	0.946586858112281	0.04525865315314195	1.109
TUMOR-MINO-cellline-01-01_PLX-4720_Conc250.0nM	0.9425589640029223	0.03628414575577427	1.0405
TUMOR-MINO-cellline-01-01_PLX-4720_Conc2530.0nM	0.9108155384953303	0.06706620565802479	0.69
TUMOR-MINO-cellline-01-01_PLX-4720_Conc8.0nM	0.945998809276628	0.0461999775555883	0.937
TUMOR-MINO-cellline-01-01_PLX-4720_Conc80.0nM	0.9465991622687285	0.04215761617736306	1.187
TUMOR-MINO-cellline-01-01_PLX-4720_Conc800.0nM	0.9289204601071039	0.04249629615044663	0.935
TUMOR-MINO-cellline-01-01_PLX-4720_Conc8000.0nM	0.8975196204592594	0.07996858044789204	0.51
TUMOR-MINO-cellline-01-01_Selumetinib_Conc2.5nM	0.943862209029894	0.04463606936435185	0.94
TUMOR-MINO-cellline-01-01_Selumetinib_Conc25.0nM	0.9320524446040259	0.03237374871880756	1.0082
TUMOR-MINO-cellline-01-01_Selumetinib_Conc250.0nM	0.8740851046708575	0.045816793400893036	0.82
TUMOR-MINO-cellline-01-01_Selumetinib_Conc2530.0nM	0.7629711587038946	0.08876675648573704	0.79
TUMOR-MINO-cellline-01-01_Selumetinib_Conc8.0nM	0.9407407033356396	0.040821091352838255	1.1909999999999998
TUMOR-MINO-cellline-01-01_Selumetinib_Conc80.0nM	0.9109488075812442	0.029012217591292327	1.0015
TUMOR-MINO-cellline-01-01_Selumetinib_Conc800.0nM	0.8224168710361454	0.06443544856038129	0.9420000000000001
TUMOR-MINO-cellline-01-01_Selumetinib_Conc8000.0nM	0.6982252015904546	0.1125089972535671	0.73
TUMOR-MINO-cellline-01-01_Vandetanib_Conc2.5nM	0.9451390811775189	0.04641721861774747	0.8
TUMOR-MINO-cellline-01-01_Vandetanib_Conc25.0nM	0.9432857592925673	0.045258697385503484	0.9390000000000001
TUMOR-MINO-cellline-01-01_Vandetanib_Conc250.0nM	0.9243009939788219	0.038616610426569054	0.945
TUMOR-MINO-cellline-01-01_Vandetanib_Conc2530.0nM	0.7591555704675073	0.06736640252835148	0.87
TUMOR-MINO-cellline-01-01_Vandetanib_Conc8.0nM	0.944714014760992	0.04610308080632745	0.96
TUMOR-MINO-cellline-01-01_Vandetanib_Conc80.0nM	0.9384571927401018	0.043027360190497	0.925
TUMOR-MINO-cellline-01-01_Vandetanib_Conc800.0nM	0.8755670996368006	0.02957212512552823	0.948
TUMOR-MINO-cellline-01-01_Vandetanib_Conc8000.0nM	0.6070820981058399	0.14395374303404324	0.26
TUMOR-MINO-cellline-01-01	0.9453297628639484	0.04656390997070716	1.0
