# Supplementary material for: Mini-batch optimization enables training of ODE models on large-scale datasets
Source: Nat Commun. 2022 Jan 10;13:34. doi: 10.1038/s41467-021-27374-6 (PMC8748893; doi:10.1038/s41467-021-27374-6)
Supplement: Supplementary file 4 — Source data [file 41467_2021_27374_MOESM4_ESM.zip › source_data/drug_response_plots/source_data_cellline_MKN74_training.tsv]

	mean	std	measurement
TUMOR-MKN74-cellline-01-01_CHIR-265_Conc2.5nM	1.017536571256946	0.0210025857708049	1.148
TUMOR-MKN74-cellline-01-01_CHIR-265_Conc25.0nM	1.010357436101751	0.025263288869951196	0.9840000000000001
TUMOR-MKN74-cellline-01-01_CHIR-265_Conc250.0nM	0.9328377730203463	0.059391001983560184	0.73
TUMOR-MKN74-cellline-01-01_CHIR-265_Conc2530.0nM	0.6445669728708522	0.1389481225610295	0.46
TUMOR-MKN74-cellline-01-01_CHIR-265_Conc8.0nM	1.015618443660362	0.02194909300455973	1.0634
TUMOR-MKN74-cellline-01-01_CHIR-265_Conc80.0nM	0.9910697352748837	0.03161109186148986	1.165
TUMOR-MKN74-cellline-01-01_CHIR-265_Conc800.0nM	0.79753300368235	0.10403536298157635	0.72
TUMOR-MKN74-cellline-01-01_CHIR-265_Conc8000.0nM	0.543354808877758	0.16317378093711304	0.39
TUMOR-MKN74-cellline-01-01_Erlotinib_Conc2.5nM	1.017556004689565	0.021032388065659366	1.151
TUMOR-MKN74-cellline-01-01_Erlotinib_Conc25.0nM	1.0109299746293812	0.0244728962129436	0.973
TUMOR-MKN74-cellline-01-01_Erlotinib_Conc250.0nM	0.9593314479136513	0.048428795221366845	0.9540000000000001
TUMOR-MKN74-cellline-01-01_Erlotinib_Conc2530.0nM	0.7833936838938469	0.09260287275299676	0.927
TUMOR-MKN74-cellline-01-01_Erlotinib_Conc8.0nM	1.0158917017937077	0.022053507548279474	1.00035
TUMOR-MKN74-cellline-01-01_Erlotinib_Conc80.0nM	0.9949530192707343	0.030270719805252602	1.149
TUMOR-MKN74-cellline-01-01_Erlotinib_Conc800.0nM	0.8906606069111508	0.07188541190423145	0.945
TUMOR-MKN74-cellline-01-01_Erlotinib_Conc8000.0nM	0.6856124085464055	0.11063689087278544	0.7
TUMOR-MKN74-cellline-01-01_Lapatinib_Conc2.5nM	1.018270016387548	0.020228236939036522	0.87
TUMOR-MKN74-cellline-01-01_Lapatinib_Conc25.0nM	1.0160727890741743	0.018886807430994263	1.0682
TUMOR-MKN74-cellline-01-01_Lapatinib_Conc250.0nM	1.0027460846183653	0.023720774560423076	1.0131
TUMOR-MKN74-cellline-01-01_Lapatinib_Conc2530.0nM	0.8313972848292186	0.10661410016959284	0.82
TUMOR-MKN74-cellline-01-01_Lapatinib_Conc8.0nM	1.01770965068939	0.019730454867128055	1.153
TUMOR-MKN74-cellline-01-01_Lapatinib_Conc80.0nM	1.0119266758416123	0.01895460803460267	1.335
TUMOR-MKN74-cellline-01-01_Lapatinib_Conc800.0nM	0.9667163009746748	0.04477748281756225	0.9961
TUMOR-MKN74-cellline-01-01_Lapatinib_Conc8000.0nM	0.7076638789379566	0.1206357726642079	0.48
TUMOR-MKN74-cellline-01-01_PD0325901_Conc2.5nM	1.0104658308137346	0.017790324516357828	0.82
TUMOR-MKN74-cellline-01-01_PD0325901_Conc25.0nM	0.969327146030196	0.042857825784216645	0.83
TUMOR-MKN74-cellline-01-01_PD0325901_Conc250.0nM	0.8513822579876511	0.09757552405681111	0.9640000000000001
TUMOR-MKN74-cellline-01-01_PD0325901_Conc2530.0nM	0.6985023659641069	0.16001764862590895	0.59
TUMOR-MKN74-cellline-01-01_PD0325901_Conc8.0nM	0.9962291261261675	0.024394320483911266	0.927
TUMOR-MKN74-cellline-01-01_PD0325901_Conc80.0nM	0.9245652038495418	0.06760103899562034	0.981
TUMOR-MKN74-cellline-01-01_PD0325901_Conc800.0nM	0.7665013503306823	0.1368978791344632	0.72
TUMOR-MKN74-cellline-01-01_PD0325901_Conc8000.0nM	0.6390932126211174	0.17160364578730394	0.74
TUMOR-MKN74-cellline-01-01_PLX-4720_Conc2.5nM	1.0295270922739799	0.036458986011631125	0.87
TUMOR-MKN74-cellline-01-01_PLX-4720_Conc25.0nM	1.041380927099238	0.06570896724263445	1.0118
TUMOR-MKN74-cellline-01-01_PLX-4720_Conc250.0nM	1.049156622393598	0.07952975049296973	1.0119
TUMOR-MKN74-cellline-01-01_PLX-4720_Conc2530.0nM	1.0333821594893946	0.05710707787679575	1.136
TUMOR-MKN74-cellline-01-01_PLX-4720_Conc8.0nM	1.0353670133111361	0.050926331749252596	0.77
TUMOR-MKN74-cellline-01-01_PLX-4720_Conc80.0nM	1.0465066964687213	0.07683196654625936	1.17
TUMOR-MKN74-cellline-01-01_PLX-4720_Conc800.0nM	1.04742430012109	0.07224391841764778	1.172
TUMOR-MKN74-cellline-01-01_PLX-4720_Conc8000.0nM	1.0097805894657406	0.05543537384248461	0.88
TUMOR-MKN74-cellline-01-01_Selumetinib_Conc2.5nM	1.0171685829077315	0.020017845568019565	0.88
TUMOR-MKN74-cellline-01-01_Selumetinib_Conc25.0nM	1.007205091790605	0.01765299963455197	1.0270000000000001
TUMOR-MKN74-cellline-01-01_Selumetinib_Conc250.0nM	0.9566658491220666	0.042634285455877885	1.0215
TUMOR-MKN74-cellline-01-01_Selumetinib_Conc2530.0nM	0.8463257822239312	0.10204332528815775	1.0577
TUMOR-MKN74-cellline-01-01_Selumetinib_Conc8.0nM	1.0145336756435694	0.018861649095846922	1.0290000000000001
TUMOR-MKN74-cellline-01-01_Selumetinib_Conc80.0nM	0.989402323705343	0.023503762020949257	1.1059999999999999
TUMOR-MKN74-cellline-01-01_Selumetinib_Conc800.0nM	0.9072013599660476	0.07641825498104879	0.88
TUMOR-MKN74-cellline-01-01_Selumetinib_Conc8000.0nM	0.7723520716701223	0.1215475448373889	1.0613
TUMOR-MKN74-cellline-01-01_Vandetanib_Conc2.5nM	1.0123740836532695	0.018202014911996963	1.0055
TUMOR-MKN74-cellline-01-01_Vandetanib_Conc25.0nM	0.9965318369629376	0.03215337500216815	0.89
TUMOR-MKN74-cellline-01-01_Vandetanib_Conc250.0nM	0.9501104233585055	0.03985578280909981	0.89
TUMOR-MKN74-cellline-01-01_Vandetanib_Conc2530.0nM	0.7114624885121517	0.0836632466465505	0.77
TUMOR-MKN74-cellline-01-01_Vandetanib_Conc8.0nM	1.0046677648697657	0.02494162410980903	1.084
TUMOR-MKN74-cellline-01-01_Vandetanib_Conc80.0nM	0.9829684375253684	0.03508564463517166	0.982
TUMOR-MKN74-cellline-01-01_Vandetanib_Conc800.0nM	0.8613775247081918	0.05549735093081297	0.7
TUMOR-MKN74-cellline-01-01_Vandetanib_Conc8000.0nM	0.5496951539296886	0.08269912616119042	0.77
TUMOR-MKN74-cellline-01-01	1.0184101828403296	0.020698742277458455	1.0
