# Supplementary material for: Mini-batch optimization enables training of ODE models on large-scale datasets
Source: Nat Commun. 2022 Jan 10;13:34. doi: 10.1038/s41467-021-27374-6 (PMC8748893; doi:10.1038/s41467-021-27374-6)
Supplement: Supplementary file 4 — Source data [file 41467_2021_27374_MOESM4_ESM.zip › source_data/drug_response_plots/source_data_cellline_MPP89_training.tsv]

	mean	std	measurement
TUMOR-MPP89-cellline-01-01_CHIR-265_Conc2.5nM	1.0587030247384122	0.009691902670334155	1.129
TUMOR-MPP89-cellline-01-01_CHIR-265_Conc25.0nM	1.0490524514608324	0.010554671777129133	1.0174
TUMOR-MPP89-cellline-01-01_CHIR-265_Conc250.0nM	0.9457040458955717	0.04705326513616671	0.77
TUMOR-MPP89-cellline-01-01_CHIR-265_Conc2530.0nM	0.6187507229835529	0.12782310651551285	0.56
TUMOR-MPP89-cellline-01-01_CHIR-265_Conc8.0nM	1.0563677139596985	0.009396567121402721	1.113
TUMOR-MPP89-cellline-01-01_CHIR-265_Conc80.0nM	1.0225778927063254	0.017307981876521904	1.163
TUMOR-MPP89-cellline-01-01_CHIR-265_Conc800.0nM	0.8128238753288359	0.08058901795600834	0.7
TUMOR-MPP89-cellline-01-01_CHIR-265_Conc8000.0nM	0.5109843251028326	0.17200972096867473	0.56
TUMOR-MPP89-cellline-01-01_Erlotinib_Conc2.5nM	1.0594659823707542	0.010080882240601307	0.9079999999999999
TUMOR-MPP89-cellline-01-01_Erlotinib_Conc25.0nM	1.0576129670468337	0.010239186319909643	0.9640000000000001
TUMOR-MPP89-cellline-01-01_Erlotinib_Conc250.0nM	1.026519993876493	0.03925864694045283	1.0953
TUMOR-MPP89-cellline-01-01_Erlotinib_Conc2530.0nM	0.8924304239066192	0.05984052921545698	0.951
TUMOR-MPP89-cellline-01-01_Erlotinib_Conc8.0nM	1.0590592900688591	0.010092403432477725	1.0545
TUMOR-MPP89-cellline-01-01_Erlotinib_Conc80.0nM	1.0485096232141615	0.016371505113108645	0.948
TUMOR-MPP89-cellline-01-01_Erlotinib_Conc800.0nM	0.9752183822920649	0.05700907210618431	1.0402
TUMOR-MPP89-cellline-01-01_Erlotinib_Conc8000.0nM	0.8324686003121744	0.06069967267151836	0.84
TUMOR-MPP89-cellline-01-01_Lapatinib_Conc2.5nM	1.0596214092995366	0.010222351059765687	0.9209999999999999
TUMOR-MPP89-cellline-01-01_Lapatinib_Conc25.0nM	1.0606217947370595	0.013308535048168603	1.1440000000000001
TUMOR-MPP89-cellline-01-01_Lapatinib_Conc250.0nM	1.0496281424254028	0.02086614706534946	1.028
TUMOR-MPP89-cellline-01-01_Lapatinib_Conc2530.0nM	0.9040494589416477	0.06138964498201379	0.88
TUMOR-MPP89-cellline-01-01_Lapatinib_Conc8.0nM	1.059919751888558	0.010745536572757224	1.0372
TUMOR-MPP89-cellline-01-01_Lapatinib_Conc80.0nM	1.0598569612627147	0.018263648903860046	1.148
TUMOR-MPP89-cellline-01-01_Lapatinib_Conc800.0nM	1.0010598150687529	0.04347534161674848	0.9975
TUMOR-MPP89-cellline-01-01_Lapatinib_Conc8000.0nM	0.816004378901202	0.07980241411911103	0.79
TUMOR-MPP89-cellline-01-01_PD0325901_Conc2.5nM	1.0514737306059208	0.01029306319245387	0.972
TUMOR-MPP89-cellline-01-01_PD0325901_Conc25.0nM	1.0014453035604989	0.035413066075210956	1.0526
TUMOR-MPP89-cellline-01-01_PD0325901_Conc250.0nM	0.8519037390647023	0.038276622442044154	1.0272
TUMOR-MPP89-cellline-01-01_PD0325901_Conc2530.0nM	0.6310878820277054	0.1408211028645107	0.958
TUMOR-MPP89-cellline-01-01_PD0325901_Conc8.0nM	1.0360744814875182	0.017742504309100043	0.9470000000000001
TUMOR-MPP89-cellline-01-01_PD0325901_Conc80.0nM	0.9406362840883833	0.051067771178804074	0.925
TUMOR-MPP89-cellline-01-01_PD0325901_Conc800.0nM	0.7345124822930658	0.09165919219617819	1.122
TUMOR-MPP89-cellline-01-01_PD0325901_Conc8000.0nM	0.5559719123231829	0.1642820194349109	0.51
TUMOR-MPP89-cellline-01-01_PLX-4720_Conc2.5nM	1.0598829256022786	0.009825258202973823	0.988
TUMOR-MPP89-cellline-01-01_PLX-4720_Conc25.0nM	1.061004867223023	0.008507980174679084	1.147
TUMOR-MPP89-cellline-01-01_PLX-4720_Conc250.0nM	1.0614955107719148	0.008551409295122452	0.961
TUMOR-MPP89-cellline-01-01_PLX-4720_Conc2530.0nM	1.0438519947021647	0.02521618162958976	1.0786
TUMOR-MPP89-cellline-01-01_PLX-4720_Conc8.0nM	1.0602399913568046	0.009385170706368415	0.86
TUMOR-MPP89-cellline-01-01_PLX-4720_Conc80.0nM	1.0620327719525757	0.007834482776654137	1.0054
TUMOR-MPP89-cellline-01-01_PLX-4720_Conc800.0nM	1.056402229220385	0.01058338361449419	1.0343
TUMOR-MPP89-cellline-01-01_PLX-4720_Conc8000.0nM	1.0196789949588618	0.06525620160106672	1.148
TUMOR-MPP89-cellline-01-01_Selumetinib_Conc2.5nM	1.0577054340637662	0.01019742422289216	1.129
TUMOR-MPP89-cellline-01-01_Selumetinib_Conc25.0nM	1.0423311856511355	0.012518882925948169	1.203
TUMOR-MPP89-cellline-01-01_Selumetinib_Conc250.0nM	0.9672284011450734	0.02415346694472795	1.127
TUMOR-MPP89-cellline-01-01_Selumetinib_Conc2530.0nM	0.7862559817191803	0.0811941894708558	1.17
TUMOR-MPP89-cellline-01-01_Selumetinib_Conc8.0nM	1.0535702603463417	0.010647773122855548	0.9
TUMOR-MPP89-cellline-01-01_Selumetinib_Conc80.0nM	1.0157138496273084	0.017004666576079505	1.0288
TUMOR-MPP89-cellline-01-01_Selumetinib_Conc800.0nM	0.88973778764488	0.04029422625955249	0.902
TUMOR-MPP89-cellline-01-01_Selumetinib_Conc8000.0nM	0.6759756926089918	0.13661901898597065	1.0095
TUMOR-MPP89-cellline-01-01_Vandetanib_Conc2.5nM	1.0592252832927707	0.010115498552082627	0.85
TUMOR-MPP89-cellline-01-01_Vandetanib_Conc25.0nM	1.0558075753707536	0.00977472458677807	0.84
TUMOR-MPP89-cellline-01-01_Vandetanib_Conc250.0nM	1.0208734049181438	0.023132461510876987	0.9159999999999999
TUMOR-MPP89-cellline-01-01_Vandetanib_Conc2530.0nM	0.8239762841458548	0.04589999213500062	0.88
TUMOR-MPP89-cellline-01-01_Vandetanib_Conc8.0nM	1.0583807731333557	0.010041354657139975	0.86
TUMOR-MPP89-cellline-01-01_Vandetanib_Conc80.0nM	1.04689967295788	0.010859566004854158	1.155
TUMOR-MPP89-cellline-01-01_Vandetanib_Conc800.0nM	0.9529513261629379	0.04223557318164534	1.0606
TUMOR-MPP89-cellline-01-01_Vandetanib_Conc8000.0nM	0.6837651156665469	0.06163020215204372	0.64
TUMOR-MPP89-cellline-01-01	1.0596516857843161	0.01008417717171451	1.0
