# Supplementary material for: Mini-batch optimization enables training of ODE models on large-scale datasets
Source: Nat Commun. 2022 Jan 10;13:34. doi: 10.1038/s41467-021-27374-6 (PMC8748893; doi:10.1038/s41467-021-27374-6)
Supplement: Supplementary file 4 — Source data [file 41467_2021_27374_MOESM4_ESM.zip › source_data/drug_response_plots/source_data_cellline_MSTO211H_training.tsv]

	mean	std	measurement
TUMOR-MSTO211H-cellline-01-01_CHIR-265_Conc2.5nM	0.9119092296576016	0.022181033529053058	1.0599
TUMOR-MSTO211H-cellline-01-01_CHIR-265_Conc25.0nM	0.9036870634537705	0.0198876477383057	0.9179999999999999
TUMOR-MSTO211H-cellline-01-01_CHIR-265_Conc250.0nM	0.8179590384643122	0.0539295583657139	0.69
TUMOR-MSTO211H-cellline-01-01_CHIR-265_Conc2530.0nM	0.5578033911836329	0.10267633074039749	0.28
TUMOR-MSTO211H-cellline-01-01_CHIR-265_Conc8.0nM	0.9099194366586951	0.02113154763000566	1.0531
TUMOR-MSTO211H-cellline-01-01_CHIR-265_Conc80.0nM	0.8838639411926567	0.02716266938302462	1.0129
TUMOR-MSTO211H-cellline-01-01_CHIR-265_Conc800.0nM	0.7113680737728209	0.09029377024084667	0.75
TUMOR-MSTO211H-cellline-01-01_CHIR-265_Conc8000.0nM	0.4549214254379434	0.14135179955503113	0.13
TUMOR-MSTO211H-cellline-01-01_Erlotinib_Conc2.5nM	0.9126808567822204	0.022896447493465547	0.9987
TUMOR-MSTO211H-cellline-01-01_Erlotinib_Conc25.0nM	0.9119047208411233	0.02351192426038611	1.0225
TUMOR-MSTO211H-cellline-01-01_Erlotinib_Conc250.0nM	0.9046566366361481	0.025583878748939026	1.0213
TUMOR-MSTO211H-cellline-01-01_Erlotinib_Conc2530.0nM	0.8443749386945545	0.027899040819004406	0.82
TUMOR-MSTO211H-cellline-01-01_Erlotinib_Conc8.0nM	0.9124793862608925	0.02306288489042462	0.98
TUMOR-MSTO211H-cellline-01-01_Erlotinib_Conc80.0nM	0.9100489629236062	0.024620515857911387	0.86
TUMOR-MSTO211H-cellline-01-01_Erlotinib_Conc800.0nM	0.8890886446090978	0.026220093639270966	0.958
TUMOR-MSTO211H-cellline-01-01_Erlotinib_Conc8000.0nM	0.7928616886914275	0.047601558414093886	0.79
TUMOR-MSTO211H-cellline-01-01_Lapatinib_Conc2.5nM	0.9131113205109044	0.022733237082430396	0.9670000000000001
TUMOR-MSTO211H-cellline-01-01_Lapatinib_Conc25.0nM	0.9138370209461769	0.022319244869543606	1.0257
TUMOR-MSTO211H-cellline-01-01_Lapatinib_Conc250.0nM	0.9123982364152002	0.023244822238045564	1.038
TUMOR-MSTO211H-cellline-01-01_Lapatinib_Conc2530.0nM	0.8390193575457763	0.028243055102336885	1.0323
TUMOR-MSTO211H-cellline-01-01_Lapatinib_Conc8.0nM	0.9133159603583986	0.022581874341737983	1.0409
TUMOR-MSTO211H-cellline-01-01_Lapatinib_Conc80.0nM	0.9147330962860529	0.02271105181726194	1.0729
TUMOR-MSTO211H-cellline-01-01_Lapatinib_Conc800.0nM	0.8972317832417728	0.025161043625021515	1.0854
TUMOR-MSTO211H-cellline-01-01_Lapatinib_Conc8000.0nM	0.766509241189731	0.04237945140406519	0.57
TUMOR-MSTO211H-cellline-01-01_PD0325901_Conc2.5nM	0.9060356567547154	0.017312621338467993	1.0613
TUMOR-MSTO211H-cellline-01-01_PD0325901_Conc25.0nM	0.8613521662694057	0.038016656269482446	0.78
TUMOR-MSTO211H-cellline-01-01_PD0325901_Conc250.0nM	0.7343871901418094	0.09117659657247684	0.65
TUMOR-MSTO211H-cellline-01-01_PD0325901_Conc2530.0nM	0.5351277549138472	0.10494919277673238	0.38
TUMOR-MSTO211H-cellline-01-01_PD0325901_Conc8.0nM	0.8927176000138852	0.01552371282614372	0.87
TUMOR-MSTO211H-cellline-01-01_PD0325901_Conc80.0nM	0.8064087575605908	0.07068193633073411	0.71
TUMOR-MSTO211H-cellline-01-01_PD0325901_Conc800.0nM	0.6395978083528806	0.10090584657903881	0.67
TUMOR-MSTO211H-cellline-01-01_PD0325901_Conc8000.0nM	0.44644556940356106	0.09814985464032906	0.12
TUMOR-MSTO211H-cellline-01-01_PLX-4720_Conc2.5nM	0.9152569515312976	0.026293326771883445	0.85
TUMOR-MSTO211H-cellline-01-01_PLX-4720_Conc25.0nM	0.9215745914423664	0.03513452183081641	0.83
TUMOR-MSTO211H-cellline-01-01_PLX-4720_Conc250.0nM	0.9287508209180274	0.0420771727238356	0.92
TUMOR-MSTO211H-cellline-01-01_PLX-4720_Conc2530.0nM	0.9105822586031002	0.01862868076379297	0.976
TUMOR-MSTO211H-cellline-01-01_PLX-4720_Conc8.0nM	0.9176460846803586	0.029597515952199793	0.89
TUMOR-MSTO211H-cellline-01-01_PLX-4720_Conc80.0nM	0.9266164117579315	0.04220357385925123	0.79
TUMOR-MSTO211H-cellline-01-01_PLX-4720_Conc800.0nM	0.9232774705693293	0.02842687787020323	0.972
TUMOR-MSTO211H-cellline-01-01_PLX-4720_Conc8000.0nM	0.8910586956970532	0.04604018709866602	0.54
TUMOR-MSTO211H-cellline-01-01_Selumetinib_Conc2.5nM	0.911172644760572	0.021731154202633253	0.9911
TUMOR-MSTO211H-cellline-01-01_Selumetinib_Conc25.0nM	0.8978992321803722	0.014980380787374166	0.85
TUMOR-MSTO211H-cellline-01-01_Selumetinib_Conc250.0nM	0.8305633703820374	0.04526146534835255	0.77
TUMOR-MSTO211H-cellline-01-01_Selumetinib_Conc2530.0nM	0.6981671410353191	0.08961652672712779	0.77
TUMOR-MSTO211H-cellline-01-01_Selumetinib_Conc8.0nM	0.9077101138747343	0.019577693468538236	0.89
TUMOR-MSTO211H-cellline-01-01_Selumetinib_Conc80.0nM	0.8735881078885512	0.018522929309306907	0.86
TUMOR-MSTO211H-cellline-01-01_Selumetinib_Conc800.0nM	0.7716920634859953	0.07398201548803619	0.72
TUMOR-MSTO211H-cellline-01-01_Selumetinib_Conc8000.0nM	0.6099611185546563	0.11075914216437911	0.59
TUMOR-MSTO211H-cellline-01-01_Vandetanib_Conc2.5nM	0.9125547505804119	0.022821619852332997	0.73
TUMOR-MSTO211H-cellline-01-01_Vandetanib_Conc25.0nM	0.9110988674485585	0.022661073515785748	0.86
TUMOR-MSTO211H-cellline-01-01_Vandetanib_Conc250.0nM	0.8956431468351302	0.02251075666540881	1.005
TUMOR-MSTO211H-cellline-01-01_Vandetanib_Conc2530.0nM	0.7660365074594205	0.056239119814291985	0.79
TUMOR-MSTO211H-cellline-01-01_Vandetanib_Conc8.0nM	0.9121707862492248	0.022792888349879768	1.0329
TUMOR-MSTO211H-cellline-01-01_Vandetanib_Conc80.0nM	0.907370452051287	0.022418535413781363	0.84
TUMOR-MSTO211H-cellline-01-01_Vandetanib_Conc800.0nM	0.8618336535559603	0.022998788562520432	0.84
TUMOR-MSTO211H-cellline-01-01_Vandetanib_Conc8000.0nM	0.6522518707069753	0.09581740709054709	0.57
TUMOR-MSTO211H-cellline-01-01	0.9127758639067679	0.022816602210331507	1.0
