# Supplementary material for: Mini-batch optimization enables training of ODE models on large-scale datasets
Source: Nat Commun. 2022 Jan 10;13:34. doi: 10.1038/s41467-021-27374-6 (PMC8748893; doi:10.1038/s41467-021-27374-6)
Supplement: Supplementary file 4 — Source data [file 41467_2021_27374_MOESM4_ESM.zip › source_data/drug_response_plots/source_data_cellline_NCIH1048_training.tsv]

	mean	std	measurement
TUMOR-NCIH1048-cellline-01-01_CHIR-265_Conc2.5nM	0.9945906039693198	0.022376057560595766	1.1640000000000001
TUMOR-NCIH1048-cellline-01-01_CHIR-265_Conc25.0nM	0.9889748612735492	0.020558758076429515	1.0378
TUMOR-NCIH1048-cellline-01-01_CHIR-265_Conc250.0nM	0.9266318306119624	0.03278661276562053	0.65
TUMOR-NCIH1048-cellline-01-01_CHIR-265_Conc2530.0nM	0.6771279594390668	0.1159255919583529	0.51
TUMOR-NCIH1048-cellline-01-01_CHIR-265_Conc8.0nM	0.993236210160223	0.021732316829066862	0.9840000000000001
TUMOR-NCIH1048-cellline-01-01_CHIR-265_Conc80.0nM	0.9749095261404326	0.021171646018965165	0.88
TUMOR-NCIH1048-cellline-01-01_CHIR-265_Conc800.0nM	0.827249551331035	0.06452022130141441	0.68
TUMOR-NCIH1048-cellline-01-01_CHIR-265_Conc8000.0nM	0.60278683827312	0.13710067276209556	0.33
TUMOR-NCIH1048-cellline-01-01_Erlotinib_Conc2.5nM	0.994969327735436	0.02263033533286319	1.001
TUMOR-NCIH1048-cellline-01-01_Erlotinib_Conc25.0nM	0.9933145575408968	0.021717315193779743	1.113
TUMOR-NCIH1048-cellline-01-01_Erlotinib_Conc250.0nM	0.9698740107453002	0.01734709170546764	0.937
TUMOR-NCIH1048-cellline-01-01_Erlotinib_Conc2530.0nM	0.8787981448755561	0.05304347255356082	0.92
TUMOR-NCIH1048-cellline-01-01_Erlotinib_Conc8.0nM	0.9945865970397894	0.02240234261260673	1.139
TUMOR-NCIH1048-cellline-01-01_Erlotinib_Conc80.0nM	0.9874397081622754	0.019760535323732658	1.0456
TUMOR-NCIH1048-cellline-01-01_Erlotinib_Conc800.0nM	0.934693239381917	0.033765506299939164	1.131
TUMOR-NCIH1048-cellline-01-01_Erlotinib_Conc8000.0nM	0.819601781852843	0.06940650377183484	0.73
TUMOR-NCIH1048-cellline-01-01_Lapatinib_Conc2.5nM	0.9950144329650822	0.022739150762857468	0.956
TUMOR-NCIH1048-cellline-01-01_Lapatinib_Conc25.0nM	0.9929788030395681	0.023362612947811074	1.0596
TUMOR-NCIH1048-cellline-01-01_Lapatinib_Conc250.0nM	0.9819123298727026	0.029151120965436844	0.961
TUMOR-NCIH1048-cellline-01-01_Lapatinib_Conc2530.0nM	0.8754380790391609	0.048176927106185055	0.8
TUMOR-NCIH1048-cellline-01-01_Lapatinib_Conc8.0nM	0.9947107804987134	0.022756254115585812	1.0494
TUMOR-NCIH1048-cellline-01-01_Lapatinib_Conc80.0nM	0.9895605870950254	0.02486031906553547	0.963
TUMOR-NCIH1048-cellline-01-01_Lapatinib_Conc800.0nM	0.9575469823918772	0.03969179211563538	0.977
TUMOR-NCIH1048-cellline-01-01_Lapatinib_Conc8000.0nM	0.7931552103317364	0.0535503561887616	0.6
TUMOR-NCIH1048-cellline-01-01_PD0325901_Conc2.5nM	0.990731139757074	0.019301774136838496	1.1340000000000001
TUMOR-NCIH1048-cellline-01-01_PD0325901_Conc25.0nM	0.957897985745011	0.022997966010687845	1.0456
TUMOR-NCIH1048-cellline-01-01_PD0325901_Conc250.0nM	0.8543941970549218	0.06647158534957456	0.9540000000000001
TUMOR-NCIH1048-cellline-01-01_PD0325901_Conc2530.0nM	0.7105794315704488	0.0936732812449489	0.8
TUMOR-NCIH1048-cellline-01-01_PD0325901_Conc8.0nM	0.9815217033422536	0.014552612461853891	0.9988
TUMOR-NCIH1048-cellline-01-01_PD0325901_Conc80.0nM	0.9121588312093694	0.05602872021020249	0.9420000000000001
TUMOR-NCIH1048-cellline-01-01_PD0325901_Conc800.0nM	0.780315762916882	0.07321140131623428	1.0493
TUMOR-NCIH1048-cellline-01-01_PD0325901_Conc8000.0nM	0.6587014643342407	0.10678980315205039	0.51
TUMOR-NCIH1048-cellline-01-01_PLX-4720_Conc2.5nM	0.9953223458817824	0.022684579429949968	1.0077
TUMOR-NCIH1048-cellline-01-01_PLX-4720_Conc25.0nM	0.9963268620278193	0.02254269954426233	1.0911
TUMOR-NCIH1048-cellline-01-01_PLX-4720_Conc250.0nM	0.9980277854722146	0.02153319619841748	0.9
TUMOR-NCIH1048-cellline-01-01_PLX-4720_Conc2530.0nM	0.9865454131154262	0.024429318993019332	0.982
TUMOR-NCIH1048-cellline-01-01_PLX-4720_Conc8.0nM	0.9956295830325178	0.022628306690996917	0.88
TUMOR-NCIH1048-cellline-01-01_PLX-4720_Conc80.0nM	0.9974651598772052	0.022369258762644322	1.0899
TUMOR-NCIH1048-cellline-01-01_PLX-4720_Conc800.0nM	0.9955934050382588	0.01986193079340216	1.0138
TUMOR-NCIH1048-cellline-01-01_PLX-4720_Conc8000.0nM	0.969658928014543	0.04621098420060467	0.86
TUMOR-NCIH1048-cellline-01-01_Selumetinib_Conc2.5nM	0.9939365234707713	0.021902420926306884	0.78
TUMOR-NCIH1048-cellline-01-01_Selumetinib_Conc25.0nM	0.9840868553232427	0.01667600573790377	1.0417
TUMOR-NCIH1048-cellline-01-01_Selumetinib_Conc250.0nM	0.9335918975417087	0.03373926053500966	0.89
TUMOR-NCIH1048-cellline-01-01_Selumetinib_Conc2530.0nM	0.8291642896633048	0.05403789254134106	1.145
TUMOR-NCIH1048-cellline-01-01_Selumetinib_Conc8.0nM	0.9913550517287852	0.020241382765474766	0.907
TUMOR-NCIH1048-cellline-01-01_Selumetinib_Conc80.0nM	0.9661332143120072	0.017595750217473373	1.129
TUMOR-NCIH1048-cellline-01-01_Selumetinib_Conc800.0nM	0.8866475206036506	0.04902588315665486	0.945
TUMOR-NCIH1048-cellline-01-01_Selumetinib_Conc8000.0nM	0.7597320972541917	0.07324724310143499	0.924
TUMOR-NCIH1048-cellline-01-01_Vandetanib_Conc2.5nM	0.9944098326395373	0.02307360996102706	0.9079999999999999
TUMOR-NCIH1048-cellline-01-01_Vandetanib_Conc25.0nM	0.988125707672767	0.027029400514136336	0.9
TUMOR-NCIH1048-cellline-01-01_Vandetanib_Conc250.0nM	0.9490476670924094	0.04822818097101951	1.102
TUMOR-NCIH1048-cellline-01-01_Vandetanib_Conc2530.0nM	0.7872299824243358	0.06696162707132035	0.52
TUMOR-NCIH1048-cellline-01-01_Vandetanib_Conc8.0nM	0.9928085064831718	0.02390616124248282	1.0063
TUMOR-NCIH1048-cellline-01-01_Vandetanib_Conc80.0nM	0.9752910108580938	0.03703971340038443	1.0848
TUMOR-NCIH1048-cellline-01-01_Vandetanib_Conc800.0nM	0.8960908232621879	0.06193599879987607	0.86
TUMOR-NCIH1048-cellline-01-01_Vandetanib_Conc8000.0nM	0.6538488876058933	0.09064559872442313	0.36
TUMOR-NCIH1048-cellline-01-01	0.9951444520669941	0.022739132190476186	1.0
