# Supplementary material for: Mini-batch optimization enables training of ODE models on large-scale datasets
Source: Nat Commun. 2022 Jan 10;13:34. doi: 10.1038/s41467-021-27374-6 (PMC8748893; doi:10.1038/s41467-021-27374-6)
Supplement: Supplementary file 4 — Source data [file 41467_2021_27374_MOESM4_ESM.zip › source_data/drug_response_plots/source_data_cellline_NCIH1092_training.tsv]

	mean	std	measurement
TUMOR-NCIH1092-cellline-01-01_CHIR-265_Conc2.5nM	1.0399858235122474	0.030759389518401344	1.127
TUMOR-NCIH1092-cellline-01-01_CHIR-265_Conc25.0nM	1.0365235826277934	0.030132059820805857	1.0216
TUMOR-NCIH1092-cellline-01-01_CHIR-265_Conc250.0nM	0.9947161089338129	0.029367436689149116	0.86
TUMOR-NCIH1092-cellline-01-01_CHIR-265_Conc2530.0nM	0.8665168966344108	0.10176841579310723	0.72
TUMOR-NCIH1092-cellline-01-01_CHIR-265_Conc8.0nM	1.0392447992674612	0.030516509205318215	1.101
TUMOR-NCIH1092-cellline-01-01_CHIR-265_Conc80.0nM	1.0280313380297912	0.030388134395475747	0.966
TUMOR-NCIH1092-cellline-01-01_CHIR-265_Conc800.0nM	0.9386548706184523	0.06498507134731908	0.87
TUMOR-NCIH1092-cellline-01-01_CHIR-265_Conc8000.0nM	0.7922300012448706	0.17409269803161792	0.48
TUMOR-NCIH1092-cellline-01-01_Erlotinib_Conc2.5nM	1.0401661432999054	0.030879785636139242	1.147
TUMOR-NCIH1092-cellline-01-01_Erlotinib_Conc25.0nM	1.039172623376032	0.03080469187927229	1.3359999999999999
TUMOR-NCIH1092-cellline-01-01_Erlotinib_Conc250.0nM	1.026593595261877	0.021385280592741068	0.83
TUMOR-NCIH1092-cellline-01-01_Erlotinib_Conc2530.0nM	0.9723813137036503	0.051025335031632035	1.0776
TUMOR-NCIH1092-cellline-01-01_Erlotinib_Conc8.0nM	1.0399064994978175	0.030857161224092076	1.163
TUMOR-NCIH1092-cellline-01-01_Erlotinib_Conc80.0nM	1.0365008542525065	0.029620013242137627	1.237
TUMOR-NCIH1092-cellline-01-01_Erlotinib_Conc800.0nM	1.0081580024941241	0.018748102798929193	1.1440000000000001
TUMOR-NCIH1092-cellline-01-01_Erlotinib_Conc8000.0nM	0.9373309262249034	0.07545702927223887	1.198
TUMOR-NCIH1092-cellline-01-01_Lapatinib_Conc2.5nM	1.0418132837255887	0.02953978516443149	0.71
TUMOR-NCIH1092-cellline-01-01_Lapatinib_Conc25.0nM	1.044503689818659	0.02869191508882172	1.14
TUMOR-NCIH1092-cellline-01-01_Lapatinib_Conc250.0nM	1.044111927467218	0.02701918482329848	1.0633
TUMOR-NCIH1092-cellline-01-01_Lapatinib_Conc2530.0nM	0.9661570156476138	0.05964162496237676	0.973
TUMOR-NCIH1092-cellline-01-01_Lapatinib_Conc8.0nM	1.0428896553385996	0.028948873201942397	0.86
TUMOR-NCIH1092-cellline-01-01_Lapatinib_Conc80.0nM	1.0455611767998687	0.028684094157152697	0.995
TUMOR-NCIH1092-cellline-01-01_Lapatinib_Conc800.0nM	1.033084696736792	0.023110336072198586	1.0353
TUMOR-NCIH1092-cellline-01-01_Lapatinib_Conc8000.0nM	0.8942322891669635	0.13156533363261086	0.76
TUMOR-NCIH1092-cellline-01-01_PD0325901_Conc2.5nM	1.0346560180867148	0.02765235833215716	0.9440000000000001
TUMOR-NCIH1092-cellline-01-01_PD0325901_Conc25.0nM	0.9956204094355152	0.037776539988643096	1.0108
TUMOR-NCIH1092-cellline-01-01_PD0325901_Conc250.0nM	0.9187408301933997	0.0692224724569345	0.99
TUMOR-NCIH1092-cellline-01-01_PD0325901_Conc2530.0nM	0.8292130090719037	0.10554835353990029	1.0939
TUMOR-NCIH1092-cellline-01-01_PD0325901_Conc8.0nM	1.0233170193824317	0.02523292422061069	1.11
TUMOR-NCIH1092-cellline-01-01_PD0325901_Conc80.0nM	0.9599135648795608	0.05698453795999515	1.0885
TUMOR-NCIH1092-cellline-01-01_PD0325901_Conc800.0nM	0.8727209163376329	0.08560300772342602	0.991
TUMOR-NCIH1092-cellline-01-01_PD0325901_Conc8000.0nM	0.7789308891969295	0.12861816427739217	1.0225
TUMOR-NCIH1092-cellline-01-01_PLX-4720_Conc2.5nM	1.04180325921946	0.02980310768570818	0.85
TUMOR-NCIH1092-cellline-01-01_PLX-4720_Conc25.0nM	1.0506600732378595	0.033066760651202905	0.981
TUMOR-NCIH1092-cellline-01-01_PLX-4720_Conc250.0nM	1.0618312508282748	0.051143302135023515	1.189
TUMOR-NCIH1092-cellline-01-01_PLX-4720_Conc2530.0nM	1.0569795383320337	0.06396220690011369	0.9690000000000001
TUMOR-NCIH1092-cellline-01-01_PLX-4720_Conc8.0nM	1.0446572181657576	0.02903431431461911	0.88
TUMOR-NCIH1092-cellline-01-01_PLX-4720_Conc80.0nM	1.0578924299649486	0.04392338373166485	1.185
TUMOR-NCIH1092-cellline-01-01_PLX-4720_Conc800.0nM	1.0622090794100827	0.058981649471940616	1.194
TUMOR-NCIH1092-cellline-01-01_PLX-4720_Conc8000.0nM	1.050208560556719	0.06032813137788842	1.137
TUMOR-NCIH1092-cellline-01-01_Selumetinib_Conc2.5nM	1.0387143903538183	0.029750714024853898	0.82
TUMOR-NCIH1092-cellline-01-01_Selumetinib_Conc25.0nM	1.0261299527509007	0.023155051233923276	1.113
TUMOR-NCIH1092-cellline-01-01_Selumetinib_Conc250.0nM	0.9728177355573742	0.033404167336408136	0.76
TUMOR-NCIH1092-cellline-01-01_Selumetinib_Conc2530.0nM	0.895035137967338	0.07284901307383958	1.0963
TUMOR-NCIH1092-cellline-01-01_Selumetinib_Conc8.0nM	1.0353692800488838	0.027529634653255135	0.87
TUMOR-NCIH1092-cellline-01-01_Selumetinib_Conc80.0nM	1.0051604309612814	0.023040423977488695	1.1520000000000001
TUMOR-NCIH1092-cellline-01-01_Selumetinib_Conc800.0nM	0.9328002919613582	0.05150783818831842	1.0157
TUMOR-NCIH1092-cellline-01-01_Selumetinib_Conc8000.0nM	0.8610349523866849	0.08932314914886276	1.235
TUMOR-NCIH1092-cellline-01-01_Vandetanib_Conc2.5nM	1.0399263988850094	0.03067281913443621	0.935
TUMOR-NCIH1092-cellline-01-01_Vandetanib_Conc25.0nM	1.036618898058673	0.028213319535288384	0.983
TUMOR-NCIH1092-cellline-01-01_Vandetanib_Conc250.0nM	1.0141284041890917	0.028363655794646822	0.79
TUMOR-NCIH1092-cellline-01-01_Vandetanib_Conc2530.0nM	0.9269340459777654	0.06090754198622931	1.0065
TUMOR-NCIH1092-cellline-01-01_Vandetanib_Conc8.0nM	1.0390995935057614	0.030100498816658782	0.907
TUMOR-NCIH1092-cellline-01-01_Vandetanib_Conc80.0nM	1.0293752184915548	0.023977531361561135	0.84
TUMOR-NCIH1092-cellline-01-01_Vandetanib_Conc800.0nM	0.9869606975962295	0.04902771159410939	0.88
TUMOR-NCIH1092-cellline-01-01_Vandetanib_Conc8000.0nM	0.8343749806048153	0.08878204430664778	1.0081
TUMOR-NCIH1092-cellline-01-01	1.0402887660862519	0.03089183276043681	1.0
