# Supplementary material for: Mini-batch optimization enables training of ODE models on large-scale datasets
Source: Nat Commun. 2022 Jan 10;13:34. doi: 10.1038/s41467-021-27374-6 (PMC8748893; doi:10.1038/s41467-021-27374-6)
Supplement: Supplementary file 4 — Source data [file 41467_2021_27374_MOESM4_ESM.zip › source_data/drug_response_plots/source_data_cellline_NCIH1184_training.tsv]

	mean	std	measurement
TUMOR-NCIH1184-cellline-01-01_CHIR-265_Conc2.5nM	1.225036766869742	0.023813200068310055	1.0497
TUMOR-NCIH1184-cellline-01-01_CHIR-265_Conc25.0nM	1.223172398305853	0.023658277609699675	1.113
TUMOR-NCIH1184-cellline-01-01_CHIR-265_Conc250.0nM	1.195682221980269	0.01572487856336091	0.973
TUMOR-NCIH1184-cellline-01-01_CHIR-265_Conc2530.0nM	1.1158525555670122	0.06413645659451667	0.9440000000000001
TUMOR-NCIH1184-cellline-01-01_CHIR-265_Conc8.0nM	1.2245860858233688	0.0237619838742021	1.0468
TUMOR-NCIH1184-cellline-01-01_CHIR-265_Conc80.0nM	1.2183381819550074	0.023052269177242558	1.3090000000000002
TUMOR-NCIH1184-cellline-01-01_CHIR-265_Conc800.0nM	1.1593750120850932	0.040142770875112	0.9
TUMOR-NCIH1184-cellline-01-01_CHIR-265_Conc8000.0nM	1.0666500686694014	0.11397645459655495	0.86
TUMOR-NCIH1184-cellline-01-01_Erlotinib_Conc2.5nM	1.2252159242969807	0.02384982538005864	1.609
TUMOR-NCIH1184-cellline-01-01_Erlotinib_Conc25.0nM	1.2249812828351794	0.023913805035297636	1.3880000000000001
TUMOR-NCIH1184-cellline-01-01_Erlotinib_Conc250.0nM	1.2146073939791167	0.013548774091955857	2.05
TUMOR-NCIH1184-cellline-01-01_Erlotinib_Conc2530.0nM	1.157571747260463	0.05025180097242496	0.53
TUMOR-NCIH1184-cellline-01-01_Erlotinib_Conc8.0nM	1.2251609074944674	0.023870971897349793	1.381
TUMOR-NCIH1184-cellline-01-01_Erlotinib_Conc80.0nM	1.2236150922958229	0.023217245910342774	1.454
TUMOR-NCIH1184-cellline-01-01_Erlotinib_Conc800.0nM	1.196889005534756	0.023050046461173267	1.828
TUMOR-NCIH1184-cellline-01-01_Erlotinib_Conc8000.0nM	1.1127966798011064	0.07544618045390908	0.907
TUMOR-NCIH1184-cellline-01-01_Lapatinib_Conc2.5nM	1.2304916930964125	0.029324973966658407	0.903
TUMOR-NCIH1184-cellline-01-01_Lapatinib_Conc25.0nM	1.2317366382908728	0.03201577433622067	0.83
TUMOR-NCIH1184-cellline-01-01_Lapatinib_Conc250.0nM	1.2208278098675405	0.02472728960554069	0.98
TUMOR-NCIH1184-cellline-01-01_Lapatinib_Conc2530.0nM	1.1245478005006235	0.10234899143976119	1.224
TUMOR-NCIH1184-cellline-01-01_Lapatinib_Conc8.0nM	1.2325107342332533	0.033318850017291735	1.975
TUMOR-NCIH1184-cellline-01-01_Lapatinib_Conc80.0nM	1.2276286688854463	0.026096872914577303	1.199
TUMOR-NCIH1184-cellline-01-01_Lapatinib_Conc800.0nM	1.1952047980546818	0.033687109391083325	1.1440000000000001
TUMOR-NCIH1184-cellline-01-01_Lapatinib_Conc8000.0nM	1.041972968624242	0.15321807165007886	1.3359999999999999
TUMOR-NCIH1184-cellline-01-01_PD0325901_Conc2.5nM	1.222298191219895	0.01948466657674974	1.557
TUMOR-NCIH1184-cellline-01-01_PD0325901_Conc25.0nM	1.2070630583960154	0.01097785955771601	1.69
TUMOR-NCIH1184-cellline-01-01_PD0325901_Conc250.0nM	1.173694878956098	0.024539853561525833	1.163
TUMOR-NCIH1184-cellline-01-01_PD0325901_Conc2530.0nM	1.1103138916028534	0.07311356895311069	1.473
TUMOR-NCIH1184-cellline-01-01_PD0325901_Conc8.0nM	1.216968383961809	0.013650400848617673	0.77
TUMOR-NCIH1184-cellline-01-01_PD0325901_Conc80.0nM	1.1934829911622555	0.013664968458528338	1.396
TUMOR-NCIH1184-cellline-01-01_PD0325901_Conc800.0nM	1.1478381311394932	0.04318442614375998	1.464
TUMOR-NCIH1184-cellline-01-01_PD0325901_Conc8000.0nM	1.060889505076166	0.11390621892646735	0.88
TUMOR-NCIH1184-cellline-01-01_PLX-4720_Conc2.5nM	1.2253971380089712	0.02386783189278618	0.8
TUMOR-NCIH1184-cellline-01-01_PLX-4720_Conc25.0nM	1.2261664244823318	0.023973457288119185	1.452
TUMOR-NCIH1184-cellline-01-01_PLX-4720_Conc250.0nM	1.2289732617020435	0.023439031623800136	1.28
TUMOR-NCIH1184-cellline-01-01_PLX-4720_Conc2530.0nM	1.22411937192032	0.030255940943262827	0.937
TUMOR-NCIH1184-cellline-01-01_PLX-4720_Conc8.0nM	1.2256250556553094	0.023903399312705024	1.1079999999999999
TUMOR-NCIH1184-cellline-01-01_PLX-4720_Conc80.0nM	1.227362237982391	0.024013691417382663	1.295
TUMOR-NCIH1184-cellline-01-01_PLX-4720_Conc800.0nM	1.2286148336357114	0.024771676330266695	1.196
TUMOR-NCIH1184-cellline-01-01_PLX-4720_Conc8000.0nM	1.217260487845618	0.033077649085749374	1.483
TUMOR-NCIH1184-cellline-01-01_Selumetinib_Conc2.5nM	1.2246189814312405	0.023036960745737876	1.175
TUMOR-NCIH1184-cellline-01-01_Selumetinib_Conc25.0nM	1.2198580602121278	0.017313483533282707	0.79
TUMOR-NCIH1184-cellline-01-01_Selumetinib_Conc250.0nM	1.2002199686293635	0.010198505719639626	0.83
TUMOR-NCIH1184-cellline-01-01_Selumetinib_Conc2530.0nM	1.1656108629610649	0.031373393399698045	1.0781
TUMOR-NCIH1184-cellline-01-01_Selumetinib_Conc8.0nM	1.2233163317687592	0.02140013563742954	1.27
TUMOR-NCIH1184-cellline-01-01_Selumetinib_Conc80.0nM	1.2123016521497574	0.010415555753357765	0.73
TUMOR-NCIH1184-cellline-01-01_Selumetinib_Conc800.0nM	1.183856075878595	0.018887987455654832	0.75
TUMOR-NCIH1184-cellline-01-01_Selumetinib_Conc8000.0nM	1.1414161241803902	0.05108353860866675	1.0648
TUMOR-NCIH1184-cellline-01-01_Vandetanib_Conc2.5nM	1.2249108001224467	0.02329526505959684	0.81
TUMOR-NCIH1184-cellline-01-01_Vandetanib_Conc25.0nM	1.2214475351964684	0.018412272057034607	1.3319999999999999
TUMOR-NCIH1184-cellline-01-01_Vandetanib_Conc250.0nM	1.1962544857859143	0.034346867887585265	1.244
TUMOR-NCIH1184-cellline-01-01_Vandetanib_Conc2530.0nM	1.1038850350939313	0.09858841639565571	1.307
TUMOR-NCIH1184-cellline-01-01_Vandetanib_Conc8.0nM	1.224111613504422	0.022060203410475328	1.64
TUMOR-NCIH1184-cellline-01-01_Vandetanib_Conc80.0nM	1.2134163754815712	0.013837639393209774	0.86
TUMOR-NCIH1184-cellline-01-01_Vandetanib_Conc800.0nM	1.163947945624525	0.07125583365512657	1.129
TUMOR-NCIH1184-cellline-01-01_Vandetanib_Conc8000.0nM	1.0378219398683135	0.11076829518081498	2.21
TUMOR-NCIH1184-cellline-01-01	1.225241111879877	0.023839566731919642	1.0
