# Supplementary material for: Mini-batch optimization enables training of ODE models on large-scale datasets
Source: Nat Commun. 2022 Jan 10;13:34. doi: 10.1038/s41467-021-27374-6 (PMC8748893; doi:10.1038/s41467-021-27374-6)
Supplement: Supplementary file 4 — Source data [file 41467_2021_27374_MOESM4_ESM.zip › source_data/drug_response_plots/source_data_cellline_NCIH1341_training.tsv]

	mean	std	measurement
TUMOR-NCIH1341-cellline-01-01_CHIR-265_Conc2.5nM	1.0501847768831478	0.0432007105597761	1.21
TUMOR-NCIH1341-cellline-01-01_CHIR-265_Conc25.0nM	1.042818032856304	0.03896961467385586	1.1340000000000001
TUMOR-NCIH1341-cellline-01-01_CHIR-265_Conc250.0nM	0.9522455499752324	0.060564697208344044	1.0127
TUMOR-NCIH1341-cellline-01-01_CHIR-265_Conc2530.0nM	0.7229463126923463	0.15265447645570204	0.49
TUMOR-NCIH1341-cellline-01-01_CHIR-265_Conc8.0nM	1.0487139019134122	0.042234672862853866	1.172
TUMOR-NCIH1341-cellline-01-01_CHIR-265_Conc80.0nM	1.017374508393811	0.032631628243878934	0.934
TUMOR-NCIH1341-cellline-01-01_CHIR-265_Conc800.0nM	0.8495148154119523	0.1263426650728787	0.61
TUMOR-NCIH1341-cellline-01-01_CHIR-265_Conc8000.0nM	0.5778831710404091	0.18850771636140498	0.23
TUMOR-NCIH1341-cellline-01-01_Erlotinib_Conc2.5nM	1.050669818239424	0.04352395288147337	1.247
TUMOR-NCIH1341-cellline-01-01_Erlotinib_Conc25.0nM	1.0490969431894714	0.042451350620409625	1.0062
TUMOR-NCIH1341-cellline-01-01_Erlotinib_Conc250.0nM	1.0260136513642355	0.03339581455819221	0.9420000000000001
TUMOR-NCIH1341-cellline-01-01_Erlotinib_Conc2530.0nM	0.9292292891171314	0.05888448237169605	0.74
TUMOR-NCIH1341-cellline-01-01_Erlotinib_Conc8.0nM	1.0503936241383907	0.04332244733599117	1.2690000000000001
TUMOR-NCIH1341-cellline-01-01_Erlotinib_Conc80.0nM	1.0426784717905344	0.0386534686322533	1.193
TUMOR-NCIH1341-cellline-01-01_Erlotinib_Conc800.0nM	0.9905579677684184	0.03526183497715979	0.79
TUMOR-NCIH1341-cellline-01-01_Erlotinib_Conc8000.0nM	0.8795839993496719	0.09168374992901893	0.62
TUMOR-NCIH1341-cellline-01-01_Lapatinib_Conc2.5nM	1.0501225205200322	0.043159970989556005	1.19
TUMOR-NCIH1341-cellline-01-01_Lapatinib_Conc25.0nM	1.0465965484587025	0.042128958627410076	1.204
TUMOR-NCIH1341-cellline-01-01_Lapatinib_Conc250.0nM	1.0382193961823067	0.044904517737053944	1.454
TUMOR-NCIH1341-cellline-01-01_Lapatinib_Conc2530.0nM	0.9490726648282722	0.04200923192822223	0.8
TUMOR-NCIH1341-cellline-01-01_Lapatinib_Conc8.0nM	1.0487144487351576	0.04247531368498627	0.82
TUMOR-NCIH1341-cellline-01-01_Lapatinib_Conc80.0nM	1.0438398829538793	0.04254807719698875	1.133
TUMOR-NCIH1341-cellline-01-01_Lapatinib_Conc800.0nM	1.0190776331591114	0.04939695944118536	1.101
TUMOR-NCIH1341-cellline-01-01_Lapatinib_Conc8000.0nM	0.8811067447316401	0.07251765094784687	0.59
TUMOR-NCIH1341-cellline-01-01_PD0325901_Conc2.5nM	1.0437567272362849	0.03856697344823078	1.1520000000000001
TUMOR-NCIH1341-cellline-01-01_PD0325901_Conc25.0nM	0.9917152977678239	0.04083792010585068	1.294
TUMOR-NCIH1341-cellline-01-01_PD0325901_Conc250.0nM	0.8629136151463126	0.08998216168419218	1.0290000000000001
TUMOR-NCIH1341-cellline-01-01_PD0325901_Conc2530.0nM	0.6559763709580191	0.12991282793536268	0.909
TUMOR-NCIH1341-cellline-01-01_PD0325901_Conc8.0nM	1.0289083821329608	0.03206847282204456	1.305
TUMOR-NCIH1341-cellline-01-01_PD0325901_Conc80.0nM	0.9307224095380938	0.07551569938274272	0.9990000000000001
TUMOR-NCIH1341-cellline-01-01_PD0325901_Conc800.0nM	0.7708531822907685	0.09020343618691005	0.89
TUMOR-NCIH1341-cellline-01-01_PD0325901_Conc8000.0nM	0.5392362304616007	0.18593267306597452	0.924
TUMOR-NCIH1341-cellline-01-01_PLX-4720_Conc2.5nM	1.051256703911024	0.04363992837487591	0.86
TUMOR-NCIH1341-cellline-01-01_PLX-4720_Conc25.0nM	1.0545534317083687	0.0425306506944191	0.945
TUMOR-NCIH1341-cellline-01-01_PLX-4720_Conc250.0nM	1.0635072333203408	0.036360637193519084	0.945
TUMOR-NCIH1341-cellline-01-01_PLX-4720_Conc2530.0nM	1.0622084164576222	0.04132010964168065	0.917
TUMOR-NCIH1341-cellline-01-01_PLX-4720_Conc8.0nM	1.0522098755192286	0.043507233684533395	1.288
TUMOR-NCIH1341-cellline-01-01_PLX-4720_Conc80.0nM	1.0585390267834724	0.04001745378585856	0.9983
TUMOR-NCIH1341-cellline-01-01_PLX-4720_Conc800.0nM	1.0677188998722564	0.037740966040088766	1.0249
TUMOR-NCIH1341-cellline-01-01_PLX-4720_Conc8000.0nM	1.0481965342383732	0.05313450831740868	0.9974
TUMOR-NCIH1341-cellline-01-01_Selumetinib_Conc2.5nM	1.0487826878128756	0.04210251228900969	0.925
TUMOR-NCIH1341-cellline-01-01_Selumetinib_Conc25.0nM	1.0327474182449476	0.03230672602465027	0.9059999999999999
TUMOR-NCIH1341-cellline-01-01_Selumetinib_Conc250.0nM	0.9605837375960465	0.043083893639251455	1.198
TUMOR-NCIH1341-cellline-01-01_Selumetinib_Conc2530.0nM	0.8325260239607403	0.08155914366913468	0.73
TUMOR-NCIH1341-cellline-01-01_Selumetinib_Conc8.0nM	1.0444875260850857	0.039082333712300056	1.162
TUMOR-NCIH1341-cellline-01-01_Selumetinib_Conc80.0nM	1.0057639158386462	0.02647565652671525	1.2429999999999999
TUMOR-NCIH1341-cellline-01-01_Selumetinib_Conc800.0nM	0.9006615782887073	0.06785139589510626	1.0814
TUMOR-NCIH1341-cellline-01-01_Selumetinib_Conc8000.0nM	0.7425421904265047	0.1002658247494797	1.0129
TUMOR-NCIH1341-cellline-01-01_Vandetanib_Conc2.5nM	1.0504705031567938	0.043351476628612245	0.83
TUMOR-NCIH1341-cellline-01-01_Vandetanib_Conc25.0nM	1.0474606059716005	0.04106368181433344	0.89
TUMOR-NCIH1341-cellline-01-01_Vandetanib_Conc250.0nM	1.0205856624383567	0.03190630138690202	0.93
TUMOR-NCIH1341-cellline-01-01_Vandetanib_Conc2530.0nM	0.8531498470709746	0.09572641600713794	0.71
TUMOR-NCIH1341-cellline-01-01_Vandetanib_Conc8.0nM	1.0497522529103627	0.04277686936570022	0.85
TUMOR-NCIH1341-cellline-01-01_Vandetanib_Conc80.0nM	1.0400547245557743	0.036704819825325495	1.0643
TUMOR-NCIH1341-cellline-01-01_Vandetanib_Conc800.0nM	0.9712114787722268	0.037720846230494376	0.84
TUMOR-NCIH1341-cellline-01-01_Vandetanib_Conc8000.0nM	0.7285781456417494	0.15906914358492946	0.55
TUMOR-NCIH1341-cellline-01-01	1.0507861651852264	0.04360956515430866	1.0
