# Supplementary material for: Mini-batch optimization enables training of ODE models on large-scale datasets
Source: Nat Commun. 2022 Jan 10;13:34. doi: 10.1038/s41467-021-27374-6 (PMC8748893; doi:10.1038/s41467-021-27374-6)
Supplement: Supplementary file 4 — Source data [file 41467_2021_27374_MOESM4_ESM.zip › source_data/drug_response_plots/source_data_cellline_NCIH1355_training.tsv]

	mean	std	measurement
TUMOR-NCIH1355-cellline-01-01_CHIR-265_Conc2.5nM	0.8908066866501905	0.02428009372723886	1.0179
TUMOR-NCIH1355-cellline-01-01_CHIR-265_Conc25.0nM	0.8829603008271482	0.025421918165104737	1.071
TUMOR-NCIH1355-cellline-01-01_CHIR-265_Conc250.0nM	0.7633513646216771	0.06145801237335359	0.59
TUMOR-NCIH1355-cellline-01-01_CHIR-265_Conc2530.0nM	0.466799438834766	0.0950913252888134	0.42
TUMOR-NCIH1355-cellline-01-01_CHIR-265_Conc8.0nM	0.8889273696911537	0.024421596256684167	1.0289
TUMOR-NCIH1355-cellline-01-01_CHIR-265_Conc80.0nM	0.8589674414580303	0.0288245512729792	0.85
TUMOR-NCIH1355-cellline-01-01_CHIR-265_Conc800.0nM	0.6212124083121215	0.09508582865425058	0.58
TUMOR-NCIH1355-cellline-01-01_CHIR-265_Conc8000.0nM	0.36161839579588284	0.0980580342980426	0.32
TUMOR-NCIH1355-cellline-01-01_Erlotinib_Conc2.5nM	0.8914294836199843	0.024259097560253826	1.105
TUMOR-NCIH1355-cellline-01-01_Erlotinib_Conc25.0nM	0.8899722299905491	0.024489277568118008	1.0422
TUMOR-NCIH1355-cellline-01-01_Erlotinib_Conc250.0nM	0.8690390255688287	0.024819250615021812	0.86
TUMOR-NCIH1355-cellline-01-01_Erlotinib_Conc2530.0nM	0.7356367298069164	0.058600442423826636	0.64
TUMOR-NCIH1355-cellline-01-01_Erlotinib_Conc8.0nM	0.8910637774761232	0.024303311378546324	1.0061
TUMOR-NCIH1355-cellline-01-01_Erlotinib_Conc80.0nM	0.8854342622895592	0.024846937488170233	0.934
TUMOR-NCIH1355-cellline-01-01_Erlotinib_Conc800.0nM	0.8286208326146547	0.039934750378808705	0.67
TUMOR-NCIH1355-cellline-01-01_Erlotinib_Conc8000.0nM	0.6357063920606988	0.10173354084150675	0.44
TUMOR-NCIH1355-cellline-01-01_Lapatinib_Conc2.5nM	0.8911228272119047	0.02418638314729391	1.0238
TUMOR-NCIH1355-cellline-01-01_Lapatinib_Conc25.0nM	0.8897696517660443	0.022981263671919095	0.937
TUMOR-NCIH1355-cellline-01-01_Lapatinib_Conc250.0nM	0.8781992748886575	0.016523869225390172	0.8
TUMOR-NCIH1355-cellline-01-01_Lapatinib_Conc2530.0nM	0.7313724587487122	0.07496206172412999	0.75
TUMOR-NCIH1355-cellline-01-01_Lapatinib_Conc8.0nM	0.8907694543126998	0.023885127331757502	1.0098
TUMOR-NCIH1355-cellline-01-01_Lapatinib_Conc80.0nM	0.8867996484746101	0.02043371826623818	0.89
TUMOR-NCIH1355-cellline-01-01_Lapatinib_Conc800.0nM	0.8336849027701969	0.03684626284671675	0.76
TUMOR-NCIH1355-cellline-01-01_Lapatinib_Conc8000.0nM	0.6396791581765824	0.11376832285509607	0.45
TUMOR-NCIH1355-cellline-01-01_PD0325901_Conc2.5nM	0.8791086355440193	0.013817358061189958	0.82
TUMOR-NCIH1355-cellline-01-01_PD0325901_Conc25.0nM	0.8129414618942337	0.05395205267720214	0.73
TUMOR-NCIH1355-cellline-01-01_PD0325901_Conc250.0nM	0.6389268080234224	0.06642515627662389	0.56
TUMOR-NCIH1355-cellline-01-01_PD0325901_Conc2530.0nM	0.46419611328393795	0.08151989332934005	0.4
TUMOR-NCIH1355-cellline-01-01_PD0325901_Conc8.0nM	0.8571300296385915	0.024266473150667864	0.78
TUMOR-NCIH1355-cellline-01-01_PD0325901_Conc80.0nM	0.7379591253581755	0.07605164637082268	0.61
TUMOR-NCIH1355-cellline-01-01_PD0325901_Conc800.0nM	0.5413777552880368	0.06711216182613884	0.47
TUMOR-NCIH1355-cellline-01-01_PD0325901_Conc8000.0nM	0.4083206293564374	0.09901008922565836	0.31
TUMOR-NCIH1355-cellline-01-01_PLX-4720_Conc2.5nM	0.893298067004183	0.022459613274105252	0.86
TUMOR-NCIH1355-cellline-01-01_PLX-4720_Conc25.0nM	0.8974784835585184	0.02100846403830523	0.9079999999999999
TUMOR-NCIH1355-cellline-01-01_PLX-4720_Conc250.0nM	0.8995444125907637	0.028318363029362928	1.00024
TUMOR-NCIH1355-cellline-01-01_PLX-4720_Conc2530.0nM	0.8652155066263276	0.038256012453415165	0.83
TUMOR-NCIH1355-cellline-01-01_PLX-4720_Conc8.0nM	0.8951074896064009	0.0213114651574592	0.89
TUMOR-NCIH1355-cellline-01-01_PLX-4720_Conc80.0nM	0.900114958475041	0.02387441204714643	0.9840000000000001
TUMOR-NCIH1355-cellline-01-01_PLX-4720_Conc800.0nM	0.8888952813339606	0.027891563713166114	1.143
TUMOR-NCIH1355-cellline-01-01_PLX-4720_Conc8000.0nM	0.8308578062346161	0.08302306770395786	0.63
TUMOR-NCIH1355-cellline-01-01_Selumetinib_Conc2.5nM	0.8893237664666008	0.02287076022225516	0.81
TUMOR-NCIH1355-cellline-01-01_Selumetinib_Conc25.0nM	0.8705818164545145	0.01509191441424779	0.77
TUMOR-NCIH1355-cellline-01-01_Selumetinib_Conc250.0nM	0.7786837550890524	0.04603910328145531	0.7
TUMOR-NCIH1355-cellline-01-01_Selumetinib_Conc2530.0nM	0.6030189999955762	0.0674308032092779	0.53
TUMOR-NCIH1355-cellline-01-01_Selumetinib_Conc8.0nM	0.884399215529097	0.02021370349270967	0.84
TUMOR-NCIH1355-cellline-01-01_Selumetinib_Conc80.0nM	0.8371279355728494	0.02188359327889892	0.73
TUMOR-NCIH1355-cellline-01-01_Selumetinib_Conc800.0nM	0.6956695208894675	0.060028669695593555	0.71
TUMOR-NCIH1355-cellline-01-01_Selumetinib_Conc8000.0nM	0.5150486431000636	0.07492445334071533	0.48
TUMOR-NCIH1355-cellline-01-01_Vandetanib_Conc2.5nM	0.8911543353592322	0.024278808074456485	0.915
TUMOR-NCIH1355-cellline-01-01_Vandetanib_Conc25.0nM	0.8875941601618754	0.0246209969864141	0.9309999999999999
TUMOR-NCIH1355-cellline-01-01_Vandetanib_Conc250.0nM	0.8563546632966134	0.02657793410741718	0.919
TUMOR-NCIH1355-cellline-01-01_Vandetanib_Conc2530.0nM	0.6540089022454282	0.06385737579543091	0.6
TUMOR-NCIH1355-cellline-01-01_Vandetanib_Conc8.0nM	0.8902470511903899	0.02432646424983907	0.9994
TUMOR-NCIH1355-cellline-01-01_Vandetanib_Conc80.0nM	0.8792594975517065	0.02533823612480623	0.9916
TUMOR-NCIH1355-cellline-01-01_Vandetanib_Conc800.0nM	0.7988910401453653	0.034739484538320105	0.82
TUMOR-NCIH1355-cellline-01-01_Vandetanib_Conc8000.0nM	0.474612566125525	0.09261259661937753	0.62
TUMOR-NCIH1355-cellline-01-01	0.8915988018471912	0.024241389910211682	1.0
