# Supplementary material for: Mini-batch optimization enables training of ODE models on large-scale datasets
Source: Nat Commun. 2022 Jan 10;13:34. doi: 10.1038/s41467-021-27374-6 (PMC8748893; doi:10.1038/s41467-021-27374-6)
Supplement: Supplementary file 4 — Source data [file 41467_2021_27374_MOESM4_ESM.zip › source_data/drug_response_plots/source_data_cellline_NCIH1573_training.tsv]

	mean	std	measurement
TUMOR-NCIH1573-cellline-01-01_CHIR-265_Conc2.5nM	0.9516834088552137	0.020934072538431957	1.0164
TUMOR-NCIH1573-cellline-01-01_CHIR-265_Conc25.0nM	0.9436963734560138	0.01818153405380402	1.195
TUMOR-NCIH1573-cellline-01-01_CHIR-265_Conc250.0nM	0.857962446214113	0.05952393389378	0.975
TUMOR-NCIH1573-cellline-01-01_CHIR-265_Conc2530.0nM	0.557341099778189	0.10223258317470925	0.7
TUMOR-NCIH1573-cellline-01-01_CHIR-265_Conc8.0nM	0.9498238344456054	0.020124248615524223	1.232
TUMOR-NCIH1573-cellline-01-01_CHIR-265_Conc80.0nM	0.9213160266299099	0.021767793204832228	1.0052
TUMOR-NCIH1573-cellline-01-01_CHIR-265_Conc800.0nM	0.7150557990922195	0.10073721299601877	0.83
TUMOR-NCIH1573-cellline-01-01_CHIR-265_Conc8000.0nM	0.45554356870485274	0.08076668234113928	0.45
TUMOR-NCIH1573-cellline-01-01_Erlotinib_Conc2.5nM	0.9520927547396256	0.02112415283490929	1.139
TUMOR-NCIH1573-cellline-01-01_Erlotinib_Conc25.0nM	0.948175282900149	0.01933249627125802	1.143
TUMOR-NCIH1573-cellline-01-01_Erlotinib_Conc250.0nM	0.9155665219764633	0.02613047463329637	0.89
TUMOR-NCIH1573-cellline-01-01_Erlotinib_Conc2530.0nM	0.792568070407788	0.0908233443997705	0.69
TUMOR-NCIH1573-cellline-01-01_Erlotinib_Conc8.0nM	0.9511971749640725	0.020695805874068194	0.9790000000000001
TUMOR-NCIH1573-cellline-01-01_Erlotinib_Conc80.0nM	0.9388988460508209	0.017506975469103396	1.0069
TUMOR-NCIH1573-cellline-01-01_Erlotinib_Conc800.0nM	0.8608354603984747	0.05939514588968724	0.61
TUMOR-NCIH1573-cellline-01-01_Erlotinib_Conc8000.0nM	0.712026495488763	0.11930667067675685	0.55
TUMOR-NCIH1573-cellline-01-01_Lapatinib_Conc2.5nM	0.9517624639662371	0.021722917912979568	0.956
TUMOR-NCIH1573-cellline-01-01_Lapatinib_Conc25.0nM	0.9505490384452058	0.02168329807747538	0.943
TUMOR-NCIH1573-cellline-01-01_Lapatinib_Conc250.0nM	0.9429630604306712	0.02054842735485911	0.78
TUMOR-NCIH1573-cellline-01-01_Lapatinib_Conc2530.0nM	0.8291740689297583	0.06764995610769875	0.72
TUMOR-NCIH1573-cellline-01-01_Lapatinib_Conc8.0nM	0.9512269126618886	0.021876346499364176	0.9540000000000001
TUMOR-NCIH1573-cellline-01-01_Lapatinib_Conc80.0nM	0.9487572741591261	0.021142134947952838	0.88
TUMOR-NCIH1573-cellline-01-01_Lapatinib_Conc800.0nM	0.9121627746792557	0.03140431888568266	0.73
TUMOR-NCIH1573-cellline-01-01_Lapatinib_Conc8000.0nM	0.7449004531588183	0.10167181749238377	0.63
TUMOR-NCIH1573-cellline-01-01_PD0325901_Conc2.5nM	0.9443012539008249	0.016986353252968597	0.976
TUMOR-NCIH1573-cellline-01-01_PD0325901_Conc25.0nM	0.887779857756505	0.08150745935182413	0.76
TUMOR-NCIH1573-cellline-01-01_PD0325901_Conc250.0nM	0.7443876536256229	0.11761861538755884	0.55
TUMOR-NCIH1573-cellline-01-01_PD0325901_Conc2530.0nM	0.6022541571252812	0.12154459835934103	0.52
TUMOR-NCIH1573-cellline-01-01_PD0325901_Conc8.0nM	0.9256088508668959	0.03540432248782079	0.74
TUMOR-NCIH1573-cellline-01-01_PD0325901_Conc80.0nM	0.8301383753605768	0.10362783135006902	0.76
TUMOR-NCIH1573-cellline-01-01_PD0325901_Conc800.0nM	0.6633093082218788	0.11398441501119265	0.52
TUMOR-NCIH1573-cellline-01-01_PD0325901_Conc8000.0nM	0.5604237052161918	0.13950311876316504	0.41
TUMOR-NCIH1573-cellline-01-01_PLX-4720_Conc2.5nM	0.9547961964480931	0.021037136864865646	0.85
TUMOR-NCIH1573-cellline-01-01_PLX-4720_Conc25.0nM	0.9634263028216299	0.030020872169088393	0.72
TUMOR-NCIH1573-cellline-01-01_PLX-4720_Conc250.0nM	0.9750413465212107	0.04089099388580899	0.88
TUMOR-NCIH1573-cellline-01-01_PLX-4720_Conc2530.0nM	0.9700283827879534	0.05115712452043092	1.169
TUMOR-NCIH1573-cellline-01-01_PLX-4720_Conc8.0nM	0.9582229906327729	0.02342505746313834	1.0212
TUMOR-NCIH1573-cellline-01-01_PLX-4720_Conc80.0nM	0.9692981871432738	0.0362239353818127	0.9944
TUMOR-NCIH1573-cellline-01-01_PLX-4720_Conc800.0nM	0.9780176891838754	0.04828586824959997	1.209
TUMOR-NCIH1573-cellline-01-01_PLX-4720_Conc8000.0nM	0.953090626783873	0.056591181291467126	1.156
TUMOR-NCIH1573-cellline-01-01_Selumetinib_Conc2.5nM	0.9498879305842373	0.018819452621322112	0.9690000000000001
TUMOR-NCIH1573-cellline-01-01_Selumetinib_Conc25.0nM	0.9304334031131966	0.026652215125869582	0.85
TUMOR-NCIH1573-cellline-01-01_Selumetinib_Conc250.0nM	0.8623605655102207	0.07343740344199537	0.79
TUMOR-NCIH1573-cellline-01-01_Selumetinib_Conc2530.0nM	0.712086040530189	0.09520650660087429	0.5
TUMOR-NCIH1573-cellline-01-01_Selumetinib_Conc8.0nM	0.9444403758911172	0.01645381770762568	0.9890000000000001
TUMOR-NCIH1573-cellline-01-01_Selumetinib_Conc80.0nM	0.9029590113673027	0.05349587385639858	0.8
TUMOR-NCIH1573-cellline-01-01_Selumetinib_Conc800.0nM	0.7969819950061968	0.08610585737906205	0.81
TUMOR-NCIH1573-cellline-01-01_Selumetinib_Conc8000.0nM	0.6350163023827509	0.09989882291360248	0.67
TUMOR-NCIH1573-cellline-01-01_Vandetanib_Conc2.5nM	0.9515209181516827	0.020463119417842464	1.121
TUMOR-NCIH1573-cellline-01-01_Vandetanib_Conc25.0nM	0.9461199621253824	0.01762778256382298	0.9890000000000001
TUMOR-NCIH1573-cellline-01-01_Vandetanib_Conc250.0nM	0.9099827027324068	0.02955924156311966	0.922
TUMOR-NCIH1573-cellline-01-01_Vandetanib_Conc2530.0nM	0.7168704826276482	0.0772618355789098	0.75
TUMOR-NCIH1573-cellline-01-01_Vandetanib_Conc8.0nM	0.9499044225314174	0.01934150115258489	0.9
TUMOR-NCIH1573-cellline-01-01_Vandetanib_Conc80.0nM	0.9356448743298564	0.01656504858689087	1.0766
TUMOR-NCIH1573-cellline-01-01_Vandetanib_Conc800.0nM	0.8460862119860563	0.060942149763665035	0.925
TUMOR-NCIH1573-cellline-01-01_Vandetanib_Conc8000.0nM	0.5723556649849502	0.08760877017332372	0.82
TUMOR-NCIH1573-cellline-01-01	0.9524993910959514	0.02132967914433239	1.0
