# Supplementary material for: Mini-batch optimization enables training of ODE models on large-scale datasets
Source: Nat Commun. 2022 Jan 10;13:34. doi: 10.1038/s41467-021-27374-6 (PMC8748893; doi:10.1038/s41467-021-27374-6)
Supplement: Supplementary file 4 — Source data [file 41467_2021_27374_MOESM4_ESM.zip › source_data/drug_response_plots/source_data_cellline_NCIH1650_training.tsv]

	mean	std	measurement
TUMOR-NCIH1650-cellline-01-01_CHIR-265_Conc2.5nM	0.9753330380193033	0.024372591758305157	0.986
TUMOR-NCIH1650-cellline-01-01_CHIR-265_Conc25.0nM	0.9679443485784596	0.02187487265846382	0.986
TUMOR-NCIH1650-cellline-01-01_CHIR-265_Conc250.0nM	0.8899783600523733	0.040461500188682574	0.87
TUMOR-NCIH1650-cellline-01-01_CHIR-265_Conc2530.0nM	0.6335788131550075	0.05832745704612916	0.4
TUMOR-NCIH1650-cellline-01-01_CHIR-265_Conc8.0nM	0.9736258445977212	0.023677281066655665	1.2309999999999999
TUMOR-NCIH1650-cellline-01-01_CHIR-265_Conc80.0nM	0.9474857690785802	0.023960502383930844	1.0856
TUMOR-NCIH1650-cellline-01-01_CHIR-265_Conc800.0nM	0.7665982007729379	0.08085744154770635	0.9420000000000001
TUMOR-NCIH1650-cellline-01-01_CHIR-265_Conc8000.0nM	0.5091196013569759	0.06582102349226507	0.39
TUMOR-NCIH1650-cellline-01-01_Erlotinib_Conc2.5nM	0.9753311922950413	0.02374890673968144	1.151
TUMOR-NCIH1650-cellline-01-01_Erlotinib_Conc25.0nM	0.9697787252088641	0.018751034982049112	0.902
TUMOR-NCIH1650-cellline-01-01_Erlotinib_Conc250.0nM	0.9150724510009164	0.02855343115802583	0.7
TUMOR-NCIH1650-cellline-01-01_Erlotinib_Conc2530.0nM	0.7064460948364389	0.09512699615685569	0.59
TUMOR-NCIH1650-cellline-01-01_Erlotinib_Conc8.0nM	0.9740486659528015	0.02250024405220488	1.11
TUMOR-NCIH1650-cellline-01-01_Erlotinib_Conc80.0nM	0.9557632732371456	0.011352276533789668	0.79
TUMOR-NCIH1650-cellline-01-01_Erlotinib_Conc800.0nM	0.8115887782825381	0.08996469471851348	0.67
TUMOR-NCIH1650-cellline-01-01_Erlotinib_Conc8000.0nM	0.6071595568241047	0.08535579168175222	0.58
TUMOR-NCIH1650-cellline-01-01_Lapatinib_Conc2.5nM	0.9756560185162089	0.024295676338717064	0.988
TUMOR-NCIH1650-cellline-01-01_Lapatinib_Conc25.0nM	0.9735415872247788	0.02343533826036989	0.946
TUMOR-NCIH1650-cellline-01-01_Lapatinib_Conc250.0nM	0.9486666027161659	0.02115248247248403	0.932
TUMOR-NCIH1650-cellline-01-01_Lapatinib_Conc2530.0nM	0.7126152554083024	0.0889184829240031	0.6
TUMOR-NCIH1650-cellline-01-01_Lapatinib_Conc8.0nM	0.9751334561229301	0.02406586429507974	1.208
TUMOR-NCIH1650-cellline-01-01_Lapatinib_Conc80.0nM	0.9684302322837791	0.022071982963299524	0.972
TUMOR-NCIH1650-cellline-01-01_Lapatinib_Conc800.0nM	0.8442915590445657	0.07426602136241818	0.75
TUMOR-NCIH1650-cellline-01-01_Lapatinib_Conc8000.0nM	0.5952823610699431	0.10021245073478328	0.45
TUMOR-NCIH1650-cellline-01-01_PD0325901_Conc2.5nM	0.9680345458143241	0.02783291120350225	0.9790000000000001
TUMOR-NCIH1650-cellline-01-01_PD0325901_Conc25.0nM	0.9330581503250602	0.03750772480663231	1.0911
TUMOR-NCIH1650-cellline-01-01_PD0325901_Conc250.0nM	0.8367371141429827	0.07021103502051865	0.9963
TUMOR-NCIH1650-cellline-01-01_PD0325901_Conc2530.0nM	0.7410484240447704	0.11222923858622298	0.929
TUMOR-NCIH1650-cellline-01-01_PD0325901_Conc8.0nM	0.9558296831888873	0.032779636089875386	1.256
TUMOR-NCIH1650-cellline-01-01_PD0325901_Conc80.0nM	0.8925372230995237	0.051701847416002096	0.9420000000000001
TUMOR-NCIH1650-cellline-01-01_PD0325901_Conc800.0nM	0.7849751945070851	0.09001076768346603	1.0209
TUMOR-NCIH1650-cellline-01-01_PD0325901_Conc8000.0nM	0.6918369991256685	0.1407457708965877	0.9
TUMOR-NCIH1650-cellline-01-01_PLX-4720_Conc2.5nM	0.976347760789284	0.02514903918023433	0.925
TUMOR-NCIH1650-cellline-01-01_PLX-4720_Conc25.0nM	0.9785632750176851	0.029803189846980545	0.943
TUMOR-NCIH1650-cellline-01-01_PLX-4720_Conc250.0nM	0.979857320644056	0.03884241815186967	1.0899
TUMOR-NCIH1650-cellline-01-01_PLX-4720_Conc2530.0nM	0.9667120226490244	0.04067682905784994	0.74
TUMOR-NCIH1650-cellline-01-01_PLX-4720_Conc8.0nM	0.9770805235850416	0.026595865024140332	0.988
TUMOR-NCIH1650-cellline-01-01_PLX-4720_Conc80.0nM	0.9803810981265733	0.0347802635767772	0.948
TUMOR-NCIH1650-cellline-01-01_PLX-4720_Conc800.0nM	0.9741599848586346	0.04057630358479261	1.0293
TUMOR-NCIH1650-cellline-01-01_PLX-4720_Conc8000.0nM	0.9604285525716293	0.04192384356202669	0.78
TUMOR-NCIH1650-cellline-01-01_Selumetinib_Conc2.5nM	0.9743731199255461	0.024014167187492424	0.82
TUMOR-NCIH1650-cellline-01-01_Selumetinib_Conc25.0nM	0.9627250816568196	0.02362503980841699	0.85
TUMOR-NCIH1650-cellline-01-01_Selumetinib_Conc250.0nM	0.9145176213358399	0.03721581379310194	1.0084
TUMOR-NCIH1650-cellline-01-01_Selumetinib_Conc2530.0nM	0.8180807751311917	0.06808607521674734	0.9971
TUMOR-NCIH1650-cellline-01-01_Selumetinib_Conc8.0nM	0.9711444249556594	0.02351604195615315	1.0069
TUMOR-NCIH1650-cellline-01-01_Selumetinib_Conc80.0nM	0.944614958773254	0.027386747327734953	1.0403
TUMOR-NCIH1650-cellline-01-01_Selumetinib_Conc800.0nM	0.869365235101397	0.051602567826467015	1.0834
TUMOR-NCIH1650-cellline-01-01_Selumetinib_Conc8000.0nM	0.7653275624963318	0.0872277680629979	0.932
TUMOR-NCIH1650-cellline-01-01_Vandetanib_Conc2.5nM	0.9736586826059357	0.021669245390087757	0.85
TUMOR-NCIH1650-cellline-01-01_Vandetanib_Conc25.0nM	0.9592619218552161	0.015419332987542007	0.88
TUMOR-NCIH1650-cellline-01-01_Vandetanib_Conc250.0nM	0.8835334341557868	0.05222133292937644	0.73
TUMOR-NCIH1650-cellline-01-01_Vandetanib_Conc2530.0nM	0.6134442472163576	0.10208207402862518	0.37
TUMOR-NCIH1650-cellline-01-01_Vandetanib_Conc8.0nM	0.9694728172516168	0.017923239269414668	0.84
TUMOR-NCIH1650-cellline-01-01_Vandetanib_Conc80.0nM	0.9349031263624703	0.02767750620430325	0.83
TUMOR-NCIH1650-cellline-01-01_Vandetanib_Conc800.0nM	0.7696254309419974	0.09353503881720071	0.55
TUMOR-NCIH1650-cellline-01-01_Vandetanib_Conc8000.0nM	0.4781897644347781	0.09794295730300426	0.33
TUMOR-NCIH1650-cellline-01-01	0.9759354208840474	0.02438429152521012	1.0
