# Supplementary material for: Mini-batch optimization enables training of ODE models on large-scale datasets
Source: Nat Commun. 2022 Jan 10;13:34. doi: 10.1038/s41467-021-27374-6 (PMC8748893; doi:10.1038/s41467-021-27374-6)
Supplement: Supplementary file 4 — Source data [file 41467_2021_27374_MOESM4_ESM.zip › source_data/drug_response_plots/source_data_cellline_NCIH1666_training.tsv]

	mean	std	measurement
TUMOR-NCIH1666-cellline-01-01_CHIR-265_Conc2.5nM	0.7215248867949912	0.031344670609250946	1.239
TUMOR-NCIH1666-cellline-01-01_CHIR-265_Conc25.0nM	0.7126070626220404	0.029298977821922784	1.281
TUMOR-NCIH1666-cellline-01-01_CHIR-265_Conc250.0nM	0.6294945065744773	0.048774852266667244	0.67
TUMOR-NCIH1666-cellline-01-01_CHIR-265_Conc2530.0nM	0.3673700801241372	0.1095922464343546	0.35
TUMOR-NCIH1666-cellline-01-01_CHIR-265_Conc8.0nM	0.7192719020311262	0.030734520690363806	1.123
TUMOR-NCIH1666-cellline-01-01_CHIR-265_Conc80.0nM	0.6895696617840137	0.027583553530314858	1.128
TUMOR-NCIH1666-cellline-01-01_CHIR-265_Conc800.0nM	0.5289116863616251	0.08733399949884109	0.39
TUMOR-NCIH1666-cellline-01-01_CHIR-265_Conc8000.0nM	0.29620441800851727	0.12347273943106547	0.24
TUMOR-NCIH1666-cellline-01-01_Erlotinib_Conc2.5nM	0.722353742630524	0.03134666131471307	0.81
TUMOR-NCIH1666-cellline-01-01_Erlotinib_Conc25.0nM	0.7192898460517178	0.03020034347530645	0.85
TUMOR-NCIH1666-cellline-01-01_Erlotinib_Conc250.0nM	0.6737994844999613	0.047511369305449025	0.36
TUMOR-NCIH1666-cellline-01-01_Erlotinib_Conc2530.0nM	0.5344292182001878	0.07312836381673053	0.2
TUMOR-NCIH1666-cellline-01-01_Erlotinib_Conc8.0nM	0.721682434813814	0.031032762245709635	1.0258
TUMOR-NCIH1666-cellline-01-01_Erlotinib_Conc80.0nM	0.6988060325566887	0.03719871320377603	0.9059999999999999
TUMOR-NCIH1666-cellline-01-01_Erlotinib_Conc800.0nM	0.6126607462669676	0.0598781227400663	0.29
TUMOR-NCIH1666-cellline-01-01_Erlotinib_Conc8000.0nM	0.4524827908941692	0.09504706817690925	0.22
TUMOR-NCIH1666-cellline-01-01_Lapatinib_Conc2.5nM	0.7225413388019302	0.03150710909150193	0.98
TUMOR-NCIH1666-cellline-01-01_Lapatinib_Conc25.0nM	0.7216842987498321	0.03152652654660988	0.919
TUMOR-NCIH1666-cellline-01-01_Lapatinib_Conc250.0nM	0.7127609448051426	0.03138130302892412	0.59
TUMOR-NCIH1666-cellline-01-01_Lapatinib_Conc2530.0nM	0.5836064988818868	0.081723750704417	0.2
TUMOR-NCIH1666-cellline-01-01_Lapatinib_Conc8.0nM	0.722325896314737	0.03151306842267118	1.0874
TUMOR-NCIH1666-cellline-01-01_Lapatinib_Conc80.0nM	0.7196710802238954	0.03154071059925727	1.037
TUMOR-NCIH1666-cellline-01-01_Lapatinib_Conc800.0nM	0.6658205209715702	0.050505008219151645	0.3
TUMOR-NCIH1666-cellline-01-01_Lapatinib_Conc8000.0nM	0.49550611563694325	0.09818214691307008	0.04
TUMOR-NCIH1666-cellline-01-01_PD0325901_Conc2.5nM	0.7157086598023832	0.02681887568840226	0.62
TUMOR-NCIH1666-cellline-01-01_PD0325901_Conc25.0nM	0.6825361711025594	0.034057114245969376	0.56
TUMOR-NCIH1666-cellline-01-01_PD0325901_Conc250.0nM	0.61027792211653	0.06506192544041091	0.25
TUMOR-NCIH1666-cellline-01-01_PD0325901_Conc2530.0nM	0.5413999997272884	0.09468208898491053	0.09
TUMOR-NCIH1666-cellline-01-01_PD0325901_Conc8.0nM	0.70397238351014	0.026733494355824054	0.69
TUMOR-NCIH1666-cellline-01-01_PD0325901_Conc80.0nM	0.6515101073425972	0.04527492805218907	0.35
TUMOR-NCIH1666-cellline-01-01_PD0325901_Conc800.0nM	0.566861587938942	0.08696323447354704	0.15
TUMOR-NCIH1666-cellline-01-01_PD0325901_Conc8000.0nM	0.5222907862673758	0.09602277170371086	0.04
TUMOR-NCIH1666-cellline-01-01_PLX-4720_Conc2.5nM	0.7246028943329503	0.03276463642571402	0.9079999999999999
TUMOR-NCIH1666-cellline-01-01_PLX-4720_Conc25.0nM	0.7312168829042047	0.03949455183615904	1.094
TUMOR-NCIH1666-cellline-01-01_PLX-4720_Conc250.0nM	0.7382666040941059	0.0479359121733336	0.88
TUMOR-NCIH1666-cellline-01-01_PLX-4720_Conc2530.0nM	0.7120795375297856	0.03208788356154338	0.81
TUMOR-NCIH1666-cellline-01-01_PLX-4720_Conc8.0nM	0.7270776171765886	0.03500523562168498	0.9279999999999999
TUMOR-NCIH1666-cellline-01-01_PLX-4720_Conc80.0nM	0.7365141934567456	0.045752123789383245	0.907
TUMOR-NCIH1666-cellline-01-01_PLX-4720_Conc800.0nM	0.7302713108681298	0.03998053351293946	0.84
TUMOR-NCIH1666-cellline-01-01_PLX-4720_Conc8000.0nM	0.6872277908930811	0.054835738117530994	0.69
TUMOR-NCIH1666-cellline-01-01_Selumetinib_Conc2.5nM	0.7215472928261975	0.031236794129754338	0.65
TUMOR-NCIH1666-cellline-01-01_Selumetinib_Conc25.0nM	0.7126211084473939	0.029794955808462253	0.66
TUMOR-NCIH1666-cellline-01-01_Selumetinib_Conc250.0nM	0.6662227731704966	0.0369983684624814	0.52
TUMOR-NCIH1666-cellline-01-01_Selumetinib_Conc2530.0nM	0.5684568738778231	0.0763973565185046	0.28
TUMOR-NCIH1666-cellline-01-01_Selumetinib_Conc8.0nM	0.7191869841656136	0.030759334379253215	0.8
TUMOR-NCIH1666-cellline-01-01_Selumetinib_Conc80.0nM	0.6964563843909768	0.029616977766687244	0.71
TUMOR-NCIH1666-cellline-01-01_Selumetinib_Conc800.0nM	0.6209606787925205	0.05324438167889715	0.4
TUMOR-NCIH1666-cellline-01-01_Selumetinib_Conc8000.0nM	0.5123871235538193	0.09488047509338612	0.32
TUMOR-NCIH1666-cellline-01-01_Vandetanib_Conc2.5nM	0.7208572584788128	0.030244795127871277	0.44
TUMOR-NCIH1666-cellline-01-01_Vandetanib_Conc25.0nM	0.7092104580883603	0.027840650150477222	0.75
TUMOR-NCIH1666-cellline-01-01_Vandetanib_Conc250.0nM	0.6598626580965223	0.043909036296093454	0.74
TUMOR-NCIH1666-cellline-01-01_Vandetanib_Conc2530.0nM	0.45237119206343834	0.09659356099956673	0.33
TUMOR-NCIH1666-cellline-01-01_Vandetanib_Conc8.0nM	0.7173288740927658	0.028529657186217902	0.7
TUMOR-NCIH1666-cellline-01-01_Vandetanib_Conc80.0nM	0.6925639831768914	0.03370046492515732	0.77
TUMOR-NCIH1666-cellline-01-01_Vandetanib_Conc800.0nM	0.5814615079078304	0.07901341431429229	0.37
TUMOR-NCIH1666-cellline-01-01_Vandetanib_Conc8000.0nM	0.3333158362011703	0.13244826306863555	0.31
TUMOR-NCIH1666-cellline-01-01	0.7226575770386493	0.0314944422598956	1.0
