# Supplementary material for: Mini-batch optimization enables training of ODE models on large-scale datasets
Source: Nat Commun. 2022 Jan 10;13:34. doi: 10.1038/s41467-021-27374-6 (PMC8748893; doi:10.1038/s41467-021-27374-6)
Supplement: Supplementary file 4 — Source data [file 41467_2021_27374_MOESM4_ESM.zip › source_data/drug_response_plots/source_data_cellline_NCIH1693_training.tsv]

	mean	std	measurement
TUMOR-NCIH1693-cellline-01-01_CHIR-265_Conc2.5nM	0.9329144655430783	0.04048083750613741	1.27
TUMOR-NCIH1693-cellline-01-01_CHIR-265_Conc25.0nM	0.9193568436028468	0.03109910954276225	1.0791
TUMOR-NCIH1693-cellline-01-01_CHIR-265_Conc250.0nM	0.8263340747196647	0.04930887426454784	1.0087
TUMOR-NCIH1693-cellline-01-01_CHIR-265_Conc2530.0nM	0.680471319930701	0.13787468490663832	0.78
TUMOR-NCIH1693-cellline-01-01_CHIR-265_Conc8.0nM	0.9299132782914938	0.03823428909530238	1.0345
TUMOR-NCIH1693-cellline-01-01_CHIR-265_Conc80.0nM	0.8845079369008768	0.029607388883937213	0.82
TUMOR-NCIH1693-cellline-01-01_CHIR-265_Conc800.0nM	0.7544429057056726	0.08055470920753055	0.59
TUMOR-NCIH1693-cellline-01-01_CHIR-265_Conc8000.0nM	0.6241063770531119	0.183299212121879	0.45
TUMOR-NCIH1693-cellline-01-01_Erlotinib_Conc2.5nM	0.9334460020046367	0.04064909320487919	1.0751
TUMOR-NCIH1693-cellline-01-01_Erlotinib_Conc25.0nM	0.9276834176774743	0.037386828250187853	1.042
TUMOR-NCIH1693-cellline-01-01_Erlotinib_Conc250.0nM	0.8748579808540015	0.028083022677491763	0.71
TUMOR-NCIH1693-cellline-01-01_Erlotinib_Conc2530.0nM	0.756442657924941	0.0651692269626759	0.55
TUMOR-NCIH1693-cellline-01-01_Erlotinib_Conc8.0nM	0.9321102978054819	0.03965789776504372	0.929
TUMOR-NCIH1693-cellline-01-01_Erlotinib_Conc80.0nM	0.914450942808334	0.03175553819502111	0.934
TUMOR-NCIH1693-cellline-01-01_Erlotinib_Conc800.0nM	0.8175164674302241	0.03613635803632897	0.7
TUMOR-NCIH1693-cellline-01-01_Erlotinib_Conc8000.0nM	0.7013116097314845	0.08849108595057416	0.53
TUMOR-NCIH1693-cellline-01-01_Lapatinib_Conc2.5nM	0.9317713215708627	0.03964483638610475	0.983
TUMOR-NCIH1693-cellline-01-01_Lapatinib_Conc25.0nM	0.9267154286161764	0.04098217844516287	1.0861
TUMOR-NCIH1693-cellline-01-01_Lapatinib_Conc250.0nM	0.8994688091304033	0.03753881867515409	0.82
TUMOR-NCIH1693-cellline-01-01_Lapatinib_Conc2530.0nM	0.7016308470860532	0.09970239050082025	0.77
TUMOR-NCIH1693-cellline-01-01_Lapatinib_Conc8.0nM	0.9301753327845436	0.0397327371088503	0.9938
TUMOR-NCIH1693-cellline-01-01_Lapatinib_Conc80.0nM	0.9189767294546061	0.04187833461931647	0.97
TUMOR-NCIH1693-cellline-01-01_Lapatinib_Conc800.0nM	0.8223431071121625	0.03878847701298227	0.84
TUMOR-NCIH1693-cellline-01-01_Lapatinib_Conc8000.0nM	0.6246625243287217	0.11876496617345826	0.49
TUMOR-NCIH1693-cellline-01-01_PD0325901_Conc2.5nM	0.9300285308563214	0.04063533269141091	1.0107
TUMOR-NCIH1693-cellline-01-01_PD0325901_Conc25.0nM	0.9038220716159501	0.035416671230160304	0.951
TUMOR-NCIH1693-cellline-01-01_PD0325901_Conc250.0nM	0.8145872238187046	0.07264359117987694	0.66
TUMOR-NCIH1693-cellline-01-01_PD0325901_Conc2530.0nM	0.7018558759384056	0.14819150643137954	0.71
TUMOR-NCIH1693-cellline-01-01_PD0325901_Conc8.0nM	0.9221795159429662	0.039436101221498696	0.966
TUMOR-NCIH1693-cellline-01-01_PD0325901_Conc80.0nM	0.8609542101133141	0.050535939127749244	0.71
TUMOR-NCIH1693-cellline-01-01_PD0325901_Conc800.0nM	0.7585719072305588	0.09383905078771801	0.59
TUMOR-NCIH1693-cellline-01-01_PD0325901_Conc8000.0nM	0.6657397612454778	0.191258920196207	0.59
TUMOR-NCIH1693-cellline-01-01_PLX-4720_Conc2.5nM	0.9346221433139599	0.04167636218589654	0.925
TUMOR-NCIH1693-cellline-01-01_PLX-4720_Conc25.0nM	0.9372689443550553	0.045033172506961365	1.0801
TUMOR-NCIH1693-cellline-01-01_PLX-4720_Conc250.0nM	0.9399663967302827	0.05000305979838104	0.9903
TUMOR-NCIH1693-cellline-01-01_PLX-4720_Conc2530.0nM	0.9266113010508649	0.044447010016072215	1.0702
TUMOR-NCIH1693-cellline-01-01_PLX-4720_Conc8.0nM	0.9355038207193846	0.04268677376767574	0.86
TUMOR-NCIH1693-cellline-01-01_PLX-4720_Conc80.0nM	0.9395582961043335	0.04848801356822814	0.912
TUMOR-NCIH1693-cellline-01-01_PLX-4720_Conc800.0nM	0.9357237726864749	0.04784580233560649	1.0601
TUMOR-NCIH1693-cellline-01-01_PLX-4720_Conc8000.0nM	0.9140121102463299	0.044649500423487636	0.9540000000000001
TUMOR-NCIH1693-cellline-01-01_Selumetinib_Conc2.5nM	0.9330870293235487	0.040790432468303266	0.83
TUMOR-NCIH1693-cellline-01-01_Selumetinib_Conc25.0nM	0.9245466962517037	0.03656369651276367	0.78
TUMOR-NCIH1693-cellline-01-01_Selumetinib_Conc250.0nM	0.8716567243447677	0.03984412469563126	0.71
TUMOR-NCIH1693-cellline-01-01_Selumetinib_Conc2530.0nM	0.7806385802585684	0.0800160888218092	0.83
TUMOR-NCIH1693-cellline-01-01_Selumetinib_Conc8.0nM	0.9309359925597809	0.03976144712523278	1.158
TUMOR-NCIH1693-cellline-01-01_Selumetinib_Conc80.0nM	0.906752919035867	0.029255577865503025	1.0593
TUMOR-NCIH1693-cellline-01-01_Selumetinib_Conc800.0nM	0.8292469204689755	0.06411786158547716	0.909
TUMOR-NCIH1693-cellline-01-01_Selumetinib_Conc8000.0nM	0.7186137204162898	0.11111838612522607	0.8
TUMOR-NCIH1693-cellline-01-01_Vandetanib_Conc2.5nM	0.932350998733592	0.040164478752389696	0.958
TUMOR-NCIH1693-cellline-01-01_Vandetanib_Conc25.0nM	0.9237443807049637	0.03652133643944796	0.85
TUMOR-NCIH1693-cellline-01-01_Vandetanib_Conc250.0nM	0.8594948340066819	0.02850974926590952	0.912
TUMOR-NCIH1693-cellline-01-01_Vandetanib_Conc2530.0nM	0.7088230017479601	0.1034434172470827	0.55
TUMOR-NCIH1693-cellline-01-01_Vandetanib_Conc8.0nM	0.9297910500015995	0.03879825978623276	0.86
TUMOR-NCIH1693-cellline-01-01_Vandetanib_Conc80.0nM	0.9069566422662895	0.031554082704012006	0.919
TUMOR-NCIH1693-cellline-01-01_Vandetanib_Conc800.0nM	0.7808296040234446	0.06597685772851421	0.64
TUMOR-NCIH1693-cellline-01-01_Vandetanib_Conc8000.0nM	0.6287231169742338	0.14124940828445212	0.37
TUMOR-NCIH1693-cellline-01-01	0.9340433020237693	0.04121067364117416	1.0
