# Supplementary material for: Mini-batch optimization enables training of ODE models on large-scale datasets
Source: Nat Commun. 2022 Jan 10;13:34. doi: 10.1038/s41467-021-27374-6 (PMC8748893; doi:10.1038/s41467-021-27374-6)
Supplement: Supplementary file 4 — Source data [file 41467_2021_27374_MOESM4_ESM.zip › source_data/drug_response_plots/source_data_cellline_NCIH1694_training.tsv]

	mean	std	measurement
TUMOR-NCIH1694-cellline-01-01_CHIR-265_Conc2.5nM	1.0508609740168158	0.037306569722227574	0.79
TUMOR-NCIH1694-cellline-01-01_CHIR-265_Conc25.0nM	1.0481346133595353	0.03612265847221922	0.84
TUMOR-NCIH1694-cellline-01-01_CHIR-265_Conc250.0nM	1.0306327497296965	0.039529355561385156	1.0273
TUMOR-NCIH1694-cellline-01-01_CHIR-265_Conc2530.0nM	0.9038307855279536	0.12426255483303074	0.75
TUMOR-NCIH1694-cellline-01-01_CHIR-265_Conc8.0nM	1.0504084807662177	0.03698847079946407	1.0647
TUMOR-NCIH1694-cellline-01-01_CHIR-265_Conc80.0nM	1.0413175960576284	0.033210948595256314	1.0625
TUMOR-NCIH1694-cellline-01-01_CHIR-265_Conc800.0nM	0.9883257532430664	0.05052540330488839	0.88
TUMOR-NCIH1694-cellline-01-01_CHIR-265_Conc8000.0nM	0.8234667091759604	0.18201714263752566	0.47
TUMOR-NCIH1694-cellline-01-01_Erlotinib_Conc2.5nM	1.0509837426713784	0.037462207495343854	1.227
TUMOR-NCIH1694-cellline-01-01_Erlotinib_Conc25.0nM	1.050386888806933	0.037470266275384766	0.982
TUMOR-NCIH1694-cellline-01-01_Erlotinib_Conc250.0nM	1.0420190184057403	0.03400966363199763	1.265
TUMOR-NCIH1694-cellline-01-01_Erlotinib_Conc2530.0nM	0.9924911015231354	0.03197963163865173	1.0602
TUMOR-NCIH1694-cellline-01-01_Erlotinib_Conc8.0nM	1.050837886487805	0.03748097558939732	0.79
TUMOR-NCIH1694-cellline-01-01_Erlotinib_Conc80.0nM	1.0482115772546812	0.0362127084535247	1.395
TUMOR-NCIH1694-cellline-01-01_Erlotinib_Conc800.0nM	1.02837148243252	0.030563182946545118	1.193
TUMOR-NCIH1694-cellline-01-01_Erlotinib_Conc8000.0nM	0.9577701728258049	0.07825700066618833	1.112
TUMOR-NCIH1694-cellline-01-01_Lapatinib_Conc2.5nM	1.0510442382760927	0.03742113128463114	0.9
TUMOR-NCIH1694-cellline-01-01_Lapatinib_Conc25.0nM	1.0542657180615929	0.03740782976458906	1.2770000000000001
TUMOR-NCIH1694-cellline-01-01_Lapatinib_Conc250.0nM	1.0581585897575105	0.03892469558361498	0.8
TUMOR-NCIH1694-cellline-01-01_Lapatinib_Conc2530.0nM	0.9604768291299408	0.09008530621020332	0.72
TUMOR-NCIH1694-cellline-01-01_Lapatinib_Conc8.0nM	1.0513205495538973	0.03727357159954729	1.439
TUMOR-NCIH1694-cellline-01-01_Lapatinib_Conc80.0nM	1.0568456773070936	0.03861276395031508	1.359
TUMOR-NCIH1694-cellline-01-01_Lapatinib_Conc800.0nM	1.0430390296765677	0.035468269834292056	1.2690000000000001
TUMOR-NCIH1694-cellline-01-01_Lapatinib_Conc8000.0nM	0.8911621045262217	0.16139891316309157	0.927
TUMOR-NCIH1694-cellline-01-01_PD0325901_Conc2.5nM	1.0497577482726157	0.03492613262000925	0.76
TUMOR-NCIH1694-cellline-01-01_PD0325901_Conc25.0nM	1.0373420994126739	0.03867887224265035	1.0443
TUMOR-NCIH1694-cellline-01-01_PD0325901_Conc250.0nM	0.9979610750946847	0.050925106637663926	1.15
TUMOR-NCIH1694-cellline-01-01_PD0325901_Conc2530.0nM	0.8793930820518044	0.12008754903068057	0.955
TUMOR-NCIH1694-cellline-01-01_PD0325901_Conc8.0nM	1.0465179628280992	0.03169522354054845	0.83
TUMOR-NCIH1694-cellline-01-01_PD0325901_Conc80.0nM	1.024769690158413	0.04910222275279885	1.0315
TUMOR-NCIH1694-cellline-01-01_PD0325901_Conc800.0nM	0.9463422870160715	0.06793732215792717	0.982
TUMOR-NCIH1694-cellline-01-01_PD0325901_Conc8000.0nM	0.8170098584192408	0.17741928895819906	1.123
TUMOR-NCIH1694-cellline-01-01_PLX-4720_Conc2.5nM	1.0606968166900033	0.025088430855255642	1.138
TUMOR-NCIH1694-cellline-01-01_PLX-4720_Conc25.0nM	1.0840271254490232	0.05625064022632838	1.196
TUMOR-NCIH1694-cellline-01-01_PLX-4720_Conc250.0nM	1.0982916313083693	0.07487164017543763	1.125
TUMOR-NCIH1694-cellline-01-01_PLX-4720_Conc2530.0nM	1.0932538298097956	0.08934679584660168	1.121
TUMOR-NCIH1694-cellline-01-01_PLX-4720_Conc8.0nM	1.0733007886523076	0.03881848634966416	1.145
TUMOR-NCIH1694-cellline-01-01_PLX-4720_Conc80.0nM	1.091849263767239	0.06496779564564732	0.9620000000000001
TUMOR-NCIH1694-cellline-01-01_PLX-4720_Conc800.0nM	1.1005981621744634	0.08546401961931283	0.97
TUMOR-NCIH1694-cellline-01-01_PLX-4720_Conc8000.0nM	1.0814927714621065	0.08045120416626285	1.0372
TUMOR-NCIH1694-cellline-01-01_Selumetinib_Conc2.5nM	1.050264233106995	0.03633174200952457	0.83
TUMOR-NCIH1694-cellline-01-01_Selumetinib_Conc25.0nM	1.0446851746220667	0.030800148579142133	1.2930000000000001
TUMOR-NCIH1694-cellline-01-01_Selumetinib_Conc250.0nM	1.0286336129930533	0.039403608540460384	0.82
TUMOR-NCIH1694-cellline-01-01_Selumetinib_Conc2530.0nM	0.9798499884560787	0.05798702505828855	1.0115
TUMOR-NCIH1694-cellline-01-01_Selumetinib_Conc8.0nM	1.0486537628749972	0.03426565486191352	1.268
TUMOR-NCIH1694-cellline-01-01_Selumetinib_Conc80.0nM	1.0377677049148077	0.03133251462828747	0.986
TUMOR-NCIH1694-cellline-01-01_Selumetinib_Conc800.0nM	1.0112358956303953	0.050187886319315	1.0672
TUMOR-NCIH1694-cellline-01-01_Selumetinib_Conc8000.0nM	0.9344896893484623	0.07734335171792624	1.25
TUMOR-NCIH1694-cellline-01-01_Vandetanib_Conc2.5nM	1.0508178385148554	0.03742069027118709	0.9229999999999999
TUMOR-NCIH1694-cellline-01-01_Vandetanib_Conc25.0nM	1.0488476453162525	0.03683380272844691	0.89
TUMOR-NCIH1694-cellline-01-01_Vandetanib_Conc250.0nM	1.035191483597136	0.03518640716615874	0.88
TUMOR-NCIH1694-cellline-01-01_Vandetanib_Conc2530.0nM	0.9579678511231297	0.04165741017259757	0.84
TUMOR-NCIH1694-cellline-01-01_Vandetanib_Conc8.0nM	1.0503037715624455	0.03729814561872842	0.84
TUMOR-NCIH1694-cellline-01-01_Vandetanib_Conc80.0nM	1.0446838706837758	0.03553103872436967	1.0855
TUMOR-NCIH1694-cellline-01-01_Vandetanib_Conc800.0nM	1.0158157101234178	0.043276945144133806	1.0404
TUMOR-NCIH1694-cellline-01-01_Vandetanib_Conc8000.0nM	0.8815176547449444	0.07797509807559838	1.193
TUMOR-NCIH1694-cellline-01-01	1.051052495882005	0.037453766005826214	1.0
