# Supplementary material for: Mini-batch optimization enables training of ODE models on large-scale datasets
Source: Nat Commun. 2022 Jan 10;13:34. doi: 10.1038/s41467-021-27374-6 (PMC8748893; doi:10.1038/s41467-021-27374-6)
Supplement: Supplementary file 4 — Source data [file 41467_2021_27374_MOESM4_ESM.zip › source_data/drug_response_plots/source_data_cellline_NCIH1703_training.tsv]

	mean	std	measurement
TUMOR-NCIH1703-cellline-01-01_Erlotinib_Conc2.5nM	1.0398285157071574	0.01644567347585713	1.229
TUMOR-NCIH1703-cellline-01-01_Erlotinib_Conc25.0nM	1.0371255184858559	0.015500465837296005	1.127
TUMOR-NCIH1703-cellline-01-01_Erlotinib_Conc250.0nM	1.0048366050660094	0.039417741843782085	0.932
TUMOR-NCIH1703-cellline-01-01_Erlotinib_Conc2530.0nM	0.9273161650310902	0.0931276253806774	0.77
TUMOR-NCIH1703-cellline-01-01_Erlotinib_Conc8.0nM	1.0391663355628267	0.016052350207406266	1.2570000000000001
TUMOR-NCIH1703-cellline-01-01_Erlotinib_Conc80.0nM	1.0218475231977742	0.018093544428305807	1.0302
TUMOR-NCIH1703-cellline-01-01_Erlotinib_Conc800.0nM	0.9817299859461303	0.05082802232477183	0.932
TUMOR-NCIH1703-cellline-01-01_Erlotinib_Conc8000.0nM	0.8558171757817341	0.12650720757613398	0.8
TUMOR-NCIH1703-cellline-01-01_Lapatinib_Conc2.5nM	1.0400947765059625	0.01662189784091826	1.249
TUMOR-NCIH1703-cellline-01-01_Lapatinib_Conc25.0nM	1.0397955076443706	0.016308580765732716	1.2570000000000001
TUMOR-NCIH1703-cellline-01-01_Lapatinib_Conc250.0nM	1.035207864923246	0.016157328112512588	1.0911
TUMOR-NCIH1703-cellline-01-01_Lapatinib_Conc2530.0nM	0.94502238059015	0.06851858329356499	0.84
TUMOR-NCIH1703-cellline-01-01_Lapatinib_Conc8.0nM	1.0400201797796684	0.01653734469509194	1.431
TUMOR-NCIH1703-cellline-01-01_Lapatinib_Conc80.0nM	1.039036401923738	0.015910056619560298	1.172
TUMOR-NCIH1703-cellline-01-01_Lapatinib_Conc800.0nM	1.0048668966852472	0.04056068603306279	1.104
TUMOR-NCIH1703-cellline-01-01_Lapatinib_Conc8000.0nM	0.8773848228864223	0.09238420003788024	0.932
TUMOR-NCIH1703-cellline-01-01_PD0325901_Conc2.5nM	1.034852075763997	0.019118533210749133	1.321
TUMOR-NCIH1703-cellline-01-01_PD0325901_Conc25.0nM	1.0084009268650045	0.036218821937763185	1.0416
TUMOR-NCIH1703-cellline-01-01_PD0325901_Conc250.0nM	0.8711513528748072	0.09543243255285862	0.87
TUMOR-NCIH1703-cellline-01-01_PD0325901_Conc2530.0nM	0.670642046220694	0.14082051596532333	0.67
TUMOR-NCIH1703-cellline-01-01_PD0325901_Conc8.0nM	1.0264538031741586	0.02546985662020594	1.234
TUMOR-NCIH1703-cellline-01-01_PD0325901_Conc80.0nM	0.9590632832201405	0.060937707118095485	1.0182
TUMOR-NCIH1703-cellline-01-01_PD0325901_Conc800.0nM	0.7639652118049549	0.10873344411324717	1.0748
TUMOR-NCIH1703-cellline-01-01_PD0325901_Conc8000.0nM	0.602744005130591	0.16073117859158076	0.61
TUMOR-NCIH1703-cellline-01-01_PLX-4720_Conc2.5nM	1.0402769257915825	0.01666375726590101	0.88
TUMOR-NCIH1703-cellline-01-01_PLX-4720_Conc25.0nM	1.040861516912822	0.016948579730113014	0.8
TUMOR-NCIH1703-cellline-01-01_PLX-4720_Conc250.0nM	1.0407621371037568	0.018898646575238546	1.0237
TUMOR-NCIH1703-cellline-01-01_PLX-4720_Conc2530.0nM	1.0282636785149437	0.03327800621627223	0.8
TUMOR-NCIH1703-cellline-01-01_PLX-4720_Conc8.0nM	1.0404716908546743	0.016730824813747276	0.904
TUMOR-NCIH1703-cellline-01-01_PLX-4720_Conc80.0nM	1.0413164377436326	0.017491095331533882	0.79
TUMOR-NCIH1703-cellline-01-01_PLX-4720_Conc800.0nM	1.0370256106913245	0.02412900088346607	1.165
TUMOR-NCIH1703-cellline-01-01_PLX-4720_Conc8000.0nM	1.013155373414191	0.04649251100969384	0.82
TUMOR-NCIH1703-cellline-01-01_Selumetinib_Conc2.5nM	1.0390209362927163	0.016322870885380796	1.167
TUMOR-NCIH1703-cellline-01-01_Selumetinib_Conc25.0nM	1.0299385706044664	0.015831992587991926	1.0557
TUMOR-NCIH1703-cellline-01-01_Selumetinib_Conc250.0nM	0.9757164263684028	0.03705321811327766	1.217
TUMOR-NCIH1703-cellline-01-01_Selumetinib_Conc2530.0nM	0.8245540205551535	0.1028141009719967	1.0722
TUMOR-NCIH1703-cellline-01-01_Selumetinib_Conc8.0nM	1.0366529153739084	0.015819102765001394	1.0619
TUMOR-NCIH1703-cellline-01-01_Selumetinib_Conc80.0nM	1.0122701328989496	0.021241284268904	0.7
TUMOR-NCIH1703-cellline-01-01_Selumetinib_Conc800.0nM	0.9117562353962955	0.066731881666492	1.0133
TUMOR-NCIH1703-cellline-01-01_Selumetinib_Conc8000.0nM	0.7350420727862413	0.10971346054357861	0.85
TUMOR-NCIH1703-cellline-01-01_Vandetanib_Conc2.5nM	1.0389031731211746	0.01473537258128544	1.125
TUMOR-NCIH1703-cellline-01-01_Vandetanib_Conc25.0nM	1.0295935050634708	0.007412092680178906	0.83
TUMOR-NCIH1703-cellline-01-01_Vandetanib_Conc250.0nM	0.9934936767723057	0.03553347464578253	0.76
TUMOR-NCIH1703-cellline-01-01_Vandetanib_Conc2530.0nM	0.805204305496807	0.1323948031640195	0.38
TUMOR-NCIH1703-cellline-01-01_Vandetanib_Conc8.0nM	1.0363857810043657	0.011038495810667525	1.0293
TUMOR-NCIH1703-cellline-01-01_Vandetanib_Conc80.0nM	1.015868232135094	0.0215124070805778	0.86
TUMOR-NCIH1703-cellline-01-01_Vandetanib_Conc800.0nM	0.9274326587786051	0.0793098423522085	0.73
TUMOR-NCIH1703-cellline-01-01_Vandetanib_Conc8000.0nM	0.6747728698352008	0.11225064969149419	0.35
TUMOR-NCIH1703-cellline-01-01	1.0401325849735312	0.01666294809167278	1.0
