# Supplementary material for: Mini-batch optimization enables training of ODE models on large-scale datasets
Source: Nat Commun. 2022 Jan 10;13:34. doi: 10.1038/s41467-021-27374-6 (PMC8748893; doi:10.1038/s41467-021-27374-6)
Supplement: Supplementary file 4 — Source data [file 41467_2021_27374_MOESM4_ESM.zip › source_data/drug_response_plots/source_data_cellline_NCIH1792_training.tsv]

	mean	std	measurement
TUMOR-NCIH1792-cellline-01-01_CHIR-265_Conc2.5nM	0.948964535769127	0.0362082630566771	0.9963
TUMOR-NCIH1792-cellline-01-01_CHIR-265_Conc25.0nM	0.9427272560730643	0.030505007599189227	1.0584
TUMOR-NCIH1792-cellline-01-01_CHIR-265_Conc250.0nM	0.8786802030988203	0.03505657965932227	0.62
TUMOR-NCIH1792-cellline-01-01_CHIR-265_Conc2530.0nM	0.6114963027715186	0.105741315452395	0.44
TUMOR-NCIH1792-cellline-01-01_CHIR-265_Conc8.0nM	0.947444893109599	0.034658042969820446	1.0838
TUMOR-NCIH1792-cellline-01-01_CHIR-265_Conc80.0nM	0.9264235118951605	0.02076176229294606	0.973
TUMOR-NCIH1792-cellline-01-01_CHIR-265_Conc800.0nM	0.7807151950558072	0.09959913657173845	0.56
TUMOR-NCIH1792-cellline-01-01_CHIR-265_Conc8000.0nM	0.46391877379695606	0.12876800324666873	0.42
TUMOR-NCIH1792-cellline-01-01_Erlotinib_Conc2.5nM	0.9493357119748748	0.03662550823061827	1.0041
TUMOR-NCIH1792-cellline-01-01_Erlotinib_Conc25.0nM	0.9469052293423681	0.03403073008124749	1.0506
TUMOR-NCIH1792-cellline-01-01_Erlotinib_Conc250.0nM	0.9272928847855713	0.025773501968566228	0.976
TUMOR-NCIH1792-cellline-01-01_Erlotinib_Conc2530.0nM	0.8292263289810595	0.04884902018627761	0.88
TUMOR-NCIH1792-cellline-01-01_Erlotinib_Conc8.0nM	0.9487694158481714	0.03588585929240681	1.0357
TUMOR-NCIH1792-cellline-01-01_Erlotinib_Conc80.0nM	0.940893433057771	0.03022275406271909	1.0528
TUMOR-NCIH1792-cellline-01-01_Erlotinib_Conc800.0nM	0.8939647605395876	0.024287235703895807	0.975
TUMOR-NCIH1792-cellline-01-01_Erlotinib_Conc8000.0nM	0.7468166788691739	0.08927748299670903	0.8
TUMOR-NCIH1792-cellline-01-01_Lapatinib_Conc2.5nM	0.9494743873641752	0.036680606959090575	1.0035
TUMOR-NCIH1792-cellline-01-01_Lapatinib_Conc25.0nM	0.9484464586951411	0.03502691702843234	0.97
TUMOR-NCIH1792-cellline-01-01_Lapatinib_Conc250.0nM	0.9426843588691481	0.03176384696121952	0.9440000000000001
TUMOR-NCIH1792-cellline-01-01_Lapatinib_Conc2530.0nM	0.8447540559157266	0.061935407824368634	0.919
TUMOR-NCIH1792-cellline-01-01_Lapatinib_Conc8.0nM	0.949168741236279	0.03612949312291829	1.0658
TUMOR-NCIH1792-cellline-01-01_Lapatinib_Conc80.0nM	0.9468969276129796	0.033440623609153314	1.0784
TUMOR-NCIH1792-cellline-01-01_Lapatinib_Conc800.0nM	0.9114853809541461	0.03453576908953057	0.93
TUMOR-NCIH1792-cellline-01-01_Lapatinib_Conc8000.0nM	0.773041110662074	0.09086643536711914	0.78
TUMOR-NCIH1792-cellline-01-01_PD0325901_Conc2.5nM	0.9398963859419777	0.027886418873556324	0.943
TUMOR-NCIH1792-cellline-01-01_PD0325901_Conc25.0nM	0.8915206581025938	0.05003639445024814	0.81
TUMOR-NCIH1792-cellline-01-01_PD0325901_Conc250.0nM	0.7714172927862158	0.10455100357694161	0.56
TUMOR-NCIH1792-cellline-01-01_PD0325901_Conc2530.0nM	0.6264570096525042	0.08789604787941706	0.48
TUMOR-NCIH1792-cellline-01-01_PD0325901_Conc8.0nM	0.9241479240677464	0.01952857867676254	0.9
TUMOR-NCIH1792-cellline-01-01_PD0325901_Conc80.0nM	0.8406357993852976	0.08859189448324462	0.67
TUMOR-NCIH1792-cellline-01-01_PD0325901_Conc800.0nM	0.6927306121578253	0.09869365346571438	0.55
TUMOR-NCIH1792-cellline-01-01_PD0325901_Conc8000.0nM	0.5626454131293138	0.07392953036860371	0.11
TUMOR-NCIH1792-cellline-01-01_PLX-4720_Conc2.5nM	0.9506600964792981	0.03733642354625903	0.9159999999999999
TUMOR-NCIH1792-cellline-01-01_PLX-4720_Conc25.0nM	0.9537760992221772	0.0387192218279592	1.00011
TUMOR-NCIH1792-cellline-01-01_PLX-4720_Conc250.0nM	0.9537121299743649	0.03239489295268473	1.139
TUMOR-NCIH1792-cellline-01-01_PLX-4720_Conc2530.0nM	0.9289905190644042	0.053873995904081005	0.9947
TUMOR-NCIH1792-cellline-01-01_PLX-4720_Conc8.0nM	0.9519984773098997	0.037944904921109676	1.0531
TUMOR-NCIH1792-cellline-01-01_PLX-4720_Conc80.0nM	0.9550754864809713	0.03796932481010098	0.966
TUMOR-NCIH1792-cellline-01-01_PLX-4720_Conc800.0nM	0.9458518192792065	0.02645374433928968	1.158
TUMOR-NCIH1792-cellline-01-01_PLX-4720_Conc8000.0nM	0.907269293534724	0.09313467543920818	0.56
TUMOR-NCIH1792-cellline-01-01_Selumetinib_Conc2.5nM	0.946467937638373	0.03542400999667973	0.89
TUMOR-NCIH1792-cellline-01-01_Selumetinib_Conc25.0nM	0.92984619320944	0.022824523874426197	0.87
TUMOR-NCIH1792-cellline-01-01_Selumetinib_Conc250.0nM	0.8635403697983575	0.06007901513633394	0.86
TUMOR-NCIH1792-cellline-01-01_Selumetinib_Conc2530.0nM	0.7347788425221821	0.09407288193360344	0.62
TUMOR-NCIH1792-cellline-01-01_Selumetinib_Conc8.0nM	0.9411846465570873	0.03213066691318322	1.0138
TUMOR-NCIH1792-cellline-01-01_Selumetinib_Conc80.0nM	0.9047170936455583	0.02595070854900018	0.94
TUMOR-NCIH1792-cellline-01-01_Selumetinib_Conc800.0nM	0.8057938214460265	0.08587686111178146	0.81
TUMOR-NCIH1792-cellline-01-01_Selumetinib_Conc8000.0nM	0.6636465712586397	0.09842546953112552	0.69
TUMOR-NCIH1792-cellline-01-01_Vandetanib_Conc2.5nM	0.9490018700481153	0.03670477597341318	0.82
TUMOR-NCIH1792-cellline-01-01_Vandetanib_Conc25.0nM	0.9452403072443506	0.03438510791424768	0.9
TUMOR-NCIH1792-cellline-01-01_Vandetanib_Conc250.0nM	0.9196947291703911	0.021958641413329417	0.999978
TUMOR-NCIH1792-cellline-01-01_Vandetanib_Conc2530.0nM	0.7661348200895717	0.06346740346692652	0.79
TUMOR-NCIH1792-cellline-01-01_Vandetanib_Conc8.0nM	0.9478361517657128	0.036121298184730644	0.922
TUMOR-NCIH1792-cellline-01-01_Vandetanib_Conc80.0nM	0.9381864289227343	0.029479030595134383	0.938
TUMOR-NCIH1792-cellline-01-01_Vandetanib_Conc800.0nM	0.8741376133416953	0.029789395961890026	0.976
TUMOR-NCIH1792-cellline-01-01_Vandetanib_Conc8000.0nM	0.6197636796512073	0.13250898337736444	0.8
TUMOR-NCIH1792-cellline-01-01	0.9496048757656368	0.036994892166351774	1.0
