# Supplementary material for: Mini-batch optimization enables training of ODE models on large-scale datasets
Source: Nat Commun. 2022 Jan 10;13:34. doi: 10.1038/s41467-021-27374-6 (PMC8748893; doi:10.1038/s41467-021-27374-6)
Supplement: Supplementary file 4 — Source data [file 41467_2021_27374_MOESM4_ESM.zip › source_data/drug_response_plots/source_data_cellline_NCIH1793_training.tsv]

	mean	std	measurement
TUMOR-NCIH1793-cellline-01-01_CHIR-265_Conc2.5nM	0.9271490816896755	0.03329374404072624	1.138
TUMOR-NCIH1793-cellline-01-01_CHIR-265_Conc25.0nM	0.9224874042557039	0.033854261476299385	0.981
TUMOR-NCIH1793-cellline-01-01_CHIR-265_Conc250.0nM	0.8532636251354813	0.03900234423568703	0.85
TUMOR-NCIH1793-cellline-01-01_CHIR-265_Conc2530.0nM	0.5646272376736784	0.08724014892972677	0.54
TUMOR-NCIH1793-cellline-01-01_CHIR-265_Conc8.0nM	0.9260478820189165	0.033355965817463924	1.109
TUMOR-NCIH1793-cellline-01-01_CHIR-265_Conc80.0nM	0.9090641630123096	0.03402876380049242	0.985
TUMOR-NCIH1793-cellline-01-01_CHIR-265_Conc800.0nM	0.7317140605553365	0.09415113841030937	0.67
TUMOR-NCIH1793-cellline-01-01_CHIR-265_Conc8000.0nM	0.4349876603355976	0.07448752940878736	0.32
TUMOR-NCIH1793-cellline-01-01_Erlotinib_Conc2.5nM	0.9273239252351327	0.03323536501804245	1.0402
TUMOR-NCIH1793-cellline-01-01_Erlotinib_Conc25.0nM	0.9249465113291169	0.0324011677101446	0.93
TUMOR-NCIH1793-cellline-01-01_Erlotinib_Conc250.0nM	0.8880269388490637	0.026785465937198064	0.9229999999999999
TUMOR-NCIH1793-cellline-01-01_Erlotinib_Conc2530.0nM	0.7414910349265289	0.06669845157124013	0.67
TUMOR-NCIH1793-cellline-01-01_Erlotinib_Conc8.0nM	0.926767735400474	0.03304163257630433	1.1340000000000001
TUMOR-NCIH1793-cellline-01-01_Erlotinib_Conc80.0nM	0.9141282171603828	0.028149058679451326	0.943
TUMOR-NCIH1793-cellline-01-01_Erlotinib_Conc800.0nM	0.8389060474084978	0.03808765828296463	0.62
TUMOR-NCIH1793-cellline-01-01_Erlotinib_Conc8000.0nM	0.626759698047843	0.07125980928054255	0.63
TUMOR-NCIH1793-cellline-01-01_Lapatinib_Conc2.5nM	0.9274200200212818	0.03321661234075632	1.0221
TUMOR-NCIH1793-cellline-01-01_Lapatinib_Conc25.0nM	0.9260506617834565	0.03237004645367001	1.0338
TUMOR-NCIH1793-cellline-01-01_Lapatinib_Conc250.0nM	0.9143273853853522	0.027793405526681622	0.84
TUMOR-NCIH1793-cellline-01-01_Lapatinib_Conc2530.0nM	0.7522424701652831	0.08010448356951878	0.56
TUMOR-NCIH1793-cellline-01-01_Lapatinib_Conc8.0nM	0.9270648492097113	0.0329957115764446	1.102
TUMOR-NCIH1793-cellline-01-01_Lapatinib_Conc80.0nM	0.9231045440211616	0.030717397767412852	0.81
TUMOR-NCIH1793-cellline-01-01_Lapatinib_Conc800.0nM	0.8553877670608163	0.030134718999821234	0.86
TUMOR-NCIH1793-cellline-01-01_Lapatinib_Conc8000.0nM	0.6474062549918884	0.1096353671480465	0.64
TUMOR-NCIH1793-cellline-01-01_PD0325901_Conc2.5nM	0.9217470554252927	0.027796228900324942	0.9359999999999999
TUMOR-NCIH1793-cellline-01-01_PD0325901_Conc25.0nM	0.887624461671425	0.03428418201010736	0.82
TUMOR-NCIH1793-cellline-01-01_PD0325901_Conc250.0nM	0.7804043294579897	0.06565101204804102	0.66
TUMOR-NCIH1793-cellline-01-01_PD0325901_Conc2530.0nM	0.639015279755104	0.06690731076938973	0.75
TUMOR-NCIH1793-cellline-01-01_PD0325901_Conc8.0nM	0.9110135260859	0.02351734716013235	0.929
TUMOR-NCIH1793-cellline-01-01_PD0325901_Conc80.0nM	0.8431316139793694	0.05738512935759072	0.65
TUMOR-NCIH1793-cellline-01-01_PD0325901_Conc800.0nM	0.7102767543196491	0.05488144696891231	0.6
TUMOR-NCIH1793-cellline-01-01_PD0325901_Conc8000.0nM	0.5782687112468221	0.09205832306719018	0.47
TUMOR-NCIH1793-cellline-01-01_PLX-4720_Conc2.5nM	0.9276749115067601	0.03325593619181634	0.945
TUMOR-NCIH1793-cellline-01-01_PLX-4720_Conc25.0nM	0.9281696265672597	0.03279432225692108	1.111
TUMOR-NCIH1793-cellline-01-01_PLX-4720_Conc250.0nM	0.927861065833199	0.03167555661873887	1.1159999999999999
TUMOR-NCIH1793-cellline-01-01_PLX-4720_Conc2530.0nM	0.9148182842252128	0.03490653083458721	1.203
TUMOR-NCIH1793-cellline-01-01_PLX-4720_Conc8.0nM	0.9278374947692776	0.03311475609216382	1.0787
TUMOR-NCIH1793-cellline-01-01_PLX-4720_Conc80.0nM	0.9285190174478014	0.032284753287488276	0.973
TUMOR-NCIH1793-cellline-01-01_PLX-4720_Conc800.0nM	0.9238496976535236	0.030832483462566573	1.208
TUMOR-NCIH1793-cellline-01-01_PLX-4720_Conc8000.0nM	0.9025699253188014	0.04709980587728866	1.139
TUMOR-NCIH1793-cellline-01-01_Selumetinib_Conc2.5nM	0.9263585892012152	0.0322313594895668	0.88
TUMOR-NCIH1793-cellline-01-01_Selumetinib_Conc25.0nM	0.9160673334339402	0.02408761214614828	0.988
TUMOR-NCIH1793-cellline-01-01_Selumetinib_Conc250.0nM	0.8590186368851322	0.027878606835133084	0.76
TUMOR-NCIH1793-cellline-01-01_Selumetinib_Conc2530.0nM	0.738401159508414	0.06221003343653206	0.6
TUMOR-NCIH1793-cellline-01-01_Selumetinib_Conc8.0nM	0.9237165663582129	0.029970591133572824	0.84
TUMOR-NCIH1793-cellline-01-01_Selumetinib_Conc80.0nM	0.8965078628208314	0.014385339875185608	0.76
TUMOR-NCIH1793-cellline-01-01_Selumetinib_Conc800.0nM	0.8019628894363728	0.05313342481487108	0.63
TUMOR-NCIH1793-cellline-01-01_Selumetinib_Conc8000.0nM	0.6688260868726638	0.062237530876203796	0.6
TUMOR-NCIH1793-cellline-01-01_Vandetanib_Conc2.5nM	0.9258483631932405	0.03214857763460009	0.73
TUMOR-NCIH1793-cellline-01-01_Vandetanib_Conc25.0nM	0.9185311903372858	0.02912962087542475	0.74
TUMOR-NCIH1793-cellline-01-01_Vandetanib_Conc250.0nM	0.8727195112836414	0.03389443759801721	0.71
TUMOR-NCIH1793-cellline-01-01_Vandetanib_Conc2530.0nM	0.6811814212437282	0.09941359711251929	0.42
TUMOR-NCIH1793-cellline-01-01_Vandetanib_Conc8.0nM	0.9232898158412391	0.030953649630891745	0.9520000000000001
TUMOR-NCIH1793-cellline-01-01_Vandetanib_Conc80.0nM	0.9054265903206462	0.025979528331799676	0.89
TUMOR-NCIH1793-cellline-01-01_Vandetanib_Conc800.0nM	0.8078887188196774	0.06871042049630978	0.72
TUMOR-NCIH1793-cellline-01-01_Vandetanib_Conc8000.0nM	0.49776605261356704	0.1217154515728762	0.3
TUMOR-NCIH1793-cellline-01-01	0.9275797264759799	0.0333291984016954	1.0
