# Supplementary material for: Mini-batch optimization enables training of ODE models on large-scale datasets
Source: Nat Commun. 2022 Jan 10;13:34. doi: 10.1038/s41467-021-27374-6 (PMC8748893; doi:10.1038/s41467-021-27374-6)
Supplement: Supplementary file 4 — Source data [file 41467_2021_27374_MOESM4_ESM.zip › source_data/drug_response_plots/source_data_cellline_NCIH1869_training.tsv]

	mean	std	measurement
TUMOR-NCIH1869-cellline-01-01_CHIR-265_Conc2.5nM	1.0298718942813705	0.024788721858215	0.9259999999999999
TUMOR-NCIH1869-cellline-01-01_CHIR-265_Conc25.0nM	1.0141343532698308	0.020830746963494205	1.32
TUMOR-NCIH1869-cellline-01-01_CHIR-265_Conc250.0nM	0.8575806690969452	0.09408041775310369	0.74
TUMOR-NCIH1869-cellline-01-01_CHIR-265_Conc2530.0nM	0.5409047385317539	0.097734482999807	0.56
TUMOR-NCIH1869-cellline-01-01_CHIR-265_Conc8.0nM	1.0266862952334868	0.02383401619858762	0.82
TUMOR-NCIH1869-cellline-01-01_CHIR-265_Conc80.0nM	0.9732044548122486	0.02646315616345252	1.0212
TUMOR-NCIH1869-cellline-01-01_CHIR-265_Conc800.0nM	0.6863223189592365	0.10804450963563011	0.86
TUMOR-NCIH1869-cellline-01-01_CHIR-265_Conc8000.0nM	0.4530208469658453	0.12351935931344511	0.42
TUMOR-NCIH1869-cellline-01-01_Erlotinib_Conc2.5nM	1.0295488320318449	0.024659023305742968	1.1079999999999999
TUMOR-NCIH1869-cellline-01-01_Erlotinib_Conc25.0nM	1.009801225588515	0.02210619128073976	1.0364
TUMOR-NCIH1869-cellline-01-01_Erlotinib_Conc250.0nM	0.8775907249884003	0.08252861906381417	0.63
TUMOR-NCIH1869-cellline-01-01_Erlotinib_Conc2530.0nM	0.6192613279240623	0.1610270445613835	0.61
TUMOR-NCIH1869-cellline-01-01_Erlotinib_Conc8.0nM	1.0251720611335375	0.023307011023983283	1.121
TUMOR-NCIH1869-cellline-01-01_Erlotinib_Conc80.0nM	0.966213211331701	0.041336992290905525	0.83
TUMOR-NCIH1869-cellline-01-01_Erlotinib_Conc800.0nM	0.7503656860428297	0.11561095385333459	1.0182
TUMOR-NCIH1869-cellline-01-01_Erlotinib_Conc8000.0nM	0.5001210443526188	0.19487352169836047	0.45
TUMOR-NCIH1869-cellline-01-01_Lapatinib_Conc2.5nM	1.0290916779470027	0.0252851049276415	0.77
TUMOR-NCIH1869-cellline-01-01_Lapatinib_Conc25.0nM	1.0157068864772199	0.032677954895172764	1.16
TUMOR-NCIH1869-cellline-01-01_Lapatinib_Conc250.0nM	0.9083701334574595	0.10229475245120663	0.915
TUMOR-NCIH1869-cellline-01-01_Lapatinib_Conc2530.0nM	0.5962904345528436	0.15961054879009787	0.71
TUMOR-NCIH1869-cellline-01-01_Lapatinib_Conc8.0nM	1.0255372423173197	0.026203748302601894	0.958
TUMOR-NCIH1869-cellline-01-01_Lapatinib_Conc80.0nM	0.9886869312208288	0.05699385151791029	0.9670000000000001
TUMOR-NCIH1869-cellline-01-01_Lapatinib_Conc800.0nM	0.7527023183677269	0.15221143105298413	0.9009999999999999
TUMOR-NCIH1869-cellline-01-01_Lapatinib_Conc8000.0nM	0.47065105346266123	0.18562486032593103	0.53
TUMOR-NCIH1869-cellline-01-01_PD0325901_Conc2.5nM	1.0185938471884186	0.025269913148321183	0.77
TUMOR-NCIH1869-cellline-01-01_PD0325901_Conc25.0nM	0.9532258124777346	0.07289184831877783	0.71
TUMOR-NCIH1869-cellline-01-01_PD0325901_Conc250.0nM	0.7809248206650574	0.1171312412321577	0.87
TUMOR-NCIH1869-cellline-01-01_PD0325901_Conc2530.0nM	0.6233158689402686	0.15347810981103574	0.54
TUMOR-NCIH1869-cellline-01-01_PD0325901_Conc8.0nM	0.9968193782665967	0.03791006341104296	1.2690000000000001
TUMOR-NCIH1869-cellline-01-01_PD0325901_Conc80.0nM	0.8815349787739806	0.1082065660926864	0.81
TUMOR-NCIH1869-cellline-01-01_PD0325901_Conc800.0nM	0.6857585783394082	0.13107290377386047	0.66
TUMOR-NCIH1869-cellline-01-01_PD0325901_Conc8000.0nM	0.5848826811218649	0.16396304614920684	0.66
TUMOR-NCIH1869-cellline-01-01_PLX-4720_Conc2.5nM	1.0320192819306924	0.025970427464990554	0.72
TUMOR-NCIH1869-cellline-01-01_PLX-4720_Conc25.0nM	1.035869525173851	0.026484351568077002	0.87
TUMOR-NCIH1869-cellline-01-01_PLX-4720_Conc250.0nM	1.0427394832947496	0.03273968347603262	1.536
TUMOR-NCIH1869-cellline-01-01_PLX-4720_Conc2530.0nM	1.012481863126046	0.040869168890790224	0.89
TUMOR-NCIH1869-cellline-01-01_PLX-4720_Conc8.0nM	1.0332614915555378	0.0262243753163286	1.148
TUMOR-NCIH1869-cellline-01-01_PLX-4720_Conc80.0nM	1.0401309065405233	0.027796318494543202	1.0377
TUMOR-NCIH1869-cellline-01-01_PLX-4720_Conc800.0nM	1.0352691112459962	0.03626769751542711	1.119
TUMOR-NCIH1869-cellline-01-01_PLX-4720_Conc8000.0nM	0.9761311839202345	0.08294190044788138	0.85
TUMOR-NCIH1869-cellline-01-01_Selumetinib_Conc2.5nM	1.0292611016929762	0.025204028569843544	1.16
TUMOR-NCIH1869-cellline-01-01_Selumetinib_Conc25.0nM	1.014637945205672	0.025782423845338714	1.0476
TUMOR-NCIH1869-cellline-01-01_Selumetinib_Conc250.0nM	0.9302951256730241	0.04995361414109367	0.88
TUMOR-NCIH1869-cellline-01-01_Selumetinib_Conc2530.0nM	0.7432514400615152	0.091275567060381	1.0023
TUMOR-NCIH1869-cellline-01-01_Selumetinib_Conc8.0nM	1.0254188446238706	0.02505308425108371	1.075
TUMOR-NCIH1869-cellline-01-01_Selumetinib_Conc80.0nM	0.9868789839429104	0.03191582181658033	0.88
TUMOR-NCIH1869-cellline-01-01_Selumetinib_Conc800.0nM	0.844683530682849	0.07497817548679044	0.965
TUMOR-NCIH1869-cellline-01-01_Selumetinib_Conc8000.0nM	0.6449414660455681	0.10197720462232464	1.012
TUMOR-NCIH1869-cellline-01-01_Vandetanib_Conc2.5nM	1.0267961926095779	0.024664228890144725	0.9129999999999999
TUMOR-NCIH1869-cellline-01-01_Vandetanib_Conc25.0nM	1.0009161299280938	0.03122857659437345	1.2
TUMOR-NCIH1869-cellline-01-01_Vandetanib_Conc250.0nM	0.8709442929805025	0.07389152121119819	0.972
TUMOR-NCIH1869-cellline-01-01_Vandetanib_Conc2530.0nM	0.5345297256678376	0.11019356751154262	0.6
TUMOR-NCIH1869-cellline-01-01_Vandetanib_Conc8.0nM	1.019226322757302	0.024847991813699698	1.014
TUMOR-NCIH1869-cellline-01-01_Vandetanib_Conc80.0nM	0.957933942041295	0.05381412729798652	0.76
TUMOR-NCIH1869-cellline-01-01_Vandetanib_Conc800.0nM	0.7101176531185245	0.08649522166797195	0.71
TUMOR-NCIH1869-cellline-01-01_Vandetanib_Conc8000.0nM	0.38737944484381254	0.10731555574209976	0.44
TUMOR-NCIH1869-cellline-01-01	1.031073461928681	0.02536749009293016	1.0
