# Supplementary material for: Mini-batch optimization enables training of ODE models on large-scale datasets
Source: Nat Commun. 2022 Jan 10;13:34. doi: 10.1038/s41467-021-27374-6 (PMC8748893; doi:10.1038/s41467-021-27374-6)
Supplement: Supplementary file 4 — Source data [file 41467_2021_27374_MOESM4_ESM.zip › source_data/drug_response_plots/source_data_cellline_NCIH2023_training.tsv]

	mean	std	measurement
TUMOR-NCIH2023-cellline-01-01_CHIR-265_Conc2.5nM	1.033914963655469	0.02158699074250354	1.255
TUMOR-NCIH2023-cellline-01-01_CHIR-265_Conc25.0nM	1.0240212323206515	0.021017322101328298	1.124
TUMOR-NCIH2023-cellline-01-01_CHIR-265_Conc250.0nM	0.8939527663208053	0.09749897732075859	0.87
TUMOR-NCIH2023-cellline-01-01_CHIR-265_Conc2530.0nM	0.5689991198243007	0.14104396549615272	0.85
TUMOR-NCIH2023-cellline-01-01_CHIR-265_Conc8.0nM	1.0315128852931834	0.02126702658639835	0.88
TUMOR-NCIH2023-cellline-01-01_CHIR-265_Conc80.0nM	0.9969354973701055	0.024423322946859578	1.112
TUMOR-NCIH2023-cellline-01-01_CHIR-265_Conc800.0nM	0.7399943684190958	0.153456440683331	0.74
TUMOR-NCIH2023-cellline-01-01_CHIR-265_Conc8000.0nM	0.44417726570032634	0.17535772400200714	0.55
TUMOR-NCIH2023-cellline-01-01_Erlotinib_Conc2.5nM	1.0345199607644475	0.021721804659952656	0.986
TUMOR-NCIH2023-cellline-01-01_Erlotinib_Conc25.0nM	1.0308498618872988	0.021198385949208025	1.113
TUMOR-NCIH2023-cellline-01-01_Erlotinib_Conc250.0nM	0.9898841467722237	0.03012368227651194	1.103
TUMOR-NCIH2023-cellline-01-01_Erlotinib_Conc2530.0nM	0.75376940204579	0.09548242061195926	0.971
TUMOR-NCIH2023-cellline-01-01_Erlotinib_Conc8.0nM	1.0336150466971996	0.021536078315780166	1.194
TUMOR-NCIH2023-cellline-01-01_Erlotinib_Conc80.0nM	1.0197819952938687	0.022673715139940934	1.193
TUMOR-NCIH2023-cellline-01-01_Erlotinib_Conc800.0nM	0.9192599751292903	0.04279118940560651	1.0284
TUMOR-NCIH2023-cellline-01-01_Erlotinib_Conc8000.0nM	0.6076470666575038	0.1778095461531674	0.78
TUMOR-NCIH2023-cellline-01-01_Lapatinib_Conc2.5nM	1.0346004973559337	0.02168605682144294	0.9229999999999999
TUMOR-NCIH2023-cellline-01-01_Lapatinib_Conc25.0nM	1.0320595275683175	0.020622382080588388	1.0559
TUMOR-NCIH2023-cellline-01-01_Lapatinib_Conc250.0nM	1.0094472866705342	0.023445462720732165	0.81
TUMOR-NCIH2023-cellline-01-01_Lapatinib_Conc2530.0nM	0.7804078019994312	0.11404354185027955	0.85
TUMOR-NCIH2023-cellline-01-01_Lapatinib_Conc8.0nM	1.0339376946613703	0.02143726088532477	1.234
TUMOR-NCIH2023-cellline-01-01_Lapatinib_Conc80.0nM	1.0265235668925843	0.01858722892674262	1.0325
TUMOR-NCIH2023-cellline-01-01_Lapatinib_Conc800.0nM	0.9208477023409575	0.05885312632559685	0.82
TUMOR-NCIH2023-cellline-01-01_Lapatinib_Conc8000.0nM	0.6504869691462953	0.1769182750396599	0.83
TUMOR-NCIH2023-cellline-01-01_PD0325901_Conc2.5nM	1.0302947588258247	0.021169983302490186	1.0547
TUMOR-NCIH2023-cellline-01-01_PD0325901_Conc25.0nM	0.9991341226474575	0.031850886343286776	0.909
TUMOR-NCIH2023-cellline-01-01_PD0325901_Conc250.0nM	0.9008807881478621	0.05269343434386936	0.82
TUMOR-NCIH2023-cellline-01-01_PD0325901_Conc2530.0nM	0.7817047953433354	0.10391369082940766	0.62
TUMOR-NCIH2023-cellline-01-01_PD0325901_Conc8.0nM	1.0212334605928004	0.022967213223069938	1.0891
TUMOR-NCIH2023-cellline-01-01_PD0325901_Conc80.0nM	0.9569206597885385	0.041925082818516514	0.83
TUMOR-NCIH2023-cellline-01-01_PD0325901_Conc800.0nM	0.8404268159944218	0.07046962704153173	0.76
TUMOR-NCIH2023-cellline-01-01_PD0325901_Conc8000.0nM	0.7368641128496808	0.1339619883816167	0.5
TUMOR-NCIH2023-cellline-01-01_PLX-4720_Conc2.5nM	1.0353084221885696	0.02169245686602478	0.955
TUMOR-NCIH2023-cellline-01-01_PLX-4720_Conc25.0nM	1.0369175671337512	0.021329212444354432	1.0712
TUMOR-NCIH2023-cellline-01-01_PLX-4720_Conc250.0nM	1.0390571128556183	0.023073793150048264	1.204
TUMOR-NCIH2023-cellline-01-01_PLX-4720_Conc2530.0nM	1.0300673885517555	0.029222301955770684	1.077
TUMOR-NCIH2023-cellline-01-01_PLX-4720_Conc8.0nM	1.035827206865491	0.021527258496821567	0.971
TUMOR-NCIH2023-cellline-01-01_PLX-4720_Conc80.0nM	1.0385267416742405	0.021665613707394508	0.943
TUMOR-NCIH2023-cellline-01-01_PLX-4720_Conc800.0nM	1.0365536897826932	0.02527925234433939	1.107
TUMOR-NCIH2023-cellline-01-01_PLX-4720_Conc8000.0nM	1.0195463114333745	0.040329430522850276	1.0923
TUMOR-NCIH2023-cellline-01-01_Selumetinib_Conc2.5nM	1.0334978825301493	0.021415303278768984	1.0227
TUMOR-NCIH2023-cellline-01-01_Selumetinib_Conc25.0nM	1.021839799509368	0.020162331290043002	0.9911
TUMOR-NCIH2023-cellline-01-01_Selumetinib_Conc250.0nM	0.9693585486192455	0.023580454839227934	1.0103
TUMOR-NCIH2023-cellline-01-01_Selumetinib_Conc2530.0nM	0.8545763929211306	0.04603972241259315	0.73
TUMOR-NCIH2023-cellline-01-01_Selumetinib_Conc8.0nM	1.030401255979257	0.020754348210675164	0.9890000000000001
TUMOR-NCIH2023-cellline-01-01_Selumetinib_Conc80.0nM	1.0022901655846184	0.021162272890425157	0.925
TUMOR-NCIH2023-cellline-01-01_Selumetinib_Conc800.0nM	0.9188976633477237	0.030252527761248052	0.9009999999999999
TUMOR-NCIH2023-cellline-01-01_Selumetinib_Conc8000.0nM	0.7785183581886695	0.07254619576728735	0.67
TUMOR-NCIH2023-cellline-01-01_Vandetanib_Conc2.5nM	1.0337438233908176	0.021731005183575507	0.9440000000000001
TUMOR-NCIH2023-cellline-01-01_Vandetanib_Conc25.0nM	1.027359794200594	0.020407591850057232	0.9740000000000001
TUMOR-NCIH2023-cellline-01-01_Vandetanib_Conc250.0nM	0.976857377520092	0.03062479802969976	1.0156
TUMOR-NCIH2023-cellline-01-01_Vandetanib_Conc2530.0nM	0.6835901421777076	0.1489392674177382	0.71
TUMOR-NCIH2023-cellline-01-01_Vandetanib_Conc8.0nM	1.0319210460505615	0.021432671394378124	0.84
TUMOR-NCIH2023-cellline-01-01_Vandetanib_Conc80.0nM	1.013529125560897	0.019829324275438865	0.971
TUMOR-NCIH2023-cellline-01-01_Vandetanib_Conc800.0nM	0.8893420601168553	0.06120450597880177	1.0296
TUMOR-NCIH2023-cellline-01-01_Vandetanib_Conc8000.0nM	0.5127192308415034	0.19340547307174494	0.42
TUMOR-NCIH2023-cellline-01-01	1.034940924414283	0.021817209771763182	1.0
