# Supplementary material for: Mini-batch optimization enables training of ODE models on large-scale datasets
Source: Nat Commun. 2022 Jan 10;13:34. doi: 10.1038/s41467-021-27374-6 (PMC8748893; doi:10.1038/s41467-021-27374-6)
Supplement: Supplementary file 4 — Source data [file 41467_2021_27374_MOESM4_ESM.zip › source_data/drug_response_plots/source_data_cellline_NCIH2030_training.tsv]

	mean	std	measurement
TUMOR-NCIH2030-cellline-01-01_CHIR-265_Conc2.5nM	0.8942594510256333	0.026359947493259317	1.13
TUMOR-NCIH2030-cellline-01-01_CHIR-265_Conc25.0nM	0.8850126178273534	0.02371645430329057	1.0781
TUMOR-NCIH2030-cellline-01-01_CHIR-265_Conc250.0nM	0.7899689152861897	0.04658488429429593	0.57
TUMOR-NCIH2030-cellline-01-01_CHIR-265_Conc2530.0nM	0.5535691872437296	0.12788777795155007	0.36
TUMOR-NCIH2030-cellline-01-01_CHIR-265_Conc8.0nM	0.8919974002488337	0.02529929324867003	1.111
TUMOR-NCIH2030-cellline-01-01_CHIR-265_Conc80.0nM	0.8602208026200596	0.025136180210414177	0.85
TUMOR-NCIH2030-cellline-01-01_CHIR-265_Conc800.0nM	0.6416665969440865	0.13946661701945384	0.48
TUMOR-NCIH2030-cellline-01-01_CHIR-265_Conc8000.0nM	0.5138096554938437	0.11797257311203042	0.27
TUMOR-NCIH2030-cellline-01-01_Erlotinib_Conc2.5nM	0.8950547627698529	0.02685970030855106	1.0414
TUMOR-NCIH2030-cellline-01-01_Erlotinib_Conc25.0nM	0.8930023861608284	0.025676050116898146	1.00034
TUMOR-NCIH2030-cellline-01-01_Erlotinib_Conc250.0nM	0.8550286380280637	0.03737948425498759	0.83
TUMOR-NCIH2030-cellline-01-01_Erlotinib_Conc2530.0nM	0.722054269053493	0.1064133800002328	0.63
TUMOR-NCIH2030-cellline-01-01_Erlotinib_Conc8.0nM	0.8946297906670745	0.026583930807584935	1.0635
TUMOR-NCIH2030-cellline-01-01_Erlotinib_Conc80.0nM	0.8803351359111098	0.023107375546678334	0.943
TUMOR-NCIH2030-cellline-01-01_Erlotinib_Conc800.0nM	0.79804817313741	0.06760325556061533	0.79
TUMOR-NCIH2030-cellline-01-01_Erlotinib_Conc8000.0nM	0.6591815126722218	0.1555346451070596	0.45
TUMOR-NCIH2030-cellline-01-01_Lapatinib_Conc2.5nM	0.8949292066080285	0.026636420209254167	0.9958
TUMOR-NCIH2030-cellline-01-01_Lapatinib_Conc25.0nM	0.8940462273310651	0.02592977776503503	0.976
TUMOR-NCIH2030-cellline-01-01_Lapatinib_Conc250.0nM	0.8857144746638541	0.022198932900133393	0.89
TUMOR-NCIH2030-cellline-01-01_Lapatinib_Conc2530.0nM	0.7522101889323842	0.07894984985586476	0.58
TUMOR-NCIH2030-cellline-01-01_Lapatinib_Conc8.0nM	0.8946917584094995	0.02643214576440093	0.963
TUMOR-NCIH2030-cellline-01-01_Lapatinib_Conc80.0nM	0.8921250788314445	0.024691380808121333	0.982
TUMOR-NCIH2030-cellline-01-01_Lapatinib_Conc800.0nM	0.8386290180922311	0.045518233667947536	0.76
TUMOR-NCIH2030-cellline-01-01_Lapatinib_Conc8000.0nM	0.6820963560501236	0.1236780202157264	0.36
TUMOR-NCIH2030-cellline-01-01_PD0325901_Conc2.5nM	0.8875449533417099	0.022808746678203037	0.86
TUMOR-NCIH2030-cellline-01-01_PD0325901_Conc25.0nM	0.8541765354995027	0.03100361685750821	0.79
TUMOR-NCIH2030-cellline-01-01_PD0325901_Conc250.0nM	0.7674005578850056	0.050035769654592194	0.69
TUMOR-NCIH2030-cellline-01-01_PD0325901_Conc2530.0nM	0.6900728773484495	0.09291255404766732	0.61
TUMOR-NCIH2030-cellline-01-01_PD0325901_Conc8.0nM	0.875949475690397	0.024017276208679498	0.81
TUMOR-NCIH2030-cellline-01-01_PD0325901_Conc80.0nM	0.8163978700773178	0.04004452547327508	0.71
TUMOR-NCIH2030-cellline-01-01_PD0325901_Conc800.0nM	0.724235071444166	0.07583185342057885	0.68
TUMOR-NCIH2030-cellline-01-01_PD0325901_Conc8000.0nM	0.6606905816943057	0.11130195226902607	0.5
TUMOR-NCIH2030-cellline-01-01_PLX-4720_Conc2.5nM	0.8959912733108102	0.026592523738587743	1.0204
TUMOR-NCIH2030-cellline-01-01_PLX-4720_Conc25.0nM	0.9001794251400487	0.025869758846945156	0.975
TUMOR-NCIH2030-cellline-01-01_PLX-4720_Conc250.0nM	0.9098672989597111	0.0395805494060657	1.0474
TUMOR-NCIH2030-cellline-01-01_PLX-4720_Conc2530.0nM	0.8859626909832657	0.03193886612590672	1.0733
TUMOR-NCIH2030-cellline-01-01_PLX-4720_Conc8.0nM	0.897240974489379	0.026024440766536813	0.9279999999999999
TUMOR-NCIH2030-cellline-01-01_PLX-4720_Conc80.0nM	0.9056384662150476	0.030925918119300174	0.9905
TUMOR-NCIH2030-cellline-01-01_PLX-4720_Conc800.0nM	0.9043872339296686	0.03324204862416385	1.0161
TUMOR-NCIH2030-cellline-01-01_PLX-4720_Conc8000.0nM	0.8641020922039822	0.06512008864127605	0.77
TUMOR-NCIH2030-cellline-01-01_Selumetinib_Conc2.5nM	0.8938875206431373	0.026462707433046757	0.94
TUMOR-NCIH2030-cellline-01-01_Selumetinib_Conc25.0nM	0.8850651490365088	0.02524487244157756	0.84
TUMOR-NCIH2030-cellline-01-01_Selumetinib_Conc250.0nM	0.840924700353969	0.02821995473425424	0.74
TUMOR-NCIH2030-cellline-01-01_Selumetinib_Conc2530.0nM	0.7432822862794775	0.05944459544114544	0.73
TUMOR-NCIH2030-cellline-01-01_Selumetinib_Conc8.0nM	0.8913445787727381	0.02582661454223072	0.915
TUMOR-NCIH2030-cellline-01-01_Selumetinib_Conc80.0nM	0.8702092605100793	0.02533948133012	0.82
TUMOR-NCIH2030-cellline-01-01_Selumetinib_Conc800.0nM	0.7946935731544837	0.04092513589121797	0.72
TUMOR-NCIH2030-cellline-01-01_Selumetinib_Conc8000.0nM	0.6970981061642575	0.07253836069892461	0.69
TUMOR-NCIH2030-cellline-01-01_Vandetanib_Conc2.5nM	0.8944656555987806	0.0263557295420816	0.87
TUMOR-NCIH2030-cellline-01-01_Vandetanib_Conc25.0nM	0.8874906660174631	0.022529529231588862	0.9670000000000001
TUMOR-NCIH2030-cellline-01-01_Vandetanib_Conc250.0nM	0.8390892534214354	0.04070319345979897	0.83
TUMOR-NCIH2030-cellline-01-01_Vandetanib_Conc2530.0nM	0.644118281959429	0.14990760634857467	0.64
TUMOR-NCIH2030-cellline-01-01_Vandetanib_Conc8.0nM	0.892728119715955	0.025113192785397018	0.9670000000000001
TUMOR-NCIH2030-cellline-01-01_Vandetanib_Conc80.0nM	0.872592584599478	0.023254929082505156	0.97
TUMOR-NCIH2030-cellline-01-01_Vandetanib_Conc800.0nM	0.7688428715940633	0.07235016985508787	0.74
TUMOR-NCIH2030-cellline-01-01_Vandetanib_Conc8000.0nM	0.5470407028906108	0.14894607958492367	0.34
TUMOR-NCIH2030-cellline-01-01	0.8952453763339874	0.02698653179761745	1.0
