# Supplementary material for: Mini-batch optimization enables training of ODE models on large-scale datasets
Source: Nat Commun. 2022 Jan 10;13:34. doi: 10.1038/s41467-021-27374-6 (PMC8748893; doi:10.1038/s41467-021-27374-6)
Supplement: Supplementary file 4 — Source data [file 41467_2021_27374_MOESM4_ESM.zip › source_data/drug_response_plots/source_data_cellline_NCIH2052_training.tsv]

	mean	std	measurement
TUMOR-NCIH2052-cellline-01-01_CHIR-265_Conc2.5nM	0.9879318779074181	0.019381822303567473	1.218
TUMOR-NCIH2052-cellline-01-01_CHIR-265_Conc25.0nM	0.9814879658666932	0.01964338023600276	1.0572
TUMOR-NCIH2052-cellline-01-01_CHIR-265_Conc250.0nM	0.8985296753766713	0.031055038875067425	0.58
TUMOR-NCIH2052-cellline-01-01_CHIR-265_Conc2530.0nM	0.6394176792538472	0.08078583625152413	0.39
TUMOR-NCIH2052-cellline-01-01_CHIR-265_Conc8.0nM	0.9863791299882114	0.019382743903963332	1.0641
TUMOR-NCIH2052-cellline-01-01_CHIR-265_Conc80.0nM	0.9640325591100302	0.021849197645976114	0.74
TUMOR-NCIH2052-cellline-01-01_CHIR-265_Conc800.0nM	0.7546128328393733	0.05287489942642153	0.5
TUMOR-NCIH2052-cellline-01-01_CHIR-265_Conc8000.0nM	0.566279957401042	0.11652894206843531	0.32
TUMOR-NCIH2052-cellline-01-01_Erlotinib_Conc2.5nM	0.9884860583292241	0.01948136367270622	1.1059999999999999
TUMOR-NCIH2052-cellline-01-01_Erlotinib_Conc25.0nM	0.9876480739173724	0.01970726039477918	1.0581
TUMOR-NCIH2052-cellline-01-01_Erlotinib_Conc250.0nM	0.9738532072863704	0.016492419465815925	1.0506
TUMOR-NCIH2052-cellline-01-01_Erlotinib_Conc2530.0nM	0.856452220248566	0.06470343684739796	0.87
TUMOR-NCIH2052-cellline-01-01_Erlotinib_Conc8.0nM	0.988288433189546	0.019552713472444805	0.9440000000000001
TUMOR-NCIH2052-cellline-01-01_Erlotinib_Conc80.0nM	0.9844080396788522	0.018123528776873045	0.89
TUMOR-NCIH2052-cellline-01-01_Erlotinib_Conc800.0nM	0.9432999624055001	0.02196561317764835	0.76
TUMOR-NCIH2052-cellline-01-01_Erlotinib_Conc8000.0nM	0.7837983533387232	0.08827858587429122	0.63
TUMOR-NCIH2052-cellline-01-01_Lapatinib_Conc2.5nM	0.9921977042195227	0.0208861337443581	1.0475
TUMOR-NCIH2052-cellline-01-01_Lapatinib_Conc25.0nM	0.9923853143286975	0.021507713187910376	0.924
TUMOR-NCIH2052-cellline-01-01_Lapatinib_Conc250.0nM	0.9870543811360205	0.02027880120921559	0.934
TUMOR-NCIH2052-cellline-01-01_Lapatinib_Conc2530.0nM	0.8502521962283829	0.06812295248681954	0.89
TUMOR-NCIH2052-cellline-01-01_Lapatinib_Conc8.0nM	0.9925909575464352	0.021470741790474077	1.19
TUMOR-NCIH2052-cellline-01-01_Lapatinib_Conc80.0nM	0.9911678260355867	0.02098898556055389	1.0664
TUMOR-NCIH2052-cellline-01-01_Lapatinib_Conc800.0nM	0.9526632938762883	0.015016417533903169	1.127
TUMOR-NCIH2052-cellline-01-01_Lapatinib_Conc8000.0nM	0.7605901041143566	0.0929079900739581	0.9
TUMOR-NCIH2052-cellline-01-01_PD0325901_Conc2.5nM	0.9817168720039643	0.017783616979662027	0.83
TUMOR-NCIH2052-cellline-01-01_PD0325901_Conc25.0nM	0.9324134416921241	0.04063072882467722	0.81
TUMOR-NCIH2052-cellline-01-01_PD0325901_Conc250.0nM	0.779441275384152	0.04560982634560729	0.81
TUMOR-NCIH2052-cellline-01-01_PD0325901_Conc2530.0nM	0.6341196325146188	0.08528311007068423	0.83
TUMOR-NCIH2052-cellline-01-01_PD0325901_Conc8.0nM	0.9676632979384154	0.018772348439051244	1.165
TUMOR-NCIH2052-cellline-01-01_PD0325901_Conc80.0nM	0.8732299895591262	0.04907698757336824	0.88
TUMOR-NCIH2052-cellline-01-01_PD0325901_Conc800.0nM	0.6912159937000218	0.06907757311306682	0.87
TUMOR-NCIH2052-cellline-01-01_PD0325901_Conc8000.0nM	0.5785890719433973	0.10207489956083608	0.79
TUMOR-NCIH2052-cellline-01-01_PLX-4720_Conc2.5nM	0.989009982849892	0.019577357532471296	0.9359999999999999
TUMOR-NCIH2052-cellline-01-01_PLX-4720_Conc25.0nM	0.9918797664872641	0.021309928181677575	0.965
TUMOR-NCIH2052-cellline-01-01_PLX-4720_Conc250.0nM	0.9996708322085809	0.03078662084565825	1.0190000000000001
TUMOR-NCIH2052-cellline-01-01_PLX-4720_Conc2530.0nM	0.9848175190870915	0.022099307129547777	1.1640000000000001
TUMOR-NCIH2052-cellline-01-01_PLX-4720_Conc8.0nM	0.989832997834131	0.019883966256138776	1.0388
TUMOR-NCIH2052-cellline-01-01_PLX-4720_Conc80.0nM	0.9958085060669759	0.025953661575273956	1.0567
TUMOR-NCIH2052-cellline-01-01_PLX-4720_Conc800.0nM	0.9984768076866567	0.02699323695108401	1.14
TUMOR-NCIH2052-cellline-01-01_PLX-4720_Conc8000.0nM	0.9580272023691879	0.06315313260456219	0.71
TUMOR-NCIH2052-cellline-01-01_Selumetinib_Conc2.5nM	0.9868375371153622	0.018176640239600406	0.85
TUMOR-NCIH2052-cellline-01-01_Selumetinib_Conc25.0nM	0.9726687805281911	0.015842761054415143	0.905
TUMOR-NCIH2052-cellline-01-01_Selumetinib_Conc250.0nM	0.9066098184436981	0.036736354266243214	0.938
TUMOR-NCIH2052-cellline-01-01_Selumetinib_Conc2530.0nM	0.7519443540605681	0.05336289573496554	0.78
TUMOR-NCIH2052-cellline-01-01_Selumetinib_Conc8.0nM	0.983088489452807	0.01609748368478711	0.909
TUMOR-NCIH2052-cellline-01-01_Selumetinib_Conc80.0nM	0.9486443655813723	0.027847106050995163	0.87
TUMOR-NCIH2052-cellline-01-01_Selumetinib_Conc800.0nM	0.8383843001719928	0.0338097191517655	0.982
TUMOR-NCIH2052-cellline-01-01_Selumetinib_Conc8000.0nM	0.6783951551628553	0.07931466397360876	0.903
TUMOR-NCIH2052-cellline-01-01_Vandetanib_Conc2.5nM	0.9883430523981882	0.019325998502637654	0.78
TUMOR-NCIH2052-cellline-01-01_Vandetanib_Conc25.0nM	0.9864407891674715	0.018633373863471043	0.89
TUMOR-NCIH2052-cellline-01-01_Vandetanib_Conc250.0nM	0.9667857106262222	0.016303930592430797	0.9229999999999999
TUMOR-NCIH2052-cellline-01-01_Vandetanib_Conc2530.0nM	0.7837284488193658	0.07977636086849611	0.74
TUMOR-NCIH2052-cellline-01-01_Vandetanib_Conc8.0nM	0.987870051993394	0.01913639499332049	1.0665
TUMOR-NCIH2052-cellline-01-01_Vandetanib_Conc80.0nM	0.9816194529696297	0.01704940860100989	1.101
TUMOR-NCIH2052-cellline-01-01_Vandetanib_Conc800.0nM	0.9202479780741111	0.028929290071984026	1.0177
TUMOR-NCIH2052-cellline-01-01_Vandetanib_Conc8000.0nM	0.6604583896011409	0.10742379855930219	0.72
TUMOR-NCIH2052-cellline-01-01	0.9885758684299388	0.01944853935160367	1.0
