# Supplementary material for: Mini-batch optimization enables training of ODE models on large-scale datasets
Source: Nat Commun. 2022 Jan 10;13:34. doi: 10.1038/s41467-021-27374-6 (PMC8748893; doi:10.1038/s41467-021-27374-6)
Supplement: Supplementary file 4 — Source data [file 41467_2021_27374_MOESM4_ESM.zip › source_data/drug_response_plots/source_data_cellline_NCIH2087_training.tsv]

	mean	std	measurement
TUMOR-NCIH2087-cellline-01-01_CHIR-265_Conc2.5nM	0.9444028269995381	0.025895149735496857	1.13
TUMOR-NCIH2087-cellline-01-01_CHIR-265_Conc25.0nM	0.9363956150314685	0.0276176970460456	1.188
TUMOR-NCIH2087-cellline-01-01_CHIR-265_Conc250.0nM	0.8490851036085179	0.03102964888362261	0.88
TUMOR-NCIH2087-cellline-01-01_CHIR-265_Conc2530.0nM	0.5327755925449305	0.08680037582609318	0.48
TUMOR-NCIH2087-cellline-01-01_CHIR-265_Conc8.0nM	0.9427306400066507	0.026345029942569917	1.159
TUMOR-NCIH2087-cellline-01-01_CHIR-265_Conc80.0nM	0.9148441548953169	0.03099536272590266	1.0924
TUMOR-NCIH2087-cellline-01-01_CHIR-265_Conc800.0nM	0.692318694303294	0.06422096948287029	0.81
TUMOR-NCIH2087-cellline-01-01_CHIR-265_Conc8000.0nM	0.4108110246086675	0.0985570099456689	0.3
TUMOR-NCIH2087-cellline-01-01_Erlotinib_Conc2.5nM	0.9446746706881161	0.026218696168516242	0.934
TUMOR-NCIH2087-cellline-01-01_Erlotinib_Conc25.0nM	0.9415318577896571	0.028695457050095612	0.9984
TUMOR-NCIH2087-cellline-01-01_Erlotinib_Conc250.0nM	0.9176940689853188	0.03891632062997493	0.87
TUMOR-NCIH2087-cellline-01-01_Erlotinib_Conc2530.0nM	0.795259618799967	0.0922891543470504	0.79
TUMOR-NCIH2087-cellline-01-01_Erlotinib_Conc8.0nM	0.9438955000510287	0.02697955564749113	1.0233
TUMOR-NCIH2087-cellline-01-01_Erlotinib_Conc80.0nM	0.9348259649388796	0.03256496273691919	1.0684
TUMOR-NCIH2087-cellline-01-01_Erlotinib_Conc800.0nM	0.866606109211116	0.06698822541935442	0.922
TUMOR-NCIH2087-cellline-01-01_Erlotinib_Conc8000.0nM	0.7509078217175318	0.10237265101779816	0.67
TUMOR-NCIH2087-cellline-01-01_Lapatinib_Conc2.5nM	0.9449167827837215	0.025804472700970662	0.992
TUMOR-NCIH2087-cellline-01-01_Lapatinib_Conc25.0nM	0.9439968683644613	0.025738043376409968	1.0524
TUMOR-NCIH2087-cellline-01-01_Lapatinib_Conc250.0nM	0.935289860158824	0.026891747631742013	1.0405
TUMOR-NCIH2087-cellline-01-01_Lapatinib_Conc2530.0nM	0.8366202171615763	0.0947819192393162	0.976
TUMOR-NCIH2087-cellline-01-01_Lapatinib_Conc8.0nM	0.9446879442728757	0.025783159975264373	1.127
TUMOR-NCIH2087-cellline-01-01_Lapatinib_Conc80.0nM	0.9418444044843618	0.025746215408915574	1.0801
TUMOR-NCIH2087-cellline-01-01_Lapatinib_Conc800.0nM	0.8973309100034799	0.041130752525913465	0.958
TUMOR-NCIH2087-cellline-01-01_Lapatinib_Conc8000.0nM	0.7902759162565406	0.11706793723858906	0.66
TUMOR-NCIH2087-cellline-01-01_PD0325901_Conc2.5nM	0.9181214900308733	0.020835352078345765	0.71
TUMOR-NCIH2087-cellline-01-01_PD0325901_Conc25.0nM	0.8081933348805753	0.09098953198688028	0.53
TUMOR-NCIH2087-cellline-01-01_PD0325901_Conc250.0nM	0.6186986621458859	0.10941283140457332	0.41
TUMOR-NCIH2087-cellline-01-01_PD0325901_Conc2530.0nM	0.43721636369623473	0.12920362962312457	0.29
TUMOR-NCIH2087-cellline-01-01_PD0325901_Conc8.0nM	0.8757173506070831	0.04626436915195395	0.59
TUMOR-NCIH2087-cellline-01-01_PD0325901_Conc80.0nM	0.7299904501256314	0.10069106603550185	0.52
TUMOR-NCIH2087-cellline-01-01_PD0325901_Conc800.0nM	0.515227130043461	0.11652878351487997	0.36
TUMOR-NCIH2087-cellline-01-01_PD0325901_Conc8000.0nM	0.3902603420820317	0.1317679786284173	0.31
TUMOR-NCIH2087-cellline-01-01_PLX-4720_Conc2.5nM	0.9487928432268371	0.025145912297599732	0.9420000000000001
TUMOR-NCIH2087-cellline-01-01_PLX-4720_Conc25.0nM	0.9598691994587902	0.025634795104782247	1.0697
TUMOR-NCIH2087-cellline-01-01_PLX-4720_Conc250.0nM	0.974429645174852	0.03899600031120524	1.14
TUMOR-NCIH2087-cellline-01-01_PLX-4720_Conc2530.0nM	0.9369690411015397	0.07171865100969514	1.0206
TUMOR-NCIH2087-cellline-01-01_PLX-4720_Conc8.0nM	0.9528793930975098	0.024475759028472432	1.0035
TUMOR-NCIH2087-cellline-01-01_PLX-4720_Conc80.0nM	0.9688285929412095	0.031489149453082094	1.0617
TUMOR-NCIH2087-cellline-01-01_PLX-4720_Conc800.0nM	0.9671850210595474	0.05028781826626329	1.3459999999999999
TUMOR-NCIH2087-cellline-01-01_PLX-4720_Conc8000.0nM	0.889282367317241	0.11228089173913526	0.29
TUMOR-NCIH2087-cellline-01-01_Selumetinib_Conc2.5nM	0.9402958305561901	0.02213467232123197	0.88
TUMOR-NCIH2087-cellline-01-01_Selumetinib_Conc25.0nM	0.9066231150273213	0.027224911524019818	0.65
TUMOR-NCIH2087-cellline-01-01_Selumetinib_Conc250.0nM	0.7893312304732352	0.08735110226057173	0.53
TUMOR-NCIH2087-cellline-01-01_Selumetinib_Conc2530.0nM	0.5991232232127323	0.10848559936155508	0.41
TUMOR-NCIH2087-cellline-01-01_Selumetinib_Conc8.0nM	0.9305361619725814	0.01755177330540324	0.8
TUMOR-NCIH2087-cellline-01-01_Selumetinib_Conc80.0nM	0.8598770098715134	0.0587417283791091	0.57
TUMOR-NCIH2087-cellline-01-01_Selumetinib_Conc800.0nM	0.6966667261452637	0.10164992144669859	0.52
TUMOR-NCIH2087-cellline-01-01_Selumetinib_Conc8000.0nM	0.5077797981320834	0.11356757294619434	0.34
TUMOR-NCIH2087-cellline-01-01_Vandetanib_Conc2.5nM	0.943645881859813	0.02638498881141551	0.922
TUMOR-NCIH2087-cellline-01-01_Vandetanib_Conc25.0nM	0.9370745251516801	0.03154161467227492	0.9279999999999999
TUMOR-NCIH2087-cellline-01-01_Vandetanib_Conc250.0nM	0.9017242879202838	0.041369065287481244	1.0224
TUMOR-NCIH2087-cellline-01-01_Vandetanib_Conc2530.0nM	0.6663744003708623	0.11257893904397345	0.85
TUMOR-NCIH2087-cellline-01-01_Vandetanib_Conc8.0nM	0.9415777098036301	0.028022484535811996	0.982
TUMOR-NCIH2087-cellline-01-01_Vandetanib_Conc80.0nM	0.926879392511354	0.03632831158021099	1.0056
TUMOR-NCIH2087-cellline-01-01_Vandetanib_Conc800.0nM	0.8128918124504103	0.060945994563228745	1.0479
TUMOR-NCIH2087-cellline-01-01_Vandetanib_Conc8000.0nM	0.5276111378604516	0.12442328496507475	0.73
TUMOR-NCIH2087-cellline-01-01	0.9450454222644016	0.025843060623335218	1.0
