# Supplementary material for: Mini-batch optimization enables training of ODE models on large-scale datasets
Source: Nat Commun. 2022 Jan 10;13:34. doi: 10.1038/s41467-021-27374-6 (PMC8748893; doi:10.1038/s41467-021-27374-6)
Supplement: Supplementary file 4 — Source data [file 41467_2021_27374_MOESM4_ESM.zip › source_data/drug_response_plots/source_data_cellline_NCIH211_training.tsv]

	mean	std	measurement
TUMOR-NCIH211-cellline-01-01_CHIR-265_Conc2.5nM	1.003764354723301	0.031331025103702975	0.9059999999999999
TUMOR-NCIH211-cellline-01-01_CHIR-265_Conc25.0nM	1.0002253257363183	0.03081039741120367	1.163
TUMOR-NCIH211-cellline-01-01_CHIR-265_Conc250.0nM	0.9394979502233595	0.04364588679762515	1.0084
TUMOR-NCIH211-cellline-01-01_CHIR-265_Conc2530.0nM	0.7173328124732775	0.11734086937269841	0.54
TUMOR-NCIH211-cellline-01-01_CHIR-265_Conc8.0nM	1.003058809651643	0.03116553300837846	1.0717
TUMOR-NCIH211-cellline-01-01_CHIR-265_Conc80.0nM	0.9838501559279212	0.022116046584304903	1.0665
TUMOR-NCIH211-cellline-01-01_CHIR-265_Conc800.0nM	0.8545239057539906	0.07325187550127353	0.84
TUMOR-NCIH211-cellline-01-01_CHIR-265_Conc8000.0nM	0.6289252814179209	0.15664500515940824	0.34
TUMOR-NCIH211-cellline-01-01_Erlotinib_Conc2.5nM	1.0040146633221576	0.031410977663976825	0.9229999999999999
TUMOR-NCIH211-cellline-01-01_Erlotinib_Conc25.0nM	1.0033784575845246	0.03127188597847774	1.0726
TUMOR-NCIH211-cellline-01-01_Erlotinib_Conc250.0nM	0.9948226618311515	0.0258837825444538	1.0635
TUMOR-NCIH211-cellline-01-01_Erlotinib_Conc2530.0nM	0.9409637485052352	0.03345803175846454	0.902
TUMOR-NCIH211-cellline-01-01_Erlotinib_Conc8.0nM	1.0038966238812486	0.03140059852089547	1.105
TUMOR-NCIH211-cellline-01-01_Erlotinib_Conc80.0nM	1.001217558928187	0.029994244946715445	1.119
TUMOR-NCIH211-cellline-01-01_Erlotinib_Conc800.0nM	0.9744435979554286	0.021212842694067	1.182
TUMOR-NCIH211-cellline-01-01_Erlotinib_Conc8000.0nM	0.8936018853312241	0.07234438474873785	1.0914
TUMOR-NCIH211-cellline-01-01_Lapatinib_Conc2.5nM	1.0039876323605905	0.031482700906781916	0.9690000000000001
TUMOR-NCIH211-cellline-01-01_Lapatinib_Conc25.0nM	1.0028601091209943	0.032755262142866136	1.1179999999999999
TUMOR-NCIH211-cellline-01-01_Lapatinib_Conc250.0nM	0.9992796938932355	0.03309239260984474	1.1840000000000002
TUMOR-NCIH211-cellline-01-01_Lapatinib_Conc2530.0nM	0.9161266948493791	0.052188111078341363	0.86
TUMOR-NCIH211-cellline-01-01_Lapatinib_Conc8.0nM	1.0037051055684039	0.03179191859724565	0.9279999999999999
TUMOR-NCIH211-cellline-01-01_Lapatinib_Conc80.0nM	1.0018582288588918	0.033114196968809885	1.0781
TUMOR-NCIH211-cellline-01-01_Lapatinib_Conc800.0nM	0.9869626579414881	0.025750452457480633	1.003
TUMOR-NCIH211-cellline-01-01_Lapatinib_Conc8000.0nM	0.8302022595279004	0.09597930473295108	0.56
TUMOR-NCIH211-cellline-01-01_PD0325901_Conc2.5nM	0.9973683602061723	0.024821736832675214	1.0178
TUMOR-NCIH211-cellline-01-01_PD0325901_Conc25.0nM	0.95261425116319	0.029332309108580416	0.85
TUMOR-NCIH211-cellline-01-01_PD0325901_Conc250.0nM	0.8326440075731785	0.0763160822130099	0.82
TUMOR-NCIH211-cellline-01-01_PD0325901_Conc2530.0nM	0.6983456745754749	0.08070381359940933	0.75
TUMOR-NCIH211-cellline-01-01_PD0325901_Conc8.0nM	0.9843204894761393	0.018696926014917018	1.0033
TUMOR-NCIH211-cellline-01-01_PD0325901_Conc80.0nM	0.8963970710004311	0.06041109845637381	0.9
TUMOR-NCIH211-cellline-01-01_PD0325901_Conc800.0nM	0.7688310781603149	0.0798605194401272	0.8
TUMOR-NCIH211-cellline-01-01_PD0325901_Conc8000.0nM	0.6249246182344005	0.09968359108838909	0.85
TUMOR-NCIH211-cellline-01-01_PLX-4720_Conc2.5nM	1.0048919277992172	0.03180973764599645	0.929
TUMOR-NCIH211-cellline-01-01_PLX-4720_Conc25.0nM	1.00778850975824	0.032881767232814385	0.915
TUMOR-NCIH211-cellline-01-01_PLX-4720_Conc250.0nM	1.0156936724940675	0.037989086413715546	1.0307
TUMOR-NCIH211-cellline-01-01_PLX-4720_Conc2530.0nM	1.0145741440049725	0.04343811980040251	1.0102
TUMOR-NCIH211-cellline-01-01_PLX-4720_Conc8.0nM	1.005872648867154	0.0321811207476162	0.938
TUMOR-NCIH211-cellline-01-01_PLX-4720_Conc80.0nM	1.0112114391752738	0.03448996977412995	0.96
TUMOR-NCIH211-cellline-01-01_PLX-4720_Conc800.0nM	1.0180603395049128	0.04297906009063668	0.966
TUMOR-NCIH211-cellline-01-01_PLX-4720_Conc8000.0nM	1.0061323656536465	0.03583297751667514	0.907
TUMOR-NCIH211-cellline-01-01_Selumetinib_Conc2.5nM	1.0025012647662823	0.03005501273977677	0.9390000000000001
TUMOR-NCIH211-cellline-01-01_Selumetinib_Conc25.0nM	0.9899066258492516	0.020716839132803224	0.9259999999999999
TUMOR-NCIH211-cellline-01-01_Selumetinib_Conc250.0nM	0.9283250210125986	0.030371496112826923	0.82
TUMOR-NCIH211-cellline-01-01_Selumetinib_Conc2530.0nM	0.8127236971140152	0.0717936476026318	0.9009999999999999
TUMOR-NCIH211-cellline-01-01_Selumetinib_Conc8.0nM	0.9991724502129504	0.02730390953778197	1.0428
TUMOR-NCIH211-cellline-01-01_Selumetinib_Conc80.0nM	0.9677268527929733	0.01433403230648455	0.87
TUMOR-NCIH211-cellline-01-01_Selumetinib_Conc800.0nM	0.8721538964672442	0.05421557202900301	0.79
TUMOR-NCIH211-cellline-01-01_Selumetinib_Conc8000.0nM	0.7536151049891304	0.08255332904291279	0.82
TUMOR-NCIH211-cellline-01-01_Vandetanib_Conc2.5nM	1.003766438420969	0.031143025767285688	0.927
TUMOR-NCIH211-cellline-01-01_Vandetanib_Conc25.0nM	1.0010576412344943	0.028670485011889596	0.89
TUMOR-NCIH211-cellline-01-01_Vandetanib_Conc250.0nM	0.9776070188406892	0.022151971584948128	0.9948
TUMOR-NCIH211-cellline-01-01_Vandetanib_Conc2530.0nM	0.8455892234653668	0.10348382108957019	0.975
TUMOR-NCIH211-cellline-01-01_Vandetanib_Conc8.0nM	1.0030942936143572	0.030532971962246715	1.0783
TUMOR-NCIH211-cellline-01-01_Vandetanib_Conc80.0nM	0.9948857450421678	0.02360649970781143	1.0105
TUMOR-NCIH211-cellline-01-01_Vandetanib_Conc800.0nM	0.9322419268132194	0.05593712116775178	0.983
TUMOR-NCIH211-cellline-01-01_Vandetanib_Conc8000.0nM	0.7342254650498762	0.15661386043090644	0.81
TUMOR-NCIH211-cellline-01-01	1.0040679052443156	0.031414307485870124	1.0
