# Supplementary material for: Mini-batch optimization enables training of ODE models on large-scale datasets
Source: Nat Commun. 2022 Jan 10;13:34. doi: 10.1038/s41467-021-27374-6 (PMC8748893; doi:10.1038/s41467-021-27374-6)
Supplement: Supplementary file 4 — Source data [file 41467_2021_27374_MOESM4_ESM.zip › source_data/drug_response_plots/source_data_cellline_NCIH2170_training.tsv]

	mean	std	measurement
TUMOR-NCIH2170-cellline-01-01_CHIR-265_Conc2.5nM	0.9656503546752966	0.017686872858178514	0.938
TUMOR-NCIH2170-cellline-01-01_CHIR-265_Conc25.0nM	0.961558735907315	0.01826647329364225	1.1440000000000001
TUMOR-NCIH2170-cellline-01-01_CHIR-265_Conc250.0nM	0.9229370638165968	0.03447282746334938	0.7
TUMOR-NCIH2170-cellline-01-01_CHIR-265_Conc2530.0nM	0.816068622172177	0.08476428162367641	0.72
TUMOR-NCIH2170-cellline-01-01_CHIR-265_Conc8.0nM	0.9645390375516726	0.018116449953831906	1.0966
TUMOR-NCIH2170-cellline-01-01_CHIR-265_Conc80.0nM	0.9507899582956998	0.02133883237078491	0.938
TUMOR-NCIH2170-cellline-01-01_CHIR-265_Conc800.0nM	0.8692428004798589	0.049963077839717304	0.77
TUMOR-NCIH2170-cellline-01-01_CHIR-265_Conc8000.0nM	0.7747663985613843	0.11848573496539104	0.43
TUMOR-NCIH2170-cellline-01-01_Erlotinib_Conc2.5nM	0.9660129598832654	0.01742141140694947	1.0761
TUMOR-NCIH2170-cellline-01-01_Erlotinib_Conc25.0nM	0.9636488645147383	0.016948884571049223	1.276
TUMOR-NCIH2170-cellline-01-01_Erlotinib_Conc250.0nM	0.9381972270512223	0.01168848282229252	0.86
TUMOR-NCIH2170-cellline-01-01_Erlotinib_Conc2530.0nM	0.7710122463723682	0.09545871012588299	0.4
TUMOR-NCIH2170-cellline-01-01_Erlotinib_Conc8.0nM	0.9655005949182005	0.01732113923988647	0.9984
TUMOR-NCIH2170-cellline-01-01_Erlotinib_Conc80.0nM	0.9577845856127765	0.01591672955913542	1.121
TUMOR-NCIH2170-cellline-01-01_Erlotinib_Conc800.0nM	0.8742562293206623	0.06517866383644337	0.72
TUMOR-NCIH2170-cellline-01-01_Erlotinib_Conc8000.0nM	0.6564177985906297	0.14600522312783723	0.16
TUMOR-NCIH2170-cellline-01-01_Lapatinib_Conc2.5nM	0.9580180090070035	0.02182000484605372	1.0011
TUMOR-NCIH2170-cellline-01-01_Lapatinib_Conc25.0nM	0.9297408650156973	0.052100848743808374	0.85
TUMOR-NCIH2170-cellline-01-01_Lapatinib_Conc250.0nM	0.8170957131378825	0.1448553591112598	0.57
TUMOR-NCIH2170-cellline-01-01_Lapatinib_Conc2530.0nM	0.5891329106430802	0.19767066630236566	0.17
TUMOR-NCIH2170-cellline-01-01_Lapatinib_Conc8.0nM	0.9482672316350407	0.031056929260010937	1.1440000000000001
TUMOR-NCIH2170-cellline-01-01_Lapatinib_Conc80.0nM	0.8919146801216291	0.09029373484693823	0.82
TUMOR-NCIH2170-cellline-01-01_Lapatinib_Conc800.0nM	0.7008181723851177	0.18882459098343984	0.26
TUMOR-NCIH2170-cellline-01-01_Lapatinib_Conc8000.0nM	0.5278388076255875	0.20949932259654164	0.14
TUMOR-NCIH2170-cellline-01-01_PD0325901_Conc2.5nM	0.9632758961079441	0.01821166333981885	1.0907
TUMOR-NCIH2170-cellline-01-01_PD0325901_Conc25.0nM	0.9432969110950717	0.03137462152173098	1.192
TUMOR-NCIH2170-cellline-01-01_PD0325901_Conc250.0nM	0.8739581348231639	0.07926954956933785	1.0233
TUMOR-NCIH2170-cellline-01-01_PD0325901_Conc2530.0nM	0.8011964044198449	0.12686477197058035	1.0545
TUMOR-NCIH2170-cellline-01-01_PD0325901_Conc8.0nM	0.9575267176886308	0.0212661337333965	0.7
TUMOR-NCIH2170-cellline-01-01_PD0325901_Conc80.0nM	0.9134495068006547	0.05295071287416035	1.159
TUMOR-NCIH2170-cellline-01-01_PD0325901_Conc800.0nM	0.8397546631709923	0.09801607871764924	0.76
TUMOR-NCIH2170-cellline-01-01_PD0325901_Conc8000.0nM	0.7612349915854022	0.1570371663289966	0.85
TUMOR-NCIH2170-cellline-01-01_PLX-4720_Conc2.5nM	0.96717696560633	0.018346173804812956	1.126
TUMOR-NCIH2170-cellline-01-01_PLX-4720_Conc25.0nM	0.9701059939388184	0.02029320029384206	1.227
TUMOR-NCIH2170-cellline-01-01_PLX-4720_Conc250.0nM	0.9746870175513844	0.02247116569946114	1.0464
TUMOR-NCIH2170-cellline-01-01_PLX-4720_Conc2530.0nM	0.9641156915019771	0.017596169470678255	0.9
TUMOR-NCIH2170-cellline-01-01_PLX-4720_Conc8.0nM	0.9682235687731684	0.01905267692495373	1.331
TUMOR-NCIH2170-cellline-01-01_PLX-4720_Conc80.0nM	0.9729009384154812	0.022061298236870242	1.2990000000000002
TUMOR-NCIH2170-cellline-01-01_PLX-4720_Conc800.0nM	0.9716081808040036	0.019685203900825125	0.9790000000000001
TUMOR-NCIH2170-cellline-01-01_PLX-4720_Conc8000.0nM	0.9568093302588773	0.019704615940951492	0.981
TUMOR-NCIH2170-cellline-01-01_Selumetinib_Conc2.5nM	0.9656644445575695	0.017528788359642687	0.963
TUMOR-NCIH2170-cellline-01-01_Selumetinib_Conc25.0nM	0.9609851568144885	0.018493557526547345	0.9259999999999999
TUMOR-NCIH2170-cellline-01-01_Selumetinib_Conc250.0nM	0.9302222946515594	0.03228916956240845	0.89
TUMOR-NCIH2170-cellline-01-01_Selumetinib_Conc2530.0nM	0.8608836549460799	0.07788942733224397	1.0587
TUMOR-NCIH2170-cellline-01-01_Selumetinib_Conc8.0nM	0.9644703787243541	0.017711088525155818	1.0962
TUMOR-NCIH2170-cellline-01-01_Selumetinib_Conc80.0nM	0.9512944859777486	0.021938286242419305	0.9570000000000001
TUMOR-NCIH2170-cellline-01-01_Selumetinib_Conc800.0nM	0.8959027666954128	0.053545751038244264	1.0424
TUMOR-NCIH2170-cellline-01-01_Selumetinib_Conc8000.0nM	0.8332288687203858	0.09406961383708562	1.0196
TUMOR-NCIH2170-cellline-01-01_Vandetanib_Conc2.5nM	0.9641323737201549	0.019491263563199766	0.9540000000000001
TUMOR-NCIH2170-cellline-01-01_Vandetanib_Conc25.0nM	0.9571240543464856	0.02924223672682766	1.0694
TUMOR-NCIH2170-cellline-01-01_Vandetanib_Conc250.0nM	0.9173185979776379	0.05170615968345961	0.8
TUMOR-NCIH2170-cellline-01-01_Vandetanib_Conc2530.0nM	0.6981321116206051	0.12868130113715018	0.5
TUMOR-NCIH2170-cellline-01-01_Vandetanib_Conc8.0nM	0.9614109624740985	0.023256365994590234	0.77
TUMOR-NCIH2170-cellline-01-01_Vandetanib_Conc80.0nM	0.9492340754742317	0.0355835361899482	0.9945
TUMOR-NCIH2170-cellline-01-01_Vandetanib_Conc800.0nM	0.8365987068394057	0.09718442197571915	0.78
TUMOR-NCIH2170-cellline-01-01_Vandetanib_Conc8000.0nM	0.5676976708354408	0.13588932355396452	0.27
TUMOR-NCIH2170-cellline-01-01	0.9662218451560423	0.017460873751732987	1.0
