# Supplementary material for: Mini-batch optimization enables training of ODE models on large-scale datasets
Source: Nat Commun. 2022 Jan 10;13:34. doi: 10.1038/s41467-021-27374-6 (PMC8748893; doi:10.1038/s41467-021-27374-6)
Supplement: Supplementary file 4 — Source data [file 41467_2021_27374_MOESM4_ESM.zip › source_data/drug_response_plots/source_data_cellline_NCIH2172_training.tsv]

	mean	std	measurement
TUMOR-NCIH2172-cellline-01-01_CHIR-265_Conc2.5nM	0.9733153929640063	0.013931326806406548	1.396
TUMOR-NCIH2172-cellline-01-01_CHIR-265_Conc25.0nM	0.9619720437505139	0.01826189622676303	1.371
TUMOR-NCIH2172-cellline-01-01_CHIR-265_Conc250.0nM	0.868943060708953	0.0335795882517065	1.261
TUMOR-NCIH2172-cellline-01-01_CHIR-265_Conc2530.0nM	0.5824681063935154	0.11545248802722045	0.9209999999999999
TUMOR-NCIH2172-cellline-01-01_CHIR-265_Conc8.0nM	0.9705601786040674	0.014520731272529204	0.78
TUMOR-NCIH2172-cellline-01-01_CHIR-265_Conc80.0nM	0.9364613945399867	0.02877639772637692	0.953
TUMOR-NCIH2172-cellline-01-01_CHIR-265_Conc800.0nM	0.7379656031371664	0.06731455595028556	0.81
TUMOR-NCIH2172-cellline-01-01_CHIR-265_Conc8000.0nM	0.4709253598439629	0.1792173653196445	0.49
TUMOR-NCIH2172-cellline-01-01_Erlotinib_Conc2.5nM	0.9742896652866685	0.013613371608806654	1.327
TUMOR-NCIH2172-cellline-01-01_Erlotinib_Conc25.0nM	0.9732489419469437	0.012890998191419156	1.181
TUMOR-NCIH2172-cellline-01-01_Erlotinib_Conc250.0nM	0.9608129329695748	0.009623302015833023	1.12
TUMOR-NCIH2172-cellline-01-01_Erlotinib_Conc2530.0nM	0.864224200596456	0.05865776777058199	1.1340000000000001
TUMOR-NCIH2172-cellline-01-01_Erlotinib_Conc8.0nM	0.9740315684217414	0.0134251235788894	0.79
TUMOR-NCIH2172-cellline-01-01_Erlotinib_Conc80.0nM	0.970433572157687	0.01154963992538231	0.61
TUMOR-NCIH2172-cellline-01-01_Erlotinib_Conc800.0nM	0.9346998114176885	0.019773211671263058	0.67
TUMOR-NCIH2172-cellline-01-01_Erlotinib_Conc8000.0nM	0.7980743734460904	0.06966215712868722	0.64
TUMOR-NCIH2172-cellline-01-01_Lapatinib_Conc2.5nM	0.9742751881375528	0.013749598790210342	0.978
TUMOR-NCIH2172-cellline-01-01_Lapatinib_Conc25.0nM	0.9731344825813494	0.014391256001383659	0.986
TUMOR-NCIH2172-cellline-01-01_Lapatinib_Conc250.0nM	0.9676802575316102	0.016677941594857616	1.129
TUMOR-NCIH2172-cellline-01-01_Lapatinib_Conc2530.0nM	0.8700738671923712	0.06612115361515325	1.122
TUMOR-NCIH2172-cellline-01-01_Lapatinib_Conc8.0nM	0.9739108909432369	0.013946575368955917	0.88
TUMOR-NCIH2172-cellline-01-01_Lapatinib_Conc80.0nM	0.9715680013190756	0.015143221086143972	1.0569
TUMOR-NCIH2172-cellline-01-01_Lapatinib_Conc800.0nM	0.9468360815638684	0.021746262535258847	1.0165
TUMOR-NCIH2172-cellline-01-01_Lapatinib_Conc8000.0nM	0.8092341625334013	0.07889650790014309	0.77
TUMOR-NCIH2172-cellline-01-01_PD0325901_Conc2.5nM	0.9683909413919964	0.013247771790569057	1.0493
TUMOR-NCIH2172-cellline-01-01_PD0325901_Conc25.0nM	0.9239240748730063	0.029604261457563848	1.0758
TUMOR-NCIH2172-cellline-01-01_PD0325901_Conc250.0nM	0.7427531045696985	0.06491518972905716	0.71
TUMOR-NCIH2172-cellline-01-01_PD0325901_Conc2530.0nM	0.5582064823929151	0.11043884130696163	0.67
TUMOR-NCIH2172-cellline-01-01_PD0325901_Conc8.0nM	0.9561472593906034	0.01667468431674786	0.81
TUMOR-NCIH2172-cellline-01-01_PD0325901_Conc80.0nM	0.8509882856475086	0.05194439120960834	0.61
TUMOR-NCIH2172-cellline-01-01_PD0325901_Conc800.0nM	0.6471220515199996	0.06503690835923351	0.83
TUMOR-NCIH2172-cellline-01-01_PD0325901_Conc8000.0nM	0.4775815686097646	0.1368553238098065	0.49
TUMOR-NCIH2172-cellline-01-01_PLX-4720_Conc25.0nM	0.9794907467614055	0.009612818577741024	1.255
TUMOR-NCIH2172-cellline-01-01_PLX-4720_Conc250.0nM	0.9897710949461802	0.027510007127294442	0.948
TUMOR-NCIH2172-cellline-01-01_PLX-4720_Conc2530.0nM	0.9585856609591042	0.03227386920789733	0.49
TUMOR-NCIH2172-cellline-01-01_PLX-4720_Conc8.0nM	0.9764352610777557	0.011434560462025557	0.9079999999999999
TUMOR-NCIH2172-cellline-01-01_PLX-4720_Conc80.0nM	0.9853249288605012	0.016208745368021246	1.0906
TUMOR-NCIH2172-cellline-01-01_PLX-4720_Conc800.0nM	0.9819029061542797	0.0200806266182341	0.907
TUMOR-NCIH2172-cellline-01-01_PLX-4720_Conc8000.0nM	0.9287728525459489	0.07438782809567025	0.41
TUMOR-NCIH2172-cellline-01-01_Selumetinib_Conc2.5nM	0.9728236546048941	0.013503386515742805	0.47
TUMOR-NCIH2172-cellline-01-01_Selumetinib_Conc25.0nM	0.9595053412498091	0.014749268112848884	1.0859
TUMOR-NCIH2172-cellline-01-01_Selumetinib_Conc250.0nM	0.8827625229111081	0.026000712881322448	1.145
TUMOR-NCIH2172-cellline-01-01_Selumetinib_Conc8.0nM	0.9693805838699101	0.01341413072377945	1.0109
TUMOR-NCIH2172-cellline-01-01_Selumetinib_Conc80.0nM	0.9342150185892327	0.019853252028397907	1.0831
TUMOR-NCIH2172-cellline-01-01_Selumetinib_Conc800.0nM	0.7980872014394255	0.040131970962523036	0.84
TUMOR-NCIH2172-cellline-01-01_Selumetinib_Conc8000.0nM	0.6445511986343172	0.06047416341758402	0.45
TUMOR-NCIH2172-cellline-01-01_Vandetanib_Conc2.5nM	0.974221582056314	0.01363540867357092	0.26
TUMOR-NCIH2172-cellline-01-01_Vandetanib_Conc25.0nM	0.9725091327355802	0.013118512226991967	0.79
TUMOR-NCIH2172-cellline-01-01_Vandetanib_Conc250.0nM	0.9539777095386681	0.015240348181367252	0.89
TUMOR-NCIH2172-cellline-01-01_Vandetanib_Conc2530.0nM	0.805567894034656	0.03816494916209619	0.51
TUMOR-NCIH2172-cellline-01-01_Vandetanib_Conc8.0nM	0.9738092716312152	0.013495315055331187	0.87
TUMOR-NCIH2172-cellline-01-01_Vandetanib_Conc80.0nM	0.9679423280574675	0.012503164507229393	1.0199
TUMOR-NCIH2172-cellline-01-01_Vandetanib_Conc800.0nM	0.912003931539895	0.03373974426667639	1.1840000000000002
TUMOR-NCIH2172-cellline-01-01_Vandetanib_Conc8000.0nM	0.6467910522933732	0.10088488508510737	0.905
TUMOR-NCIH2172-cellline-01-01	0.9744083774238964	0.01370155052501787	1.0
