# Supplementary material for: Mini-batch optimization enables training of ODE models on large-scale datasets
Source: Nat Commun. 2022 Jan 10;13:34. doi: 10.1038/s41467-021-27374-6 (PMC8748893; doi:10.1038/s41467-021-27374-6)
Supplement: Supplementary file 4 — Source data [file 41467_2021_27374_MOESM4_ESM.zip › source_data/drug_response_plots/source_data_cellline_NCIH2228_training.tsv]

	mean	std	measurement
TUMOR-NCIH2228-cellline-01-01_CHIR-265_Conc2.5nM	0.9888345111427895	0.020233333722801984	0.99971
TUMOR-NCIH2228-cellline-01-01_CHIR-265_Conc25.0nM	0.9817716209424192	0.022544205703109305	1.0186
TUMOR-NCIH2228-cellline-01-01_CHIR-265_Conc250.0nM	0.8744626134212672	0.044632109369674065	0.74
TUMOR-NCIH2228-cellline-01-01_CHIR-265_Conc2530.0nM	0.539464236963777	0.11794819072105392	0.57
TUMOR-NCIH2228-cellline-01-01_CHIR-265_Conc8.0nM	0.9871951503572495	0.020657091548774226	1.0042
TUMOR-NCIH2228-cellline-01-01_CHIR-265_Conc80.0nM	0.9599411244075128	0.028724609255517227	0.934
TUMOR-NCIH2228-cellline-01-01_CHIR-265_Conc800.0nM	0.7046166076188833	0.11500727586868599	0.51
TUMOR-NCIH2228-cellline-01-01_CHIR-265_Conc8000.0nM	0.4277008249693625	0.14843114658860107	0.4
TUMOR-NCIH2228-cellline-01-01_Erlotinib_Conc2.5nM	0.9892658265245512	0.02017998507056847	1.0114
TUMOR-NCIH2228-cellline-01-01_Erlotinib_Conc25.0nM	0.9870304781169118	0.021336229628037176	1.107
TUMOR-NCIH2228-cellline-01-01_Erlotinib_Conc250.0nM	0.9612395673473453	0.03362478702231063	0.955
TUMOR-NCIH2228-cellline-01-01_Erlotinib_Conc2530.0nM	0.8051418800498154	0.07749923421047417	0.74
TUMOR-NCIH2228-cellline-01-01_Erlotinib_Conc8.0nM	0.9887153936728785	0.02041974887613145	0.99945
TUMOR-NCIH2228-cellline-01-01_Erlotinib_Conc80.0nM	0.9782852752941522	0.026254183310486387	1.0073
TUMOR-NCIH2228-cellline-01-01_Erlotinib_Conc800.0nM	0.9243760410773307	0.042128544226744474	0.77
TUMOR-NCIH2228-cellline-01-01_Erlotinib_Conc8000.0nM	0.6488051176696548	0.12823357095214416	0.54
TUMOR-NCIH2228-cellline-01-01_Lapatinib_Conc2.5nM	0.9893911568888883	0.020096447854114966	0.9954
TUMOR-NCIH2228-cellline-01-01_Lapatinib_Conc25.0nM	0.9882939562857178	0.020256211535695207	1.0676
TUMOR-NCIH2228-cellline-01-01_Lapatinib_Conc250.0nM	0.9795794424235293	0.02500100219817444	0.929
TUMOR-NCIH2228-cellline-01-01_Lapatinib_Conc2530.0nM	0.8330009684523094	0.05630370709753754	0.9890000000000001
TUMOR-NCIH2228-cellline-01-01_Lapatinib_Conc8.0nM	0.9891115898708371	0.02012721364570844	0.937
TUMOR-NCIH2228-cellline-01-01_Lapatinib_Conc80.0nM	0.985923875208137	0.02096438218329674	0.9129999999999999
TUMOR-NCIH2228-cellline-01-01_Lapatinib_Conc800.0nM	0.9574787839967712	0.03813397884864767	0.86
TUMOR-NCIH2228-cellline-01-01_Lapatinib_Conc8000.0nM	0.661096512927423	0.10860402755065855	0.9490000000000001
TUMOR-NCIH2228-cellline-01-01_PD0325901_Conc2.5nM	0.9796063865685601	0.014049554859595578	0.985
TUMOR-NCIH2228-cellline-01-01_PD0325901_Conc25.0nM	0.9318891636872957	0.05265956721597741	0.84
TUMOR-NCIH2228-cellline-01-01_PD0325901_Conc250.0nM	0.7877579136220801	0.07693940448774145	0.74
TUMOR-NCIH2228-cellline-01-01_PD0325901_Conc2530.0nM	0.6095884426180007	0.14240095131188635	0.64
TUMOR-NCIH2228-cellline-01-01_PD0325901_Conc8.0nM	0.9633023744609979	0.024266649965614676	0.99
TUMOR-NCIH2228-cellline-01-01_PD0325901_Conc80.0nM	0.877046890266086	0.07684630809417084	0.94
TUMOR-NCIH2228-cellline-01-01_PD0325901_Conc800.0nM	0.6847605553822379	0.09275795440697542	0.71
TUMOR-NCIH2228-cellline-01-01_PD0325901_Conc8000.0nM	0.580731168856292	0.15492868172259075	0.33
TUMOR-NCIH2228-cellline-01-01_PLX-4720_Conc2.5nM	0.991268901831994	0.01967588967721072	1.0842
TUMOR-NCIH2228-cellline-01-01_PLX-4720_Conc25.0nM	0.9993408079120518	0.02030406470788858	1.073
TUMOR-NCIH2228-cellline-01-01_PLX-4720_Conc250.0nM	1.0192550822712545	0.04655774412756709	1.0741
TUMOR-NCIH2228-cellline-01-01_PLX-4720_Conc2530.0nM	0.9921309644200926	0.05415863982224657	1.0847
TUMOR-NCIH2228-cellline-01-01_PLX-4720_Conc8.0nM	0.9938351703957432	0.019298750527725693	1.0074
TUMOR-NCIH2228-cellline-01-01_PLX-4720_Conc80.0nM	1.0089351617335516	0.02818292786754523	1.0596
TUMOR-NCIH2228-cellline-01-01_PLX-4720_Conc800.0nM	1.0180249439707703	0.06346210590769627	1.139
TUMOR-NCIH2228-cellline-01-01_PLX-4720_Conc8000.0nM	0.9584836034985127	0.07500184782453384	0.82
TUMOR-NCIH2228-cellline-01-01_Selumetinib_Conc2.5nM	0.9875394107553394	0.018732825444470448	0.94
TUMOR-NCIH2228-cellline-01-01_Selumetinib_Conc25.0nM	0.9716139694391677	0.013914721229446682	0.9959
TUMOR-NCIH2228-cellline-01-01_Selumetinib_Conc250.0nM	0.8921977675540278	0.04549154446099097	0.79
TUMOR-NCIH2228-cellline-01-01_Selumetinib_Conc2530.0nM	0.7303777227262087	0.07531781052737256	0.86
TUMOR-NCIH2228-cellline-01-01_Selumetinib_Conc8.0nM	0.9833360688824289	0.01634291182289238	0.955
TUMOR-NCIH2228-cellline-01-01_Selumetinib_Conc80.0nM	0.9432310408286003	0.025424296527333037	0.9933
TUMOR-NCIH2228-cellline-01-01_Selumetinib_Conc800.0nM	0.8170473083096355	0.05896514947052593	0.85
TUMOR-NCIH2228-cellline-01-01_Selumetinib_Conc8000.0nM	0.6384414711857614	0.09467993053953667	0.77
TUMOR-NCIH2228-cellline-01-01_Vandetanib_Conc2.5nM	0.9860443241296899	0.02170657047918974	0.9490000000000001
TUMOR-NCIH2228-cellline-01-01_Vandetanib_Conc25.0nM	0.981108518620054	0.025056856293016464	0.986
TUMOR-NCIH2228-cellline-01-01_Vandetanib_Conc250.0nM	0.9515205079528666	0.028247987053046403	0.89
TUMOR-NCIH2228-cellline-01-01_Vandetanib_Conc2530.0nM	0.7025674345273641	0.10593383583982666	0.79
TUMOR-NCIH2228-cellline-01-01_Vandetanib_Conc8.0nM	0.983565548013073	0.024334179887438866	0.9440000000000001
TUMOR-NCIH2228-cellline-01-01_Vandetanib_Conc80.0nM	0.9739471860419743	0.025129667860339582	0.968
TUMOR-NCIH2228-cellline-01-01_Vandetanib_Conc800.0nM	0.8906695118727523	0.05241417215594089	0.9159999999999999
TUMOR-NCIH2228-cellline-01-01_Vandetanib_Conc8000.0nM	0.5131499099259169	0.13768209822870084	0.74
TUMOR-NCIH2228-cellline-01-01	0.9895198582458532	0.020084147020272933	1.0
