# Supplementary material for: Mini-batch optimization enables training of ODE models on large-scale datasets
Source: Nat Commun. 2022 Jan 10;13:34. doi: 10.1038/s41467-021-27374-6 (PMC8748893; doi:10.1038/s41467-021-27374-6)
Supplement: Supplementary file 4 — Source data [file 41467_2021_27374_MOESM4_ESM.zip › source_data/drug_response_plots/source_data_cellline_NCIH2286_training.tsv]

	mean	std	measurement
TUMOR-NCIH2286-cellline-01-01_CHIR-265_Conc2.5nM	0.9131149036600096	0.019551565469459506	1.0204
TUMOR-NCIH2286-cellline-01-01_CHIR-265_Conc25.0nM	0.9035368182999658	0.022548814471550976	0.961
TUMOR-NCIH2286-cellline-01-01_CHIR-265_Conc250.0nM	0.7932758915396424	0.05954201997293484	0.4
TUMOR-NCIH2286-cellline-01-01_CHIR-265_Conc2530.0nM	0.4954323952334415	0.13711634180439575	0.32
TUMOR-NCIH2286-cellline-01-01_CHIR-265_Conc8.0nM	0.9109824563269037	0.020216005053535623	1.0422
TUMOR-NCIH2286-cellline-01-01_CHIR-265_Conc80.0nM	0.8750954742563553	0.028974132184345906	0.74
TUMOR-NCIH2286-cellline-01-01_CHIR-265_Conc800.0nM	0.6314123237813994	0.13547903893939153	0.37
TUMOR-NCIH2286-cellline-01-01_CHIR-265_Conc8000.0nM	0.4032221704393072	0.16773154988587843	0.18
TUMOR-NCIH2286-cellline-01-01_Erlotinib_Conc2.5nM	0.9139392345942043	0.019236439086651957	0.98
TUMOR-NCIH2286-cellline-01-01_Erlotinib_Conc25.0nM	0.913688938549351	0.019248728854565404	1.1059999999999999
TUMOR-NCIH2286-cellline-01-01_Erlotinib_Conc250.0nM	0.905159463540224	0.014801149344413593	0.93
TUMOR-NCIH2286-cellline-01-01_Erlotinib_Conc2530.0nM	0.8403380609489073	0.05311022339811952	0.73
TUMOR-NCIH2286-cellline-01-01_Erlotinib_Conc8.0nM	0.9138781915049223	0.01924403091912678	1.0734
TUMOR-NCIH2286-cellline-01-01_Erlotinib_Conc80.0nM	0.9115736300854171	0.015855384343821808	1.0772
TUMOR-NCIH2286-cellline-01-01_Erlotinib_Conc800.0nM	0.8863170042692488	0.02499486985211687	0.904
TUMOR-NCIH2286-cellline-01-01_Erlotinib_Conc8000.0nM	0.7747786371174331	0.09350660182320374	0.41
TUMOR-NCIH2286-cellline-01-01_Lapatinib_Conc2.5nM	0.9139213037668787	0.019278513774686694	0.943
TUMOR-NCIH2286-cellline-01-01_Lapatinib_Conc25.0nM	0.9139704936845663	0.019332632625505056	1.0834
TUMOR-NCIH2286-cellline-01-01_Lapatinib_Conc250.0nM	0.9124903006264777	0.0209063946658004	0.88
TUMOR-NCIH2286-cellline-01-01_Lapatinib_Conc2530.0nM	0.8584279634364025	0.03924296676681898	0.9440000000000001
TUMOR-NCIH2286-cellline-01-01_Lapatinib_Conc8.0nM	0.9138948368778047	0.01932425557172663	0.996
TUMOR-NCIH2286-cellline-01-01_Lapatinib_Conc80.0nM	0.9138248926933116	0.019584356354634347	1.102
TUMOR-NCIH2286-cellline-01-01_Lapatinib_Conc800.0nM	0.905523961079985	0.025289866548188124	0.92
TUMOR-NCIH2286-cellline-01-01_Lapatinib_Conc8000.0nM	0.7560694879744531	0.1155884985813975	0.44
TUMOR-NCIH2286-cellline-01-01_PD0325901_Conc2.5nM	0.9085513014595703	0.02043389648098963	0.966
TUMOR-NCIH2286-cellline-01-01_PD0325901_Conc25.0nM	0.8660523591024857	0.0515111680033641	0.83
TUMOR-NCIH2286-cellline-01-01_PD0325901_Conc250.0nM	0.6610737419192597	0.10035842260795683	0.61
TUMOR-NCIH2286-cellline-01-01_PD0325901_Conc2530.0nM	0.4135485120716174	0.11618635665334974	0.55
TUMOR-NCIH2286-cellline-01-01_PD0325901_Conc8.0nM	0.8970194481147278	0.027052134487803327	0.84
TUMOR-NCIH2286-cellline-01-01_PD0325901_Conc80.0nM	0.7883927046020183	0.08834590852796131	0.76
TUMOR-NCIH2286-cellline-01-01_PD0325901_Conc800.0nM	0.516741951637911	0.11666078520014843	0.6
TUMOR-NCIH2286-cellline-01-01_PD0325901_Conc8000.0nM	0.3539020559435395	0.11869984477370792	0.3
TUMOR-NCIH2286-cellline-01-01_PLX-4720_Conc2.5nM	0.9172686683141389	0.018896926233322963	0.935
TUMOR-NCIH2286-cellline-01-01_PLX-4720_Conc25.0nM	0.9271258236719898	0.027735890853068074	1.0416
TUMOR-NCIH2286-cellline-01-01_PLX-4720_Conc250.0nM	0.9391755047449809	0.03813704468032511	0.9924
TUMOR-NCIH2286-cellline-01-01_PLX-4720_Conc2530.0nM	0.9171760549325916	0.02692799944870667	0.963
TUMOR-NCIH2286-cellline-01-01_PLX-4720_Conc8.0nM	0.9209563936464533	0.021149734808842167	0.917
TUMOR-NCIH2286-cellline-01-01_PLX-4720_Conc80.0nM	0.9347901924059515	0.03629817158672776	1.0248
TUMOR-NCIH2286-cellline-01-01_PLX-4720_Conc800.0nM	0.934199921802325	0.032004765978496524	1.089
TUMOR-NCIH2286-cellline-01-01_PLX-4720_Conc8000.0nM	0.8863248707508025	0.05299951979981022	0.4
TUMOR-NCIH2286-cellline-01-01_Selumetinib_Conc2.5nM	0.9128437672819638	0.019340708296502068	0.88
TUMOR-NCIH2286-cellline-01-01_Selumetinib_Conc25.0nM	0.9026488764821513	0.022010241970874943	0.9
TUMOR-NCIH2286-cellline-01-01_Selumetinib_Conc250.0nM	0.8256115677452402	0.049866014215714974	0.71
TUMOR-NCIH2286-cellline-01-01_Selumetinib_Conc2530.0nM	0.6109177223009369	0.08378260848681093	0.65
TUMOR-NCIH2286-cellline-01-01_Selumetinib_Conc8.0nM	0.9103345313644123	0.019776649992778988	0.9009999999999999
TUMOR-NCIH2286-cellline-01-01_Selumetinib_Conc80.0nM	0.8797592762484182	0.030632172322917553	0.84
TUMOR-NCIH2286-cellline-01-01_Selumetinib_Conc800.0nM	0.7298617455880272	0.07407906029789993	0.62
TUMOR-NCIH2286-cellline-01-01_Selumetinib_Conc8000.0nM	0.4898766329118221	0.09978430098476307	0.6
TUMOR-NCIH2286-cellline-01-01_Vandetanib_Conc2.5nM	0.9137823555486191	0.01906184349026997	0.909
TUMOR-NCIH2286-cellline-01-01_Vandetanib_Conc25.0nM	0.912041005734921	0.01731776169199201	1.071
TUMOR-NCIH2286-cellline-01-01_Vandetanib_Conc250.0nM	0.8913613401127971	0.01636155792035423	0.946
TUMOR-NCIH2286-cellline-01-01_Vandetanib_Conc2530.0nM	0.7423281997531117	0.10572528854455923	0.78
TUMOR-NCIH2286-cellline-01-01_Vandetanib_Conc8.0nM	0.9133718182265176	0.018671336729458393	0.9620000000000001
TUMOR-NCIH2286-cellline-01-01_Vandetanib_Conc80.0nM	0.9071488184325276	0.012301256618373306	0.986
TUMOR-NCIH2286-cellline-01-01_Vandetanib_Conc800.0nM	0.8485450568949002	0.06005246610662017	0.88
TUMOR-NCIH2286-cellline-01-01_Vandetanib_Conc8000.0nM	0.5766436324430314	0.11817913195282248	0.62
TUMOR-NCIH2286-cellline-01-01	0.9139672442628635	0.019232691554349077	1.0
