# Supplementary material for: Mini-batch optimization enables training of ODE models on large-scale datasets
Source: Nat Commun. 2022 Jan 10;13:34. doi: 10.1038/s41467-021-27374-6 (PMC8748893; doi:10.1038/s41467-021-27374-6)
Supplement: Supplementary file 4 — Source data [file 41467_2021_27374_MOESM4_ESM.zip › source_data/drug_response_plots/source_data_cellline_NCIH23_training.tsv]

	mean	std	measurement
TUMOR-NCIH23-cellline-01-01_CHIR-265_Conc2.5nM	0.9925100169502965	0.02623368469299827	1.0584
TUMOR-NCIH23-cellline-01-01_CHIR-265_Conc25.0nM	0.9797467251631369	0.023812501073678882	1.0229
TUMOR-NCIH23-cellline-01-01_CHIR-265_Conc250.0nM	0.8569017060598382	0.06077460053140016	0.79
TUMOR-NCIH23-cellline-01-01_CHIR-265_Conc2530.0nM	0.5442646298100305	0.09306908286618147	0.4
TUMOR-NCIH23-cellline-01-01_CHIR-265_Conc8.0nM	0.9896297084495707	0.025461532649291192	0.971
TUMOR-NCIH23-cellline-01-01_CHIR-265_Conc80.0nM	0.9462872916374062	0.02467659660662712	1.1340000000000001
TUMOR-NCIH23-cellline-01-01_CHIR-265_Conc800.0nM	0.6923164796345784	0.102667405695831	0.73
TUMOR-NCIH23-cellline-01-01_CHIR-265_Conc8000.0nM	0.4591650550229451	0.1363398542325208	0.21
TUMOR-NCIH23-cellline-01-01_Erlotinib_Conc2.5nM	0.9935917534974831	0.026622705178454522	1.0709
TUMOR-NCIH23-cellline-01-01_Erlotinib_Conc25.0nM	0.9914916071776819	0.025141260249758043	1.0897
TUMOR-NCIH23-cellline-01-01_Erlotinib_Conc250.0nM	0.9650474408143529	0.024820985188882646	1.0707
TUMOR-NCIH23-cellline-01-01_Erlotinib_Conc2530.0nM	0.8672088757470275	0.07235073977311982	0.968
TUMOR-NCIH23-cellline-01-01_Erlotinib_Conc8.0nM	0.993309455239849	0.026486726665109466	1.15
TUMOR-NCIH23-cellline-01-01_Erlotinib_Conc80.0nM	0.98411106882347	0.021132347785958728	1.113
TUMOR-NCIH23-cellline-01-01_Erlotinib_Conc800.0nM	0.9197429126985206	0.04449051570430616	0.9590000000000001
TUMOR-NCIH23-cellline-01-01_Erlotinib_Conc8000.0nM	0.818227540091567	0.08185521917641125	0.963
TUMOR-NCIH23-cellline-01-01_Lapatinib_Conc2.5nM	0.9936464639283182	0.026618701885510746	1.0787
TUMOR-NCIH23-cellline-01-01_Lapatinib_Conc25.0nM	0.9930537021069841	0.025986276139460543	0.9968
TUMOR-NCIH23-cellline-01-01_Lapatinib_Conc250.0nM	0.9870117949730558	0.02354731886697545	0.9953
TUMOR-NCIH23-cellline-01-01_Lapatinib_Conc2530.0nM	0.8850916396628458	0.06464840327578422	1.082
TUMOR-NCIH23-cellline-01-01_Lapatinib_Conc8.0nM	0.9935065937459386	0.026456903082757367	1.17
TUMOR-NCIH23-cellline-01-01_Lapatinib_Conc80.0nM	0.9915747663617266	0.024824043279436433	1.167
TUMOR-NCIH23-cellline-01-01_Lapatinib_Conc800.0nM	0.9553132540611433	0.02887688329319926	0.968
TUMOR-NCIH23-cellline-01-01_Lapatinib_Conc8000.0nM	0.8265881015505372	0.07455241218988617	0.59
TUMOR-NCIH23-cellline-01-01_PD0325901_Conc2.5nM	0.9791395671506213	0.02206831339188707	1.0206
TUMOR-NCIH23-cellline-01-01_PD0325901_Conc25.0nM	0.9145572098067035	0.035350196517738075	0.932
TUMOR-NCIH23-cellline-01-01_PD0325901_Conc250.0nM	0.7028839281193069	0.04952827703389214	0.64
TUMOR-NCIH23-cellline-01-01_PD0325901_Conc2530.0nM	0.5377183371261344	0.0774254853613626	0.59
TUMOR-NCIH23-cellline-01-01_PD0325901_Conc8.0nM	0.9558848380238073	0.03234938159407564	0.82
TUMOR-NCIH23-cellline-01-01_PD0325901_Conc80.0nM	0.8282588504752905	0.044792973356911424	0.86
TUMOR-NCIH23-cellline-01-01_PD0325901_Conc800.0nM	0.599707564835629	0.058794589909698984	0.54
TUMOR-NCIH23-cellline-01-01_PD0325901_Conc8000.0nM	0.49149484685948347	0.09857845372233481	0.42
TUMOR-NCIH23-cellline-01-01_PLX-4720_Conc2.5nM	0.9961297820864397	0.025516717758107602	0.9179999999999999
TUMOR-NCIH23-cellline-01-01_PLX-4720_Conc25.0nM	1.0095910366126766	0.031607292726651554	1.111
TUMOR-NCIH23-cellline-01-01_PLX-4720_Conc250.0nM	1.0364765878377609	0.08797611509485741	1.28
TUMOR-NCIH23-cellline-01-01_PLX-4720_Conc2530.0nM	0.9882299533277239	0.04306775587311702	1.1159999999999999
TUMOR-NCIH23-cellline-01-01_PLX-4720_Conc8.0nM	1.0004704060263006	0.02508839184349855	0.84
TUMOR-NCIH23-cellline-01-01_PLX-4720_Conc80.0nM	1.0245189112227173	0.058202989939485965	0.82
TUMOR-NCIH23-cellline-01-01_PLX-4720_Conc800.0nM	1.026933719465395	0.07471213841967617	1.194
TUMOR-NCIH23-cellline-01-01_PLX-4720_Conc8000.0nM	0.9379673790944233	0.10838918769357032	0.16
TUMOR-NCIH23-cellline-01-01_Selumetinib_Conc2.5nM	0.9865176140475425	0.023394829540283074	0.89
TUMOR-NCIH23-cellline-01-01_Selumetinib_Conc25.0nM	0.9592259743486776	0.03536285294957243	0.903
TUMOR-NCIH23-cellline-01-01_Selumetinib_Conc250.0nM	0.8660075381659975	0.034991597047668625	0.915
TUMOR-NCIH23-cellline-01-01_Selumetinib_Conc2530.0nM	0.6624827071195248	0.06324415266304628	0.75
TUMOR-NCIH23-cellline-01-01_Selumetinib_Conc8.0nM	0.9753776650577066	0.03058192933390025	0.945
TUMOR-NCIH23-cellline-01-01_Selumetinib_Conc80.0nM	0.9258816349878574	0.03956433334641753	0.904
TUMOR-NCIH23-cellline-01-01_Selumetinib_Conc800.0nM	0.7692317625871377	0.04261213733702855	0.938
TUMOR-NCIH23-cellline-01-01_Selumetinib_Conc8000.0nM	0.5841588980147855	0.07594543874661461	0.72
TUMOR-NCIH23-cellline-01-01_Vandetanib_Conc2.5nM	0.9932679320642462	0.026411243736713667	0.62
TUMOR-NCIH23-cellline-01-01_Vandetanib_Conc25.0nM	0.9892323110797404	0.024436857931235515	0.74
TUMOR-NCIH23-cellline-01-01_Vandetanib_Conc250.0nM	0.9511223771264996	0.023568114859557624	1.0944
TUMOR-NCIH23-cellline-01-01_Vandetanib_Conc2530.0nM	0.7379039647323336	0.08785861044134806	0.92
TUMOR-NCIH23-cellline-01-01_Vandetanib_Conc8.0nM	0.992281455615825	0.02585461083641714	0.53
TUMOR-NCIH23-cellline-01-01_Vandetanib_Conc80.0nM	0.9796669017586515	0.022155490626887032	0.83
TUMOR-NCIH23-cellline-01-01_Vandetanib_Conc800.0nM	0.8581852863853385	0.06374117476412372	1.0488
TUMOR-NCIH23-cellline-01-01_Vandetanib_Conc8000.0nM	0.6029641325742101	0.1089124259397852	0.983
TUMOR-NCIH23-cellline-01-01	0.9936906539143726	0.02666994345337643	1.0
