# Supplementary material for: Mini-batch optimization enables training of ODE models on large-scale datasets
Source: Nat Commun. 2022 Jan 10;13:34. doi: 10.1038/s41467-021-27374-6 (PMC8748893; doi:10.1038/s41467-021-27374-6)
Supplement: Supplementary file 4 — Source data [file 41467_2021_27374_MOESM4_ESM.zip › source_data/drug_response_plots/source_data_cellline_NCIH2444_training.tsv]

	mean	std	measurement
TUMOR-NCIH2444-cellline-01-01_CHIR-265_Conc2.5nM	0.9781652836761406	0.017180113423086448	0.9937
TUMOR-NCIH2444-cellline-01-01_CHIR-265_Conc25.0nM	0.9709675490985441	0.015375380676112656	0.9520000000000001
TUMOR-NCIH2444-cellline-01-01_CHIR-265_Conc250.0nM	0.8933999661570431	0.018079170556907744	0.81
TUMOR-NCIH2444-cellline-01-01_CHIR-265_Conc2530.0nM	0.5755315479301876	0.10532028095846185	0.76
TUMOR-NCIH2444-cellline-01-01_CHIR-265_Conc8.0nM	0.9765728843237669	0.016500651620918867	1.0662
TUMOR-NCIH2444-cellline-01-01_CHIR-265_Conc80.0nM	0.9513556153603338	0.015827588978703122	1.0928
TUMOR-NCIH2444-cellline-01-01_CHIR-265_Conc800.0nM	0.7448754357981417	0.07812270528603324	0.948
TUMOR-NCIH2444-cellline-01-01_CHIR-265_Conc8000.0nM	0.46406345711372377	0.14337470471430266	0.35
TUMOR-NCIH2444-cellline-01-01_Erlotinib_Conc2.5nM	0.9783578271149798	0.017502428871289208	1.0697
TUMOR-NCIH2444-cellline-01-01_Erlotinib_Conc25.0nM	0.9735244197970246	0.01786754791355408	1.0497
TUMOR-NCIH2444-cellline-01-01_Erlotinib_Conc250.0nM	0.93438823007807	0.02567342155421875	0.951
TUMOR-NCIH2444-cellline-01-01_Erlotinib_Conc2530.0nM	0.7725545232435461	0.07252979293290651	0.8
TUMOR-NCIH2444-cellline-01-01_Erlotinib_Conc8.0nM	0.9772875298961079	0.017408459157371752	1.119
TUMOR-NCIH2444-cellline-01-01_Erlotinib_Conc80.0nM	0.9623027949438299	0.020001752209824947	0.96
TUMOR-NCIH2444-cellline-01-01_Erlotinib_Conc800.0nM	0.8678101649228495	0.040677657964553915	0.978
TUMOR-NCIH2444-cellline-01-01_Erlotinib_Conc8000.0nM	0.6815537356394125	0.1399549133980604	0.66
TUMOR-NCIH2444-cellline-01-01_Lapatinib_Conc2.5nM	0.9784702656170742	0.017407985400038167	0.78
TUMOR-NCIH2444-cellline-01-01_Lapatinib_Conc25.0nM	0.9764903256910031	0.01673888540458469	1.137
TUMOR-NCIH2444-cellline-01-01_Lapatinib_Conc250.0nM	0.9566388101784751	0.018488101382398713	0.9
TUMOR-NCIH2444-cellline-01-01_Lapatinib_Conc2530.0nM	0.740368351743055	0.11169424031350536	0.82
TUMOR-NCIH2444-cellline-01-01_Lapatinib_Conc8.0nM	0.9780009820008397	0.017241775384441504	1.0559
TUMOR-NCIH2444-cellline-01-01_Lapatinib_Conc80.0nM	0.9716533483258646	0.015734900271515743	1.145
TUMOR-NCIH2444-cellline-01-01_Lapatinib_Conc800.0nM	0.8831068581067536	0.035994713487325934	0.82
TUMOR-NCIH2444-cellline-01-01_Lapatinib_Conc8000.0nM	0.6293300087788056	0.1728682230093544	0.43
TUMOR-NCIH2444-cellline-01-01_PD0325901_Conc2.5nM	0.967679152194069	0.014175748887818225	0.78
TUMOR-NCIH2444-cellline-01-01_PD0325901_Conc25.0nM	0.9195031549762429	0.03258538679613665	0.9279999999999999
TUMOR-NCIH2444-cellline-01-01_PD0325901_Conc250.0nM	0.7924570505477527	0.06448636372315768	0.51
TUMOR-NCIH2444-cellline-01-01_PD0325901_Conc2530.0nM	0.6586343654013771	0.12075893007546339	0.52
TUMOR-NCIH2444-cellline-01-01_PD0325901_Conc8.0nM	0.9496905966541738	0.02091326458023632	0.83
TUMOR-NCIH2444-cellline-01-01_PD0325901_Conc80.0nM	0.8717481093325994	0.0483289375183487	0.69
TUMOR-NCIH2444-cellline-01-01_PD0325901_Conc800.0nM	0.7064323257473539	0.09742288703630422	0.58
TUMOR-NCIH2444-cellline-01-01_PD0325901_Conc8000.0nM	0.6332704014294547	0.12502103701546904	0.38
TUMOR-NCIH2444-cellline-01-01_PLX-4720_Conc2.5nM	0.9826890344675331	0.017920582132343307	0.88
TUMOR-NCIH2444-cellline-01-01_PLX-4720_Conc25.0nM	0.9879605714020476	0.02047293836471698	1.156
TUMOR-NCIH2444-cellline-01-01_PLX-4720_Conc250.0nM	0.9900550898641866	0.024711539504555652	0.88
TUMOR-NCIH2444-cellline-01-01_PLX-4720_Conc2530.0nM	0.9688302646957461	0.037753597272407985	0.987
TUMOR-NCIH2444-cellline-01-01_PLX-4720_Conc8.0nM	0.9851668649474625	0.018660217974667305	0.9620000000000001
TUMOR-NCIH2444-cellline-01-01_PLX-4720_Conc80.0nM	0.9902948838794268	0.022952983054675802	1.148
TUMOR-NCIH2444-cellline-01-01_PLX-4720_Conc800.0nM	0.9834959184688327	0.026911700841124715	1.0643
TUMOR-NCIH2444-cellline-01-01_PLX-4720_Conc8000.0nM	0.946241092408945	0.07202447323664062	0.99
TUMOR-NCIH2444-cellline-01-01_Selumetinib_Conc2.5nM	0.977216897427185	0.018059861047672852	1.0032
TUMOR-NCIH2444-cellline-01-01_Selumetinib_Conc25.0nM	0.9647410356411816	0.02222194283741234	0.9640000000000001
TUMOR-NCIH2444-cellline-01-01_Selumetinib_Conc250.0nM	0.9061302124275334	0.0310829923204423	0.83
TUMOR-NCIH2444-cellline-01-01_Selumetinib_Conc2530.0nM	0.7569888712114622	0.041321113364143125	0.68
TUMOR-NCIH2444-cellline-01-01_Selumetinib_Conc8.0nM	0.9738169634718586	0.019153156312012587	0.88
TUMOR-NCIH2444-cellline-01-01_Selumetinib_Conc80.0nM	0.9438998402011644	0.027657046671222135	0.963
TUMOR-NCIH2444-cellline-01-01_Selumetinib_Conc800.0nM	0.8437397376553921	0.03019060685318823	0.75
TUMOR-NCIH2444-cellline-01-01_Selumetinib_Conc8000.0nM	0.6667940417521636	0.060418064695165995	0.52
TUMOR-NCIH2444-cellline-01-01_Vandetanib_Conc2.5nM	0.9778775569505985	0.017869485852461287	0.9
TUMOR-NCIH2444-cellline-01-01_Vandetanib_Conc25.0nM	0.971496891878975	0.018709933468569986	1.0025
TUMOR-NCIH2444-cellline-01-01_Vandetanib_Conc250.0nM	0.9241355329916259	0.029961682948768865	1.0035
TUMOR-NCIH2444-cellline-01-01_Vandetanib_Conc2530.0nM	0.6600436760697797	0.10025846927648344	0.72
TUMOR-NCIH2444-cellline-01-01_Vandetanib_Conc8.0nM	0.9761634651507094	0.01813724010135458	1.0791
TUMOR-NCIH2444-cellline-01-01_Vandetanib_Conc80.0nM	0.9581060255725303	0.021307728029722115	1.18
TUMOR-NCIH2444-cellline-01-01_Vandetanib_Conc800.0nM	0.8242825063479385	0.0378031425357415	0.963
TUMOR-NCIH2444-cellline-01-01_Vandetanib_Conc8000.0nM	0.5058582955141022	0.1596306455707543	0.59
TUMOR-NCIH2444-cellline-01-01	0.9788443260629489	0.017577542703033973	1.0
