# Supplementary material for: Mini-batch optimization enables training of ODE models on large-scale datasets
Source: Nat Commun. 2022 Jan 10;13:34. doi: 10.1038/s41467-021-27374-6 (PMC8748893; doi:10.1038/s41467-021-27374-6)
Supplement: Supplementary file 4 — Source data [file 41467_2021_27374_MOESM4_ESM.zip › source_data/drug_response_plots/source_data_cellline_NCIH358_training.tsv]

	mean	std	measurement
TUMOR-NCIH358-cellline-01-01_CHIR-265_Conc2.5nM	0.864062725513363	0.021256253129981122	1.15
TUMOR-NCIH358-cellline-01-01_CHIR-265_Conc25.0nM	0.857703595236085	0.018036445250797065	1.0711
TUMOR-NCIH358-cellline-01-01_CHIR-265_Conc250.0nM	0.7824853003109881	0.02972812726210233	0.64
TUMOR-NCIH358-cellline-01-01_CHIR-265_Conc2530.0nM	0.5721212792969348	0.08292934584094289	0.46
TUMOR-NCIH358-cellline-01-01_CHIR-265_Conc8.0nM	0.862524619650854	0.020377352373177723	1.0908
TUMOR-NCIH358-cellline-01-01_CHIR-265_Conc80.0nM	0.8387770679308153	0.014038696809232568	0.9279999999999999
TUMOR-NCIH358-cellline-01-01_CHIR-265_Conc800.0nM	0.6879724434117591	0.05608099816535296	0.66
TUMOR-NCIH358-cellline-01-01_CHIR-265_Conc8000.0nM	0.5215428130277195	0.11240532420847132	0.36
TUMOR-NCIH358-cellline-01-01_Erlotinib_Conc2.5nM	0.8643103759507683	0.020895672554077302	1.0449
TUMOR-NCIH358-cellline-01-01_Erlotinib_Conc25.0nM	0.8611050821822452	0.016850303047480614	0.982
TUMOR-NCIH358-cellline-01-01_Erlotinib_Conc250.0nM	0.835116449808568	0.03294580528384129	0.89
TUMOR-NCIH358-cellline-01-01_Erlotinib_Conc2530.0nM	0.7438194758441454	0.06692223390675242	0.47
TUMOR-NCIH358-cellline-01-01_Erlotinib_Conc8.0nM	0.8634732957259276	0.01957902041165331	1.0068
TUMOR-NCIH358-cellline-01-01_Erlotinib_Conc80.0nM	0.8536370617603181	0.01619729084112056	0.9890000000000001
TUMOR-NCIH358-cellline-01-01_Erlotinib_Conc800.0nM	0.7939478912242762	0.056113413898230935	0.69
TUMOR-NCIH358-cellline-01-01_Erlotinib_Conc8000.0nM	0.7135724458300731	0.07857298261514849	0.32
TUMOR-NCIH358-cellline-01-01_Lapatinib_Conc2.5nM	0.8645402629459932	0.021476684089846015	1.0759999999999998
TUMOR-NCIH358-cellline-01-01_Lapatinib_Conc25.0nM	0.8638433587384193	0.02112905401285885	1.0175
TUMOR-NCIH358-cellline-01-01_Lapatinib_Conc250.0nM	0.8563910986769653	0.018956888766843177	0.907
TUMOR-NCIH358-cellline-01-01_Lapatinib_Conc2530.0nM	0.7413039229680247	0.07326880471425247	0.52
TUMOR-NCIH358-cellline-01-01_Lapatinib_Conc8.0nM	0.8643730852638102	0.021391304026569916	1.193
TUMOR-NCIH358-cellline-01-01_Lapatinib_Conc80.0nM	0.8620542550023267	0.02035658641952513	1.0083
TUMOR-NCIH358-cellline-01-01_Lapatinib_Conc800.0nM	0.816260301304314	0.03347470930985589	0.71
TUMOR-NCIH358-cellline-01-01_Lapatinib_Conc8000.0nM	0.6937177261713459	0.0882660206276978	0.38
TUMOR-NCIH358-cellline-01-01_PD0325901_Conc2.5nM	0.853108239619403	0.02443578629205847	0.78
TUMOR-NCIH358-cellline-01-01_PD0325901_Conc25.0nM	0.8095962103900923	0.03796264729643221	0.6
TUMOR-NCIH358-cellline-01-01_PD0325901_Conc250.0nM	0.6726006205503621	0.04971243390076492	0.44
TUMOR-NCIH358-cellline-01-01_PD0325901_Conc2530.0nM	0.5496678279453987	0.09538498846158376	0.4
TUMOR-NCIH358-cellline-01-01_PD0325901_Conc8.0nM	0.8392173804025456	0.029814494597217907	0.66
TUMOR-NCIH358-cellline-01-01_PD0325901_Conc80.0nM	0.7516810375375692	0.04801750614607155	0.48
TUMOR-NCIH358-cellline-01-01_PD0325901_Conc800.0nM	0.5967347805150581	0.07573995172391107	0.45
TUMOR-NCIH358-cellline-01-01_PD0325901_Conc8000.0nM	0.5163124630174833	0.10242984200925864	0.38
TUMOR-NCIH358-cellline-01-01_PLX-4720_Conc2.5nM	0.8666008886444899	0.0223458796956574	0.9390000000000001
TUMOR-NCIH358-cellline-01-01_PLX-4720_Conc25.0nM	0.8729473356381712	0.027621007933190087	0.9957
TUMOR-NCIH358-cellline-01-01_PLX-4720_Conc250.0nM	0.8812397310830153	0.03321097527359905	1.092
TUMOR-NCIH358-cellline-01-01_PLX-4720_Conc2530.0nM	0.8607193975390734	0.03155759836980469	0.9279999999999999
TUMOR-NCIH358-cellline-01-01_PLX-4720_Conc8.0nM	0.8690303193466633	0.024160152678825517	0.988
TUMOR-NCIH358-cellline-01-01_PLX-4720_Conc80.0nM	0.8780368582804792	0.031836870328347755	1.0953
TUMOR-NCIH358-cellline-01-01_PLX-4720_Conc800.0nM	0.8773907969391932	0.028887213214782097	1.178
TUMOR-NCIH358-cellline-01-01_PLX-4720_Conc8000.0nM	0.8286453001853502	0.07258590418986367	0.42
TUMOR-NCIH358-cellline-01-01_Selumetinib_Conc2.5nM	0.8621679849582742	0.02092429031827356	0.89
TUMOR-NCIH358-cellline-01-01_Selumetinib_Conc25.0nM	0.8480291832669922	0.021278760002204775	0.73
TUMOR-NCIH358-cellline-01-01_Selumetinib_Conc250.0nM	0.7820606364856938	0.03750984507689494	0.61
TUMOR-NCIH358-cellline-01-01_Selumetinib_Conc2530.0nM	0.6453757706918802	0.0644295687910701	0.46
TUMOR-NCIH358-cellline-01-01_Selumetinib_Conc8.0nM	0.8578370722376232	0.020703965834830508	0.86
TUMOR-NCIH358-cellline-01-01_Selumetinib_Conc80.0nM	0.8253073684588049	0.02504221725838009	0.69
TUMOR-NCIH358-cellline-01-01_Selumetinib_Conc800.0nM	0.7177671036300121	0.046300664555845354	0.58
TUMOR-NCIH358-cellline-01-01_Selumetinib_Conc8000.0nM	0.587074536598247	0.08738332594765023	0.41
TUMOR-NCIH358-cellline-01-01_Vandetanib_Conc2.5nM	0.864146516034029	0.02088086412322951	0.87
TUMOR-NCIH358-cellline-01-01_Vandetanib_Conc25.0nM	0.8595137576577019	0.01671363279734978	0.976
TUMOR-NCIH358-cellline-01-01_Vandetanib_Conc250.0nM	0.8278400588448331	0.027733042813686902	0.9259999999999999
TUMOR-NCIH358-cellline-01-01_Vandetanib_Conc2530.0nM	0.6700237324297749	0.04900128265596372	0.45
TUMOR-NCIH358-cellline-01-01_Vandetanib_Conc8.0nM	0.8629342392142881	0.01953244143928906	1.0144
TUMOR-NCIH358-cellline-01-01_Vandetanib_Conc80.0nM	0.8501709492362519	0.01562702415527542	1.0027
TUMOR-NCIH358-cellline-01-01_Vandetanib_Conc800.0nM	0.769897365032144	0.04837526933678512	0.9209999999999999
TUMOR-NCIH358-cellline-01-01_Vandetanib_Conc8000.0nM	0.5807955555693011	0.06103402246521601	0.39
TUMOR-NCIH358-cellline-01-01	0.8647155506232046	0.02158504202918344	1.0
