# Supplementary material for: Mini-batch optimization enables training of ODE models on large-scale datasets
Source: Nat Commun. 2022 Jan 10;13:34. doi: 10.1038/s41467-021-27374-6 (PMC8748893; doi:10.1038/s41467-021-27374-6)
Supplement: Supplementary file 4 — Source data [file 41467_2021_27374_MOESM4_ESM.zip › source_data/drug_response_plots/source_data_cellline_NCIH441_training.tsv]

	mean	std	measurement
TUMOR-NCIH441-cellline-01-01_CHIR-265_Conc2.5nM	0.9842831795897492	0.019253797685977243	1.0619
TUMOR-NCIH441-cellline-01-01_CHIR-265_Conc25.0nM	0.9784272771929178	0.017838474433801852	1.0336
TUMOR-NCIH441-cellline-01-01_CHIR-265_Conc250.0nM	0.9058365586518656	0.039799391423279644	0.9
TUMOR-NCIH441-cellline-01-01_CHIR-265_Conc2530.0nM	0.6229337976146898	0.0922389141528833	0.85
TUMOR-NCIH441-cellline-01-01_CHIR-265_Conc8.0nM	0.9829951892235027	0.01899903228941136	1.0171
TUMOR-NCIH441-cellline-01-01_CHIR-265_Conc80.0nM	0.9622745077673607	0.016158733433973768	0.968
TUMOR-NCIH441-cellline-01-01_CHIR-265_Conc800.0nM	0.771249710839533	0.10860800588424913	0.8
TUMOR-NCIH441-cellline-01-01_CHIR-265_Conc8000.0nM	0.5074537257080936	0.0706750258393274	0.37
TUMOR-NCIH441-cellline-01-01_Erlotinib_Conc2.5nM	0.9846965279828673	0.01933443002318525	1.145
TUMOR-NCIH441-cellline-01-01_Erlotinib_Conc25.0nM	0.9829959186382963	0.018749655259361273	1.206
TUMOR-NCIH441-cellline-01-01_Erlotinib_Conc250.0nM	0.9646431912252174	0.01867145974947285	1.135
TUMOR-NCIH441-cellline-01-01_Erlotinib_Conc2530.0nM	0.8640938915615116	0.10043473179683579	0.9
TUMOR-NCIH441-cellline-01-01_Erlotinib_Conc8.0nM	0.9843391328371516	0.019232825668355255	1.0135
TUMOR-NCIH441-cellline-01-01_Erlotinib_Conc80.0nM	0.9785509964722262	0.017777423414775867	1.0963
TUMOR-NCIH441-cellline-01-01_Erlotinib_Conc800.0nM	0.9245619728338206	0.037245834844757277	0.9954
TUMOR-NCIH441-cellline-01-01_Erlotinib_Conc8000.0nM	0.8118840779633688	0.13762765267521673	0.71
TUMOR-NCIH441-cellline-01-01_Lapatinib_Conc2.5nM	0.984804991495724	0.01925472428354176	1.0068
TUMOR-NCIH441-cellline-01-01_Lapatinib_Conc25.0nM	0.9839758279284606	0.018386695564778944	1.0883
TUMOR-NCIH441-cellline-01-01_Lapatinib_Conc250.0nM	0.97309017185363	0.020252616435709164	1.0178
TUMOR-NCIH441-cellline-01-01_Lapatinib_Conc2530.0nM	0.8871841350426399	0.07927615280426947	0.9670000000000001
TUMOR-NCIH441-cellline-01-01_Lapatinib_Conc8.0nM	0.9846508596161787	0.019003928370356252	1.0212
TUMOR-NCIH441-cellline-01-01_Lapatinib_Conc80.0nM	0.981300685862716	0.017345297846301705	0.976
TUMOR-NCIH441-cellline-01-01_Lapatinib_Conc800.0nM	0.9447092628978743	0.042105093315594345	0.79
TUMOR-NCIH441-cellline-01-01_Lapatinib_Conc8000.0nM	0.8248354052229396	0.13074722815151643	0.67
TUMOR-NCIH441-cellline-01-01_PD0325901_Conc2.5nM	0.9705690826854582	0.015118395068505283	0.9009999999999999
TUMOR-NCIH441-cellline-01-01_PD0325901_Conc25.0nM	0.9049064154352783	0.05224144535662799	0.83
TUMOR-NCIH441-cellline-01-01_PD0325901_Conc250.0nM	0.7378711976063371	0.07546387587256927	0.65
TUMOR-NCIH441-cellline-01-01_PD0325901_Conc2530.0nM	0.5744754399868712	0.08868792027230735	0.62
TUMOR-NCIH441-cellline-01-01_PD0325901_Conc8.0nM	0.9458060977734892	0.03080513045383976	0.87
TUMOR-NCIH441-cellline-01-01_PD0325901_Conc80.0nM	0.8418212137656432	0.07138793181993744	0.72
TUMOR-NCIH441-cellline-01-01_PD0325901_Conc800.0nM	0.6400119483752146	0.07295409534854844	0.67
TUMOR-NCIH441-cellline-01-01_PD0325901_Conc8000.0nM	0.5355353805189977	0.10905886725815078	0.57
TUMOR-NCIH441-cellline-01-01_PLX-4720_Conc2.5nM	0.9871304504688421	0.01778321395020864	1.0095
TUMOR-NCIH441-cellline-01-01_PLX-4720_Conc25.0nM	0.9927610531263327	0.019975204600868775	1.091
TUMOR-NCIH441-cellline-01-01_PLX-4720_Conc250.0nM	0.9938396017239555	0.02821272976283932	0.9928
TUMOR-NCIH441-cellline-01-01_PLX-4720_Conc2530.0nM	0.9620655305951005	0.0538749851261609	1.0289
TUMOR-NCIH441-cellline-01-01_PLX-4720_Conc8.0nM	0.9896101267069121	0.017608112274660494	1.0385
TUMOR-NCIH441-cellline-01-01_PLX-4720_Conc80.0nM	0.9951992998879575	0.024610005624242454	0.9931
TUMOR-NCIH441-cellline-01-01_PLX-4720_Conc800.0nM	0.9825284901766155	0.03259447472085227	1.0413
TUMOR-NCIH441-cellline-01-01_PLX-4720_Conc8000.0nM	0.9438648859537391	0.07258063908599506	0.78
TUMOR-NCIH441-cellline-01-01_Selumetinib_Conc2.5nM	0.9823236481050046	0.018452623948544532	0.85
TUMOR-NCIH441-cellline-01-01_Selumetinib_Conc25.0nM	0.9632934978196058	0.019050245306788786	0.89
TUMOR-NCIH441-cellline-01-01_Selumetinib_Conc250.0nM	0.8828843828453412	0.04241339155586879	0.84
TUMOR-NCIH441-cellline-01-01_Selumetinib_Conc2530.0nM	0.7142325417950318	0.06434435433200056	0.79
TUMOR-NCIH441-cellline-01-01_Selumetinib_Conc8.0nM	0.9770794111379398	0.017300649209459586	0.88
TUMOR-NCIH441-cellline-01-01_Selumetinib_Conc80.0nM	0.9332012110995755	0.03204868776278295	0.83
TUMOR-NCIH441-cellline-01-01_Selumetinib_Conc800.0nM	0.8069149280060358	0.048584857935809696	0.71
TUMOR-NCIH441-cellline-01-01_Selumetinib_Conc8000.0nM	0.626086893681624	0.08332980209829442	0.66
TUMOR-NCIH441-cellline-01-01_Vandetanib_Conc2.5nM	0.9844724826255667	0.019345079373863094	0.89
TUMOR-NCIH441-cellline-01-01_Vandetanib_Conc25.0nM	0.9816319850837903	0.018707516803531207	0.85
TUMOR-NCIH441-cellline-01-01_Vandetanib_Conc250.0nM	0.9509699565095721	0.01483247755765463	0.953
TUMOR-NCIH441-cellline-01-01_Vandetanib_Conc2530.0nM	0.7431535520289477	0.12061701689227433	0.88
TUMOR-NCIH441-cellline-01-01_Vandetanib_Conc8.0nM	0.9837661980816204	0.01925375379454576	0.948
TUMOR-NCIH441-cellline-01-01_Vandetanib_Conc80.0nM	0.9745258397564325	0.01651006392119014	0.948
TUMOR-NCIH441-cellline-01-01_Vandetanib_Conc800.0nM	0.8685239154212571	0.057138841293929585	0.9059999999999999
TUMOR-NCIH441-cellline-01-01_Vandetanib_Conc8000.0nM	0.6256482195016184	0.13364550760522984	0.6
TUMOR-NCIH441-cellline-01-01	0.9848553699819942	0.019382082717109228	1.0
