# Supplementary material for: Mini-batch optimization enables training of ODE models on large-scale datasets
Source: Nat Commun. 2022 Jan 10;13:34. doi: 10.1038/s41467-021-27374-6 (PMC8748893; doi:10.1038/s41467-021-27374-6)
Supplement: Supplementary file 4 — Source data [file 41467_2021_27374_MOESM4_ESM.zip › source_data/drug_response_plots/source_data_cellline_NCIH520_training.tsv]

	mean	std	measurement
TUMOR-NCIH520-cellline-01-01_CHIR-265_Conc2.5nM	1.022714026189485	0.01865555765296543	0.9420000000000001
TUMOR-NCIH520-cellline-01-01_CHIR-265_Conc25.0nM	1.017915590078712	0.020186889474554322	0.96
TUMOR-NCIH520-cellline-01-01_CHIR-265_Conc250.0nM	0.9471606223802302	0.043590109524370105	0.87
TUMOR-NCIH520-cellline-01-01_CHIR-265_Conc2530.0nM	0.6821228279095722	0.09652768674823144	0.47
TUMOR-NCIH520-cellline-01-01_CHIR-265_Conc8.0nM	1.0217315630372397	0.019080027436674515	0.988
TUMOR-NCIH520-cellline-01-01_CHIR-265_Conc80.0nM	0.9990689483082033	0.015224308936360498	1.0162
TUMOR-NCIH520-cellline-01-01_CHIR-265_Conc800.0nM	0.8422275057813797	0.06820318146104676	0.89
TUMOR-NCIH520-cellline-01-01_CHIR-265_Conc8000.0nM	0.604222500006568	0.12894584100951761	0.22
TUMOR-NCIH520-cellline-01-01_Erlotinib_Conc2.5nM	1.0232487523565066	0.018201802156536488	0.9890000000000001
TUMOR-NCIH520-cellline-01-01_Erlotinib_Conc25.0nM	1.0240228574559567	0.016664218379152974	1.0258
TUMOR-NCIH520-cellline-01-01_Erlotinib_Conc250.0nM	1.0176612402771852	0.025489714564054876	1.0213
TUMOR-NCIH520-cellline-01-01_Erlotinib_Conc2530.0nM	0.9682953281294517	0.06921338222163474	1.0381
TUMOR-NCIH520-cellline-01-01_Erlotinib_Conc8.0nM	1.0235519306664225	0.017703415113025086	1.0058
TUMOR-NCIH520-cellline-01-01_Erlotinib_Conc80.0nM	1.0230553970093201	0.015067920772497977	1.0428
TUMOR-NCIH520-cellline-01-01_Erlotinib_Conc800.0nM	0.999306881772063	0.04831523534816812	1.129
TUMOR-NCIH520-cellline-01-01_Erlotinib_Conc8000.0nM	0.9291850227889965	0.0822554765460274	0.9890000000000001
TUMOR-NCIH520-cellline-01-01_Lapatinib_Conc2.5nM	1.0215718162640999	0.019358083291110644	1.0437
TUMOR-NCIH520-cellline-01-01_Lapatinib_Conc25.0nM	1.0174095878682223	0.02811408687666329	1.0338
TUMOR-NCIH520-cellline-01-01_Lapatinib_Conc250.0nM	1.015550993763378	0.047681866895581994	1.0141
TUMOR-NCIH520-cellline-01-01_Lapatinib_Conc2530.0nM	0.9390824578985277	0.06172314356607914	1.0157
TUMOR-NCIH520-cellline-01-01_Lapatinib_Conc8.0nM	1.0193016463198727	0.022745128986232252	1.0712
TUMOR-NCIH520-cellline-01-01_Lapatinib_Conc80.0nM	1.0172213592456498	0.035917625928858804	1.061
TUMOR-NCIH520-cellline-01-01_Lapatinib_Conc800.0nM	1.0021498225932595	0.05509193660852011	0.9905
TUMOR-NCIH520-cellline-01-01_Lapatinib_Conc8000.0nM	0.8575435042572774	0.09763340798168482	0.9932
TUMOR-NCIH520-cellline-01-01_PD0325901_Conc2.5nM	1.0168807203314918	0.01324570633938006	0.972
TUMOR-NCIH520-cellline-01-01_PD0325901_Conc25.0nM	0.9749529705671472	0.0378535300172275	0.9955
TUMOR-NCIH520-cellline-01-01_PD0325901_Conc250.0nM	0.8544426318064001	0.08340392905715704	0.955
TUMOR-NCIH520-cellline-01-01_PD0325901_Conc2530.0nM	0.6600174839058007	0.09891167872758358	1.0603
TUMOR-NCIH520-cellline-01-01_PD0325901_Conc8.0nM	1.0045637130983671	0.014566058338783822	1.103
TUMOR-NCIH520-cellline-01-01_PD0325901_Conc80.0nM	0.924353150642454	0.06897982421239762	1.0514
TUMOR-NCIH520-cellline-01-01_PD0325901_Conc800.0nM	0.7540135849782493	0.0805123455962374	1.0501
TUMOR-NCIH520-cellline-01-01_PD0325901_Conc8000.0nM	0.5919928998418627	0.10426792046502965	0.75
TUMOR-NCIH520-cellline-01-01_PLX-4720_Conc2.5nM	1.023799774377968	0.018227862089356364	1.0608
TUMOR-NCIH520-cellline-01-01_PLX-4720_Conc25.0nM	1.027439401221861	0.017314015651251586	1.0791
TUMOR-NCIH520-cellline-01-01_PLX-4720_Conc250.0nM	1.0395636672004898	0.02171487041190352	1.0252
TUMOR-NCIH520-cellline-01-01_PLX-4720_Conc2530.0nM	1.0378509183770845	0.028874941821055395	0.87
TUMOR-NCIH520-cellline-01-01_PLX-4720_Conc8.0nM	1.0249043599555154	0.017891208959744328	0.9909
TUMOR-NCIH520-cellline-01-01_PLX-4720_Conc80.0nM	1.0324602571997927	0.017304856763608528	0.88
TUMOR-NCIH520-cellline-01-01_PLX-4720_Conc800.0nM	1.0447314699771473	0.031590235390163104	0.946
TUMOR-NCIH520-cellline-01-01_PLX-4720_Conc8000.0nM	1.0163347154918534	0.03428980768254829	0.917
TUMOR-NCIH520-cellline-01-01_Selumetinib_Conc2.5nM	1.0213395377931886	0.017330997428997578	0.87
TUMOR-NCIH520-cellline-01-01_Selumetinib_Conc25.0nM	1.006826635555131	0.013272367772994684	1.0384
TUMOR-NCIH520-cellline-01-01_Selumetinib_Conc250.0nM	0.9380220156795425	0.04662753333341966	1.101
TUMOR-NCIH520-cellline-01-01_Selumetinib_Conc2530.0nM	0.803894877896246	0.0622438253103864	1.0567
TUMOR-NCIH520-cellline-01-01_Selumetinib_Conc8.0nM	1.017567994227501	0.015255723639423506	0.977
TUMOR-NCIH520-cellline-01-01_Selumetinib_Conc80.0nM	0.9806761116057284	0.026138552098941576	1.0003600000000001
TUMOR-NCIH520-cellline-01-01_Selumetinib_Conc800.0nM	0.8792596572331923	0.05739701084159862	1.0241
TUMOR-NCIH520-cellline-01-01_Selumetinib_Conc8000.0nM	0.7158881854183453	0.08150289682727237	1.0998
TUMOR-NCIH520-cellline-01-01_Vandetanib_Conc2.5nM	1.0228222989057045	0.018115635057622127	0.88
TUMOR-NCIH520-cellline-01-01_Vandetanib_Conc25.0nM	1.0198864561378846	0.015076638231456739	0.955
TUMOR-NCIH520-cellline-01-01_Vandetanib_Conc250.0nM	0.994458975156036	0.01555182672824541	0.978
TUMOR-NCIH520-cellline-01-01_Vandetanib_Conc2530.0nM	0.8549028233852095	0.04051670442161074	0.89
TUMOR-NCIH520-cellline-01-01_Vandetanib_Conc8.0nM	1.0221703717329258	0.017339525517124674	0.86
TUMOR-NCIH520-cellline-01-01_Vandetanib_Conc80.0nM	1.012579022891109	0.010395949622154274	0.82
TUMOR-NCIH520-cellline-01-01_Vandetanib_Conc800.0nM	0.9461458256954138	0.034342833640181036	0.8
TUMOR-NCIH520-cellline-01-01_Vandetanib_Conc8000.0nM	0.7224462949262778	0.06599235740041041	0.61
TUMOR-NCIH520-cellline-01-01	1.0230989370846766	0.01846634781972017	1.0
