# Supplementary material for: Mini-batch optimization enables training of ODE models on large-scale datasets
Source: Nat Commun. 2022 Jan 10;13:34. doi: 10.1038/s41467-021-27374-6 (PMC8748893; doi:10.1038/s41467-021-27374-6)
Supplement: Supplementary file 4 — Source data [file 41467_2021_27374_MOESM4_ESM.zip › source_data/drug_response_plots/source_data_cellline_NCIH522_training.tsv]

	mean	std	measurement
TUMOR-NCIH522-cellline-01-01_CHIR-265_Conc2.5nM	1.0120303496485297	0.022490113548513425	1.0181
TUMOR-NCIH522-cellline-01-01_CHIR-265_Conc25.0nM	1.0091648850556434	0.02210880908984765	1.0527
TUMOR-NCIH522-cellline-01-01_CHIR-265_Conc250.0nM	0.9691588081979008	0.028516561450509008	0.88
TUMOR-NCIH522-cellline-01-01_CHIR-265_Conc2530.0nM	0.8138510776383476	0.11617054764223628	0.66
TUMOR-NCIH522-cellline-01-01_CHIR-265_Conc8.0nM	1.0113488195900617	0.022378988605105253	1.173
TUMOR-NCIH522-cellline-01-01_CHIR-265_Conc80.0nM	1.000611262913627	0.021666335822640145	0.976
TUMOR-NCIH522-cellline-01-01_CHIR-265_Conc800.0nM	0.9090598104241236	0.06503845695583685	0.86
TUMOR-NCIH522-cellline-01-01_CHIR-265_Conc8000.0nM	0.7520065639008694	0.15953272175053984	0.63
TUMOR-NCIH522-cellline-01-01_Erlotinib_Conc2.5nM	1.0122793291511618	0.02250176374224774	1.212
TUMOR-NCIH522-cellline-01-01_Erlotinib_Conc25.0nM	1.012005388018025	0.0224050183339075	1.0718
TUMOR-NCIH522-cellline-01-01_Erlotinib_Conc250.0nM	1.0069206989632176	0.021450508928180966	1.0161
TUMOR-NCIH522-cellline-01-01_Erlotinib_Conc2530.0nM	0.9423249712614901	0.05016468973764703	0.88
TUMOR-NCIH522-cellline-01-01_Erlotinib_Conc8.0nM	1.012213567205081	0.02247835933617968	1.128
TUMOR-NCIH522-cellline-01-01_Erlotinib_Conc80.0nM	1.0109842601204997	0.02217197522208926	0.9907
TUMOR-NCIH522-cellline-01-01_Erlotinib_Conc800.0nM	0.9952537089502845	0.02439791826512725	1.0013
TUMOR-NCIH522-cellline-01-01_Erlotinib_Conc8000.0nM	0.8838040331512621	0.08139176454226406	0.69
TUMOR-NCIH522-cellline-01-01_Lapatinib_Conc2.5nM	1.011875070394033	0.022552639537387075	1.0728
TUMOR-NCIH522-cellline-01-01_Lapatinib_Conc25.0nM	1.0082000002088394	0.023429385200099843	0.988
TUMOR-NCIH522-cellline-01-01_Lapatinib_Conc250.0nM	0.9838465676616821	0.04463133267880281	0.87
TUMOR-NCIH522-cellline-01-01_Lapatinib_Conc2530.0nM	0.8916829536211219	0.09361483210492123	0.78
TUMOR-NCIH522-cellline-01-01_Lapatinib_Conc8.0nM	1.0109410003748684	0.022683029813743785	1.262
TUMOR-NCIH522-cellline-01-01_Lapatinib_Conc80.0nM	1.0008448279223419	0.02735371520460042	1.0726
TUMOR-NCIH522-cellline-01-01_Lapatinib_Conc800.0nM	0.9450191061328737	0.07791789106165009	0.87
TUMOR-NCIH522-cellline-01-01_Lapatinib_Conc8000.0nM	0.8068206853360451	0.1059340805094244	0.74
TUMOR-NCIH522-cellline-01-01_PD0325901_Conc2.5nM	1.006303885675671	0.019445889986745325	0.9229999999999999
TUMOR-NCIH522-cellline-01-01_PD0325901_Conc25.0nM	0.9641199248201792	0.03297101087417788	1.0976
TUMOR-NCIH522-cellline-01-01_PD0325901_Conc250.0nM	0.8659028457675355	0.08423357325028596	0.86
TUMOR-NCIH522-cellline-01-01_PD0325901_Conc2530.0nM	0.738404525394528	0.12361598975116715	0.83
TUMOR-NCIH522-cellline-01-01_PD0325901_Conc8.0nM	0.9940515172813355	0.017505359789628028	0.9913
TUMOR-NCIH522-cellline-01-01_PD0325901_Conc80.0nM	0.9188893924095074	0.05033979500542428	0.9963
TUMOR-NCIH522-cellline-01-01_PD0325901_Conc800.0nM	0.806968859836777	0.10092793553705268	0.84
TUMOR-NCIH522-cellline-01-01_PD0325901_Conc8000.0nM	0.673521460754268	0.15286341637327355	0.82
TUMOR-NCIH522-cellline-01-01_PLX-4720_Conc2.5nM	1.0125171303011509	0.02244249781874163	1.123
TUMOR-NCIH522-cellline-01-01_PLX-4720_Conc25.0nM	1.0136828266525597	0.022276300188531988	1.0177
TUMOR-NCIH522-cellline-01-01_PLX-4720_Conc250.0nM	1.0185705651063466	0.025572174842445172	1.1909999999999998
TUMOR-NCIH522-cellline-01-01_PLX-4720_Conc2530.0nM	1.0185746292450264	0.034934806200430074	0.9570000000000001
TUMOR-NCIH522-cellline-01-01_PLX-4720_Conc8.0nM	1.0128700117629506	0.022358063339236973	1.0741
TUMOR-NCIH522-cellline-01-01_PLX-4720_Conc80.0nM	1.0154924507874816	0.02261039523504893	0.97
TUMOR-NCIH522-cellline-01-01_PLX-4720_Conc800.0nM	1.0213145806248518	0.03343807079780056	1.151
TUMOR-NCIH522-cellline-01-01_PLX-4720_Conc8000.0nM	1.0086192127023197	0.027253699150392448	0.9964
TUMOR-NCIH522-cellline-01-01_Selumetinib_Conc2.5nM	1.0105436149944338	0.021277684144172908	0.981
TUMOR-NCIH522-cellline-01-01_Selumetinib_Conc25.0nM	0.9967634249970349	0.016355671873948277	1.0313
TUMOR-NCIH522-cellline-01-01_Selumetinib_Conc250.0nM	0.9389856006458637	0.0317672745731802	1.0858
TUMOR-NCIH522-cellline-01-01_Selumetinib_Conc2530.0nM	0.8387101283566466	0.09792539323851858	0.961
TUMOR-NCIH522-cellline-01-01_Selumetinib_Conc8.0nM	1.0068273403225914	0.019062962533646016	0.89
TUMOR-NCIH522-cellline-01-01_Selumetinib_Conc80.0nM	0.9746973335507348	0.02014475813917258	0.932
TUMOR-NCIH522-cellline-01-01_Selumetinib_Conc800.0nM	0.8896289722621209	0.06558096297208744	1.04
TUMOR-NCIH522-cellline-01-01_Selumetinib_Conc8000.0nM	0.7836426077145724	0.12013790406625503	0.86
TUMOR-NCIH522-cellline-01-01_Vandetanib_Conc2.5nM	1.012081910348322	0.022349973931235376	0.75
TUMOR-NCIH522-cellline-01-01_Vandetanib_Conc25.0nM	1.0100556746871137	0.020998427121004377	0.81
TUMOR-NCIH522-cellline-01-01_Vandetanib_Conc250.0nM	0.9883234342743259	0.017933978965389907	0.905
TUMOR-NCIH522-cellline-01-01_Vandetanib_Conc2530.0nM	0.8485168845558315	0.10136889407468562	0.79
TUMOR-NCIH522-cellline-01-01_Vandetanib_Conc8.0nM	1.0115862365586374	0.022003260340714533	0.9109999999999999
TUMOR-NCIH522-cellline-01-01_Vandetanib_Conc80.0nM	1.004763796509515	0.018720030338056026	0.8
TUMOR-NCIH522-cellline-01-01_Vandetanib_Conc800.0nM	0.9403701207952986	0.04070204470264234	1.0775
TUMOR-NCIH522-cellline-01-01_Vandetanib_Conc8000.0nM	0.7354593328425039	0.13649854533778144	0.8
TUMOR-NCIH522-cellline-01-01	1.012309372198747	0.022512646917682996	1.0
