# Supplementary material for: Mini-batch optimization enables training of ODE models on large-scale datasets
Source: Nat Commun. 2022 Jan 10;13:34. doi: 10.1038/s41467-021-27374-6 (PMC8748893; doi:10.1038/s41467-021-27374-6)
Supplement: Supplementary file 4 — Source data [file 41467_2021_27374_MOESM4_ESM.zip › source_data/drug_response_plots/source_data_cellline_NCIH647_training.tsv]

	mean	std	measurement
TUMOR-NCIH647-cellline-01-01_CHIR-265_Conc2.5nM	1.0954118236504196	0.015304883582237893	1.245
TUMOR-NCIH647-cellline-01-01_CHIR-265_Conc25.0nM	1.0866040243628556	0.017901610712771132	1.14
TUMOR-NCIH647-cellline-01-01_CHIR-265_Conc250.0nM	1.0028263676402829	0.05953310144585355	1.109
TUMOR-NCIH647-cellline-01-01_CHIR-265_Conc2530.0nM	0.7222757591099532	0.12412403531292525	1.266
TUMOR-NCIH647-cellline-01-01_CHIR-265_Conc8.0nM	1.093012144164811	0.015975803594938387	1.005
TUMOR-NCIH647-cellline-01-01_CHIR-265_Conc80.0nM	1.0656895772406774	0.02798647348826252	1.141
TUMOR-NCIH647-cellline-01-01_CHIR-265_Conc800.0nM	0.8632867709031657	0.09326199422675453	1.0979999999999999
TUMOR-NCIH647-cellline-01-01_CHIR-265_Conc8000.0nM	0.6429075821425021	0.1303200286168697	0.72
TUMOR-NCIH647-cellline-01-01_Erlotinib_Conc2.5nM	1.0968322603736858	0.014660167465762104	1.139
TUMOR-NCIH647-cellline-01-01_Erlotinib_Conc25.0nM	1.0956771381724237	0.014333766397099656	1.0802
TUMOR-NCIH647-cellline-01-01_Erlotinib_Conc250.0nM	1.0801069619708632	0.021839004538009636	0.972
TUMOR-NCIH647-cellline-01-01_Erlotinib_Conc2530.0nM	0.982919876878006	0.061339735054923746	1.114
TUMOR-NCIH647-cellline-01-01_Erlotinib_Conc8.0nM	1.0965739392517713	0.014542781544225336	1.079
TUMOR-NCIH647-cellline-01-01_Erlotinib_Conc80.0nM	1.0915101073865436	0.01563199699862623	0.93
TUMOR-NCIH647-cellline-01-01_Erlotinib_Conc800.0nM	1.0475500968900526	0.03263004757549416	0.917
TUMOR-NCIH647-cellline-01-01_Erlotinib_Conc8000.0nM	0.930778218430443	0.08167040155142051	0.81
TUMOR-NCIH647-cellline-01-01_Lapatinib_Conc2.5nM	1.092367691436888	0.011921039896529642	1.32
TUMOR-NCIH647-cellline-01-01_Lapatinib_Conc25.0nM	1.09102480264792	0.012989264837602783	1.295
TUMOR-NCIH647-cellline-01-01_Lapatinib_Conc250.0nM	1.0836470732566803	0.020432654394277026	1.368
TUMOR-NCIH647-cellline-01-01_Lapatinib_Conc2530.0nM	0.9665650861685566	0.08212813818167293	1.375
TUMOR-NCIH647-cellline-01-01_Lapatinib_Conc8.0nM	1.0917088325964055	0.012513322340005637	0.8
TUMOR-NCIH647-cellline-01-01_Lapatinib_Conc80.0nM	1.08931841435195	0.014538454812976748	0.88
TUMOR-NCIH647-cellline-01-01_Lapatinib_Conc800.0nM	1.0466585985118946	0.045543640065487924	1.0205
TUMOR-NCIH647-cellline-01-01_Lapatinib_Conc8000.0nM	0.8751564329834365	0.130377785121179	0.86
TUMOR-NCIH647-cellline-01-01_PD0325901_Conc2.5nM	1.0823718864156813	0.015066238535790002	1.226
TUMOR-NCIH647-cellline-01-01_PD0325901_Conc25.0nM	0.9999846565957184	0.08097144388264504	0.935
TUMOR-NCIH647-cellline-01-01_PD0325901_Conc250.0nM	0.7331620432974666	0.15448294726239117	0.9
TUMOR-NCIH647-cellline-01-01_PD0325901_Conc2530.0nM	0.5706426387354315	0.18069081312532184	0.74
TUMOR-NCIH647-cellline-01-01_PD0325901_Conc8.0nM	1.0554223247963272	0.037244710776579606	1.0138
TUMOR-NCIH647-cellline-01-01_PD0325901_Conc80.0nM	0.9001860546921525	0.11664043962661365	0.87
TUMOR-NCIH647-cellline-01-01_PD0325901_Conc800.0nM	0.6307639576710227	0.17021337286362312	0.7
TUMOR-NCIH647-cellline-01-01_PD0325901_Conc8000.0nM	0.5196732229181261	0.20320645655462286	0.65
TUMOR-NCIH647-cellline-01-01_PLX-4720_Conc2.5nM	1.0984807715289295	0.013726662418309096	1.0728
TUMOR-NCIH647-cellline-01-01_PLX-4720_Conc25.0nM	1.1060178145837267	0.017474610733588906	1.224
TUMOR-NCIH647-cellline-01-01_PLX-4720_Conc250.0nM	1.1194910968228857	0.04987480515127798	1.354
TUMOR-NCIH647-cellline-01-01_PLX-4720_Conc2530.0nM	1.0771416929632918	0.028311123920487888	1.0629
TUMOR-NCIH647-cellline-01-01_PLX-4720_Conc8.0nM	1.100857478974396	0.013256893263706104	0.86
TUMOR-NCIH647-cellline-01-01_PLX-4720_Conc80.0nM	1.1145266449509257	0.03376660659132092	1.006
TUMOR-NCIH647-cellline-01-01_PLX-4720_Conc800.0nM	1.1090025685748528	0.040725281304447976	1.0294
TUMOR-NCIH647-cellline-01-01_PLX-4720_Conc8000.0nM	1.0279178321549172	0.09358794079840398	0.78
TUMOR-NCIH647-cellline-01-01_Selumetinib_Conc2.5nM	1.0948281020095194	0.014607143279540108	1.2770000000000001
TUMOR-NCIH647-cellline-01-01_Selumetinib_Conc25.0nM	1.0791637757874994	0.017006450092494487	1.2209999999999999
TUMOR-NCIH647-cellline-01-01_Selumetinib_Conc250.0nM	0.9792542209897033	0.05717957881944761	1.3090000000000002
TUMOR-NCIH647-cellline-01-01_Selumetinib_Conc2530.0nM	0.7344693598161818	0.16052239213812985	0.961
TUMOR-NCIH647-cellline-01-01_Selumetinib_Conc8.0nM	1.0906084996339331	0.014994551780700728	0.88
TUMOR-NCIH647-cellline-01-01_Selumetinib_Conc80.0nM	1.0489802610970176	0.023788828372473373	0.9229999999999999
TUMOR-NCIH647-cellline-01-01_Selumetinib_Conc800.0nM	0.8614612389289414	0.12042074020123118	0.9540000000000001
TUMOR-NCIH647-cellline-01-01_Selumetinib_Conc8000.0nM	0.6333427770321821	0.178474165560247	0.59
TUMOR-NCIH647-cellline-01-01_Vandetanib_Conc2.5nM	1.0967002470427825	0.014692060576145569	0.66
TUMOR-NCIH647-cellline-01-01_Vandetanib_Conc25.0nM	1.0941064625244086	0.014824023767610923	0.89
TUMOR-NCIH647-cellline-01-01_Vandetanib_Conc250.0nM	1.0677160083177044	0.02487697964699065	1.188
TUMOR-NCIH647-cellline-01-01_Vandetanib_Conc2530.0nM	0.8705292275859462	0.07612751476846452	0.88
TUMOR-NCIH647-cellline-01-01_Vandetanib_Conc8.0nM	1.096109088102261	0.014668319070382753	0.86
TUMOR-NCIH647-cellline-01-01_Vandetanib_Conc80.0nM	1.0871954926245437	0.016719989295332156	0.9129999999999999
TUMOR-NCIH647-cellline-01-01_Vandetanib_Conc800.0nM	1.0112091392224876	0.03912277475079518	0.946
TUMOR-NCIH647-cellline-01-01_Vandetanib_Conc8000.0nM	0.7094234870860158	0.09038433277075207	0.55
TUMOR-NCIH647-cellline-01-01	1.0969516820441814	0.01471814388356588	1.0
