# Supplementary material for: Mini-batch optimization enables training of ODE models on large-scale datasets
Source: Nat Commun. 2022 Jan 10;13:34. doi: 10.1038/s41467-021-27374-6 (PMC8748893; doi:10.1038/s41467-021-27374-6)
Supplement: Supplementary file 4 — Source data [file 41467_2021_27374_MOESM4_ESM.zip › source_data/drug_response_plots/source_data_cellline_NCIH661_training.tsv]

	mean	std	measurement
TUMOR-NCIH661-cellline-01-01_CHIR-265_Conc2.5nM	1.0304199840702557	0.020603476662536174	1.0274
TUMOR-NCIH661-cellline-01-01_CHIR-265_Conc25.0nM	1.0239123229915572	0.017401127638214775	1.0825
TUMOR-NCIH661-cellline-01-01_CHIR-265_Conc250.0nM	0.9523330760920746	0.06671598228857699	1.0016
TUMOR-NCIH661-cellline-01-01_CHIR-265_Conc2530.0nM	0.8296773971160516	0.10758285685704289	0.83
TUMOR-NCIH661-cellline-01-01_CHIR-265_Conc8.0nM	1.0289120253804964	0.019625746562206687	0.941
TUMOR-NCIH661-cellline-01-01_CHIR-265_Conc80.0nM	1.0042637847621427	0.01760445729849079	0.9961
TUMOR-NCIH661-cellline-01-01_CHIR-265_Conc800.0nM	0.8934529483833771	0.0916353447366681	0.9059999999999999
TUMOR-NCIH661-cellline-01-01_CHIR-265_Conc8000.0nM	0.7681300676062153	0.13071751714163107	0.55
TUMOR-NCIH661-cellline-01-01_Erlotinib_Conc2.5nM	1.0305243657677428	0.020857180455462122	0.95
TUMOR-NCIH661-cellline-01-01_Erlotinib_Conc25.0nM	1.0256483995640504	0.019688669537376805	1.073
TUMOR-NCIH661-cellline-01-01_Erlotinib_Conc250.0nM	0.9866358846197498	0.024905212131715773	0.9670000000000001
TUMOR-NCIH661-cellline-01-01_Erlotinib_Conc2530.0nM	0.8109417588727066	0.0767419152604449	1.0144
TUMOR-NCIH661-cellline-01-01_Erlotinib_Conc8.0nM	1.029434108622492	0.020533674119543145	0.91
TUMOR-NCIH661-cellline-01-01_Erlotinib_Conc80.0nM	1.013697114335327	0.018433300205678838	0.956
TUMOR-NCIH661-cellline-01-01_Erlotinib_Conc800.0nM	0.9197769670329554	0.05131145135473968	0.978
TUMOR-NCIH661-cellline-01-01_Erlotinib_Conc8000.0nM	0.6998085671594974	0.11355831852511061	0.9079999999999999
TUMOR-NCIH661-cellline-01-01_Lapatinib_Conc2.5nM	1.0299156407631238	0.02183456029119432	1.0264
TUMOR-NCIH661-cellline-01-01_Lapatinib_Conc25.0nM	1.0244864248210952	0.028740153318648227	1.102
TUMOR-NCIH661-cellline-01-01_Lapatinib_Conc250.0nM	0.9901069043955417	0.03903518358655248	1.0434
TUMOR-NCIH661-cellline-01-01_Lapatinib_Conc2530.0nM	0.7984997503764484	0.07185653693265334	0.9229999999999999
TUMOR-NCIH661-cellline-01-01_Lapatinib_Conc8.0nM	1.0279475269217366	0.02377815090945983	1.0175
TUMOR-NCIH661-cellline-01-01_Lapatinib_Conc80.0nM	1.0262945087034967	0.05028070882830842	0.973
TUMOR-NCIH661-cellline-01-01_Lapatinib_Conc800.0nM	0.9019452072496842	0.05340703930824595	0.9179999999999999
TUMOR-NCIH661-cellline-01-01_Lapatinib_Conc8000.0nM	0.6883336531977332	0.09742918694312722	0.74
TUMOR-NCIH661-cellline-01-01_PD0325901_Conc2.5nM	1.027223899848969	0.01934375276442286	1.091
TUMOR-NCIH661-cellline-01-01_PD0325901_Conc25.0nM	1.0043135043481894	0.021549969212372448	0.997
TUMOR-NCIH661-cellline-01-01_PD0325901_Conc250.0nM	0.9430616007035895	0.0421559397917415	1.0134
TUMOR-NCIH661-cellline-01-01_PD0325901_Conc2530.0nM	0.862342578449874	0.0784147468323701	1.127
TUMOR-NCIH661-cellline-01-01_PD0325901_Conc8.0nM	1.0201740559321684	0.018382605413786786	1.0544
TUMOR-NCIH661-cellline-01-01_PD0325901_Conc80.0nM	0.9760866509402074	0.03080424557401249	0.988
TUMOR-NCIH661-cellline-01-01_PD0325901_Conc800.0nM	0.9058779255657227	0.05812267203022328	0.87
TUMOR-NCIH661-cellline-01-01_PD0325901_Conc8000.0nM	0.8192582280294036	0.11146322462705863	0.86
TUMOR-NCIH661-cellline-01-01_PLX-4720_Conc2.5nM	1.0315864129294126	0.02077022652267408	0.934
TUMOR-NCIH661-cellline-01-01_PLX-4720_Conc25.0nM	1.0347863744444123	0.020294047964319262	0.9994799999999999
TUMOR-NCIH661-cellline-01-01_PLX-4720_Conc250.0nM	1.0425649513945223	0.0291632737998786	0.968
TUMOR-NCIH661-cellline-01-01_PLX-4720_Conc2530.0nM	1.0305143057637287	0.019549605464063945	0.93
TUMOR-NCIH661-cellline-01-01_PLX-4720_Conc8.0nM	1.0325358937400835	0.020406685255474098	1.0609
TUMOR-NCIH661-cellline-01-01_PLX-4720_Conc80.0nM	1.0389647920603022	0.023261357102802242	1.0757
TUMOR-NCIH661-cellline-01-01_PLX-4720_Conc800.0nM	1.0403406905434218	0.027560440063942766	1.0789
TUMOR-NCIH661-cellline-01-01_PLX-4720_Conc8000.0nM	1.017994647472766	0.027532924500525587	1.0078
TUMOR-NCIH661-cellline-01-01_Selumetinib_Conc2.5nM	1.0302230084977966	0.020597765319059602	0.958
TUMOR-NCIH661-cellline-01-01_Selumetinib_Conc25.0nM	1.023561501138226	0.017585765644628295	0.9570000000000001
TUMOR-NCIH661-cellline-01-01_Selumetinib_Conc250.0nM	0.989429835215268	0.024964219999236224	0.89
TUMOR-NCIH661-cellline-01-01_Selumetinib_Conc2530.0nM	0.9262410246067019	0.05067117629776558	0.919
TUMOR-NCIH661-cellline-01-01_Selumetinib_Conc8.0nM	1.0284788530878348	0.019673473224226915	1.0685
TUMOR-NCIH661-cellline-01-01_Selumetinib_Conc80.0nM	1.0113601221923882	0.016428390477151434	1.111
TUMOR-NCIH661-cellline-01-01_Selumetinib_Conc800.0nM	0.9594988110544724	0.038594771233920105	1.0835
TUMOR-NCIH661-cellline-01-01_Selumetinib_Conc8000.0nM	0.8821988001938725	0.07431012738412461	1.0922
TUMOR-NCIH661-cellline-01-01_Vandetanib_Conc2.5nM	1.028836228675465	0.02077471740808895	0.96
TUMOR-NCIH661-cellline-01-01_Vandetanib_Conc25.0nM	1.0124329137888073	0.023521992011927114	1.0449
TUMOR-NCIH661-cellline-01-01_Vandetanib_Conc250.0nM	0.938516462831471	0.06840324012786712	0.88
TUMOR-NCIH661-cellline-01-01_Vandetanib_Conc2530.0nM	0.7216962363769533	0.08069208271104918	0.75
TUMOR-NCIH661-cellline-01-01_Vandetanib_Conc8.0nM	1.0242598876621347	0.020646450591739165	0.9
TUMOR-NCIH661-cellline-01-01_Vandetanib_Conc80.0nM	0.9856660521946546	0.04092939770194546	0.88
TUMOR-NCIH661-cellline-01-01_Vandetanib_Conc800.0nM	0.8449641270738188	0.07542599349741047	0.85
TUMOR-NCIH661-cellline-01-01_Vandetanib_Conc8000.0nM	0.5997762111704439	0.11037124446270888	0.48
TUMOR-NCIH661-cellline-01-01	1.0310416949671057	0.02106166466558262	1.0
