# Supplementary material for: Mini-batch optimization enables training of ODE models on large-scale datasets
Source: Nat Commun. 2022 Jan 10;13:34. doi: 10.1038/s41467-021-27374-6 (PMC8748893; doi:10.1038/s41467-021-27374-6)
Supplement: Supplementary file 4 — Source data [file 41467_2021_27374_MOESM4_ESM.zip › source_data/drug_response_plots/source_data_cellline_NCIH727_training.tsv]

	mean	std	measurement
TUMOR-NCIH727-cellline-01-01_CHIR-265_Conc2.5nM	0.9978200569757796	0.023521432965937755	1.265
TUMOR-NCIH727-cellline-01-01_CHIR-265_Conc25.0nM	0.991129071351723	0.022565625009896038	1.15
TUMOR-NCIH727-cellline-01-01_CHIR-265_Conc250.0nM	0.9220672763386949	0.04234079915649897	1.215
TUMOR-NCIH727-cellline-01-01_CHIR-265_Conc2530.0nM	0.5929784649388682	0.0980648616139628	0.9940000000000001
TUMOR-NCIH727-cellline-01-01_CHIR-265_Conc8.0nM	0.9963008485950698	0.023203162813234472	1.0896
TUMOR-NCIH727-cellline-01-01_CHIR-265_Conc80.0nM	0.97291043718765	0.024168332135693683	1.27
TUMOR-NCIH727-cellline-01-01_CHIR-265_Conc800.0nM	0.7852936386777714	0.06331404207863518	0.9937
TUMOR-NCIH727-cellline-01-01_CHIR-265_Conc8000.0nM	0.48015019335426645	0.13803715197638255	0.66
TUMOR-NCIH727-cellline-01-01_Erlotinib_Conc2.5nM	0.998340060336074	0.023630941815770988	0.86
TUMOR-NCIH727-cellline-01-01_Erlotinib_Conc25.0nM	0.9966294945093217	0.023139492381308566	1.0428
TUMOR-NCIH727-cellline-01-01_Erlotinib_Conc250.0nM	0.9778533934929132	0.02113605397911832	1.0043
TUMOR-NCIH727-cellline-01-01_Erlotinib_Conc2530.0nM	0.8592189390041576	0.06313349249214074	0.956
TUMOR-NCIH727-cellline-01-01_Erlotinib_Conc8.0nM	0.9979971582702033	0.02343544549691646	1.0571
TUMOR-NCIH727-cellline-01-01_Erlotinib_Conc80.0nM	0.9916875789312893	0.022117133935515863	0.92
TUMOR-NCIH727-cellline-01-01_Erlotinib_Conc800.0nM	0.9334608330172915	0.036113183568176985	1.139
TUMOR-NCIH727-cellline-01-01_Erlotinib_Conc8000.0nM	0.7995772351342983	0.09429957511164459	0.907
TUMOR-NCIH727-cellline-01-01_Lapatinib_Conc2.5nM	0.9982966190357043	0.02352813169685714	1.156
TUMOR-NCIH727-cellline-01-01_Lapatinib_Conc25.0nM	0.9968303501764184	0.022094863733637865	0.988
TUMOR-NCIH727-cellline-01-01_Lapatinib_Conc250.0nM	0.9848021267568539	0.015315014829625797	1.0364
TUMOR-NCIH727-cellline-01-01_Lapatinib_Conc2530.0nM	0.8634103114780354	0.062387019350415136	0.71
TUMOR-NCIH727-cellline-01-01_Lapatinib_Conc8.0nM	0.9979121521012834	0.02314370948353886	0.93
TUMOR-NCIH727-cellline-01-01_Lapatinib_Conc80.0nM	0.9937400248786104	0.019428388152881684	0.9620000000000001
TUMOR-NCIH727-cellline-01-01_Lapatinib_Conc800.0nM	0.9400857853182568	0.029425847517109964	1.246
TUMOR-NCIH727-cellline-01-01_Lapatinib_Conc8000.0nM	0.7823693343958927	0.10555807625758633	0.85
TUMOR-NCIH727-cellline-01-01_PD0325901_Conc2.5nM	0.9883688743692354	0.019622235494612335	1.0726
TUMOR-NCIH727-cellline-01-01_PD0325901_Conc25.0nM	0.9249322116388354	0.07264755016774657	0.61
TUMOR-NCIH727-cellline-01-01_PD0325901_Conc250.0nM	0.7536478815366292	0.07509054593206142	0.36
TUMOR-NCIH727-cellline-01-01_PD0325901_Conc2530.0nM	0.5427022530956715	0.07799893508483599	0.39
TUMOR-NCIH727-cellline-01-01_PD0325901_Conc8.0nM	0.9677236804493727	0.034205303935074614	1.147
TUMOR-NCIH727-cellline-01-01_PD0325901_Conc80.0nM	0.85916364723215	0.09354099347448741	0.69
TUMOR-NCIH727-cellline-01-01_PD0325901_Conc800.0nM	0.6237636307151121	0.07323969800313816	0.47
TUMOR-NCIH727-cellline-01-01_PD0325901_Conc8000.0nM	0.48791911684249084	0.08674626955407765	0.4
TUMOR-NCIH727-cellline-01-01_PLX-4720_Conc2.5nM	1.0017699105476177	0.022112083943917338	1.06
TUMOR-NCIH727-cellline-01-01_PLX-4720_Conc25.0nM	1.0084061794167458	0.022478617406126382	0.84
TUMOR-NCIH727-cellline-01-01_PLX-4720_Conc250.0nM	1.0146862622236361	0.032111891413049765	0.88
TUMOR-NCIH727-cellline-01-01_PLX-4720_Conc2530.0nM	1.00133334218361	0.04451716426701778	0.89
TUMOR-NCIH727-cellline-01-01_PLX-4720_Conc8.0nM	1.0047736143733659	0.02122909833421053	1.258
TUMOR-NCIH727-cellline-01-01_PLX-4720_Conc80.0nM	1.0122054211065188	0.02639209585984708	0.986
TUMOR-NCIH727-cellline-01-01_PLX-4720_Conc800.0nM	1.011838618566357	0.03746523873074279	1.157
TUMOR-NCIH727-cellline-01-01_PLX-4720_Conc8000.0nM	0.9876804338489485	0.05783578202785074	1.0323
TUMOR-NCIH727-cellline-01-01_Selumetinib_Conc2.5nM	0.9964306125508399	0.022868682708002734	0.9129999999999999
TUMOR-NCIH727-cellline-01-01_Selumetinib_Conc25.0nM	0.9794677291408387	0.01942743431055499	0.86
TUMOR-NCIH727-cellline-01-01_Selumetinib_Conc250.0nM	0.8843805675261157	0.05608513959823509	0.69
TUMOR-NCIH727-cellline-01-01_Selumetinib_Conc2530.0nM	0.6856977803394072	0.091201504019857	0.44
TUMOR-NCIH727-cellline-01-01_Selumetinib_Conc8.0nM	0.9920113128991364	0.021301702968944125	0.89
TUMOR-NCIH727-cellline-01-01_Selumetinib_Conc80.0nM	0.9475451992541897	0.029750929699906562	0.76
TUMOR-NCIH727-cellline-01-01_Selumetinib_Conc800.0nM	0.783566592556667	0.08850471524559714	0.58
TUMOR-NCIH727-cellline-01-01_Selumetinib_Conc8000.0nM	0.5955646605590147	0.0874994115485201	0.52
TUMOR-NCIH727-cellline-01-01_Vandetanib_Conc2.5nM	0.9975336736550439	0.024173997345616094	0.941
TUMOR-NCIH727-cellline-01-01_Vandetanib_Conc25.0nM	0.993236159721581	0.023646758542891843	1.0813
TUMOR-NCIH727-cellline-01-01_Vandetanib_Conc250.0nM	0.9594461038684763	0.025022760940331307	0.9420000000000001
TUMOR-NCIH727-cellline-01-01_Vandetanib_Conc2530.0nM	0.733270637585408	0.07253515610166027	0.62
TUMOR-NCIH727-cellline-01-01_Vandetanib_Conc8.0nM	0.9962820954873661	0.02426517155191508	0.82
TUMOR-NCIH727-cellline-01-01_Vandetanib_Conc80.0nM	0.9840165973439057	0.02213266618978567	0.88
TUMOR-NCIH727-cellline-01-01_Vandetanib_Conc800.0nM	0.8877958110659238	0.04204514410612007	1.1059999999999999
TUMOR-NCIH727-cellline-01-01_Vandetanib_Conc8000.0nM	0.5750455658627787	0.1229759880769416	0.29
TUMOR-NCIH727-cellline-01-01	0.9984949753393678	0.023730991876737675	1.0
