# Supplementary material for: Mini-batch optimization enables training of ODE models on large-scale datasets
Source: Nat Commun. 2022 Jan 10;13:34. doi: 10.1038/s41467-021-27374-6 (PMC8748893; doi:10.1038/s41467-021-27374-6)
Supplement: Supplementary file 4 — Source data [file 41467_2021_27374_MOESM4_ESM.zip › source_data/drug_response_plots/source_data_cellline_NCIH810_training.tsv]

	mean	std	measurement
TUMOR-NCIH810-cellline-01-01_CHIR-265_Conc2.5nM	1.047070136661309	0.013918086972365244	0.938
TUMOR-NCIH810-cellline-01-01_CHIR-265_Conc25.0nM	1.0427326196698377	0.01166113122129559	1.0493
TUMOR-NCIH810-cellline-01-01_CHIR-265_Conc250.0nM	0.9953281178491317	0.03773140498920472	0.907
TUMOR-NCIH810-cellline-01-01_CHIR-265_Conc2530.0nM	0.7979426983077248	0.1323878889311263	0.88
TUMOR-NCIH810-cellline-01-01_CHIR-265_Conc8.0nM	1.046027466730406	0.013151508515390356	1.1540000000000001
TUMOR-NCIH810-cellline-01-01_CHIR-265_Conc80.0nM	1.0317409987364352	0.015242829822667286	1.182
TUMOR-NCIH810-cellline-01-01_CHIR-265_Conc800.0nM	0.922171211349478	0.08211291706821112	0.983
TUMOR-NCIH810-cellline-01-01_CHIR-265_Conc8000.0nM	0.7403864755874434	0.17140720683295535	0.69
TUMOR-NCIH810-cellline-01-01_Erlotinib_Conc2.5nM	1.047463533099384	0.014278296095821558	1.0321
TUMOR-NCIH810-cellline-01-01_Erlotinib_Conc25.0nM	1.0472737557677758	0.01422860937287779	0.86
TUMOR-NCIH810-cellline-01-01_Erlotinib_Conc250.0nM	1.043119177753294	0.013900150925364854	0.89
TUMOR-NCIH810-cellline-01-01_Erlotinib_Conc2530.0nM	1.0157410907239866	0.02630244238206997	1.002
TUMOR-NCIH810-cellline-01-01_Erlotinib_Conc8.0nM	1.0474181442141177	0.014262698585725504	1.043
TUMOR-NCIH810-cellline-01-01_Erlotinib_Conc80.0nM	1.0465844887079339	0.014269011728974025	1.102
TUMOR-NCIH810-cellline-01-01_Erlotinib_Conc800.0nM	1.035092173673015	0.017784361589098855	1.0657
TUMOR-NCIH810-cellline-01-01_Erlotinib_Conc8000.0nM	0.9867774803520432	0.04444018842523541	1.0249
TUMOR-NCIH810-cellline-01-01_Lapatinib_Conc2.5nM	1.0477460932179787	0.01407739710930197	0.84
TUMOR-NCIH810-cellline-01-01_Lapatinib_Conc25.0nM	1.0503850580365293	0.014779082755224294	0.88
TUMOR-NCIH810-cellline-01-01_Lapatinib_Conc250.0nM	1.0526325060262471	0.026441008367691123	1.0027
TUMOR-NCIH810-cellline-01-01_Lapatinib_Conc2530.0nM	0.9884238029125288	0.04553853696955418	0.99
TUMOR-NCIH810-cellline-01-01_Lapatinib_Conc8.0nM	1.0484675029750405	0.013755590620097324	1.168
TUMOR-NCIH810-cellline-01-01_Lapatinib_Conc80.0nM	1.0530564385212196	0.020830781692097157	1.15
TUMOR-NCIH810-cellline-01-01_Lapatinib_Conc800.0nM	1.0385890806487432	0.026912064224040202	1.0594
TUMOR-NCIH810-cellline-01-01_Lapatinib_Conc8000.0nM	0.9270579070441991	0.09104930189120548	0.88
TUMOR-NCIH810-cellline-01-01_PD0325901_Conc2.5nM	1.0416791302533497	0.013969718832557473	1.0171
TUMOR-NCIH810-cellline-01-01_PD0325901_Conc25.0nM	1.0047784661048318	0.04153583787184602	1.0472
TUMOR-NCIH810-cellline-01-01_PD0325901_Conc250.0nM	0.9020887927452319	0.09322288416277881	1.0315
TUMOR-NCIH810-cellline-01-01_PD0325901_Conc2530.0nM	0.7775139524358129	0.10455207569628915	1.0954
TUMOR-NCIH810-cellline-01-01_PD0325901_Conc8.0nM	1.030477752278745	0.020322818376569008	1.0266
TUMOR-NCIH810-cellline-01-01_PD0325901_Conc80.0nM	0.960374851053618	0.07104205890477032	0.925
TUMOR-NCIH810-cellline-01-01_PD0325901_Conc800.0nM	0.8371713192676848	0.09904343034044841	0.988
TUMOR-NCIH810-cellline-01-01_PD0325901_Conc8000.0nM	0.7097820444624248	0.13084964581774408	0.9998100000000001
TUMOR-NCIH810-cellline-01-01_PLX-4720_Conc2.5nM	1.0492769614589017	0.01500532297860777	0.88
TUMOR-NCIH810-cellline-01-01_PLX-4720_Conc25.0nM	1.0596126146008507	0.02748596058209048	0.86
TUMOR-NCIH810-cellline-01-01_PLX-4720_Conc250.0nM	1.0898962775742684	0.09416735325623353	1.0125
TUMOR-NCIH810-cellline-01-01_PLX-4720_Conc2530.0nM	1.0919114979508555	0.11943187993836366	1.209
TUMOR-NCIH810-cellline-01-01_PLX-4720_Conc8.0nM	1.0522669226813457	0.01673256338685183	0.9903
TUMOR-NCIH810-cellline-01-01_PLX-4720_Conc80.0nM	1.0740960406152804	0.058266986296762566	1.0029
TUMOR-NCIH810-cellline-01-01_PLX-4720_Conc800.0nM	1.0971122825998127	0.11524822310254426	1.0332
TUMOR-NCIH810-cellline-01-01_PLX-4720_Conc8000.0nM	1.0805478582020855	0.109861669311554	1.0743
TUMOR-NCIH810-cellline-01-01_Selumetinib_Conc2.5nM	1.0461104808063035	0.013899038024729094	1.088
TUMOR-NCIH810-cellline-01-01_Selumetinib_Conc25.0nM	1.0351470273075267	0.014087711201593535	0.934
TUMOR-NCIH810-cellline-01-01_Selumetinib_Conc250.0nM	0.9811473901241875	0.045117127102367295	0.9790000000000001
TUMOR-NCIH810-cellline-01-01_Selumetinib_Conc2530.0nM	0.8765198959554048	0.0972336657011047	0.99
TUMOR-NCIH810-cellline-01-01_Selumetinib_Conc8.0nM	1.0431838184645685	0.013408208267631774	1.121
TUMOR-NCIH810-cellline-01-01_Selumetinib_Conc80.0nM	1.0158348542876767	0.02342649684612504	1.0284
TUMOR-NCIH810-cellline-01-01_Selumetinib_Conc800.0nM	0.9312853735887341	0.07387679957429984	1.015
TUMOR-NCIH810-cellline-01-01_Selumetinib_Conc8000.0nM	0.8238474192152827	0.10876632967101661	1.143
TUMOR-NCIH810-cellline-01-01_Vandetanib_Conc2.5nM	1.0474013889937528	0.014239479767770702	0.9
TUMOR-NCIH810-cellline-01-01_Vandetanib_Conc25.0nM	1.0465799246947354	0.013911845690273367	0.9
TUMOR-NCIH810-cellline-01-01_Vandetanib_Conc250.0nM	1.037240404592227	0.015882427263989474	1.0128
TUMOR-NCIH810-cellline-01-01_Vandetanib_Conc2530.0nM	0.9547431185627596	0.035531499557009544	0.935
TUMOR-NCIH810-cellline-01-01_Vandetanib_Conc8.0nM	1.0472088546792722	0.014145850362416864	1.0985
TUMOR-NCIH810-cellline-01-01_Vandetanib_Conc80.0nM	1.0441889873469263	0.013700743753588913	1.179
TUMOR-NCIH810-cellline-01-01_Vandetanib_Conc800.0nM	1.018852560321697	0.025363574560859657	1.218
TUMOR-NCIH810-cellline-01-01_Vandetanib_Conc8000.0nM	0.8229863525490687	0.07702275812875568	0.81
TUMOR-NCIH810-cellline-01-01	1.047484007880608	0.01428615631446806	1.0
