# Supplementary material for: Mini-batch optimization enables training of ODE models on large-scale datasets
Source: Nat Commun. 2022 Jan 10;13:34. doi: 10.1038/s41467-021-27374-6 (PMC8748893; doi:10.1038/s41467-021-27374-6)
Supplement: Supplementary file 4 — Source data [file 41467_2021_27374_MOESM4_ESM.zip › source_data/drug_response_plots/source_data_cellline_NCIN87_training.tsv]

	mean	std	measurement
TUMOR-NCIN87-cellline-01-01_CHIR-265_Conc2.5nM	0.8927320733892703	0.020285863033041425	1.1440000000000001
TUMOR-NCIN87-cellline-01-01_CHIR-265_Conc25.0nM	0.8877710533255527	0.017997861556702594	0.938
TUMOR-NCIN87-cellline-01-01_CHIR-265_Conc250.0nM	0.8398002397575389	0.031899352779023706	0.88
TUMOR-NCIN87-cellline-01-01_CHIR-265_Conc2530.0nM	0.645085653089306	0.13299185551227116	0.59
TUMOR-NCIN87-cellline-01-01_CHIR-265_Conc8.0nM	0.8915560240062875	0.01964990098796842	0.982
TUMOR-NCIN87-cellline-01-01_CHIR-265_Conc80.0nM	0.8750807161106398	0.016920777907798452	0.9978
TUMOR-NCIN87-cellline-01-01_CHIR-265_Conc800.0nM	0.7547811042498365	0.07609664868313858	0.62
TUMOR-NCIN87-cellline-01-01_CHIR-265_Conc8000.0nM	0.5847614702453233	0.1617479220594369	0.33
TUMOR-NCIN87-cellline-01-01_Erlotinib_Conc2.5nM	0.8930097389817595	0.02041923854526866	0.98
TUMOR-NCIN87-cellline-01-01_Erlotinib_Conc25.0nM	0.8907255057748582	0.019162099652743667	0.9690000000000001
TUMOR-NCIN87-cellline-01-01_Erlotinib_Conc250.0nM	0.8725106119539066	0.02095970780622288	1.0332
TUMOR-NCIN87-cellline-01-01_Erlotinib_Conc2530.0nM	0.7522216454859023	0.10449155014074256	0.66
TUMOR-NCIN87-cellline-01-01_Erlotinib_Conc8.0nM	0.8926711215575261	0.02023648299033427	1.0782
TUMOR-NCIN87-cellline-01-01_Erlotinib_Conc80.0nM	0.8849143855036857	0.019009142908358905	0.9
TUMOR-NCIN87-cellline-01-01_Erlotinib_Conc800.0nM	0.8316524766672329	0.05449588070967963	1.261
TUMOR-NCIN87-cellline-01-01_Erlotinib_Conc8000.0nM	0.6577604201638503	0.1469586254755414	0.38
TUMOR-NCIN87-cellline-01-01_Lapatinib_Conc2.5nM	0.8916978107964024	0.020398197221814574	1.248
TUMOR-NCIN87-cellline-01-01_Lapatinib_Conc25.0nM	0.8835080240249559	0.023038471677871042	0.7
TUMOR-NCIN87-cellline-01-01_Lapatinib_Conc250.0nM	0.8498626445591551	0.04997165839869487	0.37
TUMOR-NCIN87-cellline-01-01_Lapatinib_Conc2530.0nM	0.7113352579194785	0.15462127056791503	0.07
TUMOR-NCIN87-cellline-01-01_Lapatinib_Conc8.0nM	0.8891206098943648	0.020558982982133826	0.978
TUMOR-NCIN87-cellline-01-01_Lapatinib_Conc80.0nM	0.8709352117029064	0.03339041608533835	0.4
TUMOR-NCIN87-cellline-01-01_Lapatinib_Conc800.0nM	0.8027238804886446	0.10056552149166934	0.08
TUMOR-NCIN87-cellline-01-01_Lapatinib_Conc8000.0nM	0.6073664894543311	0.18576791255746067	0.01
TUMOR-NCIN87-cellline-01-01_PD0325901_Conc2.5nM	0.8887077681789947	0.018215553306304304	1.206
TUMOR-NCIN87-cellline-01-01_PD0325901_Conc25.0nM	0.8567007136077226	0.025967554940809656	1.0626
TUMOR-NCIN87-cellline-01-01_PD0325901_Conc250.0nM	0.7572772037033727	0.09647367253983247	0.9159999999999999
TUMOR-NCIN87-cellline-01-01_PD0325901_Conc2530.0nM	0.6608585554989068	0.17059679050169643	0.58
TUMOR-NCIN87-cellline-01-01_PD0325901_Conc8.0nM	0.8801439232605519	0.017652571602641037	0.78
TUMOR-NCIN87-cellline-01-01_PD0325901_Conc80.0nM	0.8092355305180996	0.05751020789102401	0.71
TUMOR-NCIN87-cellline-01-01_PD0325901_Conc800.0nM	0.707087969011195	0.13435159085910098	0.64
TUMOR-NCIN87-cellline-01-01_PD0325901_Conc8000.0nM	0.6223587725297997	0.19226549344393648	0.44
TUMOR-NCIN87-cellline-01-01_PLX-4720_Conc2.5nM	0.8934995439331681	0.020603408231133397	0.73
TUMOR-NCIN87-cellline-01-01_PLX-4720_Conc25.0nM	0.8947414842615814	0.021482040058617397	1.0874
TUMOR-NCIN87-cellline-01-01_PLX-4720_Conc250.0nM	0.8961032114523719	0.022997382166920034	1.0738
TUMOR-NCIN87-cellline-01-01_PLX-4720_Conc2530.0nM	0.8932562381942578	0.020477360071193856	1.0588
TUMOR-NCIN87-cellline-01-01_PLX-4720_Conc8.0nM	0.8939373142600774	0.020862505658070265	0.89
TUMOR-NCIN87-cellline-01-01_PLX-4720_Conc80.0nM	0.8958104113887251	0.022544993328106912	0.909
TUMOR-NCIN87-cellline-01-01_PLX-4720_Conc800.0nM	0.89492399335131	0.021941368195604157	1.227
TUMOR-NCIN87-cellline-01-01_PLX-4720_Conc8000.0nM	0.8915106643216901	0.019183283264547296	0.917
TUMOR-NCIN87-cellline-01-01_Selumetinib_Conc2.5nM	0.8923975791722187	0.020279750872405317	0.88
TUMOR-NCIN87-cellline-01-01_Selumetinib_Conc25.0nM	0.8863981048782159	0.018765529437887722	0.86
TUMOR-NCIN87-cellline-01-01_Selumetinib_Conc250.0nM	0.847971594211278	0.03258315615022828	0.83
TUMOR-NCIN87-cellline-01-01_Selumetinib_Conc2530.0nM	0.7541895920522059	0.09576706514204238	0.7
TUMOR-NCIN87-cellline-01-01_Selumetinib_Conc8.0nM	0.8908661727773728	0.01978830177393033	0.93
TUMOR-NCIN87-cellline-01-01_Selumetinib_Conc80.0nM	0.8740776818246054	0.019750127277195984	0.902
TUMOR-NCIN87-cellline-01-01_Selumetinib_Conc800.0nM	0.8044419099209424	0.06265186533076657	0.934
TUMOR-NCIN87-cellline-01-01_Selumetinib_Conc8000.0nM	0.7028263482383422	0.12342589501925616	0.74
TUMOR-NCIN87-cellline-01-01_Vandetanib_Conc2.5nM	0.8909365735212479	0.018674426111882393	0.77
TUMOR-NCIN87-cellline-01-01_Vandetanib_Conc25.0nM	0.8839140498078162	0.01811933241688804	0.905
TUMOR-NCIN87-cellline-01-01_Vandetanib_Conc250.0nM	0.8657259209946989	0.02580982207728331	0.87
TUMOR-NCIN87-cellline-01-01_Vandetanib_Conc2530.0nM	0.7034969799060764	0.07475002976739228	0.76
TUMOR-NCIN87-cellline-01-01_Vandetanib_Conc8.0nM	0.8880999007361823	0.01762431483594883	0.951
TUMOR-NCIN87-cellline-01-01_Vandetanib_Conc80.0nM	0.877704731860873	0.02065474764884485	1.0731
TUMOR-NCIN87-cellline-01-01_Vandetanib_Conc800.0nM	0.8304252671941516	0.038960166332368595	1.185
TUMOR-NCIN87-cellline-01-01_Vandetanib_Conc8000.0nM	0.551273047953843	0.12452556317073957	0.55
TUMOR-NCIN87-cellline-01-01	0.8931376651160432	0.020478867396990116	1.0
