# Supplementary material for: Mini-batch optimization enables training of ODE models on large-scale datasets
Source: Nat Commun. 2022 Jan 10;13:34. doi: 10.1038/s41467-021-27374-6 (PMC8748893; doi:10.1038/s41467-021-27374-6)
Supplement: Supplementary file 4 — Source data [file 41467_2021_27374_MOESM4_ESM.zip › source_data/drug_response_plots/source_data_cellline_NCO2_training.tsv]

	mean	std	measurement
TUMOR-NCO2-cellline-01-01_CHIR-265_Conc2.5nM	0.8550625768011443	0.07671738521342057	1.493
TUMOR-NCO2-cellline-01-01_CHIR-265_Conc25.0nM	0.8475311351459514	0.07105272501186799	1.127
TUMOR-NCO2-cellline-01-01_CHIR-265_Conc250.0nM	0.7745690434204904	0.04589861507353501	0.75
TUMOR-NCO2-cellline-01-01_CHIR-265_Conc2530.0nM	0.57210216641849	0.19620837977049457	0.27
TUMOR-NCO2-cellline-01-01_CHIR-265_Conc8.0nM	0.8531556022383018	0.07520764542616859	1.0507
TUMOR-NCO2-cellline-01-01_CHIR-265_Conc80.0nM	0.831067975199467	0.06286228521777613	0.9
TUMOR-NCO2-cellline-01-01_CHIR-265_Conc800.0nM	0.6589679414754467	0.12691910999643768	0.65
TUMOR-NCO2-cellline-01-01_CHIR-265_Conc8000.0nM	0.5270184695586784	0.20827741195932298	0.04
TUMOR-NCO2-cellline-01-01_Erlotinib_Conc2.5nM	0.8556832496420851	0.07692671786329248	1.219
TUMOR-NCO2-cellline-01-01_Erlotinib_Conc25.0nM	0.8534974569694702	0.0726394850556166	0.977
TUMOR-NCO2-cellline-01-01_Erlotinib_Conc250.0nM	0.8163235449082912	0.045671773096908355	0.84
TUMOR-NCO2-cellline-01-01_Erlotinib_Conc2530.0nM	0.7413003919146294	0.10698990611195516	0.52
TUMOR-NCO2-cellline-01-01_Erlotinib_Conc8.0nM	0.8551357722070954	0.07582466819256828	1.0425
TUMOR-NCO2-cellline-01-01_Erlotinib_Conc80.0nM	0.8483937217593407	0.06440742082934883	0.85
TUMOR-NCO2-cellline-01-01_Erlotinib_Conc800.0nM	0.7819502817967129	0.07502573856110632	1.0792
TUMOR-NCO2-cellline-01-01_Erlotinib_Conc8000.0nM	0.6843766639680207	0.14152072065442226	0.45
TUMOR-NCO2-cellline-01-01_Lapatinib_Conc2.5nM	0.8569923849489754	0.0771725881898085	1.138
TUMOR-NCO2-cellline-01-01_Lapatinib_Conc25.0nM	0.855008009427246	0.07496413336675563	0.9470000000000001
TUMOR-NCO2-cellline-01-01_Lapatinib_Conc250.0nM	0.8377093395915859	0.060996296149900514	0.72
TUMOR-NCO2-cellline-01-01_Lapatinib_Conc2530.0nM	0.680638230333991	0.1471416621400532	0.77
TUMOR-NCO2-cellline-01-01_Lapatinib_Conc8.0nM	0.8565648214655806	0.07661493153518242	0.9915
TUMOR-NCO2-cellline-01-01_Lapatinib_Conc80.0nM	0.8503170828668523	0.0703956314629779	1.0735
TUMOR-NCO2-cellline-01-01_Lapatinib_Conc800.0nM	0.7989010787614088	0.05530412298379268	0.7
TUMOR-NCO2-cellline-01-01_Lapatinib_Conc8000.0nM	0.5975365510790411	0.16246017808420282	0.43
TUMOR-NCO2-cellline-01-01_PD0325901_Conc2.5nM	0.8415645599740957	0.05893573646599042	1.111
TUMOR-NCO2-cellline-01-01_PD0325901_Conc25.0nM	0.7525200388077384	0.06462332596404247	0.77
TUMOR-NCO2-cellline-01-01_PD0325901_Conc250.0nM	0.5666748353476776	0.17171419259433848	0.47
TUMOR-NCO2-cellline-01-01_PD0325901_Conc2530.0nM	0.41369948860518313	0.22936891380613464	0.08
TUMOR-NCO2-cellline-01-01_PD0325901_Conc8.0nM	0.8124206485534987	0.033975826778658916	0.988
TUMOR-NCO2-cellline-01-01_PD0325901_Conc80.0nM	0.6622810756056634	0.12249082604333687	0.56
TUMOR-NCO2-cellline-01-01_PD0325901_Conc800.0nM	0.48041145097744203	0.209991332840482	0.22
TUMOR-NCO2-cellline-01-01_PD0325901_Conc8000.0nM	0.35801885045110293	0.20803248030272153	0.04
TUMOR-NCO2-cellline-01-01_PLX-4720_Conc2.5nM	0.8563269622794938	0.0773450695912294	0.9590000000000001
TUMOR-NCO2-cellline-01-01_PLX-4720_Conc25.0nM	0.8568102868343397	0.07585292463108749	0.81
TUMOR-NCO2-cellline-01-01_PLX-4720_Conc250.0nM	0.8483687548161238	0.06231079757575435	0.953
TUMOR-NCO2-cellline-01-01_PLX-4720_Conc2530.0nM	0.7790574020708603	0.09851618918158424	0.73
TUMOR-NCO2-cellline-01-01_PLX-4720_Conc8.0nM	0.8566044667683279	0.07700805791756053	0.84
TUMOR-NCO2-cellline-01-01_PLX-4720_Conc80.0nM	0.8557778934041153	0.07213332279271417	0.8
TUMOR-NCO2-cellline-01-01_PLX-4720_Conc800.0nM	0.8235146886194823	0.0543727388002	0.65
TUMOR-NCO2-cellline-01-01_PLX-4720_Conc8000.0nM	0.7407990445616482	0.15724800892135854	0.31
TUMOR-NCO2-cellline-01-01_Selumetinib_Conc2.5nM	0.853228453479203	0.07423935263436172	0.88
TUMOR-NCO2-cellline-01-01_Selumetinib_Conc25.0nM	0.829819936621278	0.05108121717853808	0.77
TUMOR-NCO2-cellline-01-01_Selumetinib_Conc250.0nM	0.6977016848133977	0.09644549203506315	0.88
TUMOR-NCO2-cellline-01-01_Selumetinib_Conc2530.0nM	0.5311927591934291	0.1856546570199669	0.41
TUMOR-NCO2-cellline-01-01_Selumetinib_Conc8.0nM	0.8472570705594599	0.06765945754372954	0.922
TUMOR-NCO2-cellline-01-01_Selumetinib_Conc80.0nM	0.7837152043366087	0.03733100177596563	1.0107
TUMOR-NCO2-cellline-01-01_Selumetinib_Conc800.0nM	0.6034110517085252	0.15361419363157464	0.69
TUMOR-NCO2-cellline-01-01_Selumetinib_Conc8000.0nM	0.4625985901427804	0.22548949090718123	0.17
TUMOR-NCO2-cellline-01-01_Vandetanib_Conc2.5nM	0.8536980682733335	0.07491806179800586	0.81
TUMOR-NCO2-cellline-01-01_Vandetanib_Conc25.0nM	0.8408411622766557	0.06953437667134929	0.93
TUMOR-NCO2-cellline-01-01_Vandetanib_Conc250.0nM	0.8064263341866129	0.07845985208043828	0.922
TUMOR-NCO2-cellline-01-01_Vandetanib_Conc2530.0nM	0.6231886702856148	0.12266862471390151	0.07
TUMOR-NCO2-cellline-01-01_Vandetanib_Conc8.0nM	0.849551997568509	0.07145928011827092	0.76
TUMOR-NCO2-cellline-01-01_Vandetanib_Conc80.0nM	0.8272869089737656	0.07571872328667127	0.9179999999999999
TUMOR-NCO2-cellline-01-01_Vandetanib_Conc800.0nM	0.754247641521854	0.0833009847889366	0.56
TUMOR-NCO2-cellline-01-01_Vandetanib_Conc8000.0nM	0.4083338145157994	0.17500977069015122	0.05
TUMOR-NCO2-cellline-01-01	0.8559351317682038	0.07743969410390769	1.0
