# Supplementary material for: Mini-batch optimization enables training of ODE models on large-scale datasets
Source: Nat Commun. 2022 Jan 10;13:34. doi: 10.1038/s41467-021-27374-6 (PMC8748893; doi:10.1038/s41467-021-27374-6)
Supplement: Supplementary file 4 — Source data [file 41467_2021_27374_MOESM4_ESM.zip › source_data/drug_response_plots/source_data_cellline_NIHOVCAR3_training.tsv]

	mean	std	measurement
TUMOR-NIHOVCAR3-cellline-01-01_CHIR-265_Conc2.5nM	0.9294397880048522	0.02486805835623717	1.229
TUMOR-NIHOVCAR3-cellline-01-01_CHIR-265_Conc25.0nM	0.9247683236409351	0.022556882909214353	0.75
TUMOR-NIHOVCAR3-cellline-01-01_CHIR-265_Conc250.0nM	0.8672479476378868	0.03975491192148646	0.76
TUMOR-NIHOVCAR3-cellline-01-01_CHIR-265_Conc2530.0nM	0.6503838410719023	0.08299434033790072	0.64
TUMOR-NIHOVCAR3-cellline-01-01_CHIR-265_Conc8.0nM	0.9283392552085564	0.024214689892795252	1.0305
TUMOR-NIHOVCAR3-cellline-01-01_CHIR-265_Conc80.0nM	0.9110574021646467	0.01920914641102757	0.922
TUMOR-NIHOVCAR3-cellline-01-01_CHIR-265_Conc800.0nM	0.7703967218305815	0.07291322436808165	0.67
TUMOR-NIHOVCAR3-cellline-01-01_CHIR-265_Conc8000.0nM	0.5814932480036659	0.10678288652697224	0.07
TUMOR-NIHOVCAR3-cellline-01-01_Erlotinib_Conc2.5nM	0.9295966465390096	0.02492133442398927	1.0891
TUMOR-NIHOVCAR3-cellline-01-01_Erlotinib_Conc25.0nM	0.9273583734119111	0.023625256786092574	0.9620000000000001
TUMOR-NIHOVCAR3-cellline-01-01_Erlotinib_Conc250.0nM	0.8890002275856597	0.027870775661461702	0.86
TUMOR-NIHOVCAR3-cellline-01-01_Erlotinib_Conc2530.0nM	0.734552416090503	0.09110313424572472	0.61
TUMOR-NIHOVCAR3-cellline-01-01_Erlotinib_Conc8.0nM	0.9290792642175217	0.024565111166866466	1.272
TUMOR-NIHOVCAR3-cellline-01-01_Erlotinib_Conc80.0nM	0.9181290076328373	0.023091856429604443	1.161
TUMOR-NIHOVCAR3-cellline-01-01_Erlotinib_Conc800.0nM	0.8206751658827146	0.06306361233150332	0.72
TUMOR-NIHOVCAR3-cellline-01-01_Erlotinib_Conc8000.0nM	0.6678779625721	0.11317499513066062	0.56
TUMOR-NIHOVCAR3-cellline-01-01_Lapatinib_Conc2.5nM	0.9294750734976335	0.024839652027840234	0.9985
TUMOR-NIHOVCAR3-cellline-01-01_Lapatinib_Conc25.0nM	0.9266771705795742	0.02359838547579388	1.0478
TUMOR-NIHOVCAR3-cellline-01-01_Lapatinib_Conc250.0nM	0.90118543776534	0.03937484573617619	0.73
TUMOR-NIHOVCAR3-cellline-01-01_Lapatinib_Conc2530.0nM	0.7488576315381181	0.06668679711488687	0.904
TUMOR-NIHOVCAR3-cellline-01-01_Lapatinib_Conc8.0nM	0.9287297247068975	0.024388579601282642	1.0132
TUMOR-NIHOVCAR3-cellline-01-01_Lapatinib_Conc80.0nM	0.9211488998470024	0.024228682530342	0.9470000000000001
TUMOR-NIHOVCAR3-cellline-01-01_Lapatinib_Conc800.0nM	0.8378965184210493	0.07308557559216756	0.9
TUMOR-NIHOVCAR3-cellline-01-01_Lapatinib_Conc8000.0nM	0.657070012376127	0.09973048947003885	0.47
TUMOR-NIHOVCAR3-cellline-01-01_PD0325901_Conc2.5nM	0.9230138964435884	0.022461486628857295	0.972
TUMOR-NIHOVCAR3-cellline-01-01_PD0325901_Conc25.0nM	0.8882910629305496	0.03496474657281359	0.94
TUMOR-NIHOVCAR3-cellline-01-01_PD0325901_Conc250.0nM	0.7902323310637236	0.07526591052246218	0.76
TUMOR-NIHOVCAR3-cellline-01-01_PD0325901_Conc2530.0nM	0.6880557942167138	0.10451244638709652	0.7
TUMOR-NIHOVCAR3-cellline-01-01_PD0325901_Conc8.0nM	0.9111330781156894	0.024352787114836363	0.83
TUMOR-NIHOVCAR3-cellline-01-01_PD0325901_Conc80.0nM	0.846797964268943	0.05286873158546365	0.85
TUMOR-NIHOVCAR3-cellline-01-01_PD0325901_Conc800.0nM	0.733586190300409	0.09250377080575861	0.82
TUMOR-NIHOVCAR3-cellline-01-01_PD0325901_Conc8000.0nM	0.655448882749176	0.11630389171320006	0.68
TUMOR-NIHOVCAR3-cellline-01-01_PLX-4720_Conc2.5nM	0.9305744084652954	0.025731851541549104	0.83
TUMOR-NIHOVCAR3-cellline-01-01_PLX-4720_Conc25.0nM	0.9346443519951736	0.03113657889553314	0.88
TUMOR-NIHOVCAR3-cellline-01-01_PLX-4720_Conc250.0nM	0.9403139656562883	0.044310159790545874	0.89
TUMOR-NIHOVCAR3-cellline-01-01_PLX-4720_Conc2530.0nM	0.9213648543231626	0.03969738661081755	0.87
TUMOR-NIHOVCAR3-cellline-01-01_PLX-4720_Conc8.0nM	0.931875535112823	0.027167606165109666	1.1179999999999999
TUMOR-NIHOVCAR3-cellline-01-01_PLX-4720_Conc80.0nM	0.9386037937607752	0.038558396018802045	0.8
TUMOR-NIHOVCAR3-cellline-01-01_PLX-4720_Conc800.0nM	0.9357137705797477	0.043339802659181165	1.2590000000000001
TUMOR-NIHOVCAR3-cellline-01-01_PLX-4720_Conc8000.0nM	0.8972671777560647	0.05648891265586839	0.9
TUMOR-NIHOVCAR3-cellline-01-01_Selumetinib_Conc2.5nM	0.9285172829446786	0.024263162931576453	0.75
TUMOR-NIHOVCAR3-cellline-01-01_Selumetinib_Conc25.0nM	0.9183517618459968	0.019884604311418686	0.72
TUMOR-NIHOVCAR3-cellline-01-01_Selumetinib_Conc250.0nM	0.8719433232966054	0.033615545836344934	0.9440000000000001
TUMOR-NIHOVCAR3-cellline-01-01_Selumetinib_Conc2530.0nM	0.771696364631068	0.07467553099230573	0.61
TUMOR-NIHOVCAR3-cellline-01-01_Selumetinib_Conc8.0nM	0.9257580020218997	0.02272500901643188	0.86
TUMOR-NIHOVCAR3-cellline-01-01_Selumetinib_Conc80.0nM	0.9014052128291901	0.02061699418445346	0.9540000000000001
TUMOR-NIHOVCAR3-cellline-01-01_Selumetinib_Conc800.0nM	0.826737549525137	0.05448935033560018	1.0364
TUMOR-NIHOVCAR3-cellline-01-01_Selumetinib_Conc8000.0nM	0.7137181326902233	0.08566437230371733	0.82
TUMOR-NIHOVCAR3-cellline-01-01_Vandetanib_Conc2.5nM	0.9292042914581211	0.02479299747672564	0.9670000000000001
TUMOR-NIHOVCAR3-cellline-01-01_Vandetanib_Conc25.0nM	0.923402291907438	0.022759073205820223	1.0629
TUMOR-NIHOVCAR3-cellline-01-01_Vandetanib_Conc250.0nM	0.8784179001468584	0.030268656137161835	0.909
TUMOR-NIHOVCAR3-cellline-01-01_Vandetanib_Conc2530.0nM	0.6763579390281625	0.0915310250070606	0.53
TUMOR-NIHOVCAR3-cellline-01-01_Vandetanib_Conc8.0nM	0.9277771961795226	0.02420175975483691	0.76
TUMOR-NIHOVCAR3-cellline-01-01_Vandetanib_Conc80.0nM	0.9103817860234921	0.0211828142524221	0.977
TUMOR-NIHOVCAR3-cellline-01-01_Vandetanib_Conc800.0nM	0.8069782861205772	0.06566236766492448	0.57
TUMOR-NIHOVCAR3-cellline-01-01_Vandetanib_Conc8000.0nM	0.5559827161013329	0.12447088593898166	0.43
TUMOR-NIHOVCAR3-cellline-01-01	0.9298333775813579	0.02509004326425191	1.0
